# Supplementary material for: Apurinic/apyrimidinic endodeoxyribonuclease 1 (APE1) promotes stress granule formation via YBX1 phosphorylation in ovarian cancer
Source: Cell Mol Life Sci. 2024 Mar 4;81(1):113. doi: 10.1007/s00018-023-05086-y (PMC10912283; doi:10.1007/s00018-023-05086-y)
Supplement: Supplementary file 1 — (XLSX 20302 KB) [file 18_2023_5086_MOESM1_ESM.xlsx]

## Sheet:  proteomics_APEX1WT_KD_OE
Supplementary 1. Proteomic analysis of APEX1WT, APEX1KD and APEX1OE cells.
Checked	Protein FDR Confidence: Combined	Master	Accession	Description	Exp. q-value: Combined	Sum PEP Score	Coverage [%]	# Peptides	# PSMs	# Unique Peptides	# AAs	MW [kDa]	calc. pI	Score Sequest HT: Sequest HT	# Peptides (by Search Engine): Sequest HT	Biological Process	Cellular Component	Molecular Function	Pfam IDs	Entrez Gene ID	Ensembl Gene ID	Gene Symbol	Gene ID	WikiPathways	Reactome Pathways	# Protein Pathway Groups	# Razor Peptides	Abundance Ratio: (rescue mutant) / (ko)	Abundance Ratio: (rescue WT) / (ko)	Abundance Ratio: (rescue mutant) / (rescue WT)	Abundance Ratio: (ko) / (skov3)	Abundance Ratio: (rescue mutant) / (skov3)	Abundance Ratio: (rescue WT) / (skov3)	Abundance Ratio Adj. P-Value: (rescue mutant) / (ko)	Abundance Ratio Adj. P-Value: (rescue WT) / (ko)	Abundance Ratio Adj. P-Value: (rescue mutant) / (rescue WT)	Abundance Ratio Adj. P-Value: (ko) / (skov3)	Abundance Ratio Adj. P-Value: (rescue mutant) / (skov3)	Abundance Ratio Adj. P-Value: (rescue WT) / (skov3)	Abundance Ratio Variability [%]: (rescue mutant) / (ko)	Abundance Ratio Variability [%]: (rescue WT) / (ko)	Abundance Ratio Variability [%]: (rescue mutant) / (rescue WT)	Abundance Ratio Variability [%]: (ko) / (skov3)	Abundance Ratio Variability [%]: (rescue mutant) / (skov3)	Abundance Ratio Variability [%]: (rescue WT) / (skov3)	Abundances (Grouped): ko	Abundances (Grouped): rescue mutant	Abundances (Grouped): rescue WT	Abundances (Grouped): skov3
FALSE	High	Master Protein	Q9P2D7	Dynein axonemal heavy chain 1 OS=Homo sapiens OX=9606 GN=DNAH1 PE=2 SV=5	0.01	2.732	0	1	1	1	4265	487.2	5.83	0	1											0	0
	Checked	Confidence	Annotated Sequence	Modifications	Qvality PEP	Qvality q-value	# Protein Groups	# Proteins	# PSMs	Master Protein Accessions	Positions in Master Proteins	Modifications in Master Proteins	# Missed Cleavages	Theo. MH+ [Da]	Abundance Ratio: (rescue mutant) / (ko)	Abundance Ratio: (rescue WT) / (ko)	Abundance Ratio: (rescue mutant) / (rescue WT)	Abundance Ratio: (ko) / (skov3)	Abundance Ratio: (rescue mutant) / (skov3)	Abundance Ratio: (rescue WT) / (skov3)	Abundance Ratio Adj. P-Value: (rescue mutant) / (ko)	Abundance Ratio Adj. P-Value: (rescue WT) / (ko)	Abundance Ratio Adj. P-Value: (rescue mutant) / (rescue WT)	Abundance Ratio Adj. P-Value: (ko) / (skov3)	Abundance Ratio Adj. P-Value: (rescue mutant) / (skov3)	Abundance Ratio Adj. P-Value: (rescue WT) / (skov3)	Abundance Ratio Variability [%]: (rescue mutant) / (ko)	Abundance Ratio Variability [%]: (rescue WT) / (ko)	Abundance Ratio Variability [%]: (rescue mutant) / (rescue WT)	Abundance Ratio Variability [%]: (ko) / (skov3)	Abundance Ratio Variability [%]: (rescue mutant) / (skov3)	Abundance Ratio Variability [%]: (rescue WT) / (skov3)	Abundances (Grouped): ko	Abundances (Grouped): rescue mutant	Abundances (Grouped): rescue WT	Abundances (Grouped): skov3	Abundances (Grouped) CV [%]: ko	Abundances (Grouped) CV [%]: rescue mutant	Abundances (Grouped) CV [%]: rescue WT	Abundances (Grouped) CV [%]: skov3	Quan Info	Found in Sample: [S1] F1: Sample, ko	Found in Sample: [S2] F2: Sample, ko	Found in Sample: [S3] F3: Sample, ko	Found in Sample: [S4] F4: Sample, ko	Found in Sample: [S5] F5: Sample, rescue mutant	Found in Sample: [S6] F6: Sample, rescue mutant	Found in Sample: [S7] F7: Sample, rescue mutant	Found in Sample: [S8] F8: Sample, rescue mutant
	FALSE	High	[K].IYEKPNSIEELAELR.[E]		0.0170952	0.00142162	1	1	1	Q9P2D7	Q9P2D7 [854-868]		0	1803.95																											No Quan Values	Not Found	Not Found	Not Found	Not Found	Not Found	Not Found	Not Found	Not Found
FALSE	High	Master Protein	Q6ZSR9	Uncharacterized protein FLJ45252 OS=Homo sapiens OX=9606 PE=2 SV=2	0.001	4.145	5	1	3	1	355	38	5.26	6.18	1				Pf15282							0	0
	Checked	Confidence	Annotated Sequence	Modifications	Qvality PEP	Qvality q-value	# Protein Groups	# Proteins	# PSMs	Master Protein Accessions	Positions in Master Proteins	Modifications in Master Proteins	# Missed Cleavages	Theo. MH+ [Da]	Abundance Ratio: (rescue mutant) / (ko)	Abundance Ratio: (rescue WT) / (ko)	Abundance Ratio: (rescue mutant) / (rescue WT)	Abundance Ratio: (ko) / (skov3)	Abundance Ratio: (rescue mutant) / (skov3)	Abundance Ratio: (rescue WT) / (skov3)	Abundance Ratio Adj. P-Value: (rescue mutant) / (ko)	Abundance Ratio Adj. P-Value: (rescue WT) / (ko)	Abundance Ratio Adj. P-Value: (rescue mutant) / (rescue WT)	Abundance Ratio Adj. P-Value: (ko) / (skov3)	Abundance Ratio Adj. P-Value: (rescue mutant) / (skov3)	Abundance Ratio Adj. P-Value: (rescue WT) / (skov3)	Abundance Ratio Variability [%]: (rescue mutant) / (ko)	Abundance Ratio Variability [%]: (rescue WT) / (ko)	Abundance Ratio Variability [%]: (rescue mutant) / (rescue WT)	Abundance Ratio Variability [%]: (ko) / (skov3)	Abundance Ratio Variability [%]: (rescue mutant) / (skov3)	Abundance Ratio Variability [%]: (rescue WT) / (skov3)	Abundances (Grouped): ko	Abundances (Grouped): rescue mutant	Abundances (Grouped): rescue WT	Abundances (Grouped): skov3	Abundances (Grouped) CV [%]: ko	Abundances (Grouped) CV [%]: rescue mutant	Abundances (Grouped) CV [%]: rescue WT	Abundances (Grouped) CV [%]: skov3	Quan Info	Found in Sample: [S1] F1: Sample, ko	Found in Sample: [S2] F2: Sample, ko	Found in Sample: [S3] F3: Sample, ko	Found in Sample: [S4] F4: Sample, ko	Found in Sample: [S5] F5: Sample, rescue mutant	Found in Sample: [S6] F6: Sample, rescue mutant	Found in Sample: [S7] F7: Sample, rescue mutant	Found in Sample: [S8] F8: Sample, rescue mutant
	FALSE	High	[R].TTELPAADPFALAPFPSK.[S]		0.000848334	0.000113228	1	1	3	Q6ZSR9	Q6ZSR9 [333-350]		0	1872.97																											No Quan Values	Not Found	Not Found	Not Found	Not Found	Not Found	High	High	Not Found
FALSE	High	None	A6NIZ1	Ras-related protein Rap-1b-like protein OS=Homo sapiens OX=9606 PE=2 SV=1	0	42.697	35	6	88	3	184	20.9	5.48	176.11	6	signal transduction;other biological processes	plasma membrane;other membranes;cytosol	other molecular function	Pf00071							0	0	0.821	0.891	0.91	0.973	0.799	0.821	0.110412	0.433492	0.754842	0.93932	0.0460897	0.0332567	47.75	37.91	38.08	43.75	55.94	41.63	105.1	62.6	104	128.3
	Checked	Confidence	Annotated Sequence	Modifications	Qvality PEP	Qvality q-value	# Protein Groups	# Proteins	# PSMs	Master Protein Accessions	Positions in Master Proteins	Modifications in Master Proteins	# Missed Cleavages	Theo. MH+ [Da]	Abundance Ratio: (rescue mutant) / (ko)	Abundance Ratio: (rescue WT) / (ko)	Abundance Ratio: (rescue mutant) / (rescue WT)	Abundance Ratio: (ko) / (skov3)	Abundance Ratio: (rescue mutant) / (skov3)	Abundance Ratio: (rescue WT) / (skov3)	Abundance Ratio Adj. P-Value: (rescue mutant) / (ko)	Abundance Ratio Adj. P-Value: (rescue WT) / (ko)	Abundance Ratio Adj. P-Value: (rescue mutant) / (rescue WT)	Abundance Ratio Adj. P-Value: (ko) / (skov3)	Abundance Ratio Adj. P-Value: (rescue mutant) / (skov3)	Abundance Ratio Adj. P-Value: (rescue WT) / (skov3)	Abundance Ratio Variability [%]: (rescue mutant) / (ko)	Abundance Ratio Variability [%]: (rescue WT) / (ko)	Abundance Ratio Variability [%]: (rescue mutant) / (rescue WT)	Abundance Ratio Variability [%]: (ko) / (skov3)	Abundance Ratio Variability [%]: (rescue mutant) / (skov3)	Abundance Ratio Variability [%]: (rescue WT) / (skov3)	Abundances (Grouped): ko	Abundances (Grouped): rescue mutant	Abundances (Grouped): rescue WT	Abundances (Grouped): skov3	Abundances (Grouped) CV [%]: ko	Abundances (Grouped) CV [%]: rescue mutant	Abundances (Grouped) CV [%]: rescue WT	Abundances (Grouped) CV [%]: skov3	Quan Info	Found in Sample: [S1] F1: Sample, ko	Found in Sample: [S2] F2: Sample, ko	Found in Sample: [S3] F3: Sample, ko	Found in Sample: [S4] F4: Sample, ko	Found in Sample: [S5] F5: Sample, rescue mutant	Found in Sample: [S6] F6: Sample, rescue mutant	Found in Sample: [S7] F7: Sample, rescue mutant	Found in Sample: [S8] F8: Sample, rescue mutant
	FALSE	High	[R].VKDTDDVPMILVGNK.[C]		3.18812e-09	6.1101e-05	1	2	22	P61224	P61224 [103-117]		1	1643.87	0.733	0.826	0.947	0.962	0.712	0.771	0.460444	0.891994	0.998513	0.997065	0.651794	0.840042	43.16	31.3	30.09	34.62	33.48	29.75	107.6	84.5	89.3	118.6	29.77	29.82	20.05	21.94		High	High	High	High	High	High	High	High
	FALSE	High	[K].INVNEIFYDLVR.[Q]		5.47662e-08	6.1101e-05	2	3	15	P61224; P62834	P61224 [152-163]; P62834 [152-163]		0	1494.8	1.432	0.723	1.981	0.941	1.348	0.68	0.427589	0.711732	0.0255122	0.997065	0.762822	0.513481	0	17.26	17.26	5.61	5.61	16.62	94.8	135.8	68.6	100.8			16.35	5.34	Shared	High	High	Not Found	High	High	High	High	High
	FALSE	High	[R].QWNNCAFLESSAK.[S]	1xCarbamidomethyl [C5]	4.96734e-06	6.1101e-05	1	2	18	P61224	P61224 [137-149]	P61224 1xCarbamidomethyl [C141]	0	1554.7	0.678	0.711	0.884	0.896	0.702	0.746	0.439849	0.587458	0.979029	0.983118	0.625236	0.788608	51.13	46.09	18.43	45.06	36.61	32.06	122.3	75.2	86	116.6	38.1	17.03	9.48	37.31		High	High	High	High	High	High	High	High
	FALSE	High	[K].SALTVQFVQGIFVEK.[Y]		8.80335e-06	6.1101e-05	2	3	15	P61224; P62834	P61224 [17-31]; P62834 [17-31]		0	1665.92	0.226	0.703	0.46	1.117	0.325	0.753	7.22191e-09	0.601257	0.00930594	0.950572	0.000357177	0.806132	81.13	83.36	128.27	86.16	141.81	123.48	151.2	29.8	93.9	125.1	44.96	127.38	74.53	78.5	Shared	High	High	High	High	Peak Found	Peak Found	High	Peak Found
	FALSE	High	[K].YDPTIEDSYR.[KE]		0.00137585	0.000113228	2	3	15	P61224; P62834	P61224 [32-41]; P62834 [32-41]		0	1258.56	0.953	1.092	0.913	0.986	0.948	1.041	0.996563	0.99803	0.992251	0.999816	0.993262	1	17.77	18.31	19.73	36.59	37.1	36.1	94.7	96.7	105.7	102.9	10.96	15	17.5	29.18	Shared	High	High	High	High	High	High	High	High
	FALSE	High	[K].DTDDVPMILVGNK.[C]		0.069604	0.00511768	1	2	3	P61224	P61224 [105-117]		0	1416.7	1.248	1.089	1.145	1.488	1.85	1.393	0.855694	0.998432	0.949518	0.599935	0.189961	0.856037	35.94	50.66	48.41	63.23	63.68	40.87	96.4	120.2	106.8	76.6	45.03	44.58	23.22	52.13		Not Found	Not Found	Peak Found	Peak Found	Not Found	High	Peak Found	Not Found
FALSE	High	None	Q56UQ5	TPT1-like protein OS=Homo sapiens OX=9606 PE=2 SV=2	0	9.186	14	2	30	2	140	15.7	6.19	38.08	2		other cell component	other molecular function	Pf00838							0	0	0.691	1.141	0.669	1.229	0.856	1.102	6.35869e-05	0.792243	4.46735e-06	0.310095	0.209288	0.940438	28.26	50.12	58.14	36.5	33.72	52.63	98.2	76.3	128.9	96.6
	Checked	Confidence	Annotated Sequence	Modifications	Qvality PEP	Qvality q-value	# Protein Groups	# Proteins	# PSMs	Master Protein Accessions	Positions in Master Proteins	Modifications in Master Proteins	# Missed Cleavages	Theo. MH+ [Da]	Abundance Ratio: (rescue mutant) / (ko)	Abundance Ratio: (rescue WT) / (ko)	Abundance Ratio: (rescue mutant) / (rescue WT)	Abundance Ratio: (ko) / (skov3)	Abundance Ratio: (rescue mutant) / (skov3)	Abundance Ratio: (rescue WT) / (skov3)	Abundance Ratio Adj. P-Value: (rescue mutant) / (ko)	Abundance Ratio Adj. P-Value: (rescue WT) / (ko)	Abundance Ratio Adj. P-Value: (rescue mutant) / (rescue WT)	Abundance Ratio Adj. P-Value: (ko) / (skov3)	Abundance Ratio Adj. P-Value: (rescue mutant) / (skov3)	Abundance Ratio Adj. P-Value: (rescue WT) / (skov3)	Abundance Ratio Variability [%]: (rescue mutant) / (ko)	Abundance Ratio Variability [%]: (rescue WT) / (ko)	Abundance Ratio Variability [%]: (rescue mutant) / (rescue WT)	Abundance Ratio Variability [%]: (ko) / (skov3)	Abundance Ratio Variability [%]: (rescue mutant) / (skov3)	Abundance Ratio Variability [%]: (rescue WT) / (skov3)	Abundances (Grouped): ko	Abundances (Grouped): rescue mutant	Abundances (Grouped): rescue WT	Abundances (Grouped): skov3	Abundances (Grouped) CV [%]: ko	Abundances (Grouped) CV [%]: rescue mutant	Abundances (Grouped) CV [%]: rescue WT	Abundances (Grouped) CV [%]: skov3	Quan Info	Found in Sample: [S1] F1: Sample, ko	Found in Sample: [S2] F2: Sample, ko	Found in Sample: [S3] F3: Sample, ko	Found in Sample: [S4] F4: Sample, ko	Found in Sample: [S5] F5: Sample, rescue mutant	Found in Sample: [S6] F6: Sample, rescue mutant	Found in Sample: [S7] F7: Sample, rescue mutant	Found in Sample: [S8] F8: Sample, rescue mutant
	FALSE	High	[R].VKPFMTGAAEQIK.[H]		0.000216916	6.1101e-05	1	2	6	P13693	P13693 [111-123]		0	1419.77	0.687	1.172	0.645	1.038	0.784	1.077	0.462463	0.990001	0.400184	0.990578	0.869739	0.989764	50.81	33.15	47.91	43.77	56.12	45.78	118.9	74.3	115.1	91.8	28.02	63.54	24.99	38.21		Peak Found	High	Peak Found	Not Found	Peak Found	Peak Found	Peak Found	High
	FALSE	High	[K].HILANFK.[N]		0.0352282	0.00264808	1	2	24	P13693	P13693 [124-130]		0	842.488	0.709	0.95	0.727	1.252	0.926	1.11	0.438651	0.986147	0.716708	0.901298	0.983527	0.994958	24.28	54.83	55.53	34.02	28.5	60.42	115.3	83.1	113	88.5	19.48	15.24	49.06	31.74		High	High	High	High	High	High	High	High
FALSE	High	Master Protein	O75396	Vesicle-trafficking protein SEC22b OS=Homo sapiens OX=9606 GN=SEC22B PE=1 SV=4	0	52.022	35	8	130	8	215	24.6	6.92	344.46	8											0	0	0.997	1.019	0.925	1.205	1.182	1.242	0.95291	0.949321	0.774109	0.419585	0.711238	0.373484	34.85	34.3	32.07	38.5	40.86	40.25	102.6	87.5	99.6	110.3
	Checked	Confidence	Annotated Sequence	Modifications	Qvality PEP	Qvality q-value	# Protein Groups	# Proteins	# PSMs	Master Protein Accessions	Positions in Master Proteins	Modifications in Master Proteins	# Missed Cleavages	Theo. MH+ [Da]	Abundance Ratio: (rescue mutant) / (ko)	Abundance Ratio: (rescue WT) / (ko)	Abundance Ratio: (rescue mutant) / (rescue WT)	Abundance Ratio: (ko) / (skov3)	Abundance Ratio: (rescue mutant) / (skov3)	Abundance Ratio: (rescue WT) / (skov3)	Abundance Ratio Adj. P-Value: (rescue mutant) / (ko)	Abundance Ratio Adj. P-Value: (rescue WT) / (ko)	Abundance Ratio Adj. P-Value: (rescue mutant) / (rescue WT)	Abundance Ratio Adj. P-Value: (ko) / (skov3)	Abundance Ratio Adj. P-Value: (rescue mutant) / (skov3)	Abundance Ratio Adj. P-Value: (rescue WT) / (skov3)	Abundance Ratio Variability [%]: (rescue mutant) / (ko)	Abundance Ratio Variability [%]: (rescue WT) / (ko)	Abundance Ratio Variability [%]: (rescue mutant) / (rescue WT)	Abundance Ratio Variability [%]: (ko) / (skov3)	Abundance Ratio Variability [%]: (rescue mutant) / (skov3)	Abundance Ratio Variability [%]: (rescue WT) / (skov3)	Abundances (Grouped): ko	Abundances (Grouped): rescue mutant	Abundances (Grouped): rescue WT	Abundances (Grouped): skov3	Abundances (Grouped) CV [%]: ko	Abundances (Grouped) CV [%]: rescue mutant	Abundances (Grouped) CV [%]: rescue WT	Abundances (Grouped) CV [%]: skov3	Quan Info	Found in Sample: [S1] F1: Sample, ko	Found in Sample: [S2] F2: Sample, ko	Found in Sample: [S3] F3: Sample, ko	Found in Sample: [S4] F4: Sample, ko	Found in Sample: [S5] F5: Sample, rescue mutant	Found in Sample: [S6] F6: Sample, rescue mutant	Found in Sample: [S7] F7: Sample, rescue mutant	Found in Sample: [S8] F8: Sample, rescue mutant
	FALSE	High	[R].VADGLPLAASMQEDEQSGR.[D]		9.62816e-10	6.1101e-05	1	1	37	O75396	O75396 [10-28]		0	1973.92	0.941	0.863	1.12	1.416	1.238	1.058	0.996563	0.937088	0.964593	0.682515	0.921851	1	45.14	46.3	33.64	34.83	26.16	22.14	118.5	106.1	89.6	85.7	30.93	25.12	21.28	14.02		High	High	High	High	High	High	High	High
	FALSE	High	[R].NLGSINTELQDVQR.[I]		1.35622e-07	6.1101e-05	1	1	15	O75396	O75396 [134-147]		0	1586.81	0.901	0.782	1.124	1.265	1.142	1.034	0.974993	0.777149	0.969524	0.737913	0.966722	0.999256	15.76	26.46	24.21	12.85	8.39	23.56	113.5	102.5	92.7	91.4	27.49	7.69	30.46	4.21		Peak Found	Peak Found	High	High	High	High	High	High
	FALSE	High	[R].IMVANIEEVLQR.[G]		6.00474e-07	6.1101e-05	1	1	14	O75396	O75396 [148-159]		0	1414.77	0.957	1.067	0.877	0.827	0.709	0.809	0.996563	0.998432	0.9673	0.95439	0.698642	0.932355	15.74	21.38	19.26	29.55	18.49	33.82	93.9	85.1	97.1	123.8	13.77	12.64	66.58	20.37		High	High	Peak Found	High	High	High	High	High
	FALSE	High	[R].RNLGSINTELQDVQR.[I]		6.21492e-05	6.1101e-05	1	1	3	O75396	O75396 [133-147]		1	1742.91	0.668	0.806	0.739	1.158	0.723	0.933	0.365896	0.77791	0.816074	0.974995	0.641635	0.945779	60.69	68.25	14.58	59.3	22.55	20.89	122.5	73	98.8	105.8	59.13	23.12		19.73		Not Found	Peak Found	Not Found	Peak Found	Peak Found	Peak Found	High	Peak Found
	FALSE	High	[R].DLQQYQSQAK.[Q]		0.000220768	6.1101e-05	1	1	15	O75396	O75396 [29-38]		0	1208.59	1.096	1.135	1.026	1.129	1.258	1.155	0.989567	0.988361	0.998513	0.977058	0.912079	0.978447	7.59	16.89	19.25	17.94	15.6	21.48	99	107	106.8	87.2	9.05	3.04	15.9	15.56		High	High	Peak Found	High	High	High	High	High
	FALSE	High	[R].GEALSALDSK.[A]		0.000804732	0.000113228	1	1	19	O75396	O75396 [160-169]		0	990.51	0.901	1.063	0.765	1.191	1.06	1.242	0.974993	0.999737	0.78396	0.937313	0.993262	0.928378	23.57	25.1	14.85	24.41	17.25	22.08	105.1	89.3	117.3	88.2	20.55	11.89	11.38	15.33		High	High	High	High	High	High	High	Peak Found
	FALSE	High	[K].LNEQSPTR.[C]		0.000699097	0.000113228	1	1	17	O75396	O75396 [44-51]		0	944.48	1.939	2.618	0.887	1.6	3.604	3.667	0.313203	0.0152662	0.991613	0.519735	0.00166778	0.00191356	79.53	85.7	55.32	145	64.68	88.78	64.7	125.5	169.4	40.4	97.71	29.37	43.4	57.13		High	Peak Found	High	High	High	High	Peak Found	High
	FALSE	High	[R].IMVANIEEVLQR.[G]	1xOxidation [M2]	0.00130517	0.000113228	1	1	3	O75396	O75396 [148-159]		0	1430.77																											No Quan Values	High	Not Found	Not Found	Not Found	Not Found	Not Found	Not Found	Not Found
	FALSE	High	[R].KLNEQSPTR.[C]		0.00837482	0.000703372	1	1	7	O75396	O75396 [43-51]		1	1072.57	2.335	1.621	0.982	3.138	4.63	5.182	0.0828033	0.638121	0.999163	0.0022465	6.72719e-05	9.11911e-06	114.73	113.92	62.72	103.28	74.72	71.49	63.9	159	150.5	26.5	115.47	31.18	57.52	54.64		High	Not Found	Peak Found	Peak Found	High	High	High	High
FALSE	High	Master Protein	P36639	7,8-dihydro-8-oxoguanine triphosphatase OS=Homo sapiens OX=9606 GN=NUDT1 PE=1 SV=3	0	10.324	13	2	18	2	197	22.5	5.27	44.07	2											0	0	0.906	0.826	1.082	1.055	0.998	0.997	0.805124	0.536526	0.898596	0.974351	0.938507	0.913946	34.04	40.68	37.6	18.07	35.24	28.88	107.1	95	75.1	122.8
	Checked	Confidence	Annotated Sequence	Modifications	Qvality PEP	Qvality q-value	# Protein Groups	# Proteins	# PSMs	Master Protein Accessions	Positions in Master Proteins	Modifications in Master Proteins	# Missed Cleavages	Theo. MH+ [Da]	Abundance Ratio: (rescue mutant) / (ko)	Abundance Ratio: (rescue WT) / (ko)	Abundance Ratio: (rescue mutant) / (rescue WT)	Abundance Ratio: (ko) / (skov3)	Abundance Ratio: (rescue mutant) / (skov3)	Abundance Ratio: (rescue WT) / (skov3)	Abundance Ratio Adj. P-Value: (rescue mutant) / (ko)	Abundance Ratio Adj. P-Value: (rescue WT) / (ko)	Abundance Ratio Adj. P-Value: (rescue mutant) / (rescue WT)	Abundance Ratio Adj. P-Value: (ko) / (skov3)	Abundance Ratio Adj. P-Value: (rescue mutant) / (skov3)	Abundance Ratio Adj. P-Value: (rescue WT) / (skov3)	Abundance Ratio Variability [%]: (rescue mutant) / (ko)	Abundance Ratio Variability [%]: (rescue WT) / (ko)	Abundance Ratio Variability [%]: (rescue mutant) / (rescue WT)	Abundance Ratio Variability [%]: (ko) / (skov3)	Abundance Ratio Variability [%]: (rescue mutant) / (skov3)	Abundance Ratio Variability [%]: (rescue WT) / (skov3)	Abundances (Grouped): ko	Abundances (Grouped): rescue mutant	Abundances (Grouped): rescue WT	Abundances (Grouped): skov3	Abundances (Grouped) CV [%]: ko	Abundances (Grouped) CV [%]: rescue mutant	Abundances (Grouped) CV [%]: rescue WT	Abundances (Grouped) CV [%]: skov3	Quan Info	Found in Sample: [S1] F1: Sample, ko	Found in Sample: [S2] F2: Sample, ko	Found in Sample: [S3] F3: Sample, ko	Found in Sample: [S4] F4: Sample, ko	Found in Sample: [S5] F5: Sample, rescue mutant	Found in Sample: [S6] F6: Sample, rescue mutant	Found in Sample: [S7] F7: Sample, rescue mutant	Found in Sample: [S8] F8: Sample, rescue mutant
	FALSE	High	[K].VQEGETIEDGAR.[R]		9.28087e-06	6.1101e-05	1	1	14	P36639	P36639 [80-91]		0	1303.61	0.954	1.139	0.974	1.036	1.039	1.169	0.985337	0.995546	0.999163	1	0.985704	1	31.87	9.52	30.88	5.99	31.54	18.45	98.5	94	112.4	95.1	4.37	30.61	21.38	10		Peak Found	High	High	Not Found	High	High	High	High
	FALSE	High	[K].FQGQDTILDYTLR.[E]		0.00103849	0.000113228	1	1	4	P36639	P36639 [180-192]		0	1569.79	0.906	0.789	1.193	1.065	0.998	0.87	0.974448	0.753473	0.921105	0.997065	0.991124	0.905556	39.67	46.75	43.41	29.65	39.93	35.44	106.2	96.2	95.6	102	22.96	31.51	41.32	17.01		Peak Found	Peak Found	High	Peak Found	Peak Found	Peak Found	Peak Found	Peak Found
FALSE	High	Master Protein	O94901	SUN domain-containing protein 1 OS=Homo sapiens OX=9606 GN=SUN1 PE=1 SV=3	0.008	2.826	2	1	1	1	812	90	7.08	1.77	1											0	0	100	100	0.659	0.01	0.384	0.582	2.53519e-16	2.27444e-16	0.00371579	2.12228e-16	7.17543e-13	5.48601e-07			71.18		62.47	19.4		78.1	118.5	203.4
	Checked	Confidence	Annotated Sequence	Modifications	Qvality PEP	Qvality q-value	# Protein Groups	# Proteins	# PSMs	Master Protein Accessions	Positions in Master Proteins	Modifications in Master Proteins	# Missed Cleavages	Theo. MH+ [Da]	Abundance Ratio: (rescue mutant) / (ko)	Abundance Ratio: (rescue WT) / (ko)	Abundance Ratio: (rescue mutant) / (rescue WT)	Abundance Ratio: (ko) / (skov3)	Abundance Ratio: (rescue mutant) / (skov3)	Abundance Ratio: (rescue WT) / (skov3)	Abundance Ratio Adj. P-Value: (rescue mutant) / (ko)	Abundance Ratio Adj. P-Value: (rescue WT) / (ko)	Abundance Ratio Adj. P-Value: (rescue mutant) / (rescue WT)	Abundance Ratio Adj. P-Value: (ko) / (skov3)	Abundance Ratio Adj. P-Value: (rescue mutant) / (skov3)	Abundance Ratio Adj. P-Value: (rescue WT) / (skov3)	Abundance Ratio Variability [%]: (rescue mutant) / (ko)	Abundance Ratio Variability [%]: (rescue WT) / (ko)	Abundance Ratio Variability [%]: (rescue mutant) / (rescue WT)	Abundance Ratio Variability [%]: (ko) / (skov3)	Abundance Ratio Variability [%]: (rescue mutant) / (skov3)	Abundance Ratio Variability [%]: (rescue WT) / (skov3)	Abundances (Grouped): ko	Abundances (Grouped): rescue mutant	Abundances (Grouped): rescue WT	Abundances (Grouped): skov3	Abundances (Grouped) CV [%]: ko	Abundances (Grouped) CV [%]: rescue mutant	Abundances (Grouped) CV [%]: rescue WT	Abundances (Grouped) CV [%]: skov3	Quan Info	Found in Sample: [S1] F1: Sample, ko	Found in Sample: [S2] F2: Sample, ko	Found in Sample: [S3] F3: Sample, ko	Found in Sample: [S4] F4: Sample, ko	Found in Sample: [S5] F5: Sample, rescue mutant	Found in Sample: [S6] F6: Sample, rescue mutant	Found in Sample: [S7] F7: Sample, rescue mutant	Found in Sample: [S8] F8: Sample, rescue mutant
	FALSE	High	[K].LLFSEDQQGGSLEQLLQR.[F]		0.0141243	0.00119228	1	1	1	O94901	O94901 [546-563]		0	2061.06	100	100	0.659	0.01	0.384	0.582	1.77788e-16	1.80581e-16	0.528474	1.69653e-16	0.00588913	0.230861			71.18		62.47	19.4		78.1	118.5	203.4		61.21		18.35		Not Found	Not Found	Not Found	Not Found	Peak Found	Not Found	High	Not Found
FALSE	High	Master Protein	Q16850	Lanosterol 14-alpha demethylase OS=Homo sapiens OX=9606 GN=CYP51A1 PE=1 SV=3	0	9.552	5	2	10	2	503	56.8	8.53	20.2	2											0	0	1.311	0.806	1.598	0.781	1.029	0.656	0.772529	0.56051	0.132796	0.652821	0.936653	0.10512	23.56	34.99	31.55	38.16	35.12	34.91	89.5	117.3	74.7	118.6
	Checked	Confidence	Annotated Sequence	Modifications	Qvality PEP	Qvality q-value	# Protein Groups	# Proteins	# PSMs	Master Protein Accessions	Positions in Master Proteins	Modifications in Master Proteins	# Missed Cleavages	Theo. MH+ [Da]	Abundance Ratio: (rescue mutant) / (ko)	Abundance Ratio: (rescue WT) / (ko)	Abundance Ratio: (rescue mutant) / (rescue WT)	Abundance Ratio: (ko) / (skov3)	Abundance Ratio: (rescue mutant) / (skov3)	Abundance Ratio: (rescue WT) / (skov3)	Abundance Ratio Adj. P-Value: (rescue mutant) / (ko)	Abundance Ratio Adj. P-Value: (rescue WT) / (ko)	Abundance Ratio Adj. P-Value: (rescue mutant) / (rescue WT)	Abundance Ratio Adj. P-Value: (ko) / (skov3)	Abundance Ratio Adj. P-Value: (rescue mutant) / (skov3)	Abundance Ratio Adj. P-Value: (rescue WT) / (skov3)	Abundance Ratio Variability [%]: (rescue mutant) / (ko)	Abundance Ratio Variability [%]: (rescue WT) / (ko)	Abundance Ratio Variability [%]: (rescue mutant) / (rescue WT)	Abundance Ratio Variability [%]: (ko) / (skov3)	Abundance Ratio Variability [%]: (rescue mutant) / (skov3)	Abundance Ratio Variability [%]: (rescue WT) / (skov3)	Abundances (Grouped): ko	Abundances (Grouped): rescue mutant	Abundances (Grouped): rescue WT	Abundances (Grouped): skov3	Abundances (Grouped) CV [%]: ko	Abundances (Grouped) CV [%]: rescue mutant	Abundances (Grouped) CV [%]: rescue WT	Abundances (Grouped) CV [%]: skov3	Quan Info	Found in Sample: [S1] F1: Sample, ko	Found in Sample: [S2] F2: Sample, ko	Found in Sample: [S3] F3: Sample, ko	Found in Sample: [S4] F4: Sample, ko	Found in Sample: [S5] F5: Sample, rescue mutant	Found in Sample: [S6] F6: Sample, rescue mutant	Found in Sample: [S7] F7: Sample, rescue mutant	Found in Sample: [S8] F8: Sample, rescue mutant
	FALSE	High	[K].NEDLNAEDVYSR.[L]		5.59186e-05	6.1101e-05	1	1	1	Q16850	Q16850 [122-133]		0	1424.63																											No Quan Values	Not Found	Not Found	High	Not Found	Not Found	Not Found	Not Found	Not Found
	FALSE	High	[R].YLQDNPASGEK.[F]		0.000878706	0.000113228	1	1	9	Q16850	Q16850 [426-436]		0	1221.57	1.311	0.806	1.598	0.781	1.029	0.656	0.97312	0.737154	0.251031	0.768084	0.974699	0.271809	23.56	34.99	31.55	38.16	35.12	34.91	89.5	117.3	74.7	118.6	14.17	26.8	28.71	30.43		Not Found	High	High	Peak Found	High	Peak Found	High	High
FALSE	High	Master Protein	P01023	Alpha-2-macroglobulin OS=Homo sapiens OX=9606 GN=A2M PE=1 SV=3	0	7.612	1	2	9	2	1474	163.2	6.46	20.52	2	other biological processes	non-structural extracellular;other cell component	signal transduction activity or receptor binding;enzyme regulator activity;other molecular function	Pf00207, Pf01835, Pf07677, Pf07678, Pf07703, Pf17789, Pf17791	2	ENSG00000175899	A2M	hsa:2; P01023; Q13677; Q59F47; Q5QTS0; Q68DN2; Q6PIY3; Q6PN97	Complement system; Complement and coagulation cascades	Degradation of the extracellular matrix; Platelet degranulation ; HDL assembly; Intrinsic Pathway of Fibrin Clot Formation	6	0	1.113	1.419	0.787	0.691	0.759	0.981	0.975117	0.354229	0.374012	0.13364	0.249592	0.872182	28.79	19.71	25.84	34.84	34.87	32.86	86.1	98	114.7	101.3
	Checked	Confidence	Annotated Sequence	Modifications	Qvality PEP	Qvality q-value	# Protein Groups	# Proteins	# PSMs	Master Protein Accessions	Positions in Master Proteins	Modifications in Master Proteins	# Missed Cleavages	Theo. MH+ [Da]	Abundance Ratio: (rescue mutant) / (ko)	Abundance Ratio: (rescue WT) / (ko)	Abundance Ratio: (rescue mutant) / (rescue WT)	Abundance Ratio: (ko) / (skov3)	Abundance Ratio: (rescue mutant) / (skov3)	Abundance Ratio: (rescue WT) / (skov3)	Abundance Ratio Adj. P-Value: (rescue mutant) / (ko)	Abundance Ratio Adj. P-Value: (rescue WT) / (ko)	Abundance Ratio Adj. P-Value: (rescue mutant) / (rescue WT)	Abundance Ratio Adj. P-Value: (ko) / (skov3)	Abundance Ratio Adj. P-Value: (rescue mutant) / (skov3)	Abundance Ratio Adj. P-Value: (rescue WT) / (skov3)	Abundance Ratio Variability [%]: (rescue mutant) / (ko)	Abundance Ratio Variability [%]: (rescue WT) / (ko)	Abundance Ratio Variability [%]: (rescue mutant) / (rescue WT)	Abundance Ratio Variability [%]: (ko) / (skov3)	Abundance Ratio Variability [%]: (rescue mutant) / (skov3)	Abundance Ratio Variability [%]: (rescue WT) / (skov3)	Abundances (Grouped): ko	Abundances (Grouped): rescue mutant	Abundances (Grouped): rescue WT	Abundances (Grouped): skov3	Abundances (Grouped) CV [%]: ko	Abundances (Grouped) CV [%]: rescue mutant	Abundances (Grouped) CV [%]: rescue WT	Abundances (Grouped) CV [%]: skov3	Quan Info	Found in Sample: [S1] F1: Sample, ko	Found in Sample: [S2] F2: Sample, ko	Found in Sample: [S3] F3: Sample, ko	Found in Sample: [S4] F4: Sample, ko	Found in Sample: [S5] F5: Sample, rescue mutant	Found in Sample: [S6] F6: Sample, rescue mutant	Found in Sample: [S7] F7: Sample, rescue mutant	Found in Sample: [S8] F8: Sample, rescue mutant
	FALSE	High	[R].QTVSWAVTPK.[S]		0.000178729	6.1101e-05	1	1	8	P01023	P01023 [854-863]		0	1116.6	1.113	1.482	0.774	0.691	0.759	0.981	0.996563	0.789213	0.821563	0.602977	0.776324	0.994958	25.75	13.53	18.03	34.84	34.87	32.86	80.6	88.5	114.3	116.6	13.06	16.78	7.14	45.07		High	Not Found	High	Peak Found	High	High	Peak Found	Peak Found
	FALSE	High	[K].ATVLNYLPK.[C]		0.0169477	0.00142162	1	2	1	P01023	P01023 [812-820]		0	1018.59	1.141	0.728	1.567	100	100	100	0.996563	0.439319	0.310513	1.69653e-16	1.70571e-16	1.69853e-16	63.57	45.88	67.83				139.4	159.1	101.5		57.76	78.03	49.91			Not Found	Not Found	Peak Found	Peak Found	Peak Found	Not Found	High	Not Found
FALSE	High	Master Protein	Q9NRG9	Aladin OS=Homo sapiens OX=9606 GN=AAAS PE=1 SV=1	0	27.48	15	7	39	7	546	59.5	7.5	69.63	7	cell cycle OR cell proliferation;cell organization and biogenesis;transport;other biological processes	other membranes;cytosol;cytoskeleton;nucleus		Pf00400	8086	ENSG00000094914	AAAS	hsa:8086; Q5JB47; Q9NRG9; Q9NWI6; Q9UG19		ISG15 antiviral mechanism; NS1 Mediated Effects on Host Pathways; Rev-mediated nuclear export of HIV RNA; NEP/NS2 Interacts with the Cellular Export Machinery; Transcriptional regulation by small RNAs; HCMV Late Events; SUMOylation of DNA damage response and repair proteins; HCMV Early Events; Vpr-mediated nuclear import of PICs; tRNA processing in the nucleus; RHOA GTPase cycle; Transport of Mat…	28	0	1.086	1.005	1.038	0.999	0.973	1.043	0.975902	0.90341	0.89379	0.985077	0.883414	0.94794	50.34	38.04	38.85	45.35	37.1	35.09	89.4	101.7	102.6	106.4
	Checked	Confidence	Annotated Sequence	Modifications	Qvality PEP	Qvality q-value	# Protein Groups	# Proteins	# PSMs	Master Protein Accessions	Positions in Master Proteins	Modifications in Master Proteins	# Missed Cleavages	Theo. MH+ [Da]	Abundance Ratio: (rescue mutant) / (ko)	Abundance Ratio: (rescue WT) / (ko)	Abundance Ratio: (rescue mutant) / (rescue WT)	Abundance Ratio: (ko) / (skov3)	Abundance Ratio: (rescue mutant) / (skov3)	Abundance Ratio: (rescue WT) / (skov3)	Abundance Ratio Adj. P-Value: (rescue mutant) / (ko)	Abundance Ratio Adj. P-Value: (rescue WT) / (ko)	Abundance Ratio Adj. P-Value: (rescue mutant) / (rescue WT)	Abundance Ratio Adj. P-Value: (ko) / (skov3)	Abundance Ratio Adj. P-Value: (rescue mutant) / (skov3)	Abundance Ratio Adj. P-Value: (rescue WT) / (skov3)	Abundance Ratio Variability [%]: (rescue mutant) / (ko)	Abundance Ratio Variability [%]: (rescue WT) / (ko)	Abundance Ratio Variability [%]: (rescue mutant) / (rescue WT)	Abundance Ratio Variability [%]: (ko) / (skov3)	Abundance Ratio Variability [%]: (rescue mutant) / (skov3)	Abundance Ratio Variability [%]: (rescue WT) / (skov3)	Abundances (Grouped): ko	Abundances (Grouped): rescue mutant	Abundances (Grouped): rescue WT	Abundances (Grouped): skov3	Abundances (Grouped) CV [%]: ko	Abundances (Grouped) CV [%]: rescue mutant	Abundances (Grouped) CV [%]: rescue WT	Abundances (Grouped) CV [%]: skov3	Quan Info	Found in Sample: [S1] F1: Sample, ko	Found in Sample: [S2] F2: Sample, ko	Found in Sample: [S3] F3: Sample, ko	Found in Sample: [S4] F4: Sample, ko	Found in Sample: [S5] F5: Sample, rescue mutant	Found in Sample: [S6] F6: Sample, rescue mutant	Found in Sample: [S7] F7: Sample, rescue mutant	Found in Sample: [S8] F8: Sample, rescue mutant
	FALSE	High	[R].LLSASPVDAAIR.[V]		1.26302e-05	6.1101e-05	1	1	11	Q9NRG9	Q9NRG9 [259-270]		0	1212.69																											No Quan Values	High	Not Found	High	High	Not Found	High	Not Found	High
	FALSE	High	[K].FAVALLDDSVR.[V]		8.76071e-05	6.1101e-05	1	1	10	Q9NRG9	Q9NRG9 [166-176]		0	1205.65	1.049	0.672	1.893	1.034	1.209	0.772	0.998496	0.589962	0.0660991	0.997065	0.948808	0.80472	71.14	76.43	91.29	48.46	60.64	58.22	111.4	116.9	74.9	96.7	44.7	124.76	59.28	33.44		High	High	High	Not Found	High	High	Peak Found	High
	FALSE	High	[R].GQWINLPVLQLTK.[D]		0.000934494	0.000113228	1	1	3	Q9NRG9	Q9NRG9 [40-52]		0	1509.88	1.543	1.23	1.258	0.795	1.232	1.045	0.721012	0.989067	0.836493	0.832785	0.986055	0.987807	27.43	23.85	34.34	31.62	40.16	28.04	78.1	121	102.7	98.2	17.98	29.85	11.62	53.1		Peak Found	Peak Found	Peak Found	Peak Found	High	Peak Found	Peak Found	Peak Found
	FALSE	High	[R].GGGVTNLLWSPDGSK.[I]		0.00206111	0.000209706	1	1	4	Q9NRG9	Q9NRG9 [287-301]		0	1487.75	1.187	1.28	0.909	0.781	0.922	1.097	0.990765	0.935852	0.996028	0.846816	0.966722	1	14.57	38.17	38.87	24.1	23.94	41.97	84.4	100.1	107.4	108.1	13.22	5.33	32.07	23.59		High	Not Found	Peak Found	High	Peak Found	High	Peak Found	Peak Found
	FALSE	High	[R].VYNASSTIVPSLK.[H]		0.00268227	0.000209706	1	1	2	Q9NRG9	Q9NRG9 [177-189]		0	1378.76																											No Quan Values	High	Not Found	Not Found	Not Found	Not Found	Not Found	High	Not Found
	FALSE	High	[K].ILATTPSAVFR.[V]		0.0122899	0.000943756	1	1	8	Q9NRG9	Q9NRG9 [302-312]		0	1175.68																											No Quan Values	High	Not Found	Not Found	High	Not Found	Not Found	High	High
	FALSE	High	[R].FSPVLGR.[A]		0.111205	0.00948526	1	1	1	Q9NRG9	Q9NRG9 [494-500]		0	775.446	0.593	0.747	0.814	1.492	0.896	1.209	0.190986	0.788266	0.913792	0.6203	0.964822	0.974757	25.69	23.48	23.32	24.81	24.77	28.69	133.6	83.5	99.8	83.1	20	19.66	11.54	21.22		Peak Found	Peak Found	Peak Found	High	Peak Found	Peak Found	Peak Found	Peak Found
FALSE	High	Master Protein	Q86V21	Acetoacetyl-CoA synthetase OS=Homo sapiens OX=9606 GN=AACS PE=1 SV=1	0	8.001	4	2	6	2	672	75.1	6.24	10.96	2	other metabolic processes;stress response;developmental processes;other biological processes	cytosol	other molecular function	Pf00501, Pf16177	65985	ENSG00000081760	AACS	hsa:65985; Q49AB9; Q49AC3; Q658Q8; Q86V21; Q8IWD2; Q8NEW5; Q9BSJ9; Q9H829; Q9HA19		Synthesis of Ketone Bodies	1	0	1.381	1.319	1.047	2.046	2.825	2.698	0.471779	0.690087	0.966184	0.00522099	1.51388e-05	3.55431e-05	18.95	45.65	31.98	0	18.95	45.65	95.5	131.9	125.9	46.7
	Checked	Confidence	Annotated Sequence	Modifications	Qvality PEP	Qvality q-value	# Protein Groups	# Proteins	# PSMs	Master Protein Accessions	Positions in Master Proteins	Modifications in Master Proteins	# Missed Cleavages	Theo. MH+ [Da]	Abundance Ratio: (rescue mutant) / (ko)	Abundance Ratio: (rescue WT) / (ko)	Abundance Ratio: (rescue mutant) / (rescue WT)	Abundance Ratio: (ko) / (skov3)	Abundance Ratio: (rescue mutant) / (skov3)	Abundance Ratio: (rescue WT) / (skov3)	Abundance Ratio Adj. P-Value: (rescue mutant) / (ko)	Abundance Ratio Adj. P-Value: (rescue WT) / (ko)	Abundance Ratio Adj. P-Value: (rescue mutant) / (rescue WT)	Abundance Ratio Adj. P-Value: (ko) / (skov3)	Abundance Ratio Adj. P-Value: (rescue mutant) / (skov3)	Abundance Ratio Adj. P-Value: (rescue WT) / (skov3)	Abundance Ratio Variability [%]: (rescue mutant) / (ko)	Abundance Ratio Variability [%]: (rescue WT) / (ko)	Abundance Ratio Variability [%]: (rescue mutant) / (rescue WT)	Abundance Ratio Variability [%]: (ko) / (skov3)	Abundance Ratio Variability [%]: (rescue mutant) / (skov3)	Abundance Ratio Variability [%]: (rescue WT) / (skov3)	Abundances (Grouped): ko	Abundances (Grouped): rescue mutant	Abundances (Grouped): rescue WT	Abundances (Grouped): skov3	Abundances (Grouped) CV [%]: ko	Abundances (Grouped) CV [%]: rescue mutant	Abundances (Grouped) CV [%]: rescue WT	Abundances (Grouped) CV [%]: skov3	Quan Info	Found in Sample: [S1] F1: Sample, ko	Found in Sample: [S2] F2: Sample, ko	Found in Sample: [S3] F3: Sample, ko	Found in Sample: [S4] F4: Sample, ko	Found in Sample: [S5] F5: Sample, rescue mutant	Found in Sample: [S6] F6: Sample, rescue mutant	Found in Sample: [S7] F7: Sample, rescue mutant	Found in Sample: [S8] F8: Sample, rescue mutant
	FALSE	High	[K].AVEQGGAFSNPETLDLYR.[D]		1.73401e-05	6.1101e-05	1	1	1	Q86V21	Q86V21 [647-664]		0	1966.95	1.381	1.319	1.047	2.046	2.825	2.698	0.813033	0.952147	0.996985	0.193006	0.0118479	0.0123287	18.95	45.65	31.98	0	18.95	45.65	95.5	131.9	125.9	46.7		17.93	32.51			Not Found	Not Found	Not Found	Peak Found	Peak Found	Not Found	Peak Found	Not Found
	FALSE	High	[R].LNYAENLLR.[H]		0.0719362	0.00531096	1	1	5	Q86V21	Q86V21 [99-107]		0	1105.6																											No Quan Values	Not Found	Not Found	High	Not Found	Not Found	Not Found	Not Found	Not Found
FALSE	Medium	Master Protein	Q9H7C9	Mth938 domain-containing protein OS=Homo sapiens OX=9606 GN=AAMDC PE=1 SV=1	0.046	1.903	8	1	2	1	122	13.3	8.46	1.67	1	other biological processes	other cell component		Pf04430	28971	ENSG00000087884	AAMDC	hsa:28971; Q96AQ4; Q9H7C9; Q9Y6B1			0	0
	Checked	Confidence	Annotated Sequence	Modifications	Qvality PEP	Qvality q-value	# Protein Groups	# Proteins	# PSMs	Master Protein Accessions	Positions in Master Proteins	Modifications in Master Proteins	# Missed Cleavages	Theo. MH+ [Da]	Abundance Ratio: (rescue mutant) / (ko)	Abundance Ratio: (rescue WT) / (ko)	Abundance Ratio: (rescue mutant) / (rescue WT)	Abundance Ratio: (ko) / (skov3)	Abundance Ratio: (rescue mutant) / (skov3)	Abundance Ratio: (rescue WT) / (skov3)	Abundance Ratio Adj. P-Value: (rescue mutant) / (ko)	Abundance Ratio Adj. P-Value: (rescue WT) / (ko)	Abundance Ratio Adj. P-Value: (rescue mutant) / (rescue WT)	Abundance Ratio Adj. P-Value: (ko) / (skov3)	Abundance Ratio Adj. P-Value: (rescue mutant) / (skov3)	Abundance Ratio Adj. P-Value: (rescue WT) / (skov3)	Abundance Ratio Variability [%]: (rescue mutant) / (ko)	Abundance Ratio Variability [%]: (rescue WT) / (ko)	Abundance Ratio Variability [%]: (rescue mutant) / (rescue WT)	Abundance Ratio Variability [%]: (ko) / (skov3)	Abundance Ratio Variability [%]: (rescue mutant) / (skov3)	Abundance Ratio Variability [%]: (rescue WT) / (skov3)	Abundances (Grouped): ko	Abundances (Grouped): rescue mutant	Abundances (Grouped): rescue WT	Abundances (Grouped): skov3	Abundances (Grouped) CV [%]: ko	Abundances (Grouped) CV [%]: rescue mutant	Abundances (Grouped) CV [%]: rescue WT	Abundances (Grouped) CV [%]: skov3	Quan Info	Found in Sample: [S1] F1: Sample, ko	Found in Sample: [S2] F2: Sample, ko	Found in Sample: [S3] F3: Sample, ko	Found in Sample: [S4] F4: Sample, ko	Found in Sample: [S5] F5: Sample, rescue mutant	Found in Sample: [S6] F6: Sample, rescue mutant	Found in Sample: [S7] F7: Sample, rescue mutant	Found in Sample: [S8] F8: Sample, rescue mutant
	FALSE	High	[K].VPSSTVEYLK.[K]		0.0911093	0.00724025	1	1	2	Q9H7C9	Q9H7C9 [77-86]		0	1122.6																											No Quan Values	High	High	Not Found	Not Found	Not Found	Not Found	Not Found	Not Found
FALSE	High	Master Protein	Q13685	Angio-associated migratory cell protein OS=Homo sapiens OX=9606 GN=AAMP PE=1 SV=2	0	7.163	6	2	16	2	434	46.7	4.42	28.49	2	developmental processes;other biological processes	non-structural extracellular;plasma membrane;other membranes;cytosol;cytoskeleton;other cell component	other molecular function	Pf00400	14	ENSG00000127837	AAMP	hsa:14; Q13685; Q8WUJ9; Q96H92	Nucleotide-binding oligomerization domain (NOD) pathway	NOD1/2 Signaling Pathway; Thromboxane signalling through TP receptor; Signaling by EGFR; Signaling by VEGF	5	0	0.883	0.705	1.155	1.046	0.937	0.737	0.695338	0.110009	0.78135	0.979867	0.880561	0.205987	31.35	26.81	39.22	17.44	33.88	21.88	110.7	102.4	77.9	109.1
	Checked	Confidence	Annotated Sequence	Modifications	Qvality PEP	Qvality q-value	# Protein Groups	# Proteins	# PSMs	Master Protein Accessions	Positions in Master Proteins	Modifications in Master Proteins	# Missed Cleavages	Theo. MH+ [Da]	Abundance Ratio: (rescue mutant) / (ko)	Abundance Ratio: (rescue WT) / (ko)	Abundance Ratio: (rescue mutant) / (rescue WT)	Abundance Ratio: (ko) / (skov3)	Abundance Ratio: (rescue mutant) / (skov3)	Abundance Ratio: (rescue WT) / (skov3)	Abundance Ratio Adj. P-Value: (rescue mutant) / (ko)	Abundance Ratio Adj. P-Value: (rescue WT) / (ko)	Abundance Ratio Adj. P-Value: (rescue mutant) / (rescue WT)	Abundance Ratio Adj. P-Value: (ko) / (skov3)	Abundance Ratio Adj. P-Value: (rescue mutant) / (skov3)	Abundance Ratio Adj. P-Value: (rescue WT) / (skov3)	Abundance Ratio Variability [%]: (rescue mutant) / (ko)	Abundance Ratio Variability [%]: (rescue WT) / (ko)	Abundance Ratio Variability [%]: (rescue mutant) / (rescue WT)	Abundance Ratio Variability [%]: (ko) / (skov3)	Abundance Ratio Variability [%]: (rescue mutant) / (skov3)	Abundance Ratio Variability [%]: (rescue WT) / (skov3)	Abundances (Grouped): ko	Abundances (Grouped): rescue mutant	Abundances (Grouped): rescue WT	Abundances (Grouped): skov3	Abundances (Grouped) CV [%]: ko	Abundances (Grouped) CV [%]: rescue mutant	Abundances (Grouped) CV [%]: rescue WT	Abundances (Grouped) CV [%]: skov3	Quan Info	Found in Sample: [S1] F1: Sample, ko	Found in Sample: [S2] F2: Sample, ko	Found in Sample: [S3] F3: Sample, ko	Found in Sample: [S4] F4: Sample, ko	Found in Sample: [S5] F5: Sample, rescue mutant	Found in Sample: [S6] F6: Sample, rescue mutant	Found in Sample: [S7] F7: Sample, rescue mutant	Found in Sample: [S8] F8: Sample, rescue mutant
	FALSE	High	[R].AVVGYEDGTIR.[I]		0.00172901	0.000167178	1	1	14	Q13685	Q13685 [230-240]		0	1179.6	0.883	0.705	1.155	1.046	0.937	0.737	0.94598	0.477806	0.95229	0.997065	0.970341	0.620104	31.35	26.81	39.22	17.44	33.88	21.88	110.7	102.4	77.9	109.1	14.5	27.8	24.91	14.87		High	High	High	Peak Found	High	High	High	High
	FALSE	High	[R].APVLLAGTADGNTWMWK.[V]		0.00482693	0.000529795	1	1	2	Q13685	Q13685 [186-202]		0	1830.92																											No Quan Values	Not Found	Not Found	Not Found	Not Found	High	High	Not Found	Not Found
FALSE	High	Master Protein	Q9Y312	Protein AAR2 homolog OS=Homo sapiens OX=9606 GN=AAR2 PE=1 SV=2	0	10.625	9	2	18	2	384	43.4	5.96	35.78	2	cell organization and biogenesis;RNA metabolism OR transcription;other metabolic processes	nucleus		Pf05282	25980	ENSG00000131043	AAR2	E1P5S7; hsa:25980; Q9H4F9; Q9P1P3; Q9UFK9; Q9Y312	Ciliary landscape		1	0	1.256	0.706	1.697	0.725	0.879	0.495	0.661429	0.112003	0.00385864	0.166345	0.511839	1.4947e-06	47.08	41.94	42.21	58.19	54.21	35.44	91.9	110.1	66.9	131.2
	Checked	Confidence	Annotated Sequence	Modifications	Qvality PEP	Qvality q-value	# Protein Groups	# Proteins	# PSMs	Master Protein Accessions	Positions in Master Proteins	Modifications in Master Proteins	# Missed Cleavages	Theo. MH+ [Da]	Abundance Ratio: (rescue mutant) / (ko)	Abundance Ratio: (rescue WT) / (ko)	Abundance Ratio: (rescue mutant) / (rescue WT)	Abundance Ratio: (ko) / (skov3)	Abundance Ratio: (rescue mutant) / (skov3)	Abundance Ratio: (rescue WT) / (skov3)	Abundance Ratio Adj. P-Value: (rescue mutant) / (ko)	Abundance Ratio Adj. P-Value: (rescue WT) / (ko)	Abundance Ratio Adj. P-Value: (rescue mutant) / (rescue WT)	Abundance Ratio Adj. P-Value: (ko) / (skov3)	Abundance Ratio Adj. P-Value: (rescue mutant) / (skov3)	Abundance Ratio Adj. P-Value: (rescue WT) / (skov3)	Abundance Ratio Variability [%]: (rescue mutant) / (ko)	Abundance Ratio Variability [%]: (rescue WT) / (ko)	Abundance Ratio Variability [%]: (rescue mutant) / (rescue WT)	Abundance Ratio Variability [%]: (ko) / (skov3)	Abundance Ratio Variability [%]: (rescue mutant) / (skov3)	Abundance Ratio Variability [%]: (rescue WT) / (skov3)	Abundances (Grouped): ko	Abundances (Grouped): rescue mutant	Abundances (Grouped): rescue WT	Abundances (Grouped): skov3	Abundances (Grouped) CV [%]: ko	Abundances (Grouped) CV [%]: rescue mutant	Abundances (Grouped) CV [%]: rescue WT	Abundances (Grouped) CV [%]: skov3	Quan Info	Found in Sample: [S1] F1: Sample, ko	Found in Sample: [S2] F2: Sample, ko	Found in Sample: [S3] F3: Sample, ko	Found in Sample: [S4] F4: Sample, ko	Found in Sample: [S5] F5: Sample, rescue mutant	Found in Sample: [S6] F6: Sample, rescue mutant	Found in Sample: [S7] F7: Sample, rescue mutant	Found in Sample: [S8] F8: Sample, rescue mutant
	FALSE	High	[R].QICAFSDVLPVLSMK.[H]	1xCarbamidomethyl [C3]	2.61223e-06	6.1101e-05	1	1	17	Q9Y312	Q9Y312 [154-168]	Q9Y312 1xCarbamidomethyl [C156]	0	1707.88	1.256	0.706	1.697	0.725	0.879	0.495	0.931701	0.580558	0.307052	0.740162	0.928771	0.0304336	47.08	41.94	42.21	58.19	54.21	35.44	91.9	110.1	66.9	131.2	33.44	33.97	10.99	43.26		High	High	High	High	High	Peak Found	High	High
	FALSE	High	[R].ANLQELDQFLGPYPYATLK.[K]		0.00197255	0.000209706	1	1	1	Q9Y312	Q9Y312 [113-131]		0	2181.12																											No Quan Values	Not Found	Not Found	Not Found	Not Found	Not Found	Not Found	Not Found	Not Found
FALSE	High	Master Protein	P49588	Alanine--tRNA ligase, cytoplasmic OS=Homo sapiens OX=9606 GN=AARS1 PE=1 SV=2	0	303.766	52	39	538	39	968	106.7	5.53	1416.84	39	protein metabolism;RNA metabolism OR transcription;other metabolic processes;developmental processes;other biological processes	cytosol;mitochondrion;other cell component	nucleic acid binding activity;other molecular function	Pf01411, Pf02272, Pf07973	16	ENSG00000090861	AARS1	A6NF14; B4DR45; hsa:16; P49588; Q53GV7; Q96FA0	IL-18 signaling pathway	Cytosolic tRNA aminoacylation	2	0	0.992	0.957	1.05	0.984	0.962	0.927	0.943884	0.77786	0.83462	0.969071	0.763812	0.459352	33.3	35.12	31.76	36.76	39.73	36.42	71.9	90	103.6	134.5
	Checked	Confidence	Annotated Sequence	Modifications	Qvality PEP	Qvality q-value	# Protein Groups	# Proteins	# PSMs	Master Protein Accessions	Positions in Master Proteins	Modifications in Master Proteins	# Missed Cleavages	Theo. MH+ [Da]	Abundance Ratio: (rescue mutant) / (ko)	Abundance Ratio: (rescue WT) / (ko)	Abundance Ratio: (rescue mutant) / (rescue WT)	Abundance Ratio: (ko) / (skov3)	Abundance Ratio: (rescue mutant) / (skov3)	Abundance Ratio: (rescue WT) / (skov3)	Abundance Ratio Adj. P-Value: (rescue mutant) / (ko)	Abundance Ratio Adj. P-Value: (rescue WT) / (ko)	Abundance Ratio Adj. P-Value: (rescue mutant) / (rescue WT)	Abundance Ratio Adj. P-Value: (ko) / (skov3)	Abundance Ratio Adj. P-Value: (rescue mutant) / (skov3)	Abundance Ratio Adj. P-Value: (rescue WT) / (skov3)	Abundance Ratio Variability [%]: (rescue mutant) / (ko)	Abundance Ratio Variability [%]: (rescue WT) / (ko)	Abundance Ratio Variability [%]: (rescue mutant) / (rescue WT)	Abundance Ratio Variability [%]: (ko) / (skov3)	Abundance Ratio Variability [%]: (rescue mutant) / (skov3)	Abundance Ratio Variability [%]: (rescue WT) / (skov3)	Abundances (Grouped): ko	Abundances (Grouped): rescue mutant	Abundances (Grouped): rescue WT	Abundances (Grouped): skov3	Abundances (Grouped) CV [%]: ko	Abundances (Grouped) CV [%]: rescue mutant	Abundances (Grouped) CV [%]: rescue WT	Abundances (Grouped) CV [%]: skov3	Quan Info	Found in Sample: [S1] F1: Sample, ko	Found in Sample: [S2] F2: Sample, ko	Found in Sample: [S3] F3: Sample, ko	Found in Sample: [S4] F4: Sample, ko	Found in Sample: [S5] F5: Sample, rescue mutant	Found in Sample: [S6] F6: Sample, rescue mutant	Found in Sample: [S7] F7: Sample, rescue mutant	Found in Sample: [S8] F8: Sample, rescue mutant
	FALSE	High	[K].QFIDSNPNQPLVILEMESGASAK.[A]		9.79177e-08	6.1101e-05	1	1	17	P49588	P49588 [847-869]		0	2488.24	0.689	0.684	1.211	0.924	0.624	0.476	0.503047	0.649834	0.935124	0.98269	0.393698	0.0287848	54	89.32	91.49	54.96	50.31	91.94	133.5	77.8	69.3	119.4	34.2	33.05	82.22	41.63		Peak Found	High	High	High	High	High	High	High
	FALSE	High	[R].GGYVLHIGTIYGDLK.[V]		9.28087e-06	6.1101e-05	1	1	12	P49588	P49588 [570-584]		0	1605.86	2.231	0.855	2.619	0.752	1.583	0.674	0.037639	0.883612	0.00107174	0.744711	0.596853	0.334636	27.39	104.7	102.46	37.12	37.28	104.4	74.4	167.3	59.4	98.9	23.65	19.63	113.11	32.6		High	High	High	High	Not Found	High	High	High
	FALSE	High	[K].VGDQVWLFIDEPR.[R]		5.2619e-07	6.1101e-05	1	1	23	P49588	P49588 [585-597]		0	1573.8	1.412	1.151	1.21	0.89	1.237	1.036	0.605586	0.990001	0.891488	0.971357	0.930098	1	15.55	23.25	21.88	20.06	15.93	27.56	85.9	119.7	98.9	95.4	12.65	12.82	32.32	15.63		High	High	High	High	Peak Found	High	High	High
	FALSE	High	[K].VGAEDADGIDMAYR.[V]		8.89472e-10	6.1101e-05	1	1	16	P49588	P49588 [283-296]		0	1482.65	0.825	0.955	0.886	0.761	0.66	0.779	0.891689	0.996004	0.984412	0.797957	0.527472	0.883229	5.83	19.24	9.39	17.93	16.12	16.89	100.1	82.9	93.6	123.4	8.81	3.45	17.6	12.74		High	High	High	High	High	High	High	High
	FALSE	High	[K].GLVVDMDGFEEERK.[L]		3.88211e-06	6.1101e-05	1	1	7	P49588	P49588 [433-446]		1	1623.77	0.708	1.197	0.591	0.731	0.52	0.875	0.444112	0.983145	0.267826	0.680866	0.105425	0.915181	48.09	56.52	12.23	45.45	18.15	12.58	93.6	66.3	112.1	128.1	96.36	18.27		18.96		High	High	Peak Found	Peak Found	High	Not Found	Peak Found	High
	FALSE	High	[K].GLVVDMDGFEEER.[K]		7.75131e-07	6.1101e-05	1	1	16	P49588	P49588 [433-445]		0	1495.67	1.418	1.019	1.359	0.394	0.576	0.424	0.705716	0.998432	0.71045	0.00564188	0.233172	0.0119626	12.18	20.8	22.02	15.92	21.73	33.09	66	93.5	68.9	171.6	4.8	12.82	21.25	34.94		High	High	High	High	High	High	High	High
	FALSE	High	[K].VDDSSEDKTEFTVK.[N]		1.71323e-08	6.1101e-05	1	1	6	P49588	P49588 [551-564]		1	1599.74	0.801	0.866	0.955	1.004	0.744	0.832	0.728429	0.953431	0.998513	1	0.753383	0.920642	37.65	15.35	33.86	12.26	34.3	16.04	114	76.7	95	114.2	21.91	25	20.15	12.73		Peak Found	High	Peak Found	Peak Found	Peak Found	Peak Found	Peak Found	Peak Found
	FALSE	High	[K].KAEEIANEMIEAAK.[A]		6.2091e-14	6.1101e-05	1	1	13	P49588	P49588 [651-664]		1	1546.78	0.786	0.813	1.107	0.623	0.493	0.504	0.780741	0.893215	0.972585	0.348301	0.0740013	0.131625	40.33	64.5	31.68	39.41	33.66	61.77	99.2	72.4	70.4	158	28.9	9.64	69.69	25.02		Peak Found	High	High	Peak Found	High	Peak Found	High	High
	FALSE	High	[K].MALELLTQEFGIPIER.[L]		4.53735e-11	6.1101e-05	1	1	15	P49588	P49588 [117-132]		0	1859.99	2.326	1.133	2.053	0.532	1.236	0.602	0.00151473	0.993744	0.0152988	0.181192	0.896846	0.248446	0.83	19.3	20.75	9.85	9.9	27.41	63.1	146.7	71.5	118.7	0.79		41.2	9.43		High	High	Not Found	High	High	High	High	High
	FALSE	High	[-].MDSTLTASEIR.[Q]	1xAcetyl [N-Term]	2.32039e-07	6.1101e-05	1	1	17	P49588	P49588 [1-11]	P49588 1xAcetyl [N-Term]	0	1265.6	0.918	0.76	1.258	1.025	1.023	0.795	0.991501	0.722598	0.800459	0.998996	0.999275	0.920759	33	30.55	16.89	35.69	22.76	13.31	111.4	108.2	80.9	99.5	52.59	11.59	10.97	17.85		High	High	High	High	High	High	High	High
	FALSE	High	[K].MHSPQTSAMLFTVDNEAGK.[I]		7.80618e-14	6.1101e-05	1	1	24	P49588	P49588 [880-898]		0	2063.95	1.175	1.061	1.246	0.822	1.017	0.891	0.929819	0.998432	0.840015	0.927914	0.999275	0.977111	61.83	42.64	52.4	53.01	55.6	19.91	88.3	116.8	94.8	100.1	63.98	56.45	10.57	18.26		High	High	High	High	High	High	High	High
	FALSE	High	[K].MSNYDTDLFVPYFEAIQK.[G]		4.67047e-06	6.1101e-05	1	1	13	P49588	P49588 [255-272]		0	2181.02	1.082	0.728	1.461	2.066	2.236	1.506	0.996563	0.555268	0.581234	0.0587678	0.0480886	0.838537	41.31	46.75	28.67	33.26	17.91	25.67	121.2	131.2	88.4	59.3	38.57	20.12	23.88	5.95		High	High	Peak Found	Peak Found	High	High	Peak Found	High
	FALSE	High	[K].ITCLCQVPQNAANR.[G]	2xCarbamidomethyl [C3; C5]	2.99758e-09	6.1101e-05	1	1	18	P49588	P49588 [899-912]	P49588 2xCarbamidomethyl [C901; C903]	0	1644.79	0.815	1.293	0.725	0.653	0.572	0.801	0.869259	0.912379	0.676594	0.556045	0.22867	0.884295	27.09	19.08	20.98	34.53	29.31	19.92	82.4	74.3	109.8	133.6	22.51	18.12	11.46	24.54		High	High	High	High	High	High	High	High
	FALSE	High	[K].NVGCLQEALQLATSFAQLR.[L]	1xCarbamidomethyl [C4]	1.65934e-05	6.1101e-05	1	1	7	P49588	P49588 [944-962]	P49588 1xCarbamidomethyl [C947]	0	2119.1	2.595	1.586	1.637	0.727	1.888	1.154	0.000346929	0.523269	0.219637	0.72698	0.120836	0.985726	0	0	0	74.96	74.96	74.96	61	158.4	96.8	83.9				63.81		High	Not Found	Not Found	High	Not Found	High	Not Found	High
	FALSE	High	[R].RIVAVTGAEAQK.[A]		0.000454288	6.1101e-05	1	1	14	P49588	P49588 [751-762]		1	1242.72	0.915	0.767	1.262	0.919	0.832	0.691	0.990971	0.725658	0.837759	0.984532	0.888377	0.536251	14.07	31.68	29.68	7.81	13.25	29.93	109.2	95.9	76.2	118.7	11.24	6.92	27.08	17.77		High	High	High	High	High	High	High	High
	FALSE	High	[K].DIINEEEVQFLK.[T]		2.20987e-06	6.1101e-05	1	1	18	P49588	P49588 [373-384]		0	1476.76	0.811	0.847	0.951	1.289	1.034	1.094	0.842619	0.943214	0.998513	0.865345	0.998459	0.995094	20.46	23.84	22.71	21.13	11.18	20.22	114.5	95.5	97.6	92.4	16.43	5.59	18.17	11.43		High	High	High	High	High	High	High	High
	FALSE	High	[K].DNFWEMGDTGPCGPCSEIHYDR.[I]	2xCarbamidomethyl [C12; C15]	2.79583e-11	6.1101e-05	1	1	21	P49588	P49588 [173-194]	P49588 2xCarbamidomethyl [C184; C187]	0	2643.03	0.531	0.41	1.318	2.05	1.037	1.091	0.0235002	0.00050362	0.763269	0.098435	0.999489	1	56.62	65.65	64.29	29.35	28.74	63.96	160.2	80.3	81.3	78.1	56.22	60.89	52.03	10.48		High	High	High	High	High	High	High	High
	FALSE	High	[R].VVSIGVPVSELLDDPSGPAGSLTSVEFCGGTHLR.[N]	1xCarbamidomethyl [C28]	1.48103e-07	6.1101e-05	1	1	61	P49588	P49588 [696-729]	P49588 1xCarbamidomethyl [C723]	0	3452.74	2.083	1.27	1.759	1.306	2.977	1.693	0.00655096	0.908373	0.145936	0.859156	0.00099199	0.579983	23.91	36.44	26.73	57.05	28.59	12.33	78.1	162.7	99.4	59.9	34.16	14.14	24.18	45.59		High	High	High	High	High	High	High	High
	FALSE	High	[K].AEEIANEMIEAAK.[A]		5.44612e-05	6.1101e-05	1	1	10	P49588	P49588 [652-664]		0	1418.68	0.963	0.731	1.292	1.117	1.025	0.806	0.99564	0.562653	0.837759	0.986052	0.993379	0.783488	29.11	21.9	23.57	20.98	19.65	15.63	116.1	99.6	82.1	102.1	20.32	21.86	12.72	12.37		High	Peak Found	High	High	High	Peak Found	High	High
	FALSE	High	[K].ASEWVQQVSGLMDGK.[G]		6.79755e-09	6.1101e-05	1	1	28	P49588	P49588 [916-930]		0	1634.78	1.455	0.864	1.713	1.055	1.596	0.931	0.546287	0.955348	0.163329	0.995961	0.415713	0.989764	40.36	37.7	26.66	45.63	29.84	32.49	99.2	133.8	81.7	85.3	25.99	39.98	23.95	88.28		High	High	High	High	High	High	High	High
	FALSE	High	[K].AVYTQDCPLAAAK.[A]	1xCarbamidomethyl [C7]	2.76498e-05	6.1101e-05	1	1	14	P49588	P49588 [665-677]	P49588 1xCarbamidomethyl [C671]	0	1407.69	1.02	0.988	1.042	0.832	0.82	0.725	0.998884	0.998137	0.996028	0.950346	0.908583	0.563336	6.84	11.96	9.27	22.13	17.11	25.07	92.4	95.7	94	117.8	7.9	4.52	17.51	16.54		High	Peak Found	High	High	Peak Found	High	High	High
	FALSE	High	[R].AVFDETYPDPVR.[V]		4.64802e-05	6.1101e-05	1	1	17	P49588	P49588 [684-695]		0	1408.67	0.931	0.85	1.026	1.09	1.021	1.012	0.996563	0.952727	0.996985	0.974995	0.998417	1	11.08	21.33	13.98	6.56	6.56	14.22	105.9	99.2	97.7	97.2	17.44	7.1	12.08	3.11		High	High	High	High	High	High	High	High
	FALSE	High	[R].EIADLGEALATAVIPQWQK.[D]		1.25481e-11	6.1101e-05	1	1	28	P49588	P49588 [794-812]		0	2053.1	1.523	1.373	1.04	0.742	0.884	1.019	0.397266	0.811912	0.998336	0.801753	0.970963	1	55.8	46.47	56.4	84.13	51.08	63.01	71.8	104.8	105	118.4	45.48	24.12	43.15	51.41		High	High	High	High	High	High	High	High
	FALSE	High	[K].QIWQNLGLDDTK.[I]		6.05784e-07	6.1101e-05	1	1	16	P49588	P49588 [154-165]		0	1430.73	1.005	0.894	1.138	1.022	1.042	0.916	0.999576	0.957234	0.952086	0.998996	0.994565	0.970598	10.1	7.59	9.22	10.34	16.4	9.64	103.3	105.5	91.4	99.8	5.97	13.92	5.42	47.54		Peak Found	Peak Found	Peak Found	High	High	High	High	High
	FALSE	High	[R].LYVTYFGGDEAAGLEADLECK.[Q]	1xCarbamidomethyl [C20]	0.00109474	0.000113228	1	1	1	P49588	P49588 [133-153]	P49588 1xCarbamidomethyl [C152]	0	2321.06																											Not Reliable	Not Found	Not Found	Not Found	Not Found	Not Found	Not Found	Not Found	Not Found
	FALSE	High	[K].SIDTGMGLER.[L]		0.00134004	0.000113228	1	1	11	P49588	P49588 [237-246]		0	1078.52	1.058	1.11	0.958	1.164	1.206	1.303	0.996571	0.994841	0.998513	0.967154	0.936143	0.904964	18.19	20.29	19.55	21.51	26.63	25.09	96.3	104.4	114.2	85.2	15.21	12.07	14.09	21.69		High	High	Peak Found	High	High	High	High	High
	FALSE	High	[R].IVAVTGAEAQK.[A]		0.000686906	0.000113228	1	1	15	P49588	P49588 [752-762]		0	1086.62	0.938	0.949	1.063	1.004	0.957	0.906	0.996563	0.983145	0.992222	0.999702	0.993179	0.974323	8.91	16.34	15.33	8.97	5.77	15.19	105	97.4	94.2	103.4	11.69	4.96	11.05	5.17		High	High	High	High	High	High	High	High
	FALSE	High	[K].HNDLDDVGK.[D]		0.00161165	0.000167178	1	1	3	P49588	P49588 [82-90]		0	1012.47	100	100	0.713		100	100	1.77788e-16	1.80581e-16	0.659733		1.70571e-16	1.69853e-16			32.59					166.5	233.5			39.02	36.84			High	Not Found	Not Found	Not Found	Peak Found	Peak Found	Not Found	Not Found
	FALSE	High	[K].CLSVMEAK.[V]	1xCarbamidomethyl [C1]	0.0019382	0.000209706	1	1	12	P49588	P49588 [773-780]	P49588 1xCarbamidomethyl [C773]	0	937.448	0.956	0.971	0.995	0.973	0.936	0.953	0.996563	0.9927	0.999163	0.997065	0.985707	0.987866	19.39	12.57	14.72	17.16	16.53	11.05	100.4	98.3	96.3	105	13.17	13.75	10.26	8.1		Peak Found	High	High	Peak Found	High	High	High	High
	FALSE	High	[R].GLEVTDDSPK.[Y]		0.00398057	0.000306987	1	1	9	P49588	P49588 [477-486]		0	1060.52	1.034	1.118	0.999	1.02	1.029	1.111	0.998884	0.99803	0.998688	1	0.999275	0.996537	29.58	22.66	7.13	28.97	23.52	22.42	93	106.2	107.1	93.7	21.12	13.74	5	17.3		High	High	High	High	Peak Found	High	High	Peak Found
	FALSE	High	[K].KDPDMVKDIINEEEVQFLK.[T]		0.00457977	0.000352578	1	1	3	P49588	P49588 [366-384]		2	2290.16	0.01	0.01		1.098	0.01	0.01	1.77788e-16	1.80581e-16		0.997299	1.70571e-16	1.69853e-16				31.09			209.3			190.7	33.6			21.62		Peak Found	High	Not Found	High	Not Found	Not Found	Not Found	Not Found
	FALSE	High	[R].EADGILKPLPK.[K]		0.00760765	0.000620117	1	1	2	P49588	P49588 [225-235]		0	1180.69	1.135	1.268	0.885	0.731	0.794	0.913	0.990765	0.942613	0.982183	0.791753	0.848659	0.962543	23.42	26.84	20.68	25.01	16.74	13.59	86.1	93.5	102.7	117.8	20.82	16.1	13.78	11.69		Peak Found	Peak Found	Peak Found	High	Peak Found	Peak Found	Peak Found	Peak Found
	FALSE	High	[R].KIQSLGDSK.[T]		0.00946318	0.000739896	1	1	2	P49588	P49588 [396-404]		1	975.547	0.615	0.642	0.723	100	100	100	0.218369	0.351749	0.730761	1.69653e-16	1.70571e-16	1.69853e-16	6.54	11.76	48.01				177.2	109	113.7			28	43.21			Not Found	Not Found	Not Found	High	Peak Found	Peak Found	Peak Found	Peak Found
	FALSE	High	[R].TITVALADGGRPDNTGR.[G]		0.0100588	0.000772686	1	1	12	P49588	P49588 [304-320]		0	1713.89	0.836	1.427	0.626	0.848	0.725	1.171	0.918606	0.81649	0.288045	0.951891	0.712409	0.975632	21.84	33.61	44.64	21.62	21.44	37.21	88.2	78.7	125.8	107.4	16.54	10.26	41.98	13.67		High	High	High	High	Peak Found	High	Peak Found	High
	FALSE	High	[K].YNYHLDSSGSYVFENTVATVMALR.[R]		0.0272474	0.00191812	1	1	1	P49588	P49588 [487-510]		0	2737.29																											No Quan Values	Not Found	Not Found	Not Found	Not Found	Not Found	Not Found	Not Found	Not Found
	FALSE	High	[R].FIDFFK.[R]		0.0774494	0.00586945	1	1	18	P49588	P49588 [14-19]		0	816.429	0.418	0.422	1.02	1.376	0.587	0.569	0.00379083	0.00695072	0.997934	0.737932	0.235304	0.16914	38.76	14.42	34.79	30.39	36.6	29.74	157.8	64.9	66.8	110.5	13.23	41.59	10.76	23.42		High	High	High	High	High	High	High	High
	FALSE	High	[R].SVLGEADQK.[G]		0.0774494	0.00586945	1	1	16	P49588	P49588 [617-625]		0	946.484	1.056	1.109	0.936	1.069	1.072	1.171	0.998496	0.989741	0.996914	0.997065	0.993262	0.985726	14.27	15.86	13.83	15.69	14.84	7.15	101.1	103.3	106.1	89.5	10.6	10.76	8.06	10.62		High	High	High	High	High	High	High	High
	FALSE	High	[K].VMDDLDR.[A]		0.094848	0.00766376	1	1	1	P49588	P49588 [825-831]		0	863.393	1.046	0.938	1.126	1.039	1.11	0.985	0.998496	0.984643	0.981114	0.997065	0.992146	0.989764	8.72	11.5	7.82	11	7.42	12.29	102.4	107	93.9	96.7	11.1	4.61	7.02	8.85		High	Peak Found	Peak Found	Peak Found	Peak Found	Peak Found	Peak Found	Peak Found
	FALSE	High	[K].IQSLGDSK.[T]		0.111205	0.00948526	1	1	1	P49588	P49588 [397-404]		0	847.452	1.627	2.018	0.726	1.091	1.742	2.398	0.624728	0.275773	0.700598	0.997065	0.682267	0.109575	55.36	76.17	55.04	50.18	18.98	58.44	68.2	118.1	142.9	70.8	95.75	19.95	52.94	18.85		Peak Found	Peak Found	Peak Found	Peak Found	Peak Found	Peak Found	Peak Found	Peak Found
FALSE	High	Master Protein	Q5JTZ9	Alanine--tRNA ligase, mitochondrial OS=Homo sapiens OX=9606 GN=AARS2 PE=1 SV=1	0	14.232	5	4	14	4	985	107.3	6.27	23.59	4	protein metabolism;RNA metabolism OR transcription;other metabolic processes	mitochondrion	nucleic acid binding activity;other molecular function	Pf01411, Pf07973	57505	ENSG00000124608	AARS2	A2RRN5; hsa:57505; Q5JTZ9; Q8N198; Q96D02; Q9ULF0		Mitochondrial tRNA aminoacylation	1	0	0.01	1.037	0.01	0.79	0.01	0.819	2.53519e-16	0.960991	2.40117e-16	0.66868	2.19251e-16	0.526052		0		49.88		49.88	121.1		125.5	153.4
	Checked	Confidence	Annotated Sequence	Modifications	Qvality PEP	Qvality q-value	# Protein Groups	# Proteins	# PSMs	Master Protein Accessions	Positions in Master Proteins	Modifications in Master Proteins	# Missed Cleavages	Theo. MH+ [Da]	Abundance Ratio: (rescue mutant) / (ko)	Abundance Ratio: (rescue WT) / (ko)	Abundance Ratio: (rescue mutant) / (rescue WT)	Abundance Ratio: (ko) / (skov3)	Abundance Ratio: (rescue mutant) / (skov3)	Abundance Ratio: (rescue WT) / (skov3)	Abundance Ratio Adj. P-Value: (rescue mutant) / (ko)	Abundance Ratio Adj. P-Value: (rescue WT) / (ko)	Abundance Ratio Adj. P-Value: (rescue mutant) / (rescue WT)	Abundance Ratio Adj. P-Value: (ko) / (skov3)	Abundance Ratio Adj. P-Value: (rescue mutant) / (skov3)	Abundance Ratio Adj. P-Value: (rescue WT) / (skov3)	Abundance Ratio Variability [%]: (rescue mutant) / (ko)	Abundance Ratio Variability [%]: (rescue WT) / (ko)	Abundance Ratio Variability [%]: (rescue mutant) / (rescue WT)	Abundance Ratio Variability [%]: (ko) / (skov3)	Abundance Ratio Variability [%]: (rescue mutant) / (skov3)	Abundance Ratio Variability [%]: (rescue WT) / (skov3)	Abundances (Grouped): ko	Abundances (Grouped): rescue mutant	Abundances (Grouped): rescue WT	Abundances (Grouped): skov3	Abundances (Grouped) CV [%]: ko	Abundances (Grouped) CV [%]: rescue mutant	Abundances (Grouped) CV [%]: rescue WT	Abundances (Grouped) CV [%]: skov3	Quan Info	Found in Sample: [S1] F1: Sample, ko	Found in Sample: [S2] F2: Sample, ko	Found in Sample: [S3] F3: Sample, ko	Found in Sample: [S4] F4: Sample, ko	Found in Sample: [S5] F5: Sample, rescue mutant	Found in Sample: [S6] F6: Sample, rescue mutant	Found in Sample: [S7] F7: Sample, rescue mutant	Found in Sample: [S8] F8: Sample, rescue mutant
	FALSE	High	[R].LLAVTGEQAQQAR.[E]		0.000427152	6.1101e-05	1	1	9	Q5JTZ9	Q5JTZ9 [778-790]		0	1384.75	0.01	1.037	0.01	0.79	0.01	0.819	1.77788e-16	0.990001	2.0265e-16	0.84655	1.70571e-16	0.697943		0		49.88		49.88	121.1		125.5	153.4				37.28		Not Found	Not Found	High	High	Not Found	Not Found	High	High
	FALSE	High	[R].LDVTTQTPLTPEQLR.[A]		0.00331105	0.000260014	1	1	3	Q5JTZ9	Q5JTZ9 [664-678]		0	1711.92																											No Quan Values	Not Found	Not Found	Not Found	Not Found	Not Found	Not Found	High	Not Found
	FALSE	High	[R].EADGSLQPLPQR.[H]		0.00328213	0.000260014	1	1	1	Q5JTZ9	Q5JTZ9 [251-262]		0	1310.67																											No Quan Values	Not Found	Not Found	Not Found	Not Found	Not Found	Not Found	Not Found	Not Found
	FALSE	High	[R].AAFLNFFR.[D]		0.017244	0.00142162	1	1	1	Q5JTZ9	Q5JTZ9 [44-51]		0	985.525																											No Quan Values	Not Found	Not Found	Not Found	Not Found	Not Found	Not Found	Not Found	Not Found
FALSE	High	Master Protein	Q9BTE6	Alanyl-tRNA editing protein Aarsd1 OS=Homo sapiens OX=9606 GN=AARSD1 PE=1 SV=2	0	21.899	19	5	24	5	412	45.5	6.42	43.76	5	protein metabolism;RNA metabolism OR transcription;other metabolic processes;other biological processes	other cell component	nucleic acid binding activity;other molecular function	Pf07973	100885850; 80755	ENSG00000108825; ENSG00000266967	AARSD1	B4DI73; hsa:100885850; hsa:80755; Q9BTE6			0	0		100	0.01	0.01	0.01	1.115		2.27444e-16	2.40117e-16	2.12228e-16	2.19251e-16	0.998083						9.69			210.8	189.2
	Checked	Confidence	Annotated Sequence	Modifications	Qvality PEP	Qvality q-value	# Protein Groups	# Proteins	# PSMs	Master Protein Accessions	Positions in Master Proteins	Modifications in Master Proteins	# Missed Cleavages	Theo. MH+ [Da]	Abundance Ratio: (rescue mutant) / (ko)	Abundance Ratio: (rescue WT) / (ko)	Abundance Ratio: (rescue mutant) / (rescue WT)	Abundance Ratio: (ko) / (skov3)	Abundance Ratio: (rescue mutant) / (skov3)	Abundance Ratio: (rescue WT) / (skov3)	Abundance Ratio Adj. P-Value: (rescue mutant) / (ko)	Abundance Ratio Adj. P-Value: (rescue WT) / (ko)	Abundance Ratio Adj. P-Value: (rescue mutant) / (rescue WT)	Abundance Ratio Adj. P-Value: (ko) / (skov3)	Abundance Ratio Adj. P-Value: (rescue mutant) / (skov3)	Abundance Ratio Adj. P-Value: (rescue WT) / (skov3)	Abundance Ratio Variability [%]: (rescue mutant) / (ko)	Abundance Ratio Variability [%]: (rescue WT) / (ko)	Abundance Ratio Variability [%]: (rescue mutant) / (rescue WT)	Abundance Ratio Variability [%]: (ko) / (skov3)	Abundance Ratio Variability [%]: (rescue mutant) / (skov3)	Abundance Ratio Variability [%]: (rescue WT) / (skov3)	Abundances (Grouped): ko	Abundances (Grouped): rescue mutant	Abundances (Grouped): rescue WT	Abundances (Grouped): skov3	Abundances (Grouped) CV [%]: ko	Abundances (Grouped) CV [%]: rescue mutant	Abundances (Grouped) CV [%]: rescue WT	Abundances (Grouped) CV [%]: skov3	Quan Info	Found in Sample: [S1] F1: Sample, ko	Found in Sample: [S2] F2: Sample, ko	Found in Sample: [S3] F3: Sample, ko	Found in Sample: [S4] F4: Sample, ko	Found in Sample: [S5] F5: Sample, rescue mutant	Found in Sample: [S6] F6: Sample, rescue mutant	Found in Sample: [S7] F7: Sample, rescue mutant	Found in Sample: [S8] F8: Sample, rescue mutant
	FALSE	High	[K].GGGLFLLAGPPASVETLGPR.[V]		0.000133673	6.1101e-05	1	1	10	Q9BTE6	Q9BTE6 [349-368]		0	1909.05																											No Quan Values	Not Found	Not Found	Not Found	Not Found	High	Not Found	High	Not Found
	FALSE	High	[R].ELSLDDPEVEQVSGR.[G]		5.2619e-07	6.1101e-05	1	1	6	Q9BTE6	Q9BTE6 [172-186]		0	1672.8																											No Quan Values	Not Found	Not Found	High	Not Found	High	Not Found	Not Found	Not Found
	FALSE	High	[R].SAIELDTPSMTAEQVAAIEQSVNEK.[I]		0.00254465	0.000209706	1	1	1	Q9BTE6	Q9BTE6 [137-161]		0	2661.29		100	0.01	0.01	0.01	1.115		1.80581e-16	2.0265e-16	1.69653e-16	1.70571e-16	1						9.69			210.8	189.2			7.08			Not Found	Not Found	Not Found	Not Found	Not Found	Not Found	Not Found	Not Found
	FALSE	High	[R].GTINDISVLR.[V]		0.00371093	0.000306987	1	1	3	Q9BTE6	Q9BTE6 [62-71]		0	1087.61																											No Quan Values	Not Found	High	Not Found	High	Not Found	Not Found	Not Found	Not Found
	FALSE	High	[R].TNLIFLSGNR.[V]		0.0551505	0.00409639	1	1	4	Q9BTE6	Q9BTE6 [236-245]		0	1134.63																											No Quan Values	Not Found	Not Found	Not Found	Not Found	High	High	Not Found	Not Found
FALSE	High	Master Protein	Q9NRN7	L-aminoadipate-semialdehyde dehydrogenase-phosphopantetheinyl transferase OS=Homo sapiens OX=9606 GN=AASDHPPT PE=1 SV=2	0	21.085	17	4	30	4	309	35.8	6.8	64.83	4	protein metabolism;other metabolic processes	cytosol	other molecular function	Pf01648	60496	ENSG00000149313	AASDHPPT	B2R6D1; B4DDW7; hsa:60496; Q9C068; Q9NRN7; Q9P0Q3; Q9UG80; Q9Y389		Vitamin B5 (pantothenate) metabolism	1	0	0.967	1.167	1.008	0.982	0.861	1.078	0.919709	0.949321	0.987547	0.971974	0.642762	0.980142	21.99	25.49	39.03	11.27	21.81	30.41	95.6	93.3	166	45.2
	Checked	Confidence	Annotated Sequence	Modifications	Qvality PEP	Qvality q-value	# Protein Groups	# Proteins	# PSMs	Master Protein Accessions	Positions in Master Proteins	Modifications in Master Proteins	# Missed Cleavages	Theo. MH+ [Da]	Abundance Ratio: (rescue mutant) / (ko)	Abundance Ratio: (rescue WT) / (ko)	Abundance Ratio: (rescue mutant) / (rescue WT)	Abundance Ratio: (ko) / (skov3)	Abundance Ratio: (rescue mutant) / (skov3)	Abundance Ratio: (rescue WT) / (skov3)	Abundance Ratio Adj. P-Value: (rescue mutant) / (ko)	Abundance Ratio Adj. P-Value: (rescue WT) / (ko)	Abundance Ratio Adj. P-Value: (rescue mutant) / (rescue WT)	Abundance Ratio Adj. P-Value: (ko) / (skov3)	Abundance Ratio Adj. P-Value: (rescue mutant) / (skov3)	Abundance Ratio Adj. P-Value: (rescue WT) / (skov3)	Abundance Ratio Variability [%]: (rescue mutant) / (ko)	Abundance Ratio Variability [%]: (rescue WT) / (ko)	Abundance Ratio Variability [%]: (rescue mutant) / (rescue WT)	Abundance Ratio Variability [%]: (ko) / (skov3)	Abundance Ratio Variability [%]: (rescue mutant) / (skov3)	Abundance Ratio Variability [%]: (rescue WT) / (skov3)	Abundances (Grouped): ko	Abundances (Grouped): rescue mutant	Abundances (Grouped): rescue WT	Abundances (Grouped): skov3	Abundances (Grouped) CV [%]: ko	Abundances (Grouped) CV [%]: rescue mutant	Abundances (Grouped) CV [%]: rescue WT	Abundances (Grouped) CV [%]: skov3	Quan Info	Found in Sample: [S1] F1: Sample, ko	Found in Sample: [S2] F2: Sample, ko	Found in Sample: [S3] F3: Sample, ko	Found in Sample: [S4] F4: Sample, ko	Found in Sample: [S5] F5: Sample, rescue mutant	Found in Sample: [S6] F6: Sample, rescue mutant	Found in Sample: [S7] F7: Sample, rescue mutant	Found in Sample: [S8] F8: Sample, rescue mutant
	FALSE	High	[R].LEFDLSPLNLDIGQVYK.[E]		0.000118174	6.1101e-05	1	1	4	Q9NRN7	Q9NRN7 [198-214]		0	1964.04	0.01	1.485	0.01	100		100	1.77788e-16	0.847382	2.0265e-16	1.69653e-16		1.69853e-16		52.31					151.2		248.8		22.61		50.73			Not Found	High	Peak Found	Peak Found	Not Found	Not Found	Not Found	Not Found
	FALSE	High	[R].HQDVPSQDDSKPTQR.[Q]		6.11141e-07	6.1101e-05	1	1	14	Q9NRN7	Q9NRN7 [253-267]		0	1737.82	0.868	1.162	0.823	0.998	0.95	1.154	0.858858	0.999976	0.971715	0.993153	0.928207	0.990859	15.24	12.92	21.46	8.87	23.98	15.2	97.8	87.7	114.9	99.6	5.32	17.53	15.21	11.1		High	Peak Found	High	High	High	High	High	High
	FALSE	High	[R].WAFSCGTWLPSR.[A]	1xCarbamidomethyl [C5]	4.33193e-05	6.1101e-05	1	1	6	Q9NRN7	Q9NRN7 [19-30]	Q9NRN7 1xCarbamidomethyl [C23]	0	1467.68																											No Quan Values	Not Found	Not Found	Not Found	Not Found	High	Not Found	High	High
	FALSE	High	[R].IGQFVFAR.[D]		0.0117666	0.000943756	1	1	6	Q9NRN7	Q9NRN7 [48-55]		0	937.525	1.186	0.902	1.302	0.568	0.72	0.568	0.99564	0.920318	0.812396	0.180136	0.529768	0.175993	17.51	17.27	27.98	31.77	30.44	32.89	82.5	97.8	74.4	145.3		19.04	26.17	29.63		Not Found	High	Not Found	High	High	High	High	High
FALSE	High	Master Protein	Q9NY61	Protein AATF OS=Homo sapiens OX=9606 GN=AATF PE=1 SV=1	0	26.17	13	5	41	5	560	63.1	4.94	97.05	5	cell adhesion;stress response;developmental processes;other biological processes	ER/Golgi;nucleus;other cell component	cytoskeletal activity;other molecular function	Pf08164, Pf13339	26574	ENSG00000275700; ENSG00000276072	AATF	A6NCJ6; B3KQ26; hsa:26574; Q9NY61; Q9P0A4; Q9UNX5		NRAGE signals death through JNK	1	0	0.836	0.877	0.97	1.268	1.072	1.042	0.170889	0.354229	0.976186	0.319885	0.98756	0.964189	19.24	33.87	41.86	40.07	24.36	35.93	117.9	99.6	99.8	82.7
	Checked	Confidence	Annotated Sequence	Modifications	Qvality PEP	Qvality q-value	# Protein Groups	# Proteins	# PSMs	Master Protein Accessions	Positions in Master Proteins	Modifications in Master Proteins	# Missed Cleavages	Theo. MH+ [Da]	Abundance Ratio: (rescue mutant) / (ko)	Abundance Ratio: (rescue WT) / (ko)	Abundance Ratio: (rescue mutant) / (rescue WT)	Abundance Ratio: (ko) / (skov3)	Abundance Ratio: (rescue mutant) / (skov3)	Abundance Ratio: (rescue WT) / (skov3)	Abundance Ratio Adj. P-Value: (rescue mutant) / (ko)	Abundance Ratio Adj. P-Value: (rescue WT) / (ko)	Abundance Ratio Adj. P-Value: (rescue mutant) / (rescue WT)	Abundance Ratio Adj. P-Value: (ko) / (skov3)	Abundance Ratio Adj. P-Value: (rescue mutant) / (skov3)	Abundance Ratio Adj. P-Value: (rescue WT) / (skov3)	Abundance Ratio Variability [%]: (rescue mutant) / (ko)	Abundance Ratio Variability [%]: (rescue WT) / (ko)	Abundance Ratio Variability [%]: (rescue mutant) / (rescue WT)	Abundance Ratio Variability [%]: (ko) / (skov3)	Abundance Ratio Variability [%]: (rescue mutant) / (skov3)	Abundance Ratio Variability [%]: (rescue WT) / (skov3)	Abundances (Grouped): ko	Abundances (Grouped): rescue mutant	Abundances (Grouped): rescue WT	Abundances (Grouped): skov3	Abundances (Grouped) CV [%]: ko	Abundances (Grouped) CV [%]: rescue mutant	Abundances (Grouped) CV [%]: rescue WT	Abundances (Grouped) CV [%]: skov3	Quan Info	Found in Sample: [S1] F1: Sample, ko	Found in Sample: [S2] F2: Sample, ko	Found in Sample: [S3] F3: Sample, ko	Found in Sample: [S4] F4: Sample, ko	Found in Sample: [S5] F5: Sample, rescue mutant	Found in Sample: [S6] F6: Sample, rescue mutant	Found in Sample: [S7] F7: Sample, rescue mutant	Found in Sample: [S8] F8: Sample, rescue mutant
	FALSE	High	[K].TPGFSVQSISDFEK.[F]		5.59637e-07	6.1101e-05	1	1	15	Q9NY61	Q9NY61 [146-159]		0	1541.75	0.766	0.788	0.975	3.442	2.769	1.275	0.741761	0.885265	0.999163	7.0548e-05	0.00229229	0.922228	24.51	38.32	56.7	87.77	84.52	83.93	129.1	103.9	109.8	57.2	84.4	83.08	46.45	58.94		High	High	High	High	High	High	High	High
	FALSE	High	[K].TSSLDPNDQVAMGR.[Q]		4.07626e-07	6.1101e-05	1	1	8	Q9NY61	Q9NY61 [476-489]		0	1490.69	0.848	0.931	0.968	1.081	0.913	0.934	0.898761	0.986147	0.998889	0.991406	0.974699	0.989764	11.13	27.54	39.49	12.64	3.5	37.08	109	89.4	104.1	97.5	11.75	14.35	25.64	19.38		Peak Found	Peak Found	High	High	Peak Found	High	High	Peak Found
	FALSE	High	[K].NQIALWDQLLEGR.[I]		0.000195174	6.1101e-05	1	1	11	Q9NY61	Q9NY61 [229-241]		0	1555.82																											No Quan Values	High	Not Found	Not Found	High	Not Found	High	High	Not Found
	FALSE	High	[K].ALLTTNQLPQPDVFPLFK.[D]		0.00282731	0.000209706	1	1	6	Q9NY61	Q9NY61 [247-264]		0	2042.13	0.01	0.809	0.01	0.663	0.01	0.71	1.77788e-16	0.787094	2.0265e-16	0.514907	1.70571e-16	0.447125		59.97		80.21		39.97	138.2		111.8	150.1	62.24		26.84	81.22		High	Peak Found	Peak Found	Not Found	High	Not Found	Not Found	High
	FALSE	High	[K].LASASLLDTDKR.[Y]		0.0337562	0.00254378	1	1	1	Q9NY61	Q9NY61 [59-70]		1	1289.71																											No Quan Values	Not Found	Not Found	Not Found	Not Found	Not Found	Not Found	Not Found	Not Found
FALSE	Low	Master Protein	Q9BZC7	ATP-binding cassette sub-family A member 2 OS=Homo sapiens OX=9606 GN=ABCA2 PE=1 SV=4	0.054	1.831	0	1	2	1	2435	269.7	6.81	2.06	1	cell organization and biogenesis;other metabolic processes;transport;developmental processes;other biological processes	plasma membrane;other membranes;cytoskeleton;other cytoplasmic organelle;other cell component	transporter activity;enzyme regulator activity;other molecular function	Pf00005, Pf12698	20	ENSG00000107331	ABCA2	A6NED5; hsa:20; Q5SPY5; Q5W9G5; Q76MW7; Q9BZC7; Q9HC28		ABC transporters in lipid homeostasis	1	0	1.363	1.583	0.874	100	100	100	0.258125	0.0344259	0.705319	2.12228e-16	2.19251e-16	1.93934e-16	9.31	25.65	27.93				102.2	138.7	159.1
	Checked	Confidence	Annotated Sequence	Modifications	Qvality PEP	Qvality q-value	# Protein Groups	# Proteins	# PSMs	Master Protein Accessions	Positions in Master Proteins	Modifications in Master Proteins	# Missed Cleavages	Theo. MH+ [Da]	Abundance Ratio: (rescue mutant) / (ko)	Abundance Ratio: (rescue WT) / (ko)	Abundance Ratio: (rescue mutant) / (rescue WT)	Abundance Ratio: (ko) / (skov3)	Abundance Ratio: (rescue mutant) / (skov3)	Abundance Ratio: (rescue WT) / (skov3)	Abundance Ratio Adj. P-Value: (rescue mutant) / (ko)	Abundance Ratio Adj. P-Value: (rescue WT) / (ko)	Abundance Ratio Adj. P-Value: (rescue mutant) / (rescue WT)	Abundance Ratio Adj. P-Value: (ko) / (skov3)	Abundance Ratio Adj. P-Value: (rescue mutant) / (skov3)	Abundance Ratio Adj. P-Value: (rescue WT) / (skov3)	Abundance Ratio Variability [%]: (rescue mutant) / (ko)	Abundance Ratio Variability [%]: (rescue WT) / (ko)	Abundance Ratio Variability [%]: (rescue mutant) / (rescue WT)	Abundance Ratio Variability [%]: (ko) / (skov3)	Abundance Ratio Variability [%]: (rescue mutant) / (skov3)	Abundance Ratio Variability [%]: (rescue WT) / (skov3)	Abundances (Grouped): ko	Abundances (Grouped): rescue mutant	Abundances (Grouped): rescue WT	Abundances (Grouped): skov3	Abundances (Grouped) CV [%]: ko	Abundances (Grouped) CV [%]: rescue mutant	Abundances (Grouped) CV [%]: rescue WT	Abundances (Grouped) CV [%]: skov3	Quan Info	Found in Sample: [S1] F1: Sample, ko	Found in Sample: [S2] F2: Sample, ko	Found in Sample: [S3] F3: Sample, ko	Found in Sample: [S4] F4: Sample, ko	Found in Sample: [S5] F5: Sample, rescue mutant	Found in Sample: [S6] F6: Sample, rescue mutant	Found in Sample: [S7] F7: Sample, rescue mutant	Found in Sample: [S8] F8: Sample, rescue mutant
	FALSE	High	[R].LAIMVNGR.[LF]	1xOxidation [M4]	0.104385	0.00872758	1	2	2	Q9BZC7	Q9BZC7 [2255-2262]		0	889.492	1.363	1.583	0.874	100	100	100	0.805076	0.701791	0.978792	1.69653e-16	1.70571e-16	1.69853e-16	9.31	25.65	27.93				102.2	138.7	159.1		3.31	11.29	26.73			Peak Found	Peak Found	Peak Found	High	Peak Found	Peak Found	Peak Found	Peak Found
FALSE	Medium	Master Protein	Q99758	Phospholipid-transporting ATPase ABCA3 OS=Homo sapiens OX=9606 GN=ABCA3 PE=1 SV=2	0.047	1.886	0	1	2	1	1704	191.2	7.62	3.62	1	cell organization and biogenesis;protein metabolism;other metabolic processes;transport;developmental processes;other biological processes	plasma membrane;other membranes;other cytoplasmic organelle;other cell component	transporter activity;other molecular function	Pf00005, Pf12698	21	ENSG00000167972	ABCA3	B2RU09; hsa:21; Q54A95; Q6P5P9; Q92473; Q99758		ABC transporters in lipid homeostasis; Surfactant metabolism; Defective ABCA3 causes SMDP3; Defective ABCA3 causes SMDP3	4	0	1.082	1.141	0.967	1.329	1.375	1.445	0.972069	0.877475	0.981197	0.273215	0.322519	0.10512	22.26	34.63	22.68	16.11	13.92	21.04	101.7	109.1	112.7	76.5
	Checked	Confidence	Annotated Sequence	Modifications	Qvality PEP	Qvality q-value	# Protein Groups	# Proteins	# PSMs	Master Protein Accessions	Positions in Master Proteins	Modifications in Master Proteins	# Missed Cleavages	Theo. MH+ [Da]	Abundance Ratio: (rescue mutant) / (ko)	Abundance Ratio: (rescue WT) / (ko)	Abundance Ratio: (rescue mutant) / (rescue WT)	Abundance Ratio: (ko) / (skov3)	Abundance Ratio: (rescue mutant) / (skov3)	Abundance Ratio: (rescue WT) / (skov3)	Abundance Ratio Adj. P-Value: (rescue mutant) / (ko)	Abundance Ratio Adj. P-Value: (rescue WT) / (ko)	Abundance Ratio Adj. P-Value: (rescue mutant) / (rescue WT)	Abundance Ratio Adj. P-Value: (ko) / (skov3)	Abundance Ratio Adj. P-Value: (rescue mutant) / (skov3)	Abundance Ratio Adj. P-Value: (rescue WT) / (skov3)	Abundance Ratio Variability [%]: (rescue mutant) / (ko)	Abundance Ratio Variability [%]: (rescue WT) / (ko)	Abundance Ratio Variability [%]: (rescue mutant) / (rescue WT)	Abundance Ratio Variability [%]: (ko) / (skov3)	Abundance Ratio Variability [%]: (rescue mutant) / (skov3)	Abundance Ratio Variability [%]: (rescue WT) / (skov3)	Abundances (Grouped): ko	Abundances (Grouped): rescue mutant	Abundances (Grouped): rescue WT	Abundances (Grouped): skov3	Abundances (Grouped) CV [%]: ko	Abundances (Grouped) CV [%]: rescue mutant	Abundances (Grouped) CV [%]: rescue WT	Abundances (Grouped) CV [%]: skov3	Quan Info	Found in Sample: [S1] F1: Sample, ko	Found in Sample: [S2] F2: Sample, ko	Found in Sample: [S3] F3: Sample, ko	Found in Sample: [S4] F4: Sample, ko	Found in Sample: [S5] F5: Sample, rescue mutant	Found in Sample: [S6] F6: Sample, rescue mutant	Found in Sample: [S7] F7: Sample, rescue mutant	Found in Sample: [S8] F8: Sample, rescue mutant
	FALSE	High	[R].LSLAVQK.[G]		0.0940895	0.00749577	1	1	2	Q99758	Q99758 [1402-1408]		0	758.477	1.082	1.141	0.967	1.329	1.375	1.445	0.997066	0.991754	0.999163	0.840679	0.852929	0.776153	22.26	34.63	22.68	16.11	13.92	21.04	101.7	109.1	112.7	76.5	23.68	11.54	24.67	6.67		Peak Found	Peak Found	High	Peak Found	Peak Found	Peak Found	Peak Found	Peak Found
FALSE	Low	Master Protein Candidate	Q8IZY2	Phospholipid-transporting ATPase ABCA7 OS=Homo sapiens OX=9606 GN=ABCA7 PE=1 SV=3	0.054	1.831	0	1	2	1	2146	234.2	7.24	2.06	1	cell organization and biogenesis;protein metabolism;other metabolic processes;transport;signal transduction;other biological processes	plasma membrane;other membranes;ER/Golgi;other cytoplasmic organelle;other cell component	transporter activity;other molecular function	Pf00005, Pf12698	10347	ENSG00000064687	ABCA7	hsa:10347; Q8IZY2; Q96S58; Q9BZC4; Q9NR73; Q9UKP8		ABC transporters in lipid homeostasis	1	0	1.363	1.583	0.874	100	100	100	0.258125	0.0344259	0.705319	2.12228e-16	2.19251e-16	1.93934e-16	9.31	25.65	27.93				102.2	138.7	159.1
	Checked	Confidence	Annotated Sequence	Modifications	Qvality PEP	Qvality q-value	# Protein Groups	# Proteins	# PSMs	Master Protein Accessions	Positions in Master Proteins	Modifications in Master Proteins	# Missed Cleavages	Theo. MH+ [Da]	Abundance Ratio: (rescue mutant) / (ko)	Abundance Ratio: (rescue WT) / (ko)	Abundance Ratio: (rescue mutant) / (rescue WT)	Abundance Ratio: (ko) / (skov3)	Abundance Ratio: (rescue mutant) / (skov3)	Abundance Ratio: (rescue WT) / (skov3)	Abundance Ratio Adj. P-Value: (rescue mutant) / (ko)	Abundance Ratio Adj. P-Value: (rescue WT) / (ko)	Abundance Ratio Adj. P-Value: (rescue mutant) / (rescue WT)	Abundance Ratio Adj. P-Value: (ko) / (skov3)	Abundance Ratio Adj. P-Value: (rescue mutant) / (skov3)	Abundance Ratio Adj. P-Value: (rescue WT) / (skov3)	Abundance Ratio Variability [%]: (rescue mutant) / (ko)	Abundance Ratio Variability [%]: (rescue WT) / (ko)	Abundance Ratio Variability [%]: (rescue mutant) / (rescue WT)	Abundance Ratio Variability [%]: (ko) / (skov3)	Abundance Ratio Variability [%]: (rescue mutant) / (skov3)	Abundance Ratio Variability [%]: (rescue WT) / (skov3)	Abundances (Grouped): ko	Abundances (Grouped): rescue mutant	Abundances (Grouped): rescue WT	Abundances (Grouped): skov3	Abundances (Grouped) CV [%]: ko	Abundances (Grouped) CV [%]: rescue mutant	Abundances (Grouped) CV [%]: rescue WT	Abundances (Grouped) CV [%]: skov3	Quan Info	Found in Sample: [S1] F1: Sample, ko	Found in Sample: [S2] F2: Sample, ko	Found in Sample: [S3] F3: Sample, ko	Found in Sample: [S4] F4: Sample, ko	Found in Sample: [S5] F5: Sample, rescue mutant	Found in Sample: [S6] F6: Sample, rescue mutant	Found in Sample: [S7] F7: Sample, rescue mutant	Found in Sample: [S8] F8: Sample, rescue mutant
	FALSE	High	[R].LAIMVNGR.[LF]	1xOxidation [M4]	0.104385	0.00872758	1	2	2	Q9BZC7	Q9BZC7 [2255-2262]		0	889.492	1.363	1.583	0.874	100	100	100	0.805076	0.701791	0.978792	1.69653e-16	1.70571e-16	1.69853e-16	9.31	25.65	27.93				102.2	138.7	159.1		3.31	11.29	26.73			Peak Found	Peak Found	Peak Found	High	Peak Found	Peak Found	Peak Found	Peak Found
FALSE	High	Master Protein	Q9NP58	ATP-binding cassette sub-family B member 6 OS=Homo sapiens OX=9606 GN=ABCB6 PE=1 SV=1	0.001	4.611	2	1	1	1	842	93.8	8.48	1.96	1	cell organization and biogenesis;other metabolic processes;stress response;transport;developmental processes;other biological processes	non-structural extracellular;plasma membrane;other membranes;cytosol;mitochondrion;ER/Golgi;nucleus;other cytoplasmic organelle	transporter activity;other molecular function	Pf00005, Pf00664, Pf16185	10058	ENSG00000115657	ABCB6	hsa:10058; O75542; Q49A66; Q59GQ5; Q6ZME6; Q96ME8; Q9HAQ6; Q9HAQ7; Q9NP58		Mitochondrial ABC transporters; Defective ABCB6 causes MCOPCB7	2	0
	Checked	Confidence	Annotated Sequence	Modifications	Qvality PEP	Qvality q-value	# Protein Groups	# Proteins	# PSMs	Master Protein Accessions	Positions in Master Proteins	Modifications in Master Proteins	# Missed Cleavages	Theo. MH+ [Da]	Abundance Ratio: (rescue mutant) / (ko)	Abundance Ratio: (rescue WT) / (ko)	Abundance Ratio: (rescue mutant) / (rescue WT)	Abundance Ratio: (ko) / (skov3)	Abundance Ratio: (rescue mutant) / (skov3)	Abundance Ratio: (rescue WT) / (skov3)	Abundance Ratio Adj. P-Value: (rescue mutant) / (ko)	Abundance Ratio Adj. P-Value: (rescue WT) / (ko)	Abundance Ratio Adj. P-Value: (rescue mutant) / (rescue WT)	Abundance Ratio Adj. P-Value: (ko) / (skov3)	Abundance Ratio Adj. P-Value: (rescue mutant) / (skov3)	Abundance Ratio Adj. P-Value: (rescue WT) / (skov3)	Abundance Ratio Variability [%]: (rescue mutant) / (ko)	Abundance Ratio Variability [%]: (rescue WT) / (ko)	Abundance Ratio Variability [%]: (rescue mutant) / (rescue WT)	Abundance Ratio Variability [%]: (ko) / (skov3)	Abundance Ratio Variability [%]: (rescue mutant) / (skov3)	Abundance Ratio Variability [%]: (rescue WT) / (skov3)	Abundances (Grouped): ko	Abundances (Grouped): rescue mutant	Abundances (Grouped): rescue WT	Abundances (Grouped): skov3	Abundances (Grouped) CV [%]: ko	Abundances (Grouped) CV [%]: rescue mutant	Abundances (Grouped) CV [%]: rescue WT	Abundances (Grouped) CV [%]: skov3	Quan Info	Found in Sample: [S1] F1: Sample, ko	Found in Sample: [S2] F2: Sample, ko	Found in Sample: [S3] F3: Sample, ko	Found in Sample: [S4] F4: Sample, ko	Found in Sample: [S5] F5: Sample, rescue mutant	Found in Sample: [S6] F6: Sample, rescue mutant	Found in Sample: [S7] F7: Sample, rescue mutant	Found in Sample: [S8] F8: Sample, rescue mutant
	FALSE	High	[K].APGIILLDEATSALDTSNER.[A]		0.000313924	6.1101e-05	1	1	1	Q9NP58	Q9NP58 [744-763]		0	2086.07																											No Quan Values	Not Found	Not Found	Not Found	Not Found	Not Found	Not Found	Not Found	Not Found
FALSE	High	Master Protein	P33527	Multidrug resistance-associated protein 1 OS=Homo sapiens OX=9606 GN=ABCC1 PE=1 SV=3	0	12.946	2	2	6	2	1531	171.5	7.11	12.53	2	cell organization and biogenesis;other metabolic processes;stress response;transport;other biological processes	plasma membrane;other membranes	transporter activity;other molecular function	Pf00005, Pf00664	4363	ENSG00000103222; ENSG00000278183	ABCC1	A3RJX2; C9JPJ4; hsa:4363; O14819; O43333; P33527; P78419; Q59GI9; Q9UQ97; Q9UQ99; Q9UQA0	Irinotecan pathway	ABC-family proteins mediated transport; Cytoprotection by HMOX1; Cobalamin (Cbl, vitamin B12) transport and metabolism; Heme degradation; Synthesis of Leukotrienes (LT) and Eoxins (EX)	6	0
	Checked	Confidence	Annotated Sequence	Modifications	Qvality PEP	Qvality q-value	# Protein Groups	# Proteins	# PSMs	Master Protein Accessions	Positions in Master Proteins	Modifications in Master Proteins	# Missed Cleavages	Theo. MH+ [Da]	Abundance Ratio: (rescue mutant) / (ko)	Abundance Ratio: (rescue WT) / (ko)	Abundance Ratio: (rescue mutant) / (rescue WT)	Abundance Ratio: (ko) / (skov3)	Abundance Ratio: (rescue mutant) / (skov3)	Abundance Ratio: (rescue WT) / (skov3)	Abundance Ratio Adj. P-Value: (rescue mutant) / (ko)	Abundance Ratio Adj. P-Value: (rescue WT) / (ko)	Abundance Ratio Adj. P-Value: (rescue mutant) / (rescue WT)	Abundance Ratio Adj. P-Value: (ko) / (skov3)	Abundance Ratio Adj. P-Value: (rescue mutant) / (skov3)	Abundance Ratio Adj. P-Value: (rescue WT) / (skov3)	Abundance Ratio Variability [%]: (rescue mutant) / (ko)	Abundance Ratio Variability [%]: (rescue WT) / (ko)	Abundance Ratio Variability [%]: (rescue mutant) / (rescue WT)	Abundance Ratio Variability [%]: (ko) / (skov3)	Abundance Ratio Variability [%]: (rescue mutant) / (skov3)	Abundance Ratio Variability [%]: (rescue WT) / (skov3)	Abundances (Grouped): ko	Abundances (Grouped): rescue mutant	Abundances (Grouped): rescue WT	Abundances (Grouped): skov3	Abundances (Grouped) CV [%]: ko	Abundances (Grouped) CV [%]: rescue mutant	Abundances (Grouped) CV [%]: rescue WT	Abundances (Grouped) CV [%]: skov3	Quan Info	Found in Sample: [S1] F1: Sample, ko	Found in Sample: [S2] F2: Sample, ko	Found in Sample: [S3] F3: Sample, ko	Found in Sample: [S4] F4: Sample, ko	Found in Sample: [S5] F5: Sample, rescue mutant	Found in Sample: [S6] F6: Sample, rescue mutant	Found in Sample: [S7] F7: Sample, rescue mutant	Found in Sample: [S8] F8: Sample, rescue mutant
	FALSE	High	[K].ISEMGSYQELLAR.[D]		9.44573e-06	6.1101e-05	1	1	5	P33527	P33527 [846-858]		0	1496.74																											No Quan Values	High	Not Found	Not Found	High	Not Found	Not Found	Not Found	High
	FALSE	High	[R].ENILFGCQLEEPYYR.[S]	1xCarbamidomethyl [C7]	3.84808e-06	6.1101e-05	1	1	1	P33527	P33527 [724-738]	P33527 1xCarbamidomethyl [C730]	0	1930.9																											No Quan Values	High	Not Found	Not Found	Not Found	Not Found	Not Found	Not Found	Not Found
FALSE	High	Master Protein	P28288	ATP-binding cassette sub-family D member 3 OS=Homo sapiens OX=9606 GN=ABCD3 PE=1 SV=1	0	46.204	18	10	89	10	659	75.4	9.36	173.98	10	cell organization and biogenesis;other metabolic processes;transport;other biological processes	other membranes;cytosol;mitochondrion;other cytoplasmic organelle;other cell component	transporter activity;other molecular function	Pf00005, Pf06472	5825	ENSG00000117528	ABCD3	D3DT46; hsa:5825; P28288; Q15271; Q6NUN5; Q96DA3; Q9H529	Nuclear receptors in lipid metabolism and toxicity; Fragile X syndrome	RHOA GTPase cycle; RHOC GTPase cycle; Class I peroxisomal membrane protein import; ABC transporters in lipid homeostasis	6	0	1.013	1.027	1.019	1.107	1.12	1.18	0.970887	0.949321	0.94454	0.908012	0.963844	0.86256	42.46	31.29	28.69	38.11	50.38	38.9	100.9	99.4	79	120.8
	Checked	Confidence	Annotated Sequence	Modifications	Qvality PEP	Qvality q-value	# Protein Groups	# Proteins	# PSMs	Master Protein Accessions	Positions in Master Proteins	Modifications in Master Proteins	# Missed Cleavages	Theo. MH+ [Da]	Abundance Ratio: (rescue mutant) / (ko)	Abundance Ratio: (rescue WT) / (ko)	Abundance Ratio: (rescue mutant) / (rescue WT)	Abundance Ratio: (ko) / (skov3)	Abundance Ratio: (rescue mutant) / (skov3)	Abundance Ratio: (rescue WT) / (skov3)	Abundance Ratio Adj. P-Value: (rescue mutant) / (ko)	Abundance Ratio Adj. P-Value: (rescue WT) / (ko)	Abundance Ratio Adj. P-Value: (rescue mutant) / (rescue WT)	Abundance Ratio Adj. P-Value: (ko) / (skov3)	Abundance Ratio Adj. P-Value: (rescue mutant) / (skov3)	Abundance Ratio Adj. P-Value: (rescue WT) / (skov3)	Abundance Ratio Variability [%]: (rescue mutant) / (ko)	Abundance Ratio Variability [%]: (rescue WT) / (ko)	Abundance Ratio Variability [%]: (rescue mutant) / (rescue WT)	Abundance Ratio Variability [%]: (ko) / (skov3)	Abundance Ratio Variability [%]: (rescue mutant) / (skov3)	Abundance Ratio Variability [%]: (rescue WT) / (skov3)	Abundances (Grouped): ko	Abundances (Grouped): rescue mutant	Abundances (Grouped): rescue WT	Abundances (Grouped): skov3	Abundances (Grouped) CV [%]: ko	Abundances (Grouped) CV [%]: rescue mutant	Abundances (Grouped) CV [%]: rescue WT	Abundances (Grouped) CV [%]: skov3	Quan Info	Found in Sample: [S1] F1: Sample, ko	Found in Sample: [S2] F2: Sample, ko	Found in Sample: [S3] F3: Sample, ko	Found in Sample: [S4] F4: Sample, ko	Found in Sample: [S5] F5: Sample, rescue mutant	Found in Sample: [S6] F6: Sample, rescue mutant	Found in Sample: [S7] F7: Sample, rescue mutant	Found in Sample: [S8] F8: Sample, rescue mutant
	FALSE	High	[R].IANPDQLLTQDVEK.[F]		3.09021e-08	6.1101e-05	1	1	17	P28288	P28288 [182-195]		0	1583.83	0.998	1.049	0.924	1.142	1.124	1.201	0.996571	0.999737	0.996914	0.985167	0.993262	0.995245	23.76	17.37	25.51	17.47	25.06	11.35	100.9	100.7	108.9	89.5	13.34	26.63	10.55	9.14		High	High	High	High	High	High	High	High
	FALSE	High	[K].STHSELLEDYYQSGR.[M]		3.44568e-05	6.1101e-05	1	1	2	P28288	P28288 [348-362]		0	1784.81																											No Quan Values	Not Found	Not Found	Not Found	Not Found	High	High	Not Found	Not Found
	FALSE	High	[R].SGANVLICGPNGCGK.[S]	2xCarbamidomethyl [C8; C13]	2.27812e-05	6.1101e-05	1	1	1	P28288	P28288 [465-479]	P28288 2xCarbamidomethyl [C472; C477]	0	1503.7																											No Quan Values	Not Found	Not Found	Not Found	Not Found	Not Found	Not Found	Not Found	Not Found
	FALSE	High	[K].EYLDNVQLGHILER.[E]		1.05911e-05	6.1101e-05	1	1	7	P28288	P28288 [544-557]		0	1698.88	0.819	0.735	1.134	0.753	0.506	0.397	0.861526	0.768952	0.973919	0.804545	0.094635	0.004802	31.42	25.6	52.72	67.51	62.37	54.41	104.4	85.4	76.7	133.5	13.54	45.44	47.82	53.24		High	Peak Found	Peak Found	Peak Found	Peak Found	Peak Found	High	High
	FALSE	High	[R].VLGELWPLFGGR.[L]		0.00118488	0.000113228	1	1	9	P28288	P28288 [485-496]		0	1343.75	2.036	1.958	1.062	1.029	1.967	1.854	0.212821	0.325349	0.996914	0.997282	0.333706	0.379748	51.55	58.07	26.23	59.64	21.01	16.14	70.2	134.2	126.4	69.2	50.43	26.23	27.58	3.55		High	Peak Found	Peak Found	High	High	High	Peak Found	Peak Found
	FALSE	High	[K].FDHVPLATPNGDVLIR.[D]		0.00135187	0.000113228	1	1	8	P28288	P28288 [442-457]		0	1763.94	0.88	0.01	100	1.226	0.965	0.01	0.927811	1.80581e-16	2.0265e-16	0.972955	0.963298	1.69853e-16	39.98			26.11	46.6		148.4	130.6		121		36.82		68.95		Not Found	Not Found	Not Found	Peak Found	Peak Found	Not Found	Peak Found	High
	FALSE	High	[R].ITELMQVLK.[D]		0.000509336	0.000113228	1	1	17	P28288	P28288 [391-399]		0	1074.62	0.898	0.983	0.951	0.784	0.803	0.795	0.966131	0.998137	0.998336	0.828868	0.866814	0.806729	45.34	27.36	48.66	43.07	42.88	33.55	90.3	89.6	97.1	123	23.04	35.03	20.05	30.38		High	High	High	High	High	High	High	High
	FALSE	High	[R].DQVIYPDGR.[E]		0.00374361	0.000306987	1	1	23	P28288	P28288 [521-529]		0	1062.52	0.962	0.923	1.042	1.359	1.301	1.226	0.994256	0.965194	0.998513	0.797575	0.940633	0.982302	27.7	28.59	15.34	33.26	15.26	14.36	110.5	106.3	102	81.3	39.33	14.56	8.85	11.5		Peak Found	High	High	High	Peak Found	High	High	High
	FALSE	High	[R].MSQALGR.[I]		0.0867983	0.00699308	1	1	1	P28288	P28288 [367-373]		0	762.393	0.608	1.822	0.334	100	100	100	0.257537	0.527966	0.000742279	1.69653e-16	1.70571e-16	1.69853e-16	216.59	178.65	28.73				116.6	70.9	212.5		116.7		26.91			Not Found	Not Found	Peak Found	Peak Found	Not Found	Not Found	Not Found	High
	FALSE	High	[K].GISDLVLK.[E]		0.102739	0.00839445	1	1	4	P28288	P28288 [536-543]		0	844.514																											No Quan Values	Not Found	Not Found	Not Found	Not Found	Not Found	Not Found	Not Found	Not Found
FALSE	High	Master Protein	P61221	ATP-binding cassette sub-family E member 1 OS=Homo sapiens OX=9606 GN=ABCE1 PE=1 SV=1	0	71.643	29	15	126	15	599	67.3	8.34	260.94	15	cell organization and biogenesis;protein metabolism;other metabolic processes;transport;other biological processes	cytosol;mitochondrion;other cell component	transporter activity;enzyme regulator activity;translation activity;other molecular function	Pf00005, Pf00037, Pf04068	6059	ENSG00000164163	ABCE1	hsa:6059; O88793; P61221; Q13181; Q13864; Q6NR76; Q96AL0; Q96B10; Q99K66		Interferon alpha/beta signaling; OAS antiviral response	2	0	1.132	1.003	1.071	1.003	1.137	1.046	0.907302	0.91516	0.817297	0.985077	0.935713	0.966785	34.73	49.15	35.9	42.76	33.78	42.97	109.2	86.1	67.6	137.1
	Checked	Confidence	Annotated Sequence	Modifications	Qvality PEP	Qvality q-value	# Protein Groups	# Proteins	# PSMs	Master Protein Accessions	Positions in Master Proteins	Modifications in Master Proteins	# Missed Cleavages	Theo. MH+ [Da]	Abundance Ratio: (rescue mutant) / (ko)	Abundance Ratio: (rescue WT) / (ko)	Abundance Ratio: (rescue mutant) / (rescue WT)	Abundance Ratio: (ko) / (skov3)	Abundance Ratio: (rescue mutant) / (skov3)	Abundance Ratio: (rescue WT) / (skov3)	Abundance Ratio Adj. P-Value: (rescue mutant) / (ko)	Abundance Ratio Adj. P-Value: (rescue WT) / (ko)	Abundance Ratio Adj. P-Value: (rescue mutant) / (rescue WT)	Abundance Ratio Adj. P-Value: (ko) / (skov3)	Abundance Ratio Adj. P-Value: (rescue mutant) / (skov3)	Abundance Ratio Adj. P-Value: (rescue WT) / (skov3)	Abundance Ratio Variability [%]: (rescue mutant) / (ko)	Abundance Ratio Variability [%]: (rescue WT) / (ko)	Abundance Ratio Variability [%]: (rescue mutant) / (rescue WT)	Abundance Ratio Variability [%]: (ko) / (skov3)	Abundance Ratio Variability [%]: (rescue mutant) / (skov3)	Abundance Ratio Variability [%]: (rescue WT) / (skov3)	Abundances (Grouped): ko	Abundances (Grouped): rescue mutant	Abundances (Grouped): rescue WT	Abundances (Grouped): skov3	Abundances (Grouped) CV [%]: ko	Abundances (Grouped) CV [%]: rescue mutant	Abundances (Grouped) CV [%]: rescue WT	Abundances (Grouped) CV [%]: skov3	Quan Info	Found in Sample: [S1] F1: Sample, ko	Found in Sample: [S2] F2: Sample, ko	Found in Sample: [S3] F3: Sample, ko	Found in Sample: [S4] F4: Sample, ko	Found in Sample: [S5] F5: Sample, rescue mutant	Found in Sample: [S6] F6: Sample, rescue mutant	Found in Sample: [S7] F7: Sample, rescue mutant	Found in Sample: [S8] F8: Sample, rescue mutant
	FALSE	High	[K].VAETANEEEVKK.[M]		2.27989e-07	6.1101e-05	1	1	15	P61221	P61221 [333-344]		1	1346.68	1.138	1.017	1.312	0.945	1.173	0.895	0.996563	0.998432	0.821563	0.997065	0.989799	0.917972	55.95	51.31	33.3	45.33	22.62	32.1	91.7	122.4	87.8	98.1	54.67	17.2	46.24	11.6		High	High	High	High	High	High	High	High
	FALSE	High	[R].GSELQNYFTK.[I]		0.00039463	6.1101e-05	1	1	14	P61221	P61221 [149-158]		0	1186.57	1.061	0.967	1.027	0.974	1.052	0.994	0.998884	0.98561	0.996914	0.997065	0.999275	0.982277	11.88	32.22	29.99	41.19	32.65	52.27	96.9	104.7	98.9	99.5	19.92	7.23	47.4	97.8		High	High	High	High	High	Peak Found	High	High
	FALSE	High	[R].LKPDEGGEVPVLNVSYKPQK.[I]		0.000236873	6.1101e-05	1	1	1	P61221	P61221 [396-415]		0	2197.19																											No Quan Values	Not Found	Not Found	Not Found	Not Found	Not Found	Not Found	Not Found	Not Found
	FALSE	High	[R].NVEDLSGGELQR.[F]		0.000287478	6.1101e-05	1	1	13	P61221	P61221 [213-224]		0	1316.64	1.068	1.012	1.046	1.341	1.357	1.357	0.998496	0.998432	0.996036	0.819767	0.899766	0.886514	36.01	38.43	42.44	35.92	24.67	41.62	111.4	101.7	112.7	74.2	28.01	28.69	32.12	18.68		High	High	High	High	High	High	High	Peak Found
	FALSE	High	[K].NTVANSPQTLLAGMNK.[F]		1.3433e-05	6.1101e-05	1	1	14	P61221	P61221 [542-557]		0	1658.85	0.883	0.761	1.233	1.42	1.218	1.027	0.941033	0.731359	0.920746	0.693938	0.976157	0.996537	33.81	28.55	24.24	27.19	22.06	16.87	114.7	111.7	86.9	86.7	23.38	22.9	12.15	14.97		High	High	High	High	Peak Found	High	High	High
	FALSE	High	[K].CPFGALSIVNLPSNLEK.[E]	1xCarbamidomethyl [C1]	4.2597e-07	6.1101e-05	1	1	18	P61221	P61221 [65-81]	P61221 1xCarbamidomethyl [C65]	0	1858.97	1.322	1.952	0.707	0.312	0.454	0.716	0.92302	0.232465	0.633742	0.000974701	0.0370486	0.687064	41.99	57.17	49.49	71.59	80.08	62.76	49.5	71.2	104.4	174.9	93.98	68.48	36.9	48.03		High	High	High	High	High	High	High	Peak Found
	FALSE	High	[K].AIIKPQYVDQIPK.[A]		0.000287478	6.1101e-05	1	1	8	P61221	P61221 [166-178]		0	1512.88	0.691	0.512	1.609	0.996	0.609	0.402	0.416528	0.124695	0.358869	0.997065	0.289368	0.0178362	66.85	61.39	44.01	73.43	41.48	37.96	116.8	89	45.9	148.3	53.47	41.46	32.75	23.91		High	High	High	Peak Found	Peak Found	Peak Found	Peak Found	Not Found
	FALSE	High	[K].ADIFMFDEPSSYLDVK.[Q]		9.20655e-08	6.1101e-05	1	1	11	P61221	P61221 [235-250]		0	1876.87	0.01	0.889	0.01	1.492	0.01	1.121	1.77788e-16	0.954672	2.0265e-16	0.590662	1.70571e-16	1		27.37		28.01		17.13	155.3		126.3	118.4	22.73		10.26	17.8		High	High	Peak Found	High	Not Found	High	Not Found	High
	FALSE	High	[R].EGINIFLDGYVPTENLR.[F]		1.82075e-06	6.1101e-05	1	1	11	P61221	P61221 [307-323]		0	1950	1.189	1.225	1.123	1.038	1.3	1.241	0.983787	0.984255	0.986999	0.998917	0.946736	0.979286	20.78	39.38	46.58	21.08	34.04	43.49	95.2	106.8	109.9	88.1	8.24	43.53	44.3	24.56		Peak Found	Not Found	Peak Found	High	Peak Found	High	High	Peak Found
	FALSE	High	[K].VAETANEEEVK.[K]		0.00152888	0.000167178	1	1	3	P61221	P61221 [333-343]		0	1218.58	1.343	1.632	0.823	1.023	1.367	1.751	0.964435	0.828662	0.977363	0.990578	0.974699	0.876702	13.45	44.64	39.8	14.17	12.16	27.16	78	105.2	138.6	78.2	30.09	18.69	30.61	8.11		Peak Found	Peak Found	High	Peak Found	Peak Found	Peak Found	Peak Found	Peak Found
	FALSE	High	[K].LCIEVTPQSK.[I]	1xCarbamidomethyl [C2]	0.00780967	0.000661103	1	1	1	P61221	P61221 [37-46]	P61221 1xCarbamidomethyl [C38]	0	1174.61	0.01	0.939	0.01	0.731	0.01	0.719	1.77788e-16	0.957234	2.0265e-16	0.754543	1.70571e-16	0.565956		13.34		6.99		0.57	119.4		117.3	163.3	6.66		11.66			High	Not Found	Peak Found	Not Found	Not Found	Not Found	Not Found	Not Found
	FALSE	High	[K].GTVGSILDR.[K]		0.0198056	0.00156358	1	1	8	P61221	P61221 [182-190]		0	917.505	0.983	0.734	1.341	0.958	0.873	0.614	0.998496	0.547147	0.794614	0.995585	0.946736	0.31586	46.6	36.42	33.12	61.77	44.39	25.53	103.3	101.5	74.3	120.9	48.08	25.82	9.61	39.02		High	High	Peak Found	High	Peak Found	Peak Found	Peak Found	Peak Found
	FALSE	High	[R].IAIVNHDK.[C]		0.0551505	0.00409639	1	1	3	P61221	P61221 [8-15]		0	909.515	1.511	1.774	0.856	0.679	1.135	1.316	0.770692	0.476958	0.965872	0.494204	0.999275	0.974796	39.69	40.22	8.16	32.24	26.3	26.11	71.9	103.3	118.9	105.9	32.48	21.43	20.96	17.48		Peak Found	Peak Found	High	Peak Found	Peak Found	Not Found	Peak Found	Peak Found
	FALSE	High	[R].DASLVFK.[V]		0.0701804	0.00518318	1	1	1	P61221	P61221 [326-332]		0	779.43	1.173	1.463	0.802	100	100	100	0.996563	0.81338	0.894507	1.69653e-16	1.70571e-16	1.69853e-16	11.57	4.67	11.94				110	129	161		4.45	11.35				Peak Found	Not Found	High	Not Found	Peak Found	Not Found	Peak Found	Not Found
	FALSE	High	[R].YCANAFK.[L]	1xCarbamidomethyl [C2]	0.0889302	0.00712011	1	1	5	P61221	P61221 [87-93]	P61221 1xCarbamidomethyl [C88]	0	873.392	1.2	1.247	0.983	0.879	1.084	1.077	0.990548	0.965194	0.999163	0.943902	0.998417	0.996615	25.79	21.44	27.25	10.94	25.15	22.06	88.3	106	107.9	97.8	8	26.13	17.23	8.58		Peak Found	Peak Found	High	Peak Found	High	High	Peak Found	Peak Found
FALSE	High	Master Protein	Q8NE71	ATP-binding cassette sub-family F member 1 OS=Homo sapiens OX=9606 GN=ABCF1 PE=1 SV=2	0	156.159	33	22	285	22	845	95.9	6.8	767.04	22	protein metabolism;other metabolic processes;stress response;transport;other biological processes	cytosol;translational apparatus;nucleus;other cell component	transporter activity;translation activity;nucleic acid binding activity;other molecular function	Pf00005, Pf12848	23	ENSG00000204574; ENSG00000206490; ENSG00000225989; ENSG00000231129; ENSG00000232169; ENSG00000236149; ENSG00000236342	ABCF1	A2BF75; hsa:23; O14897; Q69YP6; Q8NE71	IL-18 signaling pathway	ABC-family proteins mediated transport	2	0	1.035	1.052	1.002	0.981	1.054	1.058	0.99508	0.988585	0.976858	0.957623	0.997903	0.982734	33.42	37.25	30.56	36.23	35.93	31.38	133.1	88.7	92.9	85.3
	Checked	Confidence	Annotated Sequence	Modifications	Qvality PEP	Qvality q-value	# Protein Groups	# Proteins	# PSMs	Master Protein Accessions	Positions in Master Proteins	Modifications in Master Proteins	# Missed Cleavages	Theo. MH+ [Da]	Abundance Ratio: (rescue mutant) / (ko)	Abundance Ratio: (rescue WT) / (ko)	Abundance Ratio: (rescue mutant) / (rescue WT)	Abundance Ratio: (ko) / (skov3)	Abundance Ratio: (rescue mutant) / (skov3)	Abundance Ratio: (rescue WT) / (skov3)	Abundance Ratio Adj. P-Value: (rescue mutant) / (ko)	Abundance Ratio Adj. P-Value: (rescue WT) / (ko)	Abundance Ratio Adj. P-Value: (rescue mutant) / (rescue WT)	Abundance Ratio Adj. P-Value: (ko) / (skov3)	Abundance Ratio Adj. P-Value: (rescue mutant) / (skov3)	Abundance Ratio Adj. P-Value: (rescue WT) / (skov3)	Abundance Ratio Variability [%]: (rescue mutant) / (ko)	Abundance Ratio Variability [%]: (rescue WT) / (ko)	Abundance Ratio Variability [%]: (rescue mutant) / (rescue WT)	Abundance Ratio Variability [%]: (ko) / (skov3)	Abundance Ratio Variability [%]: (rescue mutant) / (skov3)	Abundance Ratio Variability [%]: (rescue WT) / (skov3)	Abundances (Grouped): ko	Abundances (Grouped): rescue mutant	Abundances (Grouped): rescue WT	Abundances (Grouped): skov3	Abundances (Grouped) CV [%]: ko	Abundances (Grouped) CV [%]: rescue mutant	Abundances (Grouped) CV [%]: rescue WT	Abundances (Grouped) CV [%]: skov3	Quan Info	Found in Sample: [S1] F1: Sample, ko	Found in Sample: [S2] F2: Sample, ko	Found in Sample: [S3] F3: Sample, ko	Found in Sample: [S4] F4: Sample, ko	Found in Sample: [S5] F5: Sample, rescue mutant	Found in Sample: [S6] F6: Sample, rescue mutant	Found in Sample: [S7] F7: Sample, rescue mutant	Found in Sample: [S8] F8: Sample, rescue mutant
	FALSE	High	[R].QAMLENASDIK.[L]		2.1713e-06	6.1101e-05	1	1	15	Q8NE71	Q8NE71 [295-305]		0	1219.6	0.826	1.222	0.676	0.875	0.733	1.06	0.862994	0.964497	0.579739	0.96576	0.718301	1	18.62	19.1	18.24	14.78	13.34	14.01	94.7	80.3	115.3	109.6	13.87	12.85	11.89	8.53		Not Found	High	High	High	High	Peak Found	High	High
	FALSE	High	[K].IGFFNQQYAEQLR.[M]		1.00059e-06	6.1101e-05	1	1	19	Q8NE71	Q8NE71 [690-702]		0	1613.81	0.521	0.481	1.042	2.042	1.061	0.998	0.0472177	0.0205252	0.996546	0.0257696	0.992473	1	22.04	25.46	27.04	27.52	25.94	27.89	152.4	86.8	78.9	81.8	21.77	18.13	16.55	22.16		High	High	High	High	High	High	High	High
	FALSE	High	[K].GAVIVVSHDAR.[L]		0.000205758	6.1101e-05	1	1	14	Q8NE71	Q8NE71 [790-800]		0	1123.62	1.03	0.894	1.144	1.409	1.439	1.259	0.998884	0.961788	0.946843	0.679692	0.747551	0.957016	16.4	5.25	15.64	13.32	20.75	13.04	110.3	112.6	98.9	78.3	5.56	18.21	2.68	13.37		High	High	High	High	High	High	Peak Found	High
	FALSE	High	[K].NQDEESQEAPELLK.[R]		4.18853e-09	6.1101e-05	1	1	18	Q8NE71	Q8NE71 [590-603]		0	1629.76	1.329	1.235	1.026	0.865	1.104	1.046	0.752335	0.963298	0.998513	0.968462	0.993262	1	25.49	21.53	29.78	32.37	32.87	33.29	83.3	110.7	111.3	94.8	16.7	23.21	16.49	23.9		High	High	High	High	High	High	High	High
	FALSE	High	[R].MEETPTEYLQR.[G]		8.84559e-07	6.1101e-05	1	1	16	Q8NE71	Q8NE71 [703-713]		0	1396.64	0.657	0.789	1.113	1.665	1.094	0.95	0.41184	0.813931	0.979458	0.330172	0.989799	0.987832	78.76	73.97	28.59	79.57	19.96	35.12	140.7	91.2	81.9	86.3	65.05	16.75	64.14	15.84		High	High	High	Peak Found	High	High	High	High
	FALSE	High	[K].STLLLLLTGK.[L]		0.000165117	6.1101e-05	1	1	30	Q8NE71	Q8NE71 [665-674]		0	1058.68	1.476	1.532	0.927	0.664	0.928	0.966	0.528924	0.654589	0.996914	0.584937	0.976157	0.989764	29.3	35.75	27.47	14.47	37.15	41.31	75.1	103	106.9	115	25.96	23.14	33.37	28.46		High	High	High	High	High	High	High	High
	FALSE	High	[K].TLLIVSHDQGFLDDVCTDIIHLDAQR.[L]	1xCarbamidomethyl [C16]	3.66759e-07	6.1101e-05	1	1	8	Q8NE71	Q8NE71 [500-525]	Q8NE71 1xCarbamidomethyl [C515]	0	2994.5	2.416	1.495	1.67	1.119	2.548	1.4	0.0176869	0.826962	0.239659	0.98357	0.0186258	0.912479	42.77	65.44	33.06	54.15	34.17	55.59	63.8	168.8	101.1	66.2	49.94	24.01	46.12	36.34		Peak Found	High	High	Peak Found	Not Found	High	High	High
	FALSE	High	[K].TFFEELAVEDK.[Q]		0.000174071	6.1101e-05	1	1	14	Q8NE71	Q8NE71 [40-50]		0	1327.64	1.22	0.742	1.558	100	100	100	0.881718	0.762028	0.322102	1.69653e-16	1.70571e-16	1.69853e-16	1.17	38.9	36.57				135.1	164.7	100.2			6.76	35.89			High	High	High	High	High	High	High	High
	FALSE	High	[R].LQGQLEQGDDTAAER.[L]		5.08368e-09	6.1101e-05	1	1	18	Q8NE71	Q8NE71 [397-411]		0	1630.77	0.885	1.012	0.792	0.972	0.823	1.068	0.954793	0.999371	0.839194	0.99805	0.899652	1	33.44	34.38	34.05	27.76	32.94	21.34	102.4	84.2	111.1	102.3	24.93	33.65	16.31	11.15		High	High	High	High	High	High	High	High
	FALSE	High	[R].RLQGQLEQGDDTAAER.[L]		0.000251926	6.1101e-05	1	1	4	Q8NE71	Q8NE71 [396-411]		1	1786.87																											No Quan Values	Not Found	Not Found	Not Found	High	High	Not Found	Not Found	High
	FALSE	High	[K].DVDDDGEEKELMER.[L]		3.78379e-08	6.1101e-05	1	1	13	Q8NE71	Q8NE71 [87-100]		1	1679.71	0.995	1.108	0.976	1.391	1.487	1.564	0.998496	0.99803	0.999163	0.842601	0.689499	0.637235	11.14	20.84	10.05	28.14	17.75	20.49	109	108.5	109.7	72.8	13.68	4.38	22.03	23.46		High	High	High	High	High	Peak Found	High	High
	FALSE	High	[K].AANAAENDFSVSQAEMSSR.[Q]		2.44013e-12	6.1101e-05	1	1	19	Q8NE71	Q8NE71 [276-294]		0	1984.87	0.829	1.061	0.795	0.797	0.661	0.835	0.891435	0.999976	0.875566	0.880363	0.510176	0.915292	34.54	36.78	25.87	34.74	16.56	29.59	96.6	81.4	100.8	121.1	30.98	8.94	24.11	14.06		High	High	High	High	High	High	High	High
	FALSE	High	[K].ADDPYAHLSK.[K]		0.000434736	6.1101e-05	1	1	3	Q8NE71	Q8NE71 [246-255]		0	1116.53	1.082	1.416	0.777	0.968	1.082	1.351	0.998884	0.826534	0.877454	0.997065	0.999555	0.926039	21.86	27.23	40.23	19.14	15.3	32.47	86.8	100.3	122.2	90.6	15.84	15.68	30.67	10.96		Peak Found	Peak Found	Peak Found	Peak Found	Peak Found	Peak Found	High	High
	FALSE	High	[K].FAALDNEEEDKEEEIIK.[E]		1.13184e-06	6.1101e-05	1	1	6	Q8NE71	Q8NE71 [193-209]		1	2021.95	1.327	1.023	1.245	1.178	1.443	1.089	0.728087	0.999737	0.819044	0.974186	0.687337	1	35.31	35.06	23.89	33.94	22.05	33.38	95.6	126.8	97.8	79.8	35.8	15.79	22.98	18.83		Peak Found	Peak Found	Peak Found	High	High	Peak Found	High	Peak Found
	FALSE	High	[K].QQPPEPEWIGDGESTSPSDK.[V]		4.16855e-08	6.1101e-05	1	1	6	Q8NE71	Q8NE71 [7-26]		0	2183.97																											No Quan Values	Not Found	High	Not Found	Not Found	High	Not Found	Not Found	Not Found
	FALSE	High	[K].NLDFGIDMDSR.[I]		0.000629067	0.000113228	1	1	6	Q8NE71	Q8NE71 [643-653]		0	1282.57																											No Quan Values	Not Found	Not Found	Not Found	High	Not Found	Not Found	High	High
	FALSE	High	[K].AVSEEQQPALK.[G]		0.000513837	0.000113228	1	1	13	Q8NE71	Q8NE71 [164-174]		0	1199.63	1.068	0.948	1.103	1.093	1.172	1.083	0.996563	0.990001	0.97837	0.989656	0.968861	1	16.73	16.09	10.41	16.23	7.14	8.55	100.8	108.1	100	91	15.11	5.93	13.41	4.52		High	High	Peak Found	High	Peak Found	High	High	High
	FALSE	High	[R].GFNLPYQDAR.[K]		0.000561089	0.000113228	1	1	17	Q8NE71	Q8NE71 [714-723]		0	1180.57	1.136	1.129	0.975	0.981	1.094	1.124	0.993024	0.995517	0.999163	0.998996	0.993379	1	31.92	43.17	50.37	37.37	24.85	39.46	91.4	103.8	111.6	93.2	42.12	22.78	42.29	36.38		High	High	High	High	High	High	High	High
	FALSE	High	[R].VVFAELACR.[E]	1xCarbamidomethyl [C8]	0.000623558	0.000113228	1	1	15	Q8NE71	Q8NE71 [751-759]	Q8NE71 1xCarbamidomethyl [C758]	0	1064.56	1.148	1.406	0.84	0.841	0.958	1.11	0.96836	0.749591	0.948442	0.94101	0.992146	0.99484	18.52	18.79	13.3	31.49	29.43	54.71	86.1	98	113.6	102.3	16.04	7.91	15.96	91.17		High	High	High	High	High	High	High	High
	FALSE	High	[R].ICIVGPNGVGK.[S]	1xCarbamidomethyl [C2]	0.00105691	0.000113228	1	1	18	Q8NE71	Q8NE71 [654-664]	Q8NE71 1xCarbamidomethyl [C655]	0	1113.61	1.066	0.965	1.166	0.882	0.875	0.762	0.998496	0.996004	0.959315	0.972477	0.948808	0.736697	11.66	13.99	2.23	18.58	8.3	18.06	95.6	101.3	87.4	115.8	12.67	0.81	10.48	12.32		High	High	High	High	High	High	High	High
	FALSE	High	[R].ILAGLGFDPEMQNRPTQK.[F]		0.0346321	0.00261106	1	1	4	Q8NE71	Q8NE71 [434-451]		0	2015.04	0.726	1.017	0.704	0.883	0.63	0.898	0.563102	0.999737	0.636395	0.966783	0.360807	0.971013	37.79	40.18	42.42	18.73	24.49	24.5	103.6	73.9	105.3	117.3	19.48	65.58	66.84	11.76		High	Peak Found	Peak Found	Peak Found	Peak Found	High	Peak Found	Peak Found
	FALSE	High	[K].FSISAHGK.[E]		0.0570267	0.00412506	1	1	9	Q8NE71	Q8NE71 [309-316]		0	846.447	1.388	1.187	1.226	0.686	0.982	0.822	0.899721	0.998432	0.900813	0.534056	0.972716	0.695849	9.25	22.31	29.14	8.14	18.52	24.4	79.5	110.3	94.3	115.8		19.03	21.4	9.22		Not Found	Not Found	High	Not Found	High	High	Peak Found	High
FALSE	High	Master Protein	Q9UG63	ATP-binding cassette sub-family F member 2 OS=Homo sapiens OX=9606 GN=ABCF2 PE=1 SV=2	0	88.697	30	17	159	17	623	71.2	7.37	259.76	17	transport		transporter activity;other molecular function	Pf00005, Pf12848	10061; 114483834	ENSG00000033050	ABCF2	hsa:10061; hsa:114483834; O60864; Q75MJ0; Q75MJ1; Q96TE8; Q9UG63	VEGFA-VEGFR2 signaling pathway		1	0	1.231	1.099	1.095	0.873	1.059	0.971	0.217101	0.90341	0.626288	0.56057	0.999953	0.703808	46.21	40.54	41.25	53.32	49.64	51.14	108.1	100.1	105.5	86.3
	Checked	Confidence	Annotated Sequence	Modifications	Qvality PEP	Qvality q-value	# Protein Groups	# Proteins	# PSMs	Master Protein Accessions	Positions in Master Proteins	Modifications in Master Proteins	# Missed Cleavages	Theo. MH+ [Da]	Abundance Ratio: (rescue mutant) / (ko)	Abundance Ratio: (rescue WT) / (ko)	Abundance Ratio: (rescue mutant) / (rescue WT)	Abundance Ratio: (ko) / (skov3)	Abundance Ratio: (rescue mutant) / (skov3)	Abundance Ratio: (rescue WT) / (skov3)	Abundance Ratio Adj. P-Value: (rescue mutant) / (ko)	Abundance Ratio Adj. P-Value: (rescue WT) / (ko)	Abundance Ratio Adj. P-Value: (rescue mutant) / (rescue WT)	Abundance Ratio Adj. P-Value: (ko) / (skov3)	Abundance Ratio Adj. P-Value: (rescue mutant) / (skov3)	Abundance Ratio Adj. P-Value: (rescue WT) / (skov3)	Abundance Ratio Variability [%]: (rescue mutant) / (ko)	Abundance Ratio Variability [%]: (rescue WT) / (ko)	Abundance Ratio Variability [%]: (rescue mutant) / (rescue WT)	Abundance Ratio Variability [%]: (ko) / (skov3)	Abundance Ratio Variability [%]: (rescue mutant) / (skov3)	Abundance Ratio Variability [%]: (rescue WT) / (skov3)	Abundances (Grouped): ko	Abundances (Grouped): rescue mutant	Abundances (Grouped): rescue WT	Abundances (Grouped): skov3	Abundances (Grouped) CV [%]: ko	Abundances (Grouped) CV [%]: rescue mutant	Abundances (Grouped) CV [%]: rescue WT	Abundances (Grouped) CV [%]: skov3	Quan Info	Found in Sample: [S1] F1: Sample, ko	Found in Sample: [S2] F2: Sample, ko	Found in Sample: [S3] F3: Sample, ko	Found in Sample: [S4] F4: Sample, ko	Found in Sample: [S5] F5: Sample, rescue mutant	Found in Sample: [S6] F6: Sample, rescue mutant	Found in Sample: [S7] F7: Sample, rescue mutant	Found in Sample: [S8] F8: Sample, rescue mutant
	FALSE	High	[R].LAHEDAECEK.[L]	1xCarbamidomethyl [C8]	4.50886e-06	6.1101e-05	1	1	12	Q9UG63	Q9UG63 [179-188]	Q9UG63 1xCarbamidomethyl [C186]	0	1201.52	4.072	3.601	0.975	0.935	3.672	4.17	0.000102089	0.00707144	0.998513	0.957563	0.00236686	0.00129271	76.13	99.51	46.66	91.73	24.46	41.56	37.9	154.3	162.4	45.5	122.32	21.2	49.12	40.02		High	High	Peak Found	High	High	High	Peak Found	High
	FALSE	High	[K].TRLELEENQMK.[R]		0.000138463	6.1101e-05	1	1	8	Q9UG63	Q9UG63 [316-326]		1	1390.7	1.872	1.693	1.034	0.437	0.759	0.698	0.185657	0.479549	0.998513	0.0297207	0.776147	0.555943	34.9	48.99	56.38	47.56	53.85	66.12	63	105.4	103.3	128.3	19.61	32.47	46.35	54.41		Not Found	Peak Found	Peak Found	High	Peak Found	Peak Found	High	High
	FALSE	High	[R].LEELDADKAEMR.[A]		0.000133673	6.1101e-05	1	1	5	Q9UG63	Q9UG63 [196-207]		1	1419.68	0.663	0.423	0.866	1.273	0.591	0.678	0.388812	0.00891332	0.975017	0.879871	0.256893	0.563014	107.84	81.36	30.54	72.73	8.8	24.09	146.5	64	80.6	109	94.81	111.9	28.73	10.86		Peak Found	Peak Found	High	Peak Found	High	Peak Found	Peak Found	Peak Found
	FALSE	High	[R].LIQQVAQEIWVCEK.[Q]	1xCarbamidomethyl [C12]	2.51172e-07	6.1101e-05	1	1	11	Q9UG63	Q9UG63 [575-588]	Q9UG63 1xCarbamidomethyl [C586]	0	1743.91																											No Quan Values	High	High	High	High	Not Found	High	High	Not Found
	FALSE	High	[K].YYTGNYDQYVK.[T]		2.25815e-05	6.1101e-05	1	1	11	Q9UG63	Q9UG63 [305-315]		0	1413.63	1.634	2.367	0.715	0.578	0.921	1.336	0.15141	0.0337953	0.588055	0.218956	0.981645	0.825269	83.86	72.04	51.48	83.11	47.77	52.13	59.4	97.1	140.7	102.8	69.23	43.43	29.33	53.56		Peak Found	Peak Found	High	High	High	Peak Found	High	High
	FALSE	High	[R].YGLIGLNGIGK.[S]		0.000108216	6.1101e-05	1	1	13	Q9UG63	Q9UG63 [114-124]		0	1104.64	1.449	0.919	1.488	1.96	3.04	1.755	0.601068	0.957234	0.463525	0.109088	0.00118782	0.538325	27.38	21.08	18.94	25.08	23.96	22.07	105.2	144.2	98	52.7	19.23	17.64	16.27	17.02		High	Peak Found	High	High	Peak Found	High	High	High
	FALSE	High	[R].ETTEVDLLTK.[E]		0.000134855	6.1101e-05	1	1	12	Q9UG63	Q9UG63 [49-58]		0	1148.6	1.142	1.151	0.992	0.722	0.819	0.826	0.994698	0.997527	0.999163	0.736338	0.860063	0.874807	22.89	29.13	23.11	24.81	6.75	19.97	85.3	97.4	98.2	119	30.76	9.66	17.17	3.35		High	High	High	Peak Found	High	High	High	Peak Found
	FALSE	High	[K].LLTGELLPTDGMIR.[K]		0.000581185	0.000113228	1	1	11	Q9UG63	Q9UG63 [442-455]		0	1528.84	1.172	1.074	1.11	0.964	1.106	0.948	0.95439	0.998432	0.973919	0.997065	0.985707	0.994958	23.91	30.84	27.11	24.62	17.14	16.26	95.3	111.7	94	98.9	20.22	8.99	49.92	12.21		Peak Found	High	High	High	High	High	Peak Found	High
	FALSE	High	[K].MMASGLTER.[V]		0.00311383	0.000209706	1	1	12	Q9UG63	Q9UG63 [366-374]		0	995.465	1.043	1.201	0.877	0.81	0.779	0.923	0.998884	0.979337	0.974781	0.907105	0.79851	0.966832	21.35	10.91	8.81	29.53	32.17	26.7	88	93.4	105.8	112.8	16	10.21	5.54	57.62		Peak Found	High	Peak Found	Peak Found	High	High	High	High
	FALSE	High	[K].WPGDILAYK.[E]		0.00192125	0.000209706	1	1	10	Q9UG63	Q9UG63 [594-602]		0	1062.56	1.798	1.277	1.624	0.473	0.98	0.541	0.264058	0.957234	0.246985	0.0675527	0.993262	0.118004	46	19.98	41.94	40.96	39.23	19.01	60.5	121.8	79	138.7	26.49	34.7	9.13	29.4		High	High	High	Peak Found	High	High	High	High
	FALSE	High	[K].IPPPVIMVQNVSFK.[Y]		0.00298017	0.000209706	1	1	2	Q9UG63	Q9UG63 [391-404]		0	1568.89	0.01	0.01		1.283	0.01	0.01	1.77788e-16	1.80581e-16		0.898348	1.70571e-16	1.69853e-16				76.97			231.4			168.6	53.51			51.39		Peak Found	Peak Found	High	Peak Found	Not Found	Not Found	Not Found	Not Found
	FALSE	High	[R].KGHEENGDVVTEPQVAEK.[N]		0.00415891	0.000352578	1	1	1	Q9UG63	Q9UG63 [25-42]		1	1965.95																											No Quan Values	Not Found	Not Found	Not Found	Not Found	Not Found	Not Found	Not Found	Not Found
	FALSE	High	[K].SMLLSAIGK.[R]		0.00633169	0.000529795	1	1	14	Q9UG63	Q9UG63 [125-133]		0	919.528	1.23	0.997	1.234	0.804	0.995	0.801	0.954163	0.992221	0.890303	0.895196	0.993262	0.824445	28.08	12.86	17.41	18.07	25.17	16.79	90.3	111.1	90	108.7	12.68	32.01	8.62	29.38		High	High	High	High	Peak Found	High	High	High
	FALSE	High	[R].ILHGLGFTPAMQR.[K]		0.00627655	0.000529795	1	1	16	Q9UG63	Q9UG63 [211-223]		0	1440.78	1.225	0.788	1.586	1.296	1.607	1.013	0.94471	0.814855	0.325504	0.907928	0.560802	0.990859	59.72	37.54	52.38	56.37	62.12	42.55	111.6	128	80.7	79.7	27.45	72.14	23.25	49.14		High	High	High	High	High	High	High	High
	FALSE	High	[K].ELEDFEMK.[K]		0.0156752	0.00130445	1	1	8	Q9UG63	Q9UG63 [59-66]		0	1040.46	1.381	1.17	1.235	0.809	1.093	0.878	0.754177	0.987841	0.880347	0.890561	0.993539	0.943227	29.78	41.09	21.14	32.43	11.43	21.01	85.3	115.2	93.3	106.3	27.16	7.23	49.63	9.41		Peak Found	Peak Found	Peak Found	High	Peak Found	High	High	High
	FALSE	High	[K].LMELYER.[L]		0.0212233	0.00163874	1	1	11	Q9UG63	Q9UG63 [189-195]		0	953.476	1.275	1.612	0.797	1.35	1.722	2.048	0.769614	0.480629	0.885768	0.819353	0.272912	0.0825341	53.56	42.58	24.76	39.42	17.59	23.74	86.4	110.2	139.3	64	81.91	18.82	17.67	11.78		High	High	High	High	Peak Found	Peak Found	Peak Found	Peak Found
	FALSE	High	[K].LVDEEPQLTK.[R]		0.0478102	0.00346327	1	1	2	Q9UG63	Q9UG63 [609-618]		0	1171.62	0.941	0.866	0.979	1.261	1.063	1.148	0.995654	0.886387	1	0.875028	0.993539	0.985361	43.27	29.84	30.5	24.86	25.45	15.29	112.4	94.8	102.4	90.5	31.46	25.87	14.51	5.91		Peak Found	Peak Found	High	Peak Found	Peak Found	Peak Found	Peak Found	High
FALSE	High	Master Protein	Q9NUQ8	ATP-binding cassette sub-family F member 3 OS=Homo sapiens OX=9606 GN=ABCF3 PE=1 SV=2	0	16.179	7	5	34	5	709	79.7	6.34	46.97	5	stress response;transport		transporter activity;other molecular function	Pf00005, Pf12848	55324	ENSG00000161204	ABCF3	A8K241; hsa:55324; Q86UA2; Q8NAN1; Q96GS8; Q9H7A8; Q9NUQ8			0	0	0.879	0.896	0.956	1.197	1.057	1.201	0.718379	0.769643	0.980722	0.808339	0.982184	0.933623	31.11	48.99	30.25	42.08	29.41	34.6	98.4	114.4	99.1	88.1
	Checked	Confidence	Annotated Sequence	Modifications	Qvality PEP	Qvality q-value	# Protein Groups	# Proteins	# PSMs	Master Protein Accessions	Positions in Master Proteins	Modifications in Master Proteins	# Missed Cleavages	Theo. MH+ [Da]	Abundance Ratio: (rescue mutant) / (ko)	Abundance Ratio: (rescue WT) / (ko)	Abundance Ratio: (rescue mutant) / (rescue WT)	Abundance Ratio: (ko) / (skov3)	Abundance Ratio: (rescue mutant) / (skov3)	Abundance Ratio: (rescue WT) / (skov3)	Abundance Ratio Adj. P-Value: (rescue mutant) / (ko)	Abundance Ratio Adj. P-Value: (rescue WT) / (ko)	Abundance Ratio Adj. P-Value: (rescue mutant) / (rescue WT)	Abundance Ratio Adj. P-Value: (ko) / (skov3)	Abundance Ratio Adj. P-Value: (rescue mutant) / (skov3)	Abundance Ratio Adj. P-Value: (rescue WT) / (skov3)	Abundance Ratio Variability [%]: (rescue mutant) / (ko)	Abundance Ratio Variability [%]: (rescue WT) / (ko)	Abundance Ratio Variability [%]: (rescue mutant) / (rescue WT)	Abundance Ratio Variability [%]: (ko) / (skov3)	Abundance Ratio Variability [%]: (rescue mutant) / (skov3)	Abundance Ratio Variability [%]: (rescue WT) / (skov3)	Abundances (Grouped): ko	Abundances (Grouped): rescue mutant	Abundances (Grouped): rescue WT	Abundances (Grouped): skov3	Abundances (Grouped) CV [%]: ko	Abundances (Grouped) CV [%]: rescue mutant	Abundances (Grouped) CV [%]: rescue WT	Abundances (Grouped) CV [%]: skov3	Quan Info	Found in Sample: [S1] F1: Sample, ko	Found in Sample: [S2] F2: Sample, ko	Found in Sample: [S3] F3: Sample, ko	Found in Sample: [S4] F4: Sample, ko	Found in Sample: [S5] F5: Sample, rescue mutant	Found in Sample: [S6] F6: Sample, rescue mutant	Found in Sample: [S7] F7: Sample, rescue mutant	Found in Sample: [S8] F8: Sample, rescue mutant
	FALSE	High	[K].LEEIEADKAPAR.[A]		0.000245361	6.1101e-05	1	1	7	Q9NUQ8	Q9NUQ8 [295-306]		1	1341.7	0.893	0.958	0.933	0.665	0.594	0.861	0.886286	0.955977	0.998513	0.447826	0.159843	0.779114	2.96	28.22	23.68	22.94	23.95	65.15	91.9	82.1	88	138.1		2.83	57.06	32.06		Not Found	Peak Found	Not Found	High	Not Found	High	High	Not Found
	FALSE	High	[K].LLLGDLAPVR.[G]		0.000651595	0.000113228	1	1	8	Q9NUQ8	Q9NUQ8 [537-546]		0	1066.66	0.733	0.75	0.985	1.487	1.195	1.219	0.654561	0.691735	0.999727	0.591361	0.987314	0.994958	16.77	20.5	20.65	6.21	17.24	21.29	125.4	93.8	95.9	84.9	2.83	13.69	16.68	10.65		Peak Found	Peak Found	High	High	Peak Found	Peak Found	Peak Found	Peak Found
	FALSE	High	[K].ITENYDCGTK.[L]	1xCarbamidomethyl [C7]	0.0225453	0.00169448	1	1	1	Q9NUQ8	Q9NUQ8 [96-105]	Q9NUQ8 1xCarbamidomethyl [C102]	0	1200.52																											No Quan Values	Not Found	Not Found	Not Found	Not Found	Not Found	Not Found	Not Found	Not Found
	FALSE	High	[R].ASVILAGLGFTPK.[M]		0.0265538	0.00188097	1	1	9	Q9NUQ8	Q9NUQ8 [307-319]		0	1273.75	1.063	1.01	0.989	0.879	0.928	0.961	0.998496	0.985917	0.999163	0.950831	0.928771	0.928041	25.11	32.33	30.02	46.91	41.28	45.34	97.9	100.5	93.3	108.3	24.83	15.9	33.54	36		Peak Found	Peak Found	High	Peak Found	High	High	High	High
	FALSE	High	[R].ALLQEQFR.[R]		0.0656908	0.00489575	1	1	9	Q9NUQ8	Q9NUQ8 [697-704]		0	1004.55	1.389	1.767	0.786	0.935	1.275	1.679	0.903104	0.370149	0.896583	0.980166	0.975978	0.611342	32.85	18.62	30.65	27.77	32.86	26.26	77	107	136.1	79.9	19.95	28.52	17.76	30.57		High	Peak Found	Peak Found	Not Found	High	Peak Found	High	High
FALSE	High	Master Protein	Q9UNQ0	Broad substrate specificity ATP-binding cassette transporter ABCG2 OS=Homo sapiens OX=9606 GN=ABCG2 PE=1 SV=3	0.001	4.135	2	1	3	1	655	72.3	8.69	6.63	1	other metabolic processes;transport;other biological processes	plasma membrane;other membranes;mitochondrion;nucleus	transporter activity;other molecular function	Pf00005, Pf01061, Pf19055	9429	ENSG00000118777	ABCG2	A0A1W3; A8K1T5; hsa:9429; O95374; Q4W5I3; Q53ZQ1; Q569L4; Q5YLG4; Q86V64; Q8IX16; Q96LD6; Q96TA8; Q9BY73; Q9NUS0; Q9UNQ0	Fluoropyrimidine activity; Irinotecan pathway; Photodynamic therapy-induced NFE2L2 (NRF2) survival signaling; Imatinib and chronic myeloid leukemia; Proximal tubule transport	Heme degradation; Heme biosynthesis; Iron uptake and transport; Abacavir transmembrane transport	9	0	100	100	1.109	0.01	1.193	1.086	2.53519e-16	2.27444e-16	0.899425	2.12228e-16	0.955334	0.990373			20.18		16.9	19.89		151.6	120.4	128
	Checked	Confidence	Annotated Sequence	Modifications	Qvality PEP	Qvality q-value	# Protein Groups	# Proteins	# PSMs	Master Protein Accessions	Positions in Master Proteins	Modifications in Master Proteins	# Missed Cleavages	Theo. MH+ [Da]	Abundance Ratio: (rescue mutant) / (ko)	Abundance Ratio: (rescue WT) / (ko)	Abundance Ratio: (rescue mutant) / (rescue WT)	Abundance Ratio: (ko) / (skov3)	Abundance Ratio: (rescue mutant) / (skov3)	Abundance Ratio: (rescue WT) / (skov3)	Abundance Ratio Adj. P-Value: (rescue mutant) / (ko)	Abundance Ratio Adj. P-Value: (rescue WT) / (ko)	Abundance Ratio Adj. P-Value: (rescue mutant) / (rescue WT)	Abundance Ratio Adj. P-Value: (ko) / (skov3)	Abundance Ratio Adj. P-Value: (rescue mutant) / (skov3)	Abundance Ratio Adj. P-Value: (rescue WT) / (skov3)	Abundance Ratio Variability [%]: (rescue mutant) / (ko)	Abundance Ratio Variability [%]: (rescue WT) / (ko)	Abundance Ratio Variability [%]: (rescue mutant) / (rescue WT)	Abundance Ratio Variability [%]: (ko) / (skov3)	Abundance Ratio Variability [%]: (rescue mutant) / (skov3)	Abundance Ratio Variability [%]: (rescue WT) / (skov3)	Abundances (Grouped): ko	Abundances (Grouped): rescue mutant	Abundances (Grouped): rescue WT	Abundances (Grouped): skov3	Abundances (Grouped) CV [%]: ko	Abundances (Grouped) CV [%]: rescue mutant	Abundances (Grouped) CV [%]: rescue WT	Abundances (Grouped) CV [%]: skov3	Quan Info	Found in Sample: [S1] F1: Sample, ko	Found in Sample: [S2] F2: Sample, ko	Found in Sample: [S3] F3: Sample, ko	Found in Sample: [S4] F4: Sample, ko	Found in Sample: [S5] F5: Sample, rescue mutant	Found in Sample: [S6] F6: Sample, rescue mutant	Found in Sample: [S7] F7: Sample, rescue mutant	Found in Sample: [S8] F8: Sample, rescue mutant
	FALSE	High	[K].SSLLDVLAAR.[K]		0.000871013	0.000113228	1	1	3	Q9UNQ0	Q9UNQ0 [87-96]		0	1044.6	100	100	1.109	0.01	1.193	1.086	1.77788e-16	1.80581e-16	0.992251	1.69653e-16	0.993539	0.994958			20.18		16.9	19.89		151.6	120.4	128		8.66	10.28	14.51		Not Found	Not Found	Not Found	Not Found	Peak Found	High	Peak Found	High
FALSE	High	Master Protein	Q9NUJ1	Palmitoyl-protein thioesterase ABHD10, mitochondrial OS=Homo sapiens OX=9606 GN=ABHD10 PE=1 SV=1	0	11.195	9	2	4	2	306	33.9	8.57	7.46	2	protein metabolism;other metabolic processes	cytosol;mitochondrion	other molecular function	Pf00561	55347	ENSG00000144827	ABHD10	B7Z6A8; C9IZX5; D3DN63; hsa:55347; Q8TCF9; Q9NUJ1		Glucuronidation	1	0	1.013	1.252	0.797	0.829	0.847	1.063	0.975902	0.618574	0.282079	0.60106	0.393083	0.97496	25.65	19.53	28.52	45.42	49.31	53.9	88.7	90.6	113.7	107
	Checked	Confidence	Annotated Sequence	Modifications	Qvality PEP	Qvality q-value	# Protein Groups	# Proteins	# PSMs	Master Protein Accessions	Positions in Master Proteins	Modifications in Master Proteins	# Missed Cleavages	Theo. MH+ [Da]	Abundance Ratio: (rescue mutant) / (ko)	Abundance Ratio: (rescue WT) / (ko)	Abundance Ratio: (rescue mutant) / (rescue WT)	Abundance Ratio: (ko) / (skov3)	Abundance Ratio: (rescue mutant) / (skov3)	Abundance Ratio: (rescue WT) / (skov3)	Abundance Ratio Adj. P-Value: (rescue mutant) / (ko)	Abundance Ratio Adj. P-Value: (rescue WT) / (ko)	Abundance Ratio Adj. P-Value: (rescue mutant) / (rescue WT)	Abundance Ratio Adj. P-Value: (ko) / (skov3)	Abundance Ratio Adj. P-Value: (rescue mutant) / (skov3)	Abundance Ratio Adj. P-Value: (rescue WT) / (skov3)	Abundance Ratio Variability [%]: (rescue mutant) / (ko)	Abundance Ratio Variability [%]: (rescue WT) / (ko)	Abundance Ratio Variability [%]: (rescue mutant) / (rescue WT)	Abundance Ratio Variability [%]: (ko) / (skov3)	Abundance Ratio Variability [%]: (rescue mutant) / (skov3)	Abundance Ratio Variability [%]: (rescue WT) / (skov3)	Abundances (Grouped): ko	Abundances (Grouped): rescue mutant	Abundances (Grouped): rescue WT	Abundances (Grouped): skov3	Abundances (Grouped) CV [%]: ko	Abundances (Grouped) CV [%]: rescue mutant	Abundances (Grouped) CV [%]: rescue WT	Abundances (Grouped) CV [%]: skov3	Quan Info	Found in Sample: [S1] F1: Sample, ko	Found in Sample: [S2] F2: Sample, ko	Found in Sample: [S3] F3: Sample, ko	Found in Sample: [S4] F4: Sample, ko	Found in Sample: [S5] F5: Sample, rescue mutant	Found in Sample: [S6] F6: Sample, rescue mutant	Found in Sample: [S7] F7: Sample, rescue mutant	Found in Sample: [S8] F8: Sample, rescue mutant
	FALSE	High	[R].FDYSGVGSSDGNSEESTLGK.[W]		7.32297e-08	6.1101e-05	1	1	2	Q9NUJ1	Q9NUJ1 [110-129]		0	2035.87																											No Quan Values	Not Found	Not Found	Not Found	High	Not Found	Not Found	Not Found	Not Found
	FALSE	High	[K].ALAIEEFCK.[S]	1xCarbamidomethyl [C8]	0.0206804	0.0015986	1	1	2	Q9NUJ1	Q9NUJ1 [93-101]	Q9NUJ1 1xCarbamidomethyl [C100]	0	1080.54	1.013	1.252	0.797	0.829	0.847	1.063	0.998496	0.961059	0.894507	0.937737	0.899766	1	25.65	19.53	28.52	45.42	49.31	53.9	88.7	90.6	113.7	107	15.12	22.91	16.91	104.4		Peak Found	Peak Found	Peak Found	Peak Found	Peak Found	Peak Found	Peak Found	Peak Found
FALSE	Medium	Master Protein	Q8NFV4	Protein ABHD11 OS=Homo sapiens OX=9606 GN=ABHD11 PE=1 SV=1	0.014	2.478	3	1	4	1	315	34.7	9.48	7.15	1		mitochondrion	other molecular function	Pf12697	83451	ENSG00000106077	ABHD11	H7BYM8; hsa:83451; Q6PJU0; Q8N722; Q8N723; Q8NFV2; Q8NFV3; Q8NFV4; Q9HBS8	7q11.23 copy number variation syndrome		1	0	0.01	0.01		0.537	0.01	0.01	2.53519e-16	2.27444e-16		0.0227642	2.19251e-16	1.93934e-16				37.57			133.4			266.6
	Checked	Confidence	Annotated Sequence	Modifications	Qvality PEP	Qvality q-value	# Protein Groups	# Proteins	# PSMs	Master Protein Accessions	Positions in Master Proteins	Modifications in Master Proteins	# Missed Cleavages	Theo. MH+ [Da]	Abundance Ratio: (rescue mutant) / (ko)	Abundance Ratio: (rescue WT) / (ko)	Abundance Ratio: (rescue mutant) / (rescue WT)	Abundance Ratio: (ko) / (skov3)	Abundance Ratio: (rescue mutant) / (skov3)	Abundance Ratio: (rescue WT) / (skov3)	Abundance Ratio Adj. P-Value: (rescue mutant) / (ko)	Abundance Ratio Adj. P-Value: (rescue WT) / (ko)	Abundance Ratio Adj. P-Value: (rescue mutant) / (rescue WT)	Abundance Ratio Adj. P-Value: (ko) / (skov3)	Abundance Ratio Adj. P-Value: (rescue mutant) / (skov3)	Abundance Ratio Adj. P-Value: (rescue WT) / (skov3)	Abundance Ratio Variability [%]: (rescue mutant) / (ko)	Abundance Ratio Variability [%]: (rescue WT) / (ko)	Abundance Ratio Variability [%]: (rescue mutant) / (rescue WT)	Abundance Ratio Variability [%]: (ko) / (skov3)	Abundance Ratio Variability [%]: (rescue mutant) / (skov3)	Abundance Ratio Variability [%]: (rescue WT) / (skov3)	Abundances (Grouped): ko	Abundances (Grouped): rescue mutant	Abundances (Grouped): rescue WT	Abundances (Grouped): skov3	Abundances (Grouped) CV [%]: ko	Abundances (Grouped) CV [%]: rescue mutant	Abundances (Grouped) CV [%]: rescue WT	Abundances (Grouped) CV [%]: skov3	Quan Info	Found in Sample: [S1] F1: Sample, ko	Found in Sample: [S2] F2: Sample, ko	Found in Sample: [S3] F3: Sample, ko	Found in Sample: [S4] F4: Sample, ko	Found in Sample: [S5] F5: Sample, rescue mutant	Found in Sample: [S6] F6: Sample, rescue mutant	Found in Sample: [S7] F7: Sample, rescue mutant	Found in Sample: [S8] F8: Sample, rescue mutant
	FALSE	High	[K].ILAQQTGR.[R]		0.028688	0.00210748	1	1	4	Q8NFV4	Q8NFV4 [88-95]		0	886.51	0.01	0.01		0.537	0.01	0.01	1.77788e-16	1.80581e-16		0.150258	1.70571e-16	1.69853e-16				37.57			133.4			266.6	36.41			15.94		Peak Found	High	High	Peak Found	Not Found	Not Found	Not Found	Not Found
FALSE	High	Master Protein	Q8N2K0	Lysophosphatidylserine lipase ABHD12 OS=Homo sapiens OX=9606 GN=ABHD12 PE=1 SV=2	0.01	2.734	4	1	1	1	398	45.1	8.65	2.16	1	protein metabolism;other metabolic processes;other biological processes	plasma membrane;other membranes;ER/Golgi;other cell component	other molecular function	Pf12146	26090	ENSG00000100997	ABHD12	A6NED4; A6NJ90; A8K450; B4DE71; hsa:26090; Q5T710; Q5T711; Q8N2K0; Q96CR1; Q9BX05; Q9NPX7; Q9UFV6		Arachidonate production from DAG	1	0
	Checked	Confidence	Annotated Sequence	Modifications	Qvality PEP	Qvality q-value	# Protein Groups	# Proteins	# PSMs	Master Protein Accessions	Positions in Master Proteins	Modifications in Master Proteins	# Missed Cleavages	Theo. MH+ [Da]	Abundance Ratio: (rescue mutant) / (ko)	Abundance Ratio: (rescue WT) / (ko)	Abundance Ratio: (rescue mutant) / (rescue WT)	Abundance Ratio: (ko) / (skov3)	Abundance Ratio: (rescue mutant) / (skov3)	Abundance Ratio: (rescue WT) / (skov3)	Abundance Ratio Adj. P-Value: (rescue mutant) / (ko)	Abundance Ratio Adj. P-Value: (rescue WT) / (ko)	Abundance Ratio Adj. P-Value: (rescue mutant) / (rescue WT)	Abundance Ratio Adj. P-Value: (ko) / (skov3)	Abundance Ratio Adj. P-Value: (rescue mutant) / (skov3)	Abundance Ratio Adj. P-Value: (rescue WT) / (skov3)	Abundance Ratio Variability [%]: (rescue mutant) / (ko)	Abundance Ratio Variability [%]: (rescue WT) / (ko)	Abundance Ratio Variability [%]: (rescue mutant) / (rescue WT)	Abundance Ratio Variability [%]: (ko) / (skov3)	Abundance Ratio Variability [%]: (rescue mutant) / (skov3)	Abundance Ratio Variability [%]: (rescue WT) / (skov3)	Abundances (Grouped): ko	Abundances (Grouped): rescue mutant	Abundances (Grouped): rescue WT	Abundances (Grouped): skov3	Abundances (Grouped) CV [%]: ko	Abundances (Grouped) CV [%]: rescue mutant	Abundances (Grouped) CV [%]: rescue WT	Abundances (Grouped) CV [%]: skov3	Quan Info	Found in Sample: [S1] F1: Sample, ko	Found in Sample: [S2] F2: Sample, ko	Found in Sample: [S3] F3: Sample, ko	Found in Sample: [S4] F4: Sample, ko	Found in Sample: [S5] F5: Sample, rescue mutant	Found in Sample: [S6] F6: Sample, rescue mutant	Found in Sample: [S7] F7: Sample, rescue mutant	Found in Sample: [S8] F8: Sample, rescue mutant
	FALSE	High	[R].ETPPDALILESPFTNIR.[E]		0.0169477	0.00142162	1	1	1	Q8N2K0	Q8N2K0 [263-279]		0	1913																											No Quan Values	Not Found	Not Found	Not Found	Not Found	Not Found	Not Found	Not Found	Not Found
FALSE	High	Master Protein	Q96IU4	Protein ABHD14B OS=Homo sapiens OX=9606 GN=ABHD14B PE=1 SV=1	0	20.941	33	5	38	5	210	22.3	6.4	57.27	5	other metabolic processes;other biological processes	cytosol;nucleus;other cell component	other molecular function	Pf12697	84836	ENSG00000114779	ABHD14B	hsa:84836; Q86VK8; Q8N8W5; Q96IU4		Cytosolic sulfonation of small molecules	1	0	0.861	1.02	0.906	1.182	1.029	1.26	0.473612	0.96297	0.827019	0.787293	0.967374	0.746932	49.27	40.28	28.51	35.84	40.42	27.57	104.7	97.6	107.5	90.3
	Checked	Confidence	Annotated Sequence	Modifications	Qvality PEP	Qvality q-value	# Protein Groups	# Proteins	# PSMs	Master Protein Accessions	Positions in Master Proteins	Modifications in Master Proteins	# Missed Cleavages	Theo. MH+ [Da]	Abundance Ratio: (rescue mutant) / (ko)	Abundance Ratio: (rescue WT) / (ko)	Abundance Ratio: (rescue mutant) / (rescue WT)	Abundance Ratio: (ko) / (skov3)	Abundance Ratio: (rescue mutant) / (skov3)	Abundance Ratio: (rescue WT) / (skov3)	Abundance Ratio Adj. P-Value: (rescue mutant) / (ko)	Abundance Ratio Adj. P-Value: (rescue WT) / (ko)	Abundance Ratio Adj. P-Value: (rescue mutant) / (rescue WT)	Abundance Ratio Adj. P-Value: (ko) / (skov3)	Abundance Ratio Adj. P-Value: (rescue mutant) / (skov3)	Abundance Ratio Adj. P-Value: (rescue WT) / (skov3)	Abundance Ratio Variability [%]: (rescue mutant) / (ko)	Abundance Ratio Variability [%]: (rescue WT) / (ko)	Abundance Ratio Variability [%]: (rescue mutant) / (rescue WT)	Abundance Ratio Variability [%]: (ko) / (skov3)	Abundance Ratio Variability [%]: (rescue mutant) / (skov3)	Abundance Ratio Variability [%]: (rescue WT) / (skov3)	Abundances (Grouped): ko	Abundances (Grouped): rescue mutant	Abundances (Grouped): rescue WT	Abundances (Grouped): skov3	Abundances (Grouped) CV [%]: ko	Abundances (Grouped) CV [%]: rescue mutant	Abundances (Grouped) CV [%]: rescue WT	Abundances (Grouped) CV [%]: skov3	Quan Info	Found in Sample: [S1] F1: Sample, ko	Found in Sample: [S2] F2: Sample, ko	Found in Sample: [S3] F3: Sample, ko	Found in Sample: [S4] F4: Sample, ko	Found in Sample: [S5] F5: Sample, rescue mutant	Found in Sample: [S6] F6: Sample, rescue mutant	Found in Sample: [S7] F7: Sample, rescue mutant	Found in Sample: [S8] F8: Sample, rescue mutant
	FALSE	High	[R].FSSETWQNLGTLHR.[L]		7.34643e-05	6.1101e-05	1	1	2	Q96IU4	Q96IU4 [43-56]		0	1675.82	0.783	1.04	0.923	1.251	1.258	1.419	0.768852	0.998432	0.996546	0.93126	0.971143	0.921931	81.15	38.89	34.44	62.29	60.5	20.46	110.1	104.8	109.6	75.4	78.42	47.32	10.79	37.25		Peak Found	Peak Found	Peak Found	High	Peak Found	Peak Found	Peak Found	Peak Found
	FALSE	High	[K].INAANYASVK.[T]		0.000258666	6.1101e-05	1	1	16	Q96IU4	Q96IU4 [142-151]		0	1050.56	0.671	0.796	0.92	1.274	0.749	0.933	0.385768	0.822925	0.996914	0.924129	0.678585	0.969765	26.58	36.84	29.01	36.66	28.96	24.64	122.5	83.4	98	96	36.15	26.09	21.31	22.88		High	High	High	High	High	Peak Found	High	High
	FALSE	High	[R].AVAIDLPGLGHSK.[E]		2.83897e-05	6.1101e-05	1	1	7	Q96IU4	Q96IU4 [64-76]		0	1277.72																											No Quan Values	Not Found	Not Found	High	Not Found	Not Found	High	High	High
	FALSE	High	[K].TPALIVYGDQDPMGQTSFEHLK.[Q]		0.00874847	0.000739896	1	1	2	Q96IU4	Q96IU4 [152-173]		0	2447.19																											No Quan Values	Not Found	Not Found	Not Found	Not Found	Not Found	Not Found	Not Found	Not Found
	FALSE	High	[R].EALPGSGQAR.[F]		0.0570267	0.00412506	1	1	11	Q96IU4	Q96IU4 [23-32]		0	985.506	1.189	1.354	0.856	1.041	1.078	1.26	0.960106	0.849715	0.966112	0.997065	0.994278	0.948716	30.04	31.91	11.34	38.18	21.7	17.97	89.6	99	115.6	95.8	29.49	14.82	11.13	15.2		Peak Found	High	High	Peak Found	High	High	High	Peak Found
FALSE	Medium	Master Protein	Q6UXT9	Protein ABHD15 OS=Homo sapiens OX=9606 GN=ABHD15 PE=1 SV=2	0.028	2.126	3	1	3	1	468	51.7	7.61	1.82	1	other metabolic processes	non-structural extracellular	other molecular function		116236	ENSG00000168792	ABHD15	hsa:116236; Q6UXT9; Q96EC5			0	0	0.01	6.007	0.01	0.25	0.01	1.503	2.53519e-16	2.27444e-16	2.40117e-16	5.97143e-14	2.19251e-16	0.23511		49.08		17.51		43.62	36.4		218.4	145.3
	Checked	Confidence	Annotated Sequence	Modifications	Qvality PEP	Qvality q-value	# Protein Groups	# Proteins	# PSMs	Master Protein Accessions	Positions in Master Proteins	Modifications in Master Proteins	# Missed Cleavages	Theo. MH+ [Da]	Abundance Ratio: (rescue mutant) / (ko)	Abundance Ratio: (rescue WT) / (ko)	Abundance Ratio: (rescue mutant) / (rescue WT)	Abundance Ratio: (ko) / (skov3)	Abundance Ratio: (rescue mutant) / (skov3)	Abundance Ratio: (rescue WT) / (skov3)	Abundance Ratio Adj. P-Value: (rescue mutant) / (ko)	Abundance Ratio Adj. P-Value: (rescue WT) / (ko)	Abundance Ratio Adj. P-Value: (rescue mutant) / (rescue WT)	Abundance Ratio Adj. P-Value: (ko) / (skov3)	Abundance Ratio Adj. P-Value: (rescue mutant) / (skov3)	Abundance Ratio Adj. P-Value: (rescue WT) / (skov3)	Abundance Ratio Variability [%]: (rescue mutant) / (ko)	Abundance Ratio Variability [%]: (rescue WT) / (ko)	Abundance Ratio Variability [%]: (rescue mutant) / (rescue WT)	Abundance Ratio Variability [%]: (ko) / (skov3)	Abundance Ratio Variability [%]: (rescue mutant) / (skov3)	Abundance Ratio Variability [%]: (rescue WT) / (skov3)	Abundances (Grouped): ko	Abundances (Grouped): rescue mutant	Abundances (Grouped): rescue WT	Abundances (Grouped): skov3	Abundances (Grouped) CV [%]: ko	Abundances (Grouped) CV [%]: rescue mutant	Abundances (Grouped) CV [%]: rescue WT	Abundances (Grouped) CV [%]: skov3	Quan Info	Found in Sample: [S1] F1: Sample, ko	Found in Sample: [S2] F2: Sample, ko	Found in Sample: [S3] F3: Sample, ko	Found in Sample: [S4] F4: Sample, ko	Found in Sample: [S5] F5: Sample, rescue mutant	Found in Sample: [S6] F6: Sample, rescue mutant	Found in Sample: [S7] F7: Sample, rescue mutant	Found in Sample: [S8] F8: Sample, rescue mutant
	FALSE	High	[R].NVLGLCLLALER.[G]	1xCarbamidomethyl [C6]	0.0589629	0.0042983	1	1	3	Q6UXT9	Q6UXT9 [173-184]	Q6UXT9 1xCarbamidomethyl [C178]	0	1370.78	0.01	6.007	0.01	0.25	0.01	1.503	1.77788e-16	1.63555e-08	2.0265e-16	5.02242e-06	1.70571e-16	0.79257		49.08		17.51		43.62	36.4		218.4	145.3			44.44	16.59		Not Found	Not Found	Peak Found	High	Not Found	Not Found	Not Found	Not Found
FALSE	High	Master Protein	O95870	Phosphatidylserine lipase ABHD16A OS=Homo sapiens OX=9606 GN=ABHD16A PE=1 SV=3	0	5.769	3	1	1	1	558	63.2	8.13	2.22	1	other metabolic processes	other membranes	other molecular function	Pf00561	7920	ENSG00000204427; ENSG00000206403; ENSG00000224552; ENSG00000230475; ENSG00000231488; ENSG00000235676; ENSG00000236063	ABHD16A	A2BEY3; B7Z4R6; hsa:7920; O95870; Q5SRR1; Q5SRR2; Q8WYH0; Q9NW33	IL-18 signaling pathway		1	0
	Checked	Confidence	Annotated Sequence	Modifications	Qvality PEP	Qvality q-value	# Protein Groups	# Proteins	# PSMs	Master Protein Accessions	Positions in Master Proteins	Modifications in Master Proteins	# Missed Cleavages	Theo. MH+ [Da]	Abundance Ratio: (rescue mutant) / (ko)	Abundance Ratio: (rescue WT) / (ko)	Abundance Ratio: (rescue mutant) / (rescue WT)	Abundance Ratio: (ko) / (skov3)	Abundance Ratio: (rescue mutant) / (skov3)	Abundance Ratio: (rescue WT) / (skov3)	Abundance Ratio Adj. P-Value: (rescue mutant) / (ko)	Abundance Ratio Adj. P-Value: (rescue WT) / (ko)	Abundance Ratio Adj. P-Value: (rescue mutant) / (rescue WT)	Abundance Ratio Adj. P-Value: (ko) / (skov3)	Abundance Ratio Adj. P-Value: (rescue mutant) / (skov3)	Abundance Ratio Adj. P-Value: (rescue WT) / (skov3)	Abundance Ratio Variability [%]: (rescue mutant) / (ko)	Abundance Ratio Variability [%]: (rescue WT) / (ko)	Abundance Ratio Variability [%]: (rescue mutant) / (rescue WT)	Abundance Ratio Variability [%]: (ko) / (skov3)	Abundance Ratio Variability [%]: (rescue mutant) / (skov3)	Abundance Ratio Variability [%]: (rescue WT) / (skov3)	Abundances (Grouped): ko	Abundances (Grouped): rescue mutant	Abundances (Grouped): rescue WT	Abundances (Grouped): skov3	Abundances (Grouped) CV [%]: ko	Abundances (Grouped) CV [%]: rescue mutant	Abundances (Grouped) CV [%]: rescue WT	Abundances (Grouped) CV [%]: skov3	Quan Info	Found in Sample: [S1] F1: Sample, ko	Found in Sample: [S2] F2: Sample, ko	Found in Sample: [S3] F3: Sample, ko	Found in Sample: [S4] F4: Sample, ko	Found in Sample: [S5] F5: Sample, rescue mutant	Found in Sample: [S6] F6: Sample, rescue mutant	Found in Sample: [S7] F7: Sample, rescue mutant	Found in Sample: [S8] F8: Sample, rescue mutant
	FALSE	High	[K].LLACDGNEIDTMFVDR.[R]	1xCarbamidomethyl [C4]	2.69291e-05	6.1101e-05	1	1	1	O95870	O95870 [255-270]	O95870 1xCarbamidomethyl [C258]	0	1868.85																											No Quan Values	Not Found	Not Found	Not Found	Not Found	Not Found	Not Found	Not Found	Not Found
FALSE	High	Master Protein	Q5VST6	Alpha/beta hydrolase domain-containing protein 17B OS=Homo sapiens OX=9606 GN=ABHD17B PE=1 SV=1	0.008	2.857	7	1	2	1	288	32.2	6.29	0	1	protein metabolism;other metabolic processes;other biological processes	plasma membrane;other membranes;other cytoplasmic organelle;other cell component	other molecular function	Pf00326	51104	ENSG00000107362	ABHD17B	A8KAJ5; hsa:51104; Q5VST6; Q5VST7; Q86YB6; Q8IY03; Q9Y377		RAS processing	1	0
	Checked	Confidence	Annotated Sequence	Modifications	Qvality PEP	Qvality q-value	# Protein Groups	# Proteins	# PSMs	Master Protein Accessions	Positions in Master Proteins	Modifications in Master Proteins	# Missed Cleavages	Theo. MH+ [Da]	Abundance Ratio: (rescue mutant) / (ko)	Abundance Ratio: (rescue WT) / (ko)	Abundance Ratio: (rescue mutant) / (rescue WT)	Abundance Ratio: (ko) / (skov3)	Abundance Ratio: (rescue mutant) / (skov3)	Abundance Ratio: (rescue WT) / (skov3)	Abundance Ratio Adj. P-Value: (rescue mutant) / (ko)	Abundance Ratio Adj. P-Value: (rescue WT) / (ko)	Abundance Ratio Adj. P-Value: (rescue mutant) / (rescue WT)	Abundance Ratio Adj. P-Value: (ko) / (skov3)	Abundance Ratio Adj. P-Value: (rescue mutant) / (skov3)	Abundance Ratio Adj. P-Value: (rescue WT) / (skov3)	Abundance Ratio Variability [%]: (rescue mutant) / (ko)	Abundance Ratio Variability [%]: (rescue WT) / (ko)	Abundance Ratio Variability [%]: (rescue mutant) / (rescue WT)	Abundance Ratio Variability [%]: (ko) / (skov3)	Abundance Ratio Variability [%]: (rescue mutant) / (skov3)	Abundance Ratio Variability [%]: (rescue WT) / (skov3)	Abundances (Grouped): ko	Abundances (Grouped): rescue mutant	Abundances (Grouped): rescue WT	Abundances (Grouped): skov3	Abundances (Grouped) CV [%]: ko	Abundances (Grouped) CV [%]: rescue mutant	Abundances (Grouped) CV [%]: rescue WT	Abundances (Grouped) CV [%]: skov3	Quan Info	Found in Sample: [S1] F1: Sample, ko	Found in Sample: [S2] F2: Sample, ko	Found in Sample: [S3] F3: Sample, ko	Found in Sample: [S4] F4: Sample, ko	Found in Sample: [S5] F5: Sample, rescue mutant	Found in Sample: [S6] F6: Sample, rescue mutant	Found in Sample: [S7] F7: Sample, rescue mutant	Found in Sample: [S8] F8: Sample, rescue mutant
	FALSE	High	[K].LAFLPPDPTYTLMCDESGSR.[W]	1xCarbamidomethyl [C14]	0.0132906	0.001157	1	1	2	Q5VST6	Q5VST6 [26-45]	Q5VST6 1xCarbamidomethyl [C39]	0	2270.05																											No Quan Values	High	Not Found	Not Found	Not Found	Not Found	Not Found	Not Found	Not Found
FALSE	High	Master Protein	Q8IZP0	Abl interactor 1 OS=Homo sapiens OX=9606 GN=ABI1 PE=1 SV=4	0	14.04	12	5	28	5	508	55	7.06	27.44	5	cell organization and biogenesis;protein metabolism;other metabolic processes;developmental processes;signal transduction;other biological processes	cytosol;cytoskeleton;ER/Golgi;nucleus;other cell component	enzyme regulator activity;cytoskeletal activity;other molecular function	Pf00018, Pf07815	10006	ENSG00000136754	ABI1	A9Z1Y6; B3KX62; B4DQ58; H7BXI6; hsa:10006; O15147; O76049; O95060; Q5T2R3; Q5T2R4; Q5T2R6; Q5T2R7; Q5T2R9; Q5W070; Q5W072; Q8IZP0; Q8TB63; Q96S81; Q9NXZ9; Q9NYB8	EGF/EGFR signaling pathway	Regulation of actin dynamics for phagocytic cup formation; FCGR3A-mediated phagocytosis; RAC1 GTPase cycle; RAC3 GTPase cycle; RHO GTPases Activate WASPs and WAVEs; VEGFA-VEGFR2 Pathway; RAC2 GTPase cycle	8	0	0.914	0.854	1.063	1.104	1.009	0.938	0.795182	0.58755	0.945904	0.928083	0.950315	0.815124	37.52	36.16	42.56	32.74	41.04	30.61	101.5	98.8	101.6	98
	Checked	Confidence	Annotated Sequence	Modifications	Qvality PEP	Qvality q-value	# Protein Groups	# Proteins	# PSMs	Master Protein Accessions	Positions in Master Proteins	Modifications in Master Proteins	# Missed Cleavages	Theo. MH+ [Da]	Abundance Ratio: (rescue mutant) / (ko)	Abundance Ratio: (rescue WT) / (ko)	Abundance Ratio: (rescue mutant) / (rescue WT)	Abundance Ratio: (ko) / (skov3)	Abundance Ratio: (rescue mutant) / (skov3)	Abundance Ratio: (rescue WT) / (skov3)	Abundance Ratio Adj. P-Value: (rescue mutant) / (ko)	Abundance Ratio Adj. P-Value: (rescue WT) / (ko)	Abundance Ratio Adj. P-Value: (rescue mutant) / (rescue WT)	Abundance Ratio Adj. P-Value: (ko) / (skov3)	Abundance Ratio Adj. P-Value: (rescue mutant) / (skov3)	Abundance Ratio Adj. P-Value: (rescue WT) / (skov3)	Abundance Ratio Variability [%]: (rescue mutant) / (ko)	Abundance Ratio Variability [%]: (rescue WT) / (ko)	Abundance Ratio Variability [%]: (rescue mutant) / (rescue WT)	Abundance Ratio Variability [%]: (ko) / (skov3)	Abundance Ratio Variability [%]: (rescue mutant) / (skov3)	Abundance Ratio Variability [%]: (rescue WT) / (skov3)	Abundances (Grouped): ko	Abundances (Grouped): rescue mutant	Abundances (Grouped): rescue WT	Abundances (Grouped): skov3	Abundances (Grouped) CV [%]: ko	Abundances (Grouped) CV [%]: rescue mutant	Abundances (Grouped) CV [%]: rescue WT	Abundances (Grouped) CV [%]: skov3	Quan Info	Found in Sample: [S1] F1: Sample, ko	Found in Sample: [S2] F2: Sample, ko	Found in Sample: [S3] F3: Sample, ko	Found in Sample: [S4] F4: Sample, ko	Found in Sample: [S5] F5: Sample, rescue mutant	Found in Sample: [S6] F6: Sample, rescue mutant	Found in Sample: [S7] F7: Sample, rescue mutant	Found in Sample: [S8] F8: Sample, rescue mutant
	FALSE	High	[R].ALIESYQNLTR.[V]		0.00482693	0.000529795	1	1	9	Q8IZP0	Q8IZP0 [18-28]		0	1307.7	0.882	0.604	1.24	1.479	1.226	0.974	0.967224	0.182899	0.90686	0.65107	0.970335	0.977585	49.45	46.71	24.4	51	42.43	30.79	133.6	99.9	82.2	84.4	36.34	32.68	8.91	42.22		Peak Found	Peak Found	High	High	High	High	Peak Found	Peak Found
	FALSE	High	[R].EIGILTTNK.[N]		0.00595557	0.000529795	1	2	9	Q8IZP0	Q8IZP0 [108-116]		0	988.567	1.023	0.845	1.18	1.078	1.112	0.919	0.996563	0.820035	0.927514	0.997065	0.999275	0.874807	26.32	16.83	26.14	16.46	16.83	12.89	107.4	109.8	87.5	95.2	11.34	28.15	12.12	8.84		High	Not Found	Peak Found	High	High	Peak Found	High	Not Found
	FALSE	High	[K].VVAIYDYTK.[D]		0.00499904	0.000529795	1	2	8	Q8IZP0	Q8IZP0 [451-459]		0	1071.57	0.903	1.367	0.717	0.76	0.741	0.854	0.958417	0.892913	0.731209	0.810238	0.659379	0.881782	18.92	49.39	47.97	43.54	28.83	45.66	96.9	83.3	112.5	107.3	21.85	13.15	40.55	37.61		High	High	Peak Found	High	Peak Found	Peak Found	High	High
	FALSE	High	[R].VTGLFPGNYVESIMHYTD.[-]		0.0594565	0.00436682	1	1	1	Q8IZP0	Q8IZP0 [491-508]		0	2042.95																											No Quan Values	Not Found	Not Found	Not Found	Not Found	Not Found	Not Found	Not Found	High
	FALSE	High	[R].HNSTTSSTSSGGYR.[R]		0.0743403	0.00575504	1	1	1	Q8IZP0	Q8IZP0 [321-334]		0	1441.63	0.925	1.262	0.629	100	100	100	0.942518	0.998852	0.718805	1.69653e-16	1.70571e-16	1.69853e-16	72	7.99	26.03				130.8	104	165.2		67.76	22.95				Not Found	Peak Found	Peak Found	Peak Found	High	Peak Found	Peak Found	Peak Found
FALSE	High	None	Q9NYB9	Abl interactor 2 OS=Homo sapiens OX=9606 GN=ABI2 PE=1 SV=1	0	6.569	4	2	17	2	513	55.6	6.16	18.4	2	cell organization and biogenesis;protein metabolism;other metabolic processes;developmental processes;signal transduction;other biological processes	cytosol;cytoskeleton;nucleus;other cell component	other molecular function	Pf07815, Pf14604	10152	ENSG00000138443	ABI2	B4DSN1; hsa:10152; Q13147; Q13249; Q13801; Q9BV70; Q9NYB9	Regulation of actin cytoskeleton	Regulation of actin dynamics for phagocytic cup formation; FCGR3A-mediated phagocytosis; RAC1 GTPase cycle; RAC3 GTPase cycle; RHO GTPases Activate WASPs and WAVEs; VEGFA-VEGFR2 Pathway; RAC2 GTPase cycle	8	0	0.961	0.926	0.976	1.013	0.774	0.905	0.932691	0.827674	0.983671	0.987813	0.381459	0.733209	29.89	31.33	42.42	26.29	34.66	29.39	72.7	94.6	117.2	115.5
	Checked	Confidence	Annotated Sequence	Modifications	Qvality PEP	Qvality q-value	# Protein Groups	# Proteins	# PSMs	Master Protein Accessions	Positions in Master Proteins	Modifications in Master Proteins	# Missed Cleavages	Theo. MH+ [Da]	Abundance Ratio: (rescue mutant) / (ko)	Abundance Ratio: (rescue WT) / (ko)	Abundance Ratio: (rescue mutant) / (rescue WT)	Abundance Ratio: (ko) / (skov3)	Abundance Ratio: (rescue mutant) / (skov3)	Abundance Ratio: (rescue WT) / (skov3)	Abundance Ratio Adj. P-Value: (rescue mutant) / (ko)	Abundance Ratio Adj. P-Value: (rescue WT) / (ko)	Abundance Ratio Adj. P-Value: (rescue mutant) / (rescue WT)	Abundance Ratio Adj. P-Value: (ko) / (skov3)	Abundance Ratio Adj. P-Value: (rescue mutant) / (skov3)	Abundance Ratio Adj. P-Value: (rescue WT) / (skov3)	Abundance Ratio Variability [%]: (rescue mutant) / (ko)	Abundance Ratio Variability [%]: (rescue WT) / (ko)	Abundance Ratio Variability [%]: (rescue mutant) / (rescue WT)	Abundance Ratio Variability [%]: (ko) / (skov3)	Abundance Ratio Variability [%]: (rescue mutant) / (skov3)	Abundance Ratio Variability [%]: (rescue WT) / (skov3)	Abundances (Grouped): ko	Abundances (Grouped): rescue mutant	Abundances (Grouped): rescue WT	Abundances (Grouped): skov3	Abundances (Grouped) CV [%]: ko	Abundances (Grouped) CV [%]: rescue mutant	Abundances (Grouped) CV [%]: rescue WT	Abundances (Grouped) CV [%]: skov3	Quan Info	Found in Sample: [S1] F1: Sample, ko	Found in Sample: [S2] F2: Sample, ko	Found in Sample: [S3] F3: Sample, ko	Found in Sample: [S4] F4: Sample, ko	Found in Sample: [S5] F5: Sample, rescue mutant	Found in Sample: [S6] F6: Sample, rescue mutant	Found in Sample: [S7] F7: Sample, rescue mutant	Found in Sample: [S8] F8: Sample, rescue mutant
	FALSE	High	[R].EIGILTTNK.[N]		0.00595557	0.000529795	1	2	9	Q8IZP0	Q8IZP0 [108-116]		0	988.567	1.023	0.845	1.18	1.078	1.112	0.919	0.996563	0.820035	0.927514	0.997065	0.999275	0.874807	26.32	16.83	26.14	16.46	16.83	12.89	107.4	109.8	87.5	95.2	11.34	28.15	12.12	8.84		High	Not Found	Peak Found	High	High	Peak Found	High	Not Found
	FALSE	High	[K].VVAIYDYTK.[D]		0.00499904	0.000529795	1	2	8	Q8IZP0	Q8IZP0 [451-459]		0	1071.57	0.903	1.367	0.717	0.76	0.741	0.854	0.958417	0.892913	0.731209	0.810238	0.659379	0.881782	18.92	49.39	47.97	43.54	28.83	45.66	96.9	83.3	112.5	107.3	21.85	13.15	40.55	37.61		High	High	Peak Found	High	Peak Found	Peak Found	High	High
FALSE	High	Master Protein	Q12979	Active breakpoint cluster region-related protein OS=Homo sapiens OX=9606 GN=ABR PE=1 SV=2	0	5.429	3	2	3	2	859	97.5	6.55	0	2	signal transduction;other biological processes	cytosol;other cell component	enzyme regulator activity	Pf00168, Pf00169, Pf00620, Pf00621	29	ENSG00000159842; ENSG00000276016; ENSG00000278741	ABR	B3KW89; B7Z6H7; D3DTH3; D3DTH4; F5H3S2; F5H8B3; hsa:29; Q12979; Q13693; Q13694		RHOA GTPase cycle; CDC42 GTPase cycle; RAC1 GTPase cycle; RAC3 GTPase cycle; RHOB GTPase cycle; RHOC GTPase cycle; G alpha (12/13) signalling events; RAC2 GTPase cycle; NRAGE signals death through JNK	9	0
	Checked	Confidence	Annotated Sequence	Modifications	Qvality PEP	Qvality q-value	# Protein Groups	# Proteins	# PSMs	Master Protein Accessions	Positions in Master Proteins	Modifications in Master Proteins	# Missed Cleavages	Theo. MH+ [Da]	Abundance Ratio: (rescue mutant) / (ko)	Abundance Ratio: (rescue WT) / (ko)	Abundance Ratio: (rescue mutant) / (rescue WT)	Abundance Ratio: (ko) / (skov3)	Abundance Ratio: (rescue mutant) / (skov3)	Abundance Ratio: (rescue WT) / (skov3)	Abundance Ratio Adj. P-Value: (rescue mutant) / (ko)	Abundance Ratio Adj. P-Value: (rescue WT) / (ko)	Abundance Ratio Adj. P-Value: (rescue mutant) / (rescue WT)	Abundance Ratio Adj. P-Value: (ko) / (skov3)	Abundance Ratio Adj. P-Value: (rescue mutant) / (skov3)	Abundance Ratio Adj. P-Value: (rescue WT) / (skov3)	Abundance Ratio Variability [%]: (rescue mutant) / (ko)	Abundance Ratio Variability [%]: (rescue WT) / (ko)	Abundance Ratio Variability [%]: (rescue mutant) / (rescue WT)	Abundance Ratio Variability [%]: (ko) / (skov3)	Abundance Ratio Variability [%]: (rescue mutant) / (skov3)	Abundance Ratio Variability [%]: (rescue WT) / (skov3)	Abundances (Grouped): ko	Abundances (Grouped): rescue mutant	Abundances (Grouped): rescue WT	Abundances (Grouped): skov3	Abundances (Grouped) CV [%]: ko	Abundances (Grouped) CV [%]: rescue mutant	Abundances (Grouped) CV [%]: rescue WT	Abundances (Grouped) CV [%]: skov3	Quan Info	Found in Sample: [S1] F1: Sample, ko	Found in Sample: [S2] F2: Sample, ko	Found in Sample: [S3] F3: Sample, ko	Found in Sample: [S4] F4: Sample, ko	Found in Sample: [S5] F5: Sample, rescue mutant	Found in Sample: [S6] F6: Sample, rescue mutant	Found in Sample: [S7] F7: Sample, rescue mutant	Found in Sample: [S8] F8: Sample, rescue mutant
	FALSE	High	[R].QCVEEVEKR.[G]	1xCarbamidomethyl [C2]	0.00319688	0.000260014	1	1	1	Q12979	Q12979 [666-674]	Q12979 1xCarbamidomethyl [C667]	1	1176.57																											No Quan Values	Not Found	Not Found	Not Found	Not Found	Not Found	Not Found	Not Found	Not Found
	FALSE	High	[R].ISQNFLSSINEDIDPR.[R]		0.0925886	0.00736901	1	1	2	Q12979	Q12979 [273-288]		0	1847.91																											No Quan Values	Not Found	Not Found	Not Found	Not Found	Not Found	Not Found	Not Found	High
FALSE	High	Master Protein	Q9P1F3	Costars family protein ABRACL OS=Homo sapiens OX=9606 GN=ABRACL PE=1 SV=1	0	19.503	43	3	70	3	81	9.1	6.29	171.57	3	other biological processes			Pf14705	58527	ENSG00000146386	ABRACL	hsa:58527; Q5SZC8; Q9P0A1; Q9P1F3			0	0	1.465	1.05	1.239	0.818	1.344	0.994	0.0472485	0.976057	0.116597	0.481103	0.430001	0.839756	41.86	25.1	39.65	35.78	41.9	59.22	78.1	127.2	106.4	88.3
	Checked	Confidence	Annotated Sequence	Modifications	Qvality PEP	Qvality q-value	# Protein Groups	# Proteins	# PSMs	Master Protein Accessions	Positions in Master Proteins	Modifications in Master Proteins	# Missed Cleavages	Theo. MH+ [Da]	Abundance Ratio: (rescue mutant) / (ko)	Abundance Ratio: (rescue WT) / (ko)	Abundance Ratio: (rescue mutant) / (rescue WT)	Abundance Ratio: (ko) / (skov3)	Abundance Ratio: (rescue mutant) / (skov3)	Abundance Ratio: (rescue WT) / (skov3)	Abundance Ratio Adj. P-Value: (rescue mutant) / (ko)	Abundance Ratio Adj. P-Value: (rescue WT) / (ko)	Abundance Ratio Adj. P-Value: (rescue mutant) / (rescue WT)	Abundance Ratio Adj. P-Value: (ko) / (skov3)	Abundance Ratio Adj. P-Value: (rescue mutant) / (skov3)	Abundance Ratio Adj. P-Value: (rescue WT) / (skov3)	Abundance Ratio Variability [%]: (rescue mutant) / (ko)	Abundance Ratio Variability [%]: (rescue WT) / (ko)	Abundance Ratio Variability [%]: (rescue mutant) / (rescue WT)	Abundance Ratio Variability [%]: (ko) / (skov3)	Abundance Ratio Variability [%]: (rescue mutant) / (skov3)	Abundance Ratio Variability [%]: (rescue WT) / (skov3)	Abundances (Grouped): ko	Abundances (Grouped): rescue mutant	Abundances (Grouped): rescue WT	Abundances (Grouped): skov3	Abundances (Grouped) CV [%]: ko	Abundances (Grouped) CV [%]: rescue mutant	Abundances (Grouped) CV [%]: rescue WT	Abundances (Grouped) CV [%]: skov3	Quan Info	Found in Sample: [S1] F1: Sample, ko	Found in Sample: [S2] F2: Sample, ko	Found in Sample: [S3] F3: Sample, ko	Found in Sample: [S4] F4: Sample, ko	Found in Sample: [S5] F5: Sample, rescue mutant	Found in Sample: [S6] F6: Sample, rescue mutant	Found in Sample: [S7] F7: Sample, rescue mutant	Found in Sample: [S8] F8: Sample, rescue mutant
	FALSE	High	[-].MNVDHEVNLLVEEIHR.[L]	1xAcetyl [N-Term]	1.83964e-10	6.1101e-05	1	1	34	Q9P1F3	Q9P1F3 [1-16]	Q9P1F3 1xAcetyl [N-Term]	0	1988.99	1.692	1.031	1.709	0.723	1.223	0.718	0.119902	0.999976	0.110897	0.633533	0.934186	0.632248	31.02	24.3	37.11	25.97	38.12	29.65	79.8	133.6	78	108.6	15.09	26.95	18.57	23.82		High	High	High	High	High	High	High	High
	FALSE	High	[K].CANLFEALVGTLK.[A]	1xCarbamidomethyl [C1]	8.3504e-06	6.1101e-05	1	1	23	Q9P1F3	Q9P1F3 [39-51]	Q9P1F3 1xCarbamidomethyl [C39]	0	1435.76	1.938	2.559	0.853	0.782	1.76	2.026	0.114714	0.00734152	0.964252	0.873808	0.333522	0.151532	51.12	51.69	42.87	51.69	38.56	26.86	56.5	126.6	144.6	72.3	54.82	35.32	17.6	19.05		High	High	High	High	High	High	High	High
	FALSE	High	[K].FGVLFR.[D]		0.111205	0.00948526	1	1	13	Q9P1F3	Q9P1F3 [30-35]		0	738.43	1.113	0.938	1.231	1.1	1.255	1.104	0.996563	0.96732	0.841775	0.997065	0.966722	0.997529	32.65	21.52	33.05	45.25	42.31	44.72	98.4	113.5	98.7	89.4	16.04	28.02	10.36	38.2		Peak Found	High	High	High	High	High	High	High
FALSE	High	Master Protein	Q15018	BRISC complex subunit Abraxas 2 OS=Homo sapiens OX=9606 GN=ABRAXAS2 PE=1 SV=2	0	26.655	17	6	31	6	415	46.9	6.21	52.58	6	cell cycle OR cell proliferation;cell organization and biogenesis;protein metabolism;other metabolic processes;stress response;other biological processes	cytosol;cytoskeleton;nucleus;other cell component	cytoskeletal activity;other molecular function		23172	ENSG00000165660	ABRAXAS2	B4DKR2; hsa:23172; Q15018; Q96H11		Metalloprotease DUBs	1	0	1.138	1.191	0.959	1.167	1.305	1.468	0.907302	0.798697	0.976186	0.793841	0.518482	0.133441	25.03	25.71	20.46	37.68	29.43	23.34	108.1	102.3	113.4	76.2
	Checked	Confidence	Annotated Sequence	Modifications	Qvality PEP	Qvality q-value	# Protein Groups	# Proteins	# PSMs	Master Protein Accessions	Positions in Master Proteins	Modifications in Master Proteins	# Missed Cleavages	Theo. MH+ [Da]	Abundance Ratio: (rescue mutant) / (ko)	Abundance Ratio: (rescue WT) / (ko)	Abundance Ratio: (rescue mutant) / (rescue WT)	Abundance Ratio: (ko) / (skov3)	Abundance Ratio: (rescue mutant) / (skov3)	Abundance Ratio: (rescue WT) / (skov3)	Abundance Ratio Adj. P-Value: (rescue mutant) / (ko)	Abundance Ratio Adj. P-Value: (rescue WT) / (ko)	Abundance Ratio Adj. P-Value: (rescue mutant) / (rescue WT)	Abundance Ratio Adj. P-Value: (ko) / (skov3)	Abundance Ratio Adj. P-Value: (rescue mutant) / (skov3)	Abundance Ratio Adj. P-Value: (rescue WT) / (skov3)	Abundance Ratio Variability [%]: (rescue mutant) / (ko)	Abundance Ratio Variability [%]: (rescue WT) / (ko)	Abundance Ratio Variability [%]: (rescue mutant) / (rescue WT)	Abundance Ratio Variability [%]: (ko) / (skov3)	Abundance Ratio Variability [%]: (rescue mutant) / (skov3)	Abundance Ratio Variability [%]: (rescue WT) / (skov3)	Abundances (Grouped): ko	Abundances (Grouped): rescue mutant	Abundances (Grouped): rescue WT	Abundances (Grouped): skov3	Abundances (Grouped) CV [%]: ko	Abundances (Grouped) CV [%]: rescue mutant	Abundances (Grouped) CV [%]: rescue WT	Abundances (Grouped) CV [%]: skov3	Quan Info	Found in Sample: [S1] F1: Sample, ko	Found in Sample: [S2] F2: Sample, ko	Found in Sample: [S3] F3: Sample, ko	Found in Sample: [S4] F4: Sample, ko	Found in Sample: [S5] F5: Sample, rescue mutant	Found in Sample: [S6] F6: Sample, rescue mutant	Found in Sample: [S7] F7: Sample, rescue mutant	Found in Sample: [S8] F8: Sample, rescue mutant
	FALSE	High	[R].VVESCQAEVNK.[L]	1xCarbamidomethyl [C5]	6.16545e-07	6.1101e-05	1	1	8	Q15018	Q15018 [233-243]	Q15018 1xCarbamidomethyl [C237]	0	1262.6	1.149	1.336	0.866	0.913	1.092	1.22	0.997131	0.885701	0.977114	0.968462	0.998417	0.992315	18.68	21.86	21.64	18.72	14.25	22.04	88.4	102.1	116.8	92.7	14.14	9.07	16.99	13.81		High	High	Peak Found	High	Peak Found	Peak Found	High	Peak Found
	FALSE	High	[R].AIYQVYNALQEK.[V]		0.000272692	6.1101e-05	1	1	8	Q15018	Q15018 [208-219]		0	1439.75																											No Quan Values	High	High	High	Not Found	High	Not Found	Not Found	High
	FALSE	High	[K].VQAVCADVEK.[S]	1xCarbamidomethyl [C5]	0.000297778	6.1101e-05	1	1	5	Q15018	Q15018 [220-229]	Q15018 1xCarbamidomethyl [C224]	0	1118.55	1.287	1.186	1.094	1.216	1.565	1.453	0.965933	0.998432	0.984412	0.97135	0.788091	0.919534	17.18	17.52	16.27	18.6	23.04	18.73	90.5	123.1	111.9	74.4	15.17	12.03	10.44	22.95		Peak Found	Peak Found	Peak Found	High	Peak Found	Peak Found	Peak Found	Peak Found
	FALSE	High	[R].MPSSGFAAEGR.[S]		0.00154237	0.000167178	1	1	2	Q15018	Q15018 [283-293]		0	1109.5	0.832	1.103	0.866	1.516	1.272	1.649	0.87484	0.998137	0.9673	0.57128	0.8985	0.437502	33.12	29.63	17.19	33.02	26.06	19.97	112.1	100.9	113.5	73.6	26.24	11.35	17.8	18.89		Peak Found	Peak Found	Peak Found	Peak Found	Peak Found	Peak Found	High	Peak Found
	FALSE	High	[R].NTQQQMSYR.[E]		0.00174427	0.000167178	1	1	7	Q15018	Q15018 [100-108]		0	1155.52	1.193	1.04	1.095	1.295	1.638	1.518	0.983835	0.995182	0.982839	0.921941	0.664994	0.838537	36.79	48.52	23.15	39.31	14.76	11.38	96.9	119.7	111.2	72.2	37	17.24	19.03	3.9		Peak Found	High	High	Peak Found	Peak Found	High	Peak Found	High
	FALSE	High	[R].ISLAIPNLGNTSQQEYK.[V]		0.0604555	0.0045065	1	1	1	Q15018	Q15018 [158-174]		0	1875.98																											No Quan Values	Not Found	Not Found	Not Found	Not Found	Not Found	Not Found	Not Found	Not Found
FALSE	High	Master Protein	P42765	3-ketoacyl-CoA thiolase, mitochondrial OS=Homo sapiens OX=9606 GN=ACAA2 PE=1 SV=2	0	86.147	58	14	130	14	397	41.9	8.09	311.93	14	cell organization and biogenesis;other metabolic processes;stress response;transport	mitochondrion	other molecular function	Pf00108, Pf02803	10449	ENSG00000167315	ACAA2	hsa:10449; P42765; Q9BUT6	Fatty acid biosynthesis	Mitochondrial Fatty Acid Beta-Oxidation	2	0	0.783	0.809	1.033	1.344	1.049	1.105	0.0191378	0.0831234	0.912247	0.0746541	0.999953	0.952913	43.85	35.73	34.48	43.21	43.5	35.41	134.2	82.5	89.6	93.8
	Checked	Confidence	Annotated Sequence	Modifications	Qvality PEP	Qvality q-value	# Protein Groups	# Proteins	# PSMs	Master Protein Accessions	Positions in Master Proteins	Modifications in Master Proteins	# Missed Cleavages	Theo. MH+ [Da]	Abundance Ratio: (rescue mutant) / (ko)	Abundance Ratio: (rescue WT) / (ko)	Abundance Ratio: (rescue mutant) / (rescue WT)	Abundance Ratio: (ko) / (skov3)	Abundance Ratio: (rescue mutant) / (skov3)	Abundance Ratio: (rescue WT) / (skov3)	Abundance Ratio Adj. P-Value: (rescue mutant) / (ko)	Abundance Ratio Adj. P-Value: (rescue WT) / (ko)	Abundance Ratio Adj. P-Value: (rescue mutant) / (rescue WT)	Abundance Ratio Adj. P-Value: (ko) / (skov3)	Abundance Ratio Adj. P-Value: (rescue mutant) / (skov3)	Abundance Ratio Adj. P-Value: (rescue WT) / (skov3)	Abundance Ratio Variability [%]: (rescue mutant) / (ko)	Abundance Ratio Variability [%]: (rescue WT) / (ko)	Abundance Ratio Variability [%]: (rescue mutant) / (rescue WT)	Abundance Ratio Variability [%]: (ko) / (skov3)	Abundance Ratio Variability [%]: (rescue mutant) / (skov3)	Abundance Ratio Variability [%]: (rescue WT) / (skov3)	Abundances (Grouped): ko	Abundances (Grouped): rescue mutant	Abundances (Grouped): rescue WT	Abundances (Grouped): skov3	Abundances (Grouped) CV [%]: ko	Abundances (Grouped) CV [%]: rescue mutant	Abundances (Grouped) CV [%]: rescue WT	Abundances (Grouped) CV [%]: skov3	Quan Info	Found in Sample: [S1] F1: Sample, ko	Found in Sample: [S2] F2: Sample, ko	Found in Sample: [S3] F3: Sample, ko	Found in Sample: [S4] F4: Sample, ko	Found in Sample: [S5] F5: Sample, rescue mutant	Found in Sample: [S6] F6: Sample, rescue mutant	Found in Sample: [S7] F7: Sample, rescue mutant	Found in Sample: [S8] F8: Sample, rescue mutant
	FALSE	High	[R].TPFGAYGGLLK.[D]		0.000195174	6.1101e-05	1	1	15	P42765	P42765 [15-25]		0	1123.61	0.811	0.739	1.154	1.098	0.779	0.727	0.890025	0.76466	0.961608	0.984804	0.832362	0.657776	28.71	26.37	10.51	47.64	26.97	28.51	111.8	94.5	80.1	113.6	47.62	9.65	4.81	27.61		High	High	High	High	High	High	Peak Found	High
	FALSE	High	[R].IVGYFVSGCDPSIMGIGPVPAISGALK.[K]	1xCarbamidomethyl [C9]	0.000113086	6.1101e-05	1	1	6	P42765	P42765 [279-305]	P42765 1xCarbamidomethyl [C287]	0	2705.4	0.94	0.749	1.385	1.702	1.551	1.156	0.982995	0.739693	0.727485	0.298973	0.73779	1	65.76	60.58	58.96	46.43	65.06	56.02	124.9	117.5	81.8	75.8	41.77	57.29	53.02	24.47		Peak Found	Peak Found	High	Peak Found	Peak Found	High	High	High
	FALSE	High	[K].TNVNGGAIALGHPLGGSGSR.[I]		8.61502e-07	6.1101e-05	1	1	7	P42765	P42765 [341-360]		0	1834.95	0.684	0.791	0.905	1.068	0.751	0.848	0.47821	0.786027	0.996028	0.997065	0.703739	0.866622	52.06	55.04	46.02	80.7	77.98	78.46	119.4	81.7	90.3	108.5	36.69	29.2	43.99	73.09		Peak Found	Peak Found	High	High	High	Peak Found	Peak Found	High
	FALSE	High	[K].DFTATDLSEFAAK.[A]		1.85309e-06	6.1101e-05	1	1	17	P42765	P42765 [26-38]		0	1415.67	0.583	0.699	0.828	1.353	0.788	0.933	0.160168	0.616464	0.911573	0.708575	0.856926	0.987214	28.72	20.28	28.09	30.57	27.87	30.28	130.7	77.1	92.3	99.9	19.44	23.21	14.55	23.55		High	High	High	Peak Found	High	High	High	High
	FALSE	High	[R].EECDKYALQSQQR.[W]	1xCarbamidomethyl [C3]	0.000118174	6.1101e-05	1	1	4	P42765	P42765 [177-189]	P42765 1xCarbamidomethyl [C179]	1	1654.75																											No Quan Values	Not Found	High	High	Not Found	Not Found	Not Found	High	Not Found
	FALSE	High	[K].DMDLVEVNEAFAPQYLAVER.[S]		1.16477e-12	6.1101e-05	1	1	17	P42765	P42765 [313-332]		0	2309.11	1.079	0.844	1.287	1.538	1.555	1.243	0.998496	0.945985	0.812396	0.60145	0.604806	0.969835	35.61	37.36	17.5	33.32	18.87	16.34	120.5	113.2	92.2	74.1	24.92	21.22	18.63	14.19		High	High	High	High	High	High	High	High
	FALSE	High	[K].AANDAGYFNDEMAPIEVK.[T]		3.51497e-11	6.1101e-05	1	1	18	P42765	P42765 [192-209]		0	1954.89	0.794	0.62	1.105	1.615	1.059	0.87	0.776011	0.333843	0.99093	0.35353	0.998417	0.934467	46.75	50.08	18.3	43.36	27.88	27.16	123.7	93.5	87.6	95.2	39.56	13.45	17.25	30.7		High	High	High	High	High	High	High	High
	FALSE	High	[K].VSPETVDSVIMGNVLQSSSDAIYLAR.[H]		1.52067e-07	6.1101e-05	1	1	5	P42765	P42765 [46-71]		0	2751.39																											No Quan Values	High	Not Found	High	Not Found	Not Found	Not Found	Not Found	High
	FALSE	High	[K].DGTVTAGNASGVADGAGAVIIASEDAVK.[K]		0.00126008	0.000113228	1	1	3	P42765	P42765 [242-269]		0	2516.25																											No Quan Values	Not Found	High	High	Not Found	Not Found	Not Found	Not Found	Not Found
	FALSE	High	[R].ITAHLVHELR.[R]		0.0016693	0.000167178	1	1	8	P42765	P42765 [361-370]		0	1188.68	0.01	0.01		1.556	0.01	0.01	1.77788e-16	1.80581e-16		0.691974	1.70571e-16	1.69853e-16				34.86			243.5			156.5	11.16			44.22		High	High	High	Not Found	Not Found	High	Not Found	High
	FALSE	High	[K].ETPALTINR.[L]		0.00243536	0.000209706	1	1	13	P42765	P42765 [82-90]		0	1014.56	0.704	0.813	0.916	1.599	1.192	1.338	0.573976	0.907768	0.992222	0.559058	0.970998	0.888306	47.91	29.19	32.52	30.57	34.79	8.87	124.8	93.1	104.4	77.7	51.48	27.38	3.54	7.07		High	High	High	High	High	Peak Found	Peak Found	High
	FALSE	High	[R].SLDLDISK.[T]		0.0147512	0.00123125	1	1	5	P42765	P42765 [333-340]		0	890.483	0.858	1.168	0.772	1.039	0.89	1.218	0.905291	0.990001	0.856111	0.997065	0.937968	0.979286	32.21	37.61	39.64	3.22	32.22	37.02	100.3	86	117.2	96.6	0.21	25.27	28.68	3.09		Peak Found	Peak Found	High	Not Found	Peak Found	High	Peak Found	Not Found
	FALSE	High	[K].QTMQVDEHARPQTTLEQLQK.[L]		0.0486229	0.00353142	1	1	2	P42765	P42765 [215-234]		0	2381.19																											No Quan Values	Not Found	High	Not Found	Not Found	Not Found	Not Found	Not Found	Not Found
	FALSE	High	[R].GVFVVAAK.[R]		0.0604555	0.0045065	1	1	10	P42765	P42765 [6-13]		0	790.482	0.773	0.945	0.818	1.194	0.933	1.057	0.733269	0.980786	0.928863	0.947084	0.969481	0.997529	41.53	55.46	54.95	34.06	38.79	48.23	117.1	99	90.6	93.3	32.31	29.89	50.82	24.72		High	High	High	High	High	High	High	Peak Found
FALSE	High	Master Protein	Q13085	Acetyl-CoA carboxylase 1 OS=Homo sapiens OX=9606 GN=ACACA PE=1 SV=2	0	123.478	19	31	147	31	2346	265.4	6.37	255.95	31	cell organization and biogenesis;protein metabolism;other metabolic processes;other biological processes	cytosol;cytoskeleton;nucleus	other molecular function	Pf00289, Pf00364, Pf01039, Pf02785, Pf02786, Pf08326	31	ENSG00000275176; ENSG00000278540	ACACA	B2RP68; B2ZZ90; hsa:31; Q13085; Q6KEV6; Q6XDA8; Q7Z2G8; Q7Z561; Q7Z563; Q7Z564; Q86WB2; Q86WB3	AMP-activated protein kinase (AMPK) signaling; Sterol regulatory element-binding proteins (SREBP) signaling; Leptin signaling pathway; Corticotropin-releasing hormone signaling pathway; Mesodermal commitment pathway; Fatty acid biosynthesis; VEGFA-VEGFR2 signaling pathway; Focal adhesion: PI3K-Akt-mTOR-signaling pathway; Leptin and adiponectin; Lipid metabolism pathway; Clear cell renal cell carc…	Activation of gene expression by SREBF (SREBP); Fatty acyl-CoA biosynthesis; ChREBP activates metabolic gene expression; Biotin transport and metabolism; Carnitine metabolism; Defective HLCS causes multiple carboxylase deficiency	20	0	1.145	1.075	0.995	0.917	1.028	1.022	0.638287	0.949321	0.981197	0.778196	0.965306	0.920318	43.67	44.07	31.2	36.77	41.05	41.3	92.3	100.7	116.1	90.9
	Checked	Confidence	Annotated Sequence	Modifications	Qvality PEP	Qvality q-value	# Protein Groups	# Proteins	# PSMs	Master Protein Accessions	Positions in Master Proteins	Modifications in Master Proteins	# Missed Cleavages	Theo. MH+ [Da]	Abundance Ratio: (rescue mutant) / (ko)	Abundance Ratio: (rescue WT) / (ko)	Abundance Ratio: (rescue mutant) / (rescue WT)	Abundance Ratio: (ko) / (skov3)	Abundance Ratio: (rescue mutant) / (skov3)	Abundance Ratio: (rescue WT) / (skov3)	Abundance Ratio Adj. P-Value: (rescue mutant) / (ko)	Abundance Ratio Adj. P-Value: (rescue WT) / (ko)	Abundance Ratio Adj. P-Value: (rescue mutant) / (rescue WT)	Abundance Ratio Adj. P-Value: (ko) / (skov3)	Abundance Ratio Adj. P-Value: (rescue mutant) / (skov3)	Abundance Ratio Adj. P-Value: (rescue WT) / (skov3)	Abundance Ratio Variability [%]: (rescue mutant) / (ko)	Abundance Ratio Variability [%]: (rescue WT) / (ko)	Abundance Ratio Variability [%]: (rescue mutant) / (rescue WT)	Abundance Ratio Variability [%]: (ko) / (skov3)	Abundance Ratio Variability [%]: (rescue mutant) / (skov3)	Abundance Ratio Variability [%]: (rescue WT) / (skov3)	Abundances (Grouped): ko	Abundances (Grouped): rescue mutant	Abundances (Grouped): rescue WT	Abundances (Grouped): skov3	Abundances (Grouped) CV [%]: ko	Abundances (Grouped) CV [%]: rescue mutant	Abundances (Grouped) CV [%]: rescue WT	Abundances (Grouped) CV [%]: skov3	Quan Info	Found in Sample: [S1] F1: Sample, ko	Found in Sample: [S2] F2: Sample, ko	Found in Sample: [S3] F3: Sample, ko	Found in Sample: [S4] F4: Sample, ko	Found in Sample: [S5] F5: Sample, rescue mutant	Found in Sample: [S6] F6: Sample, rescue mutant	Found in Sample: [S7] F7: Sample, rescue mutant	Found in Sample: [S8] F8: Sample, rescue mutant
	FALSE	High	[R].IGSFGPQEDLLFLR.[A]		2.63533e-06	6.1101e-05	1	1	12	Q13085	Q13085 [1688-1701]		0	1591.85	1.642	1.506	1.09	0.938	1.388	1.285	0.461214	0.714072	0.992222	0.985167	0.896401	0.987807	55.95	61.64	42.61	43.06	42.9	23.45	85.7	125.3	109	79.9	38.09	58.09	79.22	17.43		High	Peak Found	High	Peak Found	High	High	High	High
	FALSE	High	[R].MMYGVSPWGDSPIDFEDSAHVPCPR.[G]	1xCarbamidomethyl [C23]	0.000159404	6.1101e-05	1	1	2	Q13085	Q13085 [478-502]	Q13085 1xCarbamidomethyl [C500]	0	2850.23																											No Quan Values	Not Found	Not Found	Not Found	Not Found	High	Not Found	Not Found	Not Found
	FALSE	High	[K].IIQQAGQVWFPDSAFK.[T]		3.86348e-05	6.1101e-05	1	1	4	Q13085	Q13085 [2010-2025]		0	1834.95																											No Quan Values	Not Found	High	Not Found	Not Found	Not Found	Not Found	Not Found	Not Found
	FALSE	High	[K].EASFEYLQNEGER.[L]		4.9238e-06	6.1101e-05	1	2	6	Q13085	Q13085 [1436-1448]		0	1571.7	1.083	1.139	0.891	0.886	0.899	1.009	0.999576	0.999976	0.987836	0.953176	0.916824	0.977585	26.39	27.3	8.93	27.3	8.93	0	93.4	94.8	106.4	105.4	25.61	13.59				Not Found	Not Found	Peak Found	High	Peak Found	High	High	Peak Found
	FALSE	High	[R].QVQAEVPGSPIFVMR.[L]		9.11889e-06	6.1101e-05	1	1	7	Q13085	Q13085 [336-350]		0	1657.87																											No Quan Values	Not Found	Not Found	Not Found	Not Found	Not Found	Not Found	High	Not Found
	FALSE	High	[K].DVDDGLQAAEEVGYPVMIK.[A]		9.48303e-05	6.1101e-05	1	1	8	Q13085	Q13085 [293-311]		0	2048.98																											No Quan Values	Not Found	Not Found	Not Found	Not Found	High	Not Found	High	High
	FALSE	High	[R].YLYLTPQDYK.[R]		0.000466439	6.1101e-05	1	1	2	Q13085	Q13085 [1750-1759]		0	1303.66	1.609	2.17	0.741	100	100	100	0.698015	0.155339	0.788094	1.69653e-16	1.70571e-16	1.69853e-16	32.89	32.89	0				83.7	134.7	181.6		30.63					Not Found	Peak Found	High	Not Found	Not Found	Not Found	High	Not Found
	FALSE	High	[K].VQQAELHTGSLPR.[I]		0.000202168	6.1101e-05	1	1	10	Q13085	Q13085 [826-838]		0	1435.77	0.824	0.808	1.1	0.95	0.783	0.769	0.842619	0.798968	0.987451	0.995368	0.789559	0.697844	25.54	19.73	22.7	33.51	39.39	32.52	108.6	89.4	87.8	114.2	10.15	19.61	17.64	30.87		Peak Found	Peak Found	High	High	Peak Found	High	High	High
	FALSE	High	[K].VNNADDFPNLFR.[Q]		0.000193463	6.1101e-05	1	1	14	Q13085	Q13085 [324-335]		0	1421.68	0.739	1.21	0.749	1.169	0.928	1.313	0.616074	0.971797	0.822884	0.966541	0.958752	0.938619	108.76	100.57	41.3	108.91	34.11	34.43	107.1	91.1	114.2	87.6	97.64	21.17	35.66	26.64		Not Found	Not Found	Peak Found	Peak Found	High	High	High	High
	FALSE	High	[K].EGSLSPASVGSDTLSDLGISSLQDGLALHIR.[S]		4.14539e-05	6.1101e-05	1	1	6	Q13085	Q13085 [46-76]		0	3095.59	2.216	1.144	1.938	100	100	100	0.168101	0.999737	0.0790345	1.69653e-16	1.70571e-16	1.69853e-16	0	27.53	23.22				91.8	203.3	104.9				20.59			Not Found	Not Found	High	Peak Found	Not Found	High	High	High
	FALSE	High	[K].IASSIVAQTAGIPTLPWSGSGLR.[V]		0.000790701	0.000113228	1	1	5	Q13085	Q13085 [244-266]		0	2282.25	1.391	1.343	0.986	1.842	2.275	2.189	0.666382	0.826865	0.999163	0.137627	0.0207931	0.0613346	27.6	41.34	43.91	53.16	56.47	51.45	88.5	125.4	129.8	56.3	26.02	14.74	36.78	49.83		High	Peak Found	Peak Found	High	High	Peak Found	Peak Found	Peak Found
	FALSE	High	[K].GVISDILDWK.[T]		0.0014891	0.000167178	1	1	16	Q13085	Q13085 [2200-2209]		0	1145.62	1.381	1.297	0.895	0.94	1.336	1.186	0.920823	0.964497	0.983138	0.987371	0.963784	0.999576	24.55	39.28	38.23	11.81	21.61	38.25	86.4	119.4	105.2	89	9.45	31.95	31.01	9.2		High	High	High	High	High	High	High	High
	FALSE	High	[R].ITSENPDEGFKPSSGTVQELNFR.[S]		0.00183868	0.000167178	1	2	3	Q13085	Q13085 [510-532]		0	2552.23																											No Quan Values	Not Found	High	Not Found	Not Found	High	Not Found	Not Found	Not Found
	FALSE	High	[R].IGLAEEIR.[H]		0.00298017	0.000209706	1	1	8	Q13085	Q13085 [1724-1731]		0	900.515	1.06	1.029	1.067	0.907	0.941	0.883	0.997305	0.999976	0.992251	0.991406	0.993262	0.979216	35.04	24.36	24.07	37.12	37.31	42.96	92.6	104.2	95.3	107.8	26.69	19.51	17.4	35.02		High	Peak Found	Peak Found	High	Peak Found	Peak Found	Peak Found	Peak Found
	FALSE	High	[R].EGLPLMVFANWR.[G]		0.00233076	0.000209706	1	1	3	Q13085	Q13085 [2036-2047]		0	1432.74																											No Quan Values	Not Found	Not Found	Not Found	Not Found	Not Found	High	Not Found	High
	FALSE	High	[R].ILNVPQELYEK.[G]		0.00229018	0.000209706	1	1	4	Q13085	Q13085 [278-288]		0	1345.74	1.397	1.168	1.118	0.899	1.219	1.029	0.711414	0.990001	0.971715	0.975599	0.970438	0.997529	28.19	35.88	17.43	39.37	19.1	22.74	85.5	110.9	106.4	97.2	53.29	11.15	12.24	17.62		Peak Found	Peak Found	Peak Found	Peak Found	Peak Found	Peak Found	Peak Found	High
	FALSE	High	[K].FGAYIVDGLR.[EQ]		0.00339934	0.000260014	1	2	2	Q13085	Q13085 [2063-2072]		0	1110.59																											No Quan Values	Not Found	Not Found	Not Found	Not Found	Not Found	Not Found	Not Found	Not Found
	FALSE	High	[R].DFTVASPAEFVTR.[F]		0.00377658	0.000306987	1	2	3	Q13085	Q13085 [99-111]		0	1439.72																											No Quan Values	Not Found	Not Found	Not Found	Not Found	High	Not Found	Not Found	Not Found
	FALSE	High	[R].IIEFVPTK.[T]		0.00600791	0.000529795	1	1	6	Q13085	Q13085 [1922-1929]		0	946.561	1.34	1.05	1.26	0.524	0.76	0.652	0.890413	0.999737	0.888245	0.0894625	0.737202	0.335443	48.68	54.86	35.31	49.66	40.68	29.13	73.2	106.2	90.3	130.3	40.46	31.26	24.81	18.5		High	Peak Found	Peak Found	Peak Found	Peak Found	Peak Found	Peak Found	High
	FALSE	High	[R].TVELSIPADPANLDSEAK.[I]		0.00650003	0.000529795	1	1	1	Q13085	Q13085 [1992-2009]		0	1869.94		100	0.01	0.01	0.01	3.812		1.80581e-16	2.0265e-16	1.69653e-16	1.70571e-16	6.5119e-05						10.3			316.9	83.1			33.71			Not Found	Not Found	Not Found	Not Found	Not Found	Not Found	Not Found	Not Found
	FALSE	High	[R].LLLEDLVK.[K]		0.0135237	0.001157	1	1	6	Q13085	Q13085 [2222-2229]		0	942.587	0.396	0.469	0.914	1.968	0.815	0.922	0.00341697	0.0391932	0.996028	0.153817	0.847422	0.906091	28.26	20.71	26.89	24.12	24.8	25.16	168.6	66.8	79	85.7		22.8	18.19	22.19		Not Found	Not Found	Peak Found	Not Found	Peak Found	Peak Found	Peak Found	Not Found
	FALSE	High	[R].LPGGNEIGMVAWK.[M]		0.0152724	0.00127116	1	1	3	Q13085	Q13085 [1651-1663]		0	1371.71	1.199	0.933	1.014	0.938	1.056	0.786	0.989567	0.964497	0.999163	0.989651	0.996689	0.653898	61.92	52.76	12.7	74.79	83.64	66.71	88	105.6	104.1	102.3	46.33	3.48	33.31	71.17		Peak Found	Peak Found	Peak Found	Not Found	Not Found	High	High	Peak Found
	FALSE	High	[K].LLETESFQMNR.[I]		0.0189673	0.0015313	1	1	1	Q13085	Q13085 [597-607]		0	1367.66																											No Quan Values	Not Found	Not Found	Not Found	Not Found	Not Found	High	Not Found	Not Found
	FALSE	High	[R].IYVSANSGAR.[I]		0.0198056	0.00156358	1	1	4	Q13085	Q13085 [1714-1723]		0	1037.54	1.097	1.226	0.907	0.828	0.922	1.016	0.999998	0.983145	0.987019	0.890117	0.916824	0.979024	16.98	24.74	22.81	17.11	18.09	27.37	90.1	98.9	110.5	100.5	12.81	13.66	17.99	13.02		Peak Found	Peak Found	Peak Found	High	Peak Found	High	High	Peak Found
	FALSE	High	[R].DPSLPLLELQDIMTSVSGR.[I]		0.0217803	0.00167244	1	1	1	Q13085	Q13085 [891-909]		0	2071.07																											No Quan Values	Not Found	Not Found	Not Found	Not Found	Not Found	Not Found	Not Found	Not Found
	FALSE	High	[R].LGTPELSTAER.[K]		0.0217803	0.00167244	1	1	1	Q13085	Q13085 [2151-2161]		0	1173.61	0.845	1.653	0.511	0.994	0.84	1.643	0.894694	0.417118	0.0909658	0.998996	0.864178	0.472795	0	89.68	89.68	16.75	16.75	80.12	88.8	75	146.8	89.3			73.19	15.87		Not Found	Not Found	Not Found	Peak Found	Not Found	Not Found	Not Found	Peak Found
	FALSE	High	[R].FVVMVTPEDLK.[A]		0.0247874	0.00177095	1	2	4	Q13085	Q13085 [153-163]		0	1277.68	1.477	1.538	0.961	0.368	0.543	0.566	0.826122	0.771022	0.998688	0.00440276	0.102089	0.174794	78.04	93.7	27.27	80.9	23.54	21.85	59.4	87.8	91.3	161.5	75.55	25.58		20.62		Not Found	Not Found	Peak Found	Peak Found	High	Not Found	Peak Found	High
	FALSE	High	[K].IHNANPELTDGQIQAMLR.[R]		0.0370766	0.00274903	1	1	1	Q13085	Q13085 [2232-2249]		0	2021.02																											No Quan Values	Not Found	Not Found	Not Found	Not Found	Not Found	Not Found	Not Found	Not Found
	FALSE	High	[K].VQAERPDTMLGVVCGALHVADVSLR.[N]	1xCarbamidomethyl [C14]	0.0383606	0.00296979	1	1	1	Q13085	Q13085 [621-645]	Q13085 1xCarbamidomethyl [C634]	0	2693.39	0.826	1.035	0.905	2.418	2.265	2.502	0.832244	0.992835	0.985322	0.0402159	0.198325	0.150856	43.2	35.25	14.99	27.98	16.68	0	118.2	110.7	122.3	48.9	35.12	28.66				High	Peak Found	Peak Found	Peak Found	Peak Found	Peak Found	Not Found	Peak Found
	FALSE	High	[K].AVVMDLLR.[Q]		0.069032	0.00508745	1	1	1	Q13085	Q13085 [985-992]		0	916.528																											No Quan Values	Not Found	Not Found	Not Found	Not Found	High	Not Found	Not Found	Not Found
	FALSE	High	[K].VLIANNGIAAVK.[C]		0.0933363	0.00739711	1	2	2	Q13085	Q13085 [121-132]		0	1182.72																											No Quan Values	Not Found	Not Found	Not Found	High	Not Found	Not Found	Not Found	Not Found
FALSE	High	None	O00763	Acetyl-CoA carboxylase 2 OS=Homo sapiens OX=9606 GN=ACACB PE=1 SV=3	0	21.769	3	6	20	6	2458	276.4	6.49	39.44	6	cell organization and biogenesis;other metabolic processes;other biological processes	other membranes;cytosol;mitochondrion;nucleus	other molecular function	Pf00289, Pf00364, Pf01039, Pf02785, Pf02786, Pf08326	32	ENSG00000076555	ACACB	A6NK36; hsa:32; O00763; Q16852; Q1HEC1; Q6KE87; Q6KE89; Q6TY48	AMP-activated protein kinase (AMPK) signaling; Leptin signaling pathway; Brain-derived neurotrophic factor (BDNF) signaling pathway; Fatty acid biosynthesis; VEGFA-VEGFR2 signaling pathway; Clear cell renal cell carcinoma pathways; IL-18 signaling pathway; 7q11.23 copy number variation syndrome	ChREBP activates metabolic gene expression; Biotin transport and metabolism; Carnitine metabolism; Activation of gene expression by SREBF (SREBP)	12	0	1.083	1.139	0.891	0.652	0.79	0.655	0.999737	0.959572	0.907757	0.110894	0.398817	0.0910107	32.57	33.87	14.96	40.31	32.6	50.61	100.8	85.8	64.7	148.7
	Checked	Confidence	Annotated Sequence	Modifications	Qvality PEP	Qvality q-value	# Protein Groups	# Proteins	# PSMs	Master Protein Accessions	Positions in Master Proteins	Modifications in Master Proteins	# Missed Cleavages	Theo. MH+ [Da]	Abundance Ratio: (rescue mutant) / (ko)	Abundance Ratio: (rescue WT) / (ko)	Abundance Ratio: (rescue mutant) / (rescue WT)	Abundance Ratio: (ko) / (skov3)	Abundance Ratio: (rescue mutant) / (skov3)	Abundance Ratio: (rescue WT) / (skov3)	Abundance Ratio Adj. P-Value: (rescue mutant) / (ko)	Abundance Ratio Adj. P-Value: (rescue WT) / (ko)	Abundance Ratio Adj. P-Value: (rescue mutant) / (rescue WT)	Abundance Ratio Adj. P-Value: (ko) / (skov3)	Abundance Ratio Adj. P-Value: (rescue mutant) / (skov3)	Abundance Ratio Adj. P-Value: (rescue WT) / (skov3)	Abundance Ratio Variability [%]: (rescue mutant) / (ko)	Abundance Ratio Variability [%]: (rescue WT) / (ko)	Abundance Ratio Variability [%]: (rescue mutant) / (rescue WT)	Abundance Ratio Variability [%]: (ko) / (skov3)	Abundance Ratio Variability [%]: (rescue mutant) / (skov3)	Abundance Ratio Variability [%]: (rescue WT) / (skov3)	Abundances (Grouped): ko	Abundances (Grouped): rescue mutant	Abundances (Grouped): rescue WT	Abundances (Grouped): skov3	Abundances (Grouped) CV [%]: ko	Abundances (Grouped) CV [%]: rescue mutant	Abundances (Grouped) CV [%]: rescue WT	Abundances (Grouped) CV [%]: skov3	Quan Info	Found in Sample: [S1] F1: Sample, ko	Found in Sample: [S2] F2: Sample, ko	Found in Sample: [S3] F3: Sample, ko	Found in Sample: [S4] F4: Sample, ko	Found in Sample: [S5] F5: Sample, rescue mutant	Found in Sample: [S6] F6: Sample, rescue mutant	Found in Sample: [S7] F7: Sample, rescue mutant	Found in Sample: [S8] F8: Sample, rescue mutant
	FALSE	High	[K].EASFEYLQNEGER.[L]		4.9238e-06	6.1101e-05	1	2	6	Q13085	Q13085 [1436-1448]		0	1571.7	1.083	1.139	0.891	0.886	0.899	1.009	0.999576	0.999976	0.987836	0.953176	0.916824	0.977585	26.39	27.3	8.93	27.3	8.93	0	93.4	94.8	106.4	105.4	25.61	13.59				Not Found	Not Found	Peak Found	High	Peak Found	High	High	Peak Found
	FALSE	High	[R].ITSENPDEGFKPSSGTVQELNFR.[S]		0.00183868	0.000167178	1	2	3	Q13085	Q13085 [510-532]		0	2552.23																											No Quan Values	Not Found	High	Not Found	Not Found	High	Not Found	Not Found	Not Found
	FALSE	High	[K].FGAYIVDGLR.[EQ]		0.00339934	0.000260014	1	2	2	Q13085	Q13085 [2063-2072]		0	1110.59																											No Quan Values	Not Found	Not Found	Not Found	Not Found	Not Found	Not Found	Not Found	Not Found
	FALSE	High	[R].DFTVASPAEFVTR.[F]		0.00377658	0.000306987	1	2	3	Q13085	Q13085 [99-111]		0	1439.72																											No Quan Values	Not Found	Not Found	Not Found	Not Found	High	Not Found	Not Found	Not Found
	FALSE	High	[R].FVVMVTPEDLK.[A]		0.0247874	0.00177095	1	2	4	Q13085	Q13085 [153-163]		0	1277.68	1.477	1.538	0.961	0.368	0.543	0.566	0.826122	0.771022	0.998688	0.00440276	0.102089	0.174794	78.04	93.7	27.27	80.9	23.54	21.85	59.4	87.8	91.3	161.5	75.55	25.58		20.62		Not Found	Not Found	Peak Found	Peak Found	High	Not Found	Peak Found	High
	FALSE	High	[K].VLIANNGIAAVK.[C]		0.0933363	0.00739711	1	2	2	Q13085	Q13085 [121-132]		0	1182.72																											No Quan Values	Not Found	Not Found	Not Found	High	Not Found	Not Found	Not Found	Not Found
FALSE	Low	Master Protein	Q9UKU7	Isobutyryl-CoA dehydrogenase, mitochondrial OS=Homo sapiens OX=9606 GN=ACAD8 PE=1 SV=1	0.059	1.805	2	1	5	1	415	45	7.85	10.06	1	other metabolic processes	mitochondrion	other molecular function	Pf00441, Pf02770, Pf02771	27034	ENSG00000151498	ACAD8	B7Z5W4; hsa:27034; Q6ZWP6; Q9BUS8; Q9UKU7		Branched-chain amino acid catabolism	1	0	0.942	0.01	100	100	100		0.88481	2.27444e-16	2.40117e-16	2.12228e-16	2.19251e-16		26.68						206	194
	Checked	Confidence	Annotated Sequence	Modifications	Qvality PEP	Qvality q-value	# Protein Groups	# Proteins	# PSMs	Master Protein Accessions	Positions in Master Proteins	Modifications in Master Proteins	# Missed Cleavages	Theo. MH+ [Da]	Abundance Ratio: (rescue mutant) / (ko)	Abundance Ratio: (rescue WT) / (ko)	Abundance Ratio: (rescue mutant) / (rescue WT)	Abundance Ratio: (ko) / (skov3)	Abundance Ratio: (rescue mutant) / (skov3)	Abundance Ratio: (rescue WT) / (skov3)	Abundance Ratio Adj. P-Value: (rescue mutant) / (ko)	Abundance Ratio Adj. P-Value: (rescue WT) / (ko)	Abundance Ratio Adj. P-Value: (rescue mutant) / (rescue WT)	Abundance Ratio Adj. P-Value: (ko) / (skov3)	Abundance Ratio Adj. P-Value: (rescue mutant) / (skov3)	Abundance Ratio Adj. P-Value: (rescue WT) / (skov3)	Abundance Ratio Variability [%]: (rescue mutant) / (ko)	Abundance Ratio Variability [%]: (rescue WT) / (ko)	Abundance Ratio Variability [%]: (rescue mutant) / (rescue WT)	Abundance Ratio Variability [%]: (ko) / (skov3)	Abundance Ratio Variability [%]: (rescue mutant) / (skov3)	Abundance Ratio Variability [%]: (rescue WT) / (skov3)	Abundances (Grouped): ko	Abundances (Grouped): rescue mutant	Abundances (Grouped): rescue WT	Abundances (Grouped): skov3	Abundances (Grouped) CV [%]: ko	Abundances (Grouped) CV [%]: rescue mutant	Abundances (Grouped) CV [%]: rescue WT	Abundances (Grouped) CV [%]: skov3	Quan Info	Found in Sample: [S1] F1: Sample, ko	Found in Sample: [S2] F2: Sample, ko	Found in Sample: [S3] F3: Sample, ko	Found in Sample: [S4] F4: Sample, ko	Found in Sample: [S5] F5: Sample, rescue mutant	Found in Sample: [S6] F6: Sample, rescue mutant	Found in Sample: [S7] F7: Sample, rescue mutant	Found in Sample: [S8] F8: Sample, rescue mutant
	FALSE	High	[R].NAAVALQEER.[K]		0.109465	0.00933195	1	1	5	Q9UKU7	Q9UKU7 [335-344]		0	1100.57	0.942	0.01	100	100	100		0.948401	1.80581e-16	2.0265e-16	1.69653e-16	1.70571e-16		26.68						206	194			30.62	29.09				High	Peak Found	Not Found	Peak Found	Peak Found	High	Not Found	High
FALSE	High	Master Protein	Q9H845	Complex I assembly factor ACAD9, mitochondrial OS=Homo sapiens OX=9606 GN=ACAD9 PE=1 SV=1	0	23.91	10	5	40	5	621	68.7	7.96	72.61	5	cell organization and biogenesis;other metabolic processes	other membranes;mitochondrion;nucleus;other cell component	other molecular function	Pf00441, Pf02770, Pf02771	28976	ENSG00000177646	ACAD9	D3DNB8; hsa:28976; Q8WXX3; Q9H845	Mitochondrial immune response to SARS-CoV-2	Complex I biogenesis	2	0	1.082	1.075	1.251	1.242	1.427	1.115	0.980388	0.984047	0.18506	0.619178	0.209787	0.98521	37.59	39.53	33.41	72.29	49.93	54.46	126.8	122.1	77.4	73.7
	Checked	Confidence	Annotated Sequence	Modifications	Qvality PEP	Qvality q-value	# Protein Groups	# Proteins	# PSMs	Master Protein Accessions	Positions in Master Proteins	Modifications in Master Proteins	# Missed Cleavages	Theo. MH+ [Da]	Abundance Ratio: (rescue mutant) / (ko)	Abundance Ratio: (rescue WT) / (ko)	Abundance Ratio: (rescue mutant) / (rescue WT)	Abundance Ratio: (ko) / (skov3)	Abundance Ratio: (rescue mutant) / (skov3)	Abundance Ratio: (rescue WT) / (skov3)	Abundance Ratio Adj. P-Value: (rescue mutant) / (ko)	Abundance Ratio Adj. P-Value: (rescue WT) / (ko)	Abundance Ratio Adj. P-Value: (rescue mutant) / (rescue WT)	Abundance Ratio Adj. P-Value: (ko) / (skov3)	Abundance Ratio Adj. P-Value: (rescue mutant) / (skov3)	Abundance Ratio Adj. P-Value: (rescue WT) / (skov3)	Abundance Ratio Variability [%]: (rescue mutant) / (ko)	Abundance Ratio Variability [%]: (rescue WT) / (ko)	Abundance Ratio Variability [%]: (rescue mutant) / (rescue WT)	Abundance Ratio Variability [%]: (ko) / (skov3)	Abundance Ratio Variability [%]: (rescue mutant) / (skov3)	Abundance Ratio Variability [%]: (rescue WT) / (skov3)	Abundances (Grouped): ko	Abundances (Grouped): rescue mutant	Abundances (Grouped): rescue WT	Abundances (Grouped): skov3	Abundances (Grouped) CV [%]: ko	Abundances (Grouped) CV [%]: rescue mutant	Abundances (Grouped) CV [%]: rescue WT	Abundances (Grouped) CV [%]: skov3	Quan Info	Found in Sample: [S1] F1: Sample, ko	Found in Sample: [S2] F2: Sample, ko	Found in Sample: [S3] F3: Sample, ko	Found in Sample: [S4] F4: Sample, ko	Found in Sample: [S5] F5: Sample, rescue mutant	Found in Sample: [S6] F6: Sample, rescue mutant	Found in Sample: [S7] F7: Sample, rescue mutant	Found in Sample: [S8] F8: Sample, rescue mutant
	FALSE	High	[R].FSMGSVVAGLLK.[R]		4.85718e-05	6.1101e-05	1	1	19	Q9H845	Q9H845 [305-316]		0	1208.67	1.097	1.092	1.012	1.176	1.223	1.239	0.998884	0.999976	0.999163	0.980166	0.993539	0.995276	15.25	26.13	26.74	25.38	32.4	34.44	100.9	103	110.2	85.8	15.51	11.6	18.67	30.53		High	High	Not Found	Not Found	High	High	High	High
	FALSE	High	[K].IPVENILGEVGDGFK.[V]		9.96571e-08	6.1101e-05	1	1	11	Q9H845	Q9H845 [280-294]		0	1586.84	1.098	1.03	1.079	1.873	1.949	2.042	0.996563	0.999737	0.99401	0.163608	0.156034	0.173928	26.95	42.78	44.43	37.28	35.43	52.19	110.2	113.4	113	63.3	23.19	20.89	33.81	49.33		High	High	High	High	High	High	Peak Found	High
	FALSE	High	[R].GSNTCEVHFENTK.[I]	1xCarbamidomethyl [C5]	0.00355173	0.000306987	1	1	7	Q9H845	Q9H845 [267-279]	Q9H845 1xCarbamidomethyl [C271]	0	1522.66	1.069	0.686	1.557	2.059	2.145	1.413	0.996571	0.427622	0.297049	0.204758	0.310141	0.988945	38.61	38.55	46.15	40.36	33.01	48.24	118.8	132.9	81.5	66.7	39.33	24.62	46.24	21.2		Not Found	Not Found	Peak Found	Peak Found	Peak Found	High	High	High
	FALSE	High	[K].VSTVMDTVGR.[R]		0.0189673	0.0015313	1	1	1	Q9H845	Q9H845 [460-469]		0	1064.54	0.825	0.409	1.358	0.972	0.54	0.398	0.885975	0.00722718	0.799559	0.997065	0.154213	0.00586555	83.19	65.58	7.44	76.61	7.79	0	133.6	74.3	54.7	137.5	61.44	81.12				Peak Found	Peak Found	Peak Found	Peak Found	High	Peak Found	Peak Found	Peak Found
	FALSE	High	[R].LSEFGLIQEK.[F]		0.0225453	0.00169448	1	1	2	Q9H845	Q9H845 [336-345]		0	1163.63	1.724	1.235	1.351	0.561	0.946	0.707	0.296925	0.964048	0.719789	0.175924	0.983649	0.587377	33.46	19.32	24.61	17.26	22.21	12.98	68.2	118.6	87.8	125.4	27.46	32.58	11.26	10.41		Peak Found	Peak Found	High	High	Peak Found	Peak Found	Peak Found	Peak Found
FALSE	High	Master Protein	P11310	Medium-chain specific acyl-CoA dehydrogenase, mitochondrial OS=Homo sapiens OX=9606 GN=ACADM PE=1 SV=1	0	68.047	40	13	142	13	421	46.6	8.37	288.52	13	other metabolic processes;stress response;developmental processes;other biological processes	other membranes;mitochondrion;other cell component	other molecular function	Pf00441, Pf02770, Pf02771	34	ENSG00000117054	ACADM	hsa:34; P11310; Q5T4U4; Q9NYF1	Fatty acid beta-oxidation; PPAR-alpha pathway; Nuclear receptors meta-pathway; Mitochondrial long chain fatty acid beta-oxidation; Amino acid metabolism; PPAR signaling pathway; Sudden infant death syndrome (SIDS) susceptibility pathways	PPARA activates gene expression; mitochondrial fatty acid beta-oxidation of unsaturated fatty acids; Beta oxidation of decanoyl-CoA to octanoyl-CoA-CoA; Beta oxidation of octanoyl-CoA to hexanoyl-CoA	11	0	0.873	0.937	0.893	0.985	0.891	0.996	0.32404	0.731122	0.689896	0.965937	0.510149	0.856567	38.57	55.05	39.24	37.03	30.14	42.62	138.6	95.3	77.4	88.7
	Checked	Confidence	Annotated Sequence	Modifications	Qvality PEP	Qvality q-value	# Protein Groups	# Proteins	# PSMs	Master Protein Accessions	Positions in Master Proteins	Modifications in Master Proteins	# Missed Cleavages	Theo. MH+ [Da]	Abundance Ratio: (rescue mutant) / (ko)	Abundance Ratio: (rescue WT) / (ko)	Abundance Ratio: (rescue mutant) / (rescue WT)	Abundance Ratio: (ko) / (skov3)	Abundance Ratio: (rescue mutant) / (skov3)	Abundance Ratio: (rescue WT) / (skov3)	Abundance Ratio Adj. P-Value: (rescue mutant) / (ko)	Abundance Ratio Adj. P-Value: (rescue WT) / (ko)	Abundance Ratio Adj. P-Value: (rescue mutant) / (rescue WT)	Abundance Ratio Adj. P-Value: (ko) / (skov3)	Abundance Ratio Adj. P-Value: (rescue mutant) / (skov3)	Abundance Ratio Adj. P-Value: (rescue WT) / (skov3)	Abundance Ratio Variability [%]: (rescue mutant) / (ko)	Abundance Ratio Variability [%]: (rescue WT) / (ko)	Abundance Ratio Variability [%]: (rescue mutant) / (rescue WT)	Abundance Ratio Variability [%]: (ko) / (skov3)	Abundance Ratio Variability [%]: (rescue mutant) / (skov3)	Abundance Ratio Variability [%]: (rescue WT) / (skov3)	Abundances (Grouped): ko	Abundances (Grouped): rescue mutant	Abundances (Grouped): rescue WT	Abundances (Grouped): skov3	Abundances (Grouped) CV [%]: ko	Abundances (Grouped) CV [%]: rescue mutant	Abundances (Grouped) CV [%]: rescue WT	Abundances (Grouped) CV [%]: skov3	Quan Info	Found in Sample: [S1] F1: Sample, ko	Found in Sample: [S2] F2: Sample, ko	Found in Sample: [S3] F3: Sample, ko	Found in Sample: [S4] F4: Sample, ko	Found in Sample: [S5] F5: Sample, rescue mutant	Found in Sample: [S6] F6: Sample, rescue mutant	Found in Sample: [S7] F7: Sample, rescue mutant	Found in Sample: [S8] F8: Sample, rescue mutant
	FALSE	High	[K].KGDEYIINGQK.[M]		3.00737e-06	6.1101e-05	1	1	7	P11310	P11310 [179-189]		1	1264.65	0.765	4.981	0.154	0.86	0.658	3.852	0.713063	4.08235e-07	2.40511e-12	0.94101	0.347269	0.000105692	28.03	45.49	45.44	37.25	39.83	86.44	50.6	38.7	251.9	58.8	21.77	23.3	56.36	65.98		High	High	Peak Found	High	High	Peak Found	Peak Found	High
	FALSE	High	[K].TRPVVAAGAVGLAQR.[A]		4.84155e-08	6.1101e-05	1	1	12	P11310	P11310 [280-294]		0	1465.86	0.797	0.822	1.18	1.364	1.26	1.085	0.793675	0.902419	0.937191	0.800977	0.933398	1	39.84	39.16	32.4	27.49	34.97	32.89	113.2	105.2	94.3	87.3	54.84	42.29	39.29	18.84		High	Peak Found	High	High	High	High	High	High
	FALSE	High	[K].IYQIYEGTSQIQR.[L]		2.9953e-07	6.1101e-05	1	1	17	P11310	P11310 [396-408]		0	1598.82	0.919	0.941	0.982	0.92	0.839	0.919	0.986736	0.990001	1	0.989656	0.920578	0.974757	10.53	12.97	11.66	13.85	10.46	22.18	101.2	93	94.9	110.9	11.78	5.5	15.6	10.21		High	High	High	High	High	High	High	High
	FALSE	High	[R].MTEEPLMCAYCVTEPGAGSDVAGIK.[T]	2xCarbamidomethyl [C8; C11]	1.79616e-05	6.1101e-05	1	1	13	P11310	P11310 [149-173]	P11310 2xCarbamidomethyl [C156; C159]	0	2686.19	1.033	1.222	0.837	0.649	0.725	0.849	0.998496	0.984468	0.949518	0.424302	0.639542	0.864863	37.22	43.03	16.91	27.94	14.38	16.91	81.7	89.7	105	123.6	36.09	32.43	27.81	7.17		High	Peak Found	Peak Found	High	High	High	High	High
	FALSE	High	[K].LLVEHQAISFMLAEMAMK.[V]		3.04851e-07	6.1101e-05	1	1	2	P11310	P11310 [312-329]		0	2062.05																											No Quan Values	Not Found	High	Not Found	Not Found	Not Found	Not Found	High	Not Found
	FALSE	High	[R].EEIIPVAAEYDK.[T]		1.87699e-05	6.1101e-05	1	1	18	P11310	P11310 [58-69]		0	1376.69	0.668	0.774	0.87	1.269	0.847	0.967	0.313721	0.796957	0.966882	0.828868	0.929204	0.995651	18.39	14.87	17.37	14.82	13.67	8.41	124.3	81.4	96.2	98	28.33	13.19	14.37	9.26		High	High	High	High	High	High	High	High
	FALSE	High	[K].AFTGFIVEADTPGIQIGR.[K]		4.4514e-07	6.1101e-05	1	1	17	P11310	P11310 [218-235]		0	1891.99	1.198	1.224	1.121	0.481	0.379	0.455	0.979425	0.978769	0.964667	0.0483045	0.00338631	0.0329244	84.12	124.7	126.2	66.63	59.08	150.49	76.4	69.1	72.3	182.3	61.17	80.3	104.84	23.96		High	Peak Found	High	High	High	High	High	High
	FALSE	High	[K].TGEYPVPLIR.[R]		0.000536944	0.000113228	1	1	17	P11310	P11310 [70-79]		0	1144.64	0.875	0.727	1.33	1.037	0.958	0.72	0.95439	0.592137	0.686064	0.997065	0.992146	0.600252	29.85	25.44	12	25.65	16.56	15.25	108.1	104.4	78.5	109	21.46	15.49	7.81	12.09		High	High	High	High	High	High	High	High
	FALSE	High	[K].ENVLIGDGAGFK.[V]		0.0135237	0.001157	1	1	8	P11310	P11310 [260-271]		0	1219.63	0.734	0.699	0.767	0.591	0.335	0.318	0.646971	0.565269	0.813101	0.190935	0.000761068	0.00126842	104.01	123.64	12.29	130.52	179.89	253.58	90.1	48.3	64	197.6	95.47	42.72	5.13	123.61		Peak Found	Peak Found	High	High	High	Peak Found	Peak Found	High
	FALSE	High	[R].NTYYASIAK.[A]		0.0162287	0.00130445	1	1	2	P11310	P11310 [350-358]		0	1030.52	0.911	1.246	0.724	1.222	1.103	1.464	0.975346	0.957234	0.659399	0.937221	0.992317	0.73356	44.19	36.96	22.5	33.8	24.08	18.83	101.9	92.8	120.1	85.2	58.16	18.5	15.69	13.98		Peak Found	High	Peak Found	Peak Found	Peak Found	Peak Found	Peak Found	Peak Found
	FALSE	High	[R].GIVFEDVK.[V]		0.0175454	0.00142162	1	1	17	P11310	P11310 [249-256]		0	906.493	0.822	0.782	1.077	1.277	0.998	0.96	0.866543	0.835746	0.994068	0.930643	0.993379	0.980685	33.38	46.09	33.72	31.11	22.68	24.71	120.9	99.4	86.1	93.6	34.69	17.21	62.35	18.9		High	High	High	High	High	High	High	High
	FALSE	High	[K].MWITNGGK.[A]		0.0210408	0.0015986	1	1	7	P11310	P11310 [190-197]		0	906.45	0.93	0.884	1.123	0.96	0.918	0.848	0.962661	0.870798	0.98217	0.997065	0.963784	0.774953	21.12	29.3	27.23	23.02	25.95	26.93	101.7	102.4	89.9	106	15.96	13.56	36.83	25.12		Peak Found	High	Peak Found	Peak Found	Peak Found	Peak Found	Not Found	Peak Found
	FALSE	High	[R].AAWEVDSGR.[R]		0.110332	0.00939277	1	1	5	P11310	P11310 [340-348]		0	990.464	0.969	1.47	0.674	0.813	0.787	1.193	0.996563	0.75825	0.561999	0.896706	0.807737	0.977004	45.7	54.64	52.71	28.71	41.66	62.16	83.8	83.6	129.6	103.1	18.72	39.31	49.12	24.71		Peak Found	Peak Found	High	High	Not Found	Peak Found	Peak Found	Peak Found
FALSE	Medium	Master Protein	P45954	Short/branched chain specific acyl-CoA dehydrogenase, mitochondrial OS=Homo sapiens OX=9606 GN=ACADSB PE=1 SV=1	0.039	1.967	3	1	1	1	432	47.5	6.99	0	1	other metabolic processes	mitochondrion	other molecular function	Pf00441, Pf02770, Pf02771	36	ENSG00000196177	ACADSB	B4DQ51; hsa:36; P45954; Q5SQN6; Q96CX7	Valproic acid pathway	Branched-chain amino acid catabolism	2	0
	Checked	Confidence	Annotated Sequence	Modifications	Qvality PEP	Qvality q-value	# Protein Groups	# Proteins	# PSMs	Master Protein Accessions	Positions in Master Proteins	Modifications in Master Proteins	# Missed Cleavages	Theo. MH+ [Da]	Abundance Ratio: (rescue mutant) / (ko)	Abundance Ratio: (rescue WT) / (ko)	Abundance Ratio: (rescue mutant) / (rescue WT)	Abundance Ratio: (ko) / (skov3)	Abundance Ratio: (rescue mutant) / (skov3)	Abundance Ratio: (rescue WT) / (skov3)	Abundance Ratio Adj. P-Value: (rescue mutant) / (ko)	Abundance Ratio Adj. P-Value: (rescue WT) / (ko)	Abundance Ratio Adj. P-Value: (rescue mutant) / (rescue WT)	Abundance Ratio Adj. P-Value: (ko) / (skov3)	Abundance Ratio Adj. P-Value: (rescue mutant) / (skov3)	Abundance Ratio Adj. P-Value: (rescue WT) / (skov3)	Abundance Ratio Variability [%]: (rescue mutant) / (ko)	Abundance Ratio Variability [%]: (rescue WT) / (ko)	Abundance Ratio Variability [%]: (rescue mutant) / (rescue WT)	Abundance Ratio Variability [%]: (ko) / (skov3)	Abundance Ratio Variability [%]: (rescue mutant) / (skov3)	Abundance Ratio Variability [%]: (rescue WT) / (skov3)	Abundances (Grouped): ko	Abundances (Grouped): rescue mutant	Abundances (Grouped): rescue WT	Abundances (Grouped): skov3	Abundances (Grouped) CV [%]: ko	Abundances (Grouped) CV [%]: rescue mutant	Abundances (Grouped) CV [%]: rescue WT	Abundances (Grouped) CV [%]: skov3	Quan Info	Found in Sample: [S1] F1: Sample, ko	Found in Sample: [S2] F2: Sample, ko	Found in Sample: [S3] F3: Sample, ko	Found in Sample: [S4] F4: Sample, ko	Found in Sample: [S5] F5: Sample, rescue mutant	Found in Sample: [S6] F6: Sample, rescue mutant	Found in Sample: [S7] F7: Sample, rescue mutant	Found in Sample: [S8] F8: Sample, rescue mutant
	FALSE	High	[R].ASSTCPLTFENVK.[V]	1xCarbamidomethyl [C5]	0.0806774	0.0061651	1	1	1	P45954	P45954 [257-269]	P45954 1xCarbamidomethyl [C261]	0	1453.7																											No Quan Values	Not Found	Not Found	Not Found	Not Found	Not Found	Not Found	Not Found	Not Found
FALSE	High	Master Protein	P49748	Very long-chain specific acyl-CoA dehydrogenase, mitochondrial OS=Homo sapiens OX=9606 GN=ACADVL PE=1 SV=1	0	153.82	50	26	323	26	655	70.3	8.75	741.19	26	other metabolic processes;stress response;other biological processes	other membranes;mitochondrion;nucleus	other molecular function	Pf00441, Pf02770, Pf02771	37	ENSG00000072778	ACADVL	B4DEB6; F5H2A9; hsa:37; O76056; P49748; Q8WUL0	Fatty acid beta-oxidation; Mitochondrial long chain fatty acid beta-oxidation	XBP1(S) activates chaperone genes; Beta oxidation of palmitoyl-CoA to myristoyl-CoA	4	0	1.188	1.117	1.103	1.097	1.279	1.198	0.48195	0.871735	0.551469	0.868769	0.321517	0.626643	34.69	37.84	32.87	35.06	34.87	38.26	92	113.1	104.5	90.5
	Checked	Confidence	Annotated Sequence	Modifications	Qvality PEP	Qvality q-value	# Protein Groups	# Proteins	# PSMs	Master Protein Accessions	Positions in Master Proteins	Modifications in Master Proteins	# Missed Cleavages	Theo. MH+ [Da]	Abundance Ratio: (rescue mutant) / (ko)	Abundance Ratio: (rescue WT) / (ko)	Abundance Ratio: (rescue mutant) / (rescue WT)	Abundance Ratio: (ko) / (skov3)	Abundance Ratio: (rescue mutant) / (skov3)	Abundance Ratio: (rescue WT) / (skov3)	Abundance Ratio Adj. P-Value: (rescue mutant) / (ko)	Abundance Ratio Adj. P-Value: (rescue WT) / (ko)	Abundance Ratio Adj. P-Value: (rescue mutant) / (rescue WT)	Abundance Ratio Adj. P-Value: (ko) / (skov3)	Abundance Ratio Adj. P-Value: (rescue mutant) / (skov3)	Abundance Ratio Adj. P-Value: (rescue WT) / (skov3)	Abundance Ratio Variability [%]: (rescue mutant) / (ko)	Abundance Ratio Variability [%]: (rescue WT) / (ko)	Abundance Ratio Variability [%]: (rescue mutant) / (rescue WT)	Abundance Ratio Variability [%]: (ko) / (skov3)	Abundance Ratio Variability [%]: (rescue mutant) / (skov3)	Abundance Ratio Variability [%]: (rescue WT) / (skov3)	Abundances (Grouped): ko	Abundances (Grouped): rescue mutant	Abundances (Grouped): rescue WT	Abundances (Grouped): skov3	Abundances (Grouped) CV [%]: ko	Abundances (Grouped) CV [%]: rescue mutant	Abundances (Grouped) CV [%]: rescue WT	Abundances (Grouped) CV [%]: skov3	Quan Info	Found in Sample: [S1] F1: Sample, ko	Found in Sample: [S2] F2: Sample, ko	Found in Sample: [S3] F3: Sample, ko	Found in Sample: [S4] F4: Sample, ko	Found in Sample: [S5] F5: Sample, rescue mutant	Found in Sample: [S6] F6: Sample, rescue mutant	Found in Sample: [S7] F7: Sample, rescue mutant	Found in Sample: [S8] F8: Sample, rescue mutant
	FALSE	High	[K].TPVTDPATGAVK.[E]		5.87178e-06	6.1101e-05	1	1	15	P49748	P49748 [265-276]		0	1156.62	0.905	1.123	0.965	1.287	1.147	1.424	0.975346	0.996518	0.998688	0.908073	0.984309	0.800968	52.28	34.11	52.79	32.18	47.42	29.76	99.9	104.9	117.5	77.6	35.64	40.65	18.64	19.92		High	High	High	Peak Found	High	High	High	High
	FALSE	High	[K].GIVNEQFLLQR.[L]		8.83817e-05	6.1101e-05	1	1	7	P49748	P49748 [557-567]		0	1316.73	1.688	0.963	1.789	100	100	100	0.217249	0.998137	0.074454	1.69653e-16	1.70571e-16	1.69853e-16	48.62	47.11	47.6				109.3	185.4	105.3		38.9	43.86	13.97			High	High	Not Found	Peak Found	High	Peak Found	Not Found	Not Found
	FALSE	High	[K].GQLTTDQVFPYPSVLNEEQTQFLK.[E]		9.58224e-09	6.1101e-05	1	1	16	P49748	P49748 [80-103]		0	2782.39	1.51	0.985	1.553	1.812	2.574	1.712	0.507763	0.992033	0.369349	0.228298	0.0134365	0.474406	31.53	35.12	29.71	33.22	32.44	33.95	106.4	138.3	96.8	58.4	24.15	30.6	22.34	22.67		High	High	High	High	High	High	High	High
	FALSE	High	[K].NPFGNAGLLLGEAGK.[Q]		2.31859e-05	6.1101e-05	1	1	6	P49748	P49748 [493-507]		0	1457.77	1.146	1.151	1.003	0.998	1.157	1.122	0.974993	0.990001	0.998889	1	0.971749	0.987807	32.92	30.39	23.18	34	17.35	14.85	88.9	107.8	104.8	98.5	25.88	23.42	13.07	13.3		Peak Found	High	Peak Found	High	High	High	Peak Found	High
	FALSE	High	[R].AGLGSGLSLSGLVHPELSR.[S]		2.60372e-09	6.1101e-05	1	1	22	P49748	P49748 [513-531]		0	1850.01	0.971	0.916	1.009	1.657	1.374	1.419	0.996563	0.982248	0.998889	0.360245	0.771872	0.752136	36.31	37.86	20.41	45.59	22.99	25.44	112.7	102.4	108.5	76.4	31.68	9.27	15.52	31.7		High	High	High	High	High	High	High	High
	FALSE	High	[R].ALEQFATVVEAK.[L]		1.58788e-05	6.1101e-05	1	1	11	P49748	P49748 [539-550]		0	1305.7	1.062	0.886	1.205	0.983	1.03	0.857	0.998496	0.946088	0.901651	1	0.999275	0.966982	35.36	25.13	21.96	36.77	23.22	18.19	101	106.8	89.5	102.7	29.84	25.58	7.23	15.42		Peak Found	High	Peak Found	High	High	High	High	High
	FALSE	High	[K].SDSHPSDALTR.[K]		5.64131e-05	6.1101e-05	1	1	15	P49748	P49748 [52-62]		0	1185.55	1.146	1.21	0.908	1.06	1.194	1.292	0.989029	0.969561	0.992222	0.997065	0.970963	0.927525	14.87	15.73	9.26	11.56	13.4	11.62	94.8	103.6	112.3	89.4	11.73	10.42	12.02	6.93		High	High	High	Peak Found	High	High	High	High
	FALSE	High	[K].ASNTAEVFFDGVR.[V]		0.000325172	6.1101e-05	1	1	13	P49748	P49748 [304-316]		0	1412.68	1.29	0.906	1.385	1.01	1.272	0.905	0.879628	0.972626	0.5745	1	0.913514	0.957824	24.93	24.61	12.75	26.8	11.26	16.08	95.9	120.3	89.1	94.6	23.15	7.68	13.3	10.6		High	High	High	Peak Found	Peak Found	High	High	Peak Found
	FALSE	High	[R].VPSENVLGEVGSGFK.[V]		1.73666e-09	6.1101e-05	1	1	23	P49748	P49748 [317-331]		0	1518.78	0.154	0.936	0.136	1.398	0.178	1.309	2.73544e-12	0.980946	6.24447e-14	0.751592	2.08121e-08	0.897196	67.77	30.79	2.15	30.79	2.15	0	144	18.3	134.8	102.9	74.6	23.36				Peak Found	High	High	High	High	High	High	High
	FALSE	High	[R].FFEEVNDPAKNDALEMVEETTWQGLK.[E]		4.02125e-06	6.1101e-05	1	1	19	P49748	P49748 [112-137]		1	3040.42	1.718	1.637	1.473	1.992	4.284	2.909	0.235215	0.482748	0.552709	0.117522	5.13848e-06	0.00213138	82.55	77.31	46.3	79.82	71.3	37.84	70.5	170	119.7	39.7	66.55	52.35	5.44	39.52		High	High	High	High	High	High	High	High
	FALSE	High	[R].FGMAAALAGTMR.[G]		0.000292583	6.1101e-05	1	1	18	P49748	P49748 [342-353]		0	1196.59	1.796	1.48	1.128	0.874	1.534	1.347	0.397962	0.860039	0.977114	0.945292	0.80636	0.961735	29.77	24.94	31.6	20.64	30.26	24.22	72.7	137	107.1	83.2	15.61	26.48	21.53	16.89		High	High	High	Not Found	High	High	High	Not Found
	FALSE	High	[R].EGMAALQSDPWQQELYR.[N]		8.89472e-10	6.1101e-05	1	1	21	P49748	P49748 [616-632]		0	2021.94	1.443	1.176	1.227	1.099	1.599	1.292	0.593062	0.984374	0.852992	0.997065	0.535286	0.936974	16.47	28.28	26.27	12.02	7.94	28.44	88.9	127.4	104.5	79.2	11.64	5.1	27.29	10.15		High	High	High	High	High	High	High	High
	FALSE	High	[K].ELGAFGLQVPSELGGVGLCNTQYAR.[L]	1xCarbamidomethyl [C19]	2.43458e-06	6.1101e-05	1	1	15	P49748	P49748 [138-162]	P49748 1xCarbamidomethyl [C156]	0	2636.31	1.87	1.108	1.879	1.466	3.239	1.724	0.118455	0.998432	0.0878799	0.632425	0.000651953	0.577571	44.95	46.83	42.46	66.27	65.68	61.11	86.7	162.2	95.6	55.5	45.95	15.5	33.59	54.07		High	High	High	High	High	High	High	High
	FALSE	High	[K].ELSGLGSALK.[N]		0.00106624	0.000113228	1	1	15	P49748	P49748 [483-492]		0	974.552	1.192	1.446	0.818	1.057	1.2	1.516	0.924071	0.775738	0.91653	0.997065	0.963367	0.645407	15.57	9.43	15.26	10.66	17.2	10.96	88.2	103	127.1	81.8	6.73	13.97	7.33	10.66		High	Peak Found	High	High	High	High	High	High
	FALSE	High	[K].IFGSEAAWK.[V]		0.00159755	0.000167178	1	1	11	P49748	P49748 [420-428]		0	1008.51	1.103	0.932	1.214	0.981	1.03	0.894	0.995654	0.964497	0.908866	0.997065	0.999275	0.942426	29.52	49.24	44.74	39.75	49.97	60.28	93.8	106.1	102.3	97.8	33.86	35.37	35.13	85.21		High	High	High	Peak Found	High	High	Peak Found	High
	FALSE	High	[R].TSAVPSPCGK.[Y]	1xCarbamidomethyl [C8]	0.00221113	0.000209706	1	1	6	P49748	P49748 [230-239]	P49748 1xCarbamidomethyl [C237]	0	1003.49	0.982	1.035	0.949	1.111	1.085	1.146	0.99564	0.986477	0.996985	0.997065	0.993262	1	4.16	6	5.45	6.19	6.13	4.87	102.6	100.8	104.9	91.6	5.32	5.06	3.73	3.49		Peak Found	Peak Found	Peak Found	Peak Found	High	High	Peak Found	Peak Found
	FALSE	High	[K].ITAFVVER.[G]		0.00336965	0.000260014	1	1	17	P49748	P49748 [279-286]		0	934.536	1.264	1.363	0.937	0.959	1.231	1.338	0.884059	0.876037	0.996914	0.997065	0.953034	0.927525	31.72	28.23	20.84	27.06	27.13	21.85	91.2	107.3	114.4	87.1	20.54	31.67	25.93	17.25		High	High	High	High	High	High	High	High
	FALSE	High	[K].SFAVGMFK.[G]		0.00434521	0.000352578	1	1	16	P49748	P49748 [72-79]		0	886.449	1.657	1.224	1.221	1.435	2.378	1.882	0.158595	0.969141	0.877804	0.676235	0.0173356	0.334665	6.39	36.85	22.53	29.56	17.29	35.86	84.7	140.3	115.9	59	29.15	2.81	18.59	45.49		High	High	High	High	High	High	High	High
	FALSE	High	[R].SLSEGHPTAQHEK.[M]		0.00450021	0.000352578	1	1	11	P49748	P49748 [588-600]		0	1420.68	1.043	1.037	1.05	1.712	1.672	1.7	0.998884	0.999447	0.996546	0.396412	0.541711	0.526827	30.08	61.47	54.97	26.01	13.52	69.11	109.8	112.7	109	68.5	24.22	7.51	52.38	12		High	High	High	High	High	Peak Found	High	High
	FALSE	High	[K].IHNFGLIQEK.[L]		0.00971406	0.000739896	1	1	2	P49748	P49748 [373-382]		0	1198.66	100	100	3.343	0.01	2.251	0.799	1.77788e-16	1.80581e-16	2.67927e-05	1.69653e-16	0.0619352	0.78307			98.26		59.36	84.28		250.6	60.6	88.8		34.2	112	63.81		Not Found	Not Found	Not Found	Not Found	Peak Found	Not Found	High	High
	FALSE	High	[R].GFGGITHGPPEK.[K]		0.00997153	0.000772686	1	1	8	P49748	P49748 [287-298]		0	1196.61	1.676	1.338	1.215	0.553	0.923	0.775	0.420714	0.901159	0.930117	0.2295	0.966722	0.69276	31.12	36.47	32.11	33.51	21.83	28.57	70.3	114.3	94	121.4	25.05	17.73	37.93	16.09		High	High	Peak Found	Peak Found	Peak Found	Peak Found	Peak Found	Peak Found
	FALSE	High	[K].ELVEPVSR.[F]		0.0114633	0.000861375	1	1	14	P49748	P49748 [104-111]		0	928.51	0.99	0.95	1.024	1.114	1.035	1.039	0.998496	0.980978	0.998513	0.991406	0.998417	0.999464	15.35	21.38	13.21	14.45	4.2	10.77	106.3	99	99.1	95.6	12.02	11.71	21.62	2.35		Peak Found	High	High	High	High	High	High	High
	FALSE	High	[K].GILLFGTK.[A]		0.0233366	0.00169448	1	1	15	P49748	P49748 [188-195]		0	848.524	0.951	1.05	1.033	0.894	0.888	0.899	0.995847	0.999737	0.998513	0.977058	0.953034	0.952995	53.23	41.22	38.33	57.26	28.79	25.23	94.5	99.7	93.5	112.3	53.89	29.88	19.99	19.43		High	High	High	High	High	High	High	High
	FALSE	High	[K].NDALEMVEETTWQGLK.[E]		0.0446874	0.00337103	1	1	3	P49748	P49748 [122-137]		0	1863.88	1.668	1.671	0.998	100	100	100	0.470324	0.635288	0.998513	1.69653e-16	1.70571e-16	1.69853e-16	3.95	27.7	27.66				92.2	153.8	154			3.77	29.7			Not Found	Not Found	Peak Found	Not Found	Peak Found	Not Found	Peak Found	Not Found
	FALSE	High	[R].IFEGTNDILR.[L]		0.0546907	0.00409639	1	1	1	P49748	P49748 [460-469]		0	1177.62	1.282	1.175	1.122	0.787	1.1	0.961	0.857892	0.968028	0.971471	0.880363	0.983412	0.996537	20.54	21.06	11.88	35.63	26.54	26.32	86.5	110.3	101.6	101.7	30.34	7.48	9	21.92		Peak Found	Peak Found	Peak Found	Peak Found	Peak Found	High	Peak Found	Peak Found
	FALSE	High	[K].VAMHILNNGR.[F]		0.069604	0.00511768	1	1	3	P49748	P49748 [332-341]		0	1124.6	0.718	0.525	1.22	2.196	1.747	1.672	0.511333	0.0264657	0.900875	0.0803494	0.57073	0.646478	55.19	34.32	46.66	80.71	51.46	36.75	169.3	104.4	75.2	51.1	53.3	31.34	20.69	47.31		Peak Found	Not Found	Peak Found	High	Peak Found	Peak Found	Peak Found	High
FALSE	High	Master Protein	P24752	Acetyl-CoA acetyltransferase, mitochondrial OS=Homo sapiens OX=9606 GN=ACAT1 PE=1 SV=1	0	74.355	41	12	148	12	427	45.2	8.85	346.53	12	other metabolic processes;stress response;developmental processes;other biological processes	mitochondrion	other molecular function	Pf00108, Pf02803	38	ENSG00000075239	ACAT1	B2R6H1; G3XAB4; hsa:38; P24752; Q96FG8	Fatty acid beta-oxidation; Ketone bodies synthesis and degradation; Tryptophan metabolism; SARS-CoV-2 and COVID-19 pathway	Branched-chain amino acid catabolism; Utilization of Ketone Bodies; Synthesis of Ketone Bodies	7	0	0.93	0.966	1.004	1.137	1.017	1.05	0.777425	0.83974	0.976034	0.827114	0.950315	0.966785	36.37	41.99	36.5	26.32	41.38	40.34	94.4	116.5	97.4	91.7
	Checked	Confidence	Annotated Sequence	Modifications	Qvality PEP	Qvality q-value	# Protein Groups	# Proteins	# PSMs	Master Protein Accessions	Positions in Master Proteins	Modifications in Master Proteins	# Missed Cleavages	Theo. MH+ [Da]	Abundance Ratio: (rescue mutant) / (ko)	Abundance Ratio: (rescue WT) / (ko)	Abundance Ratio: (rescue mutant) / (rescue WT)	Abundance Ratio: (ko) / (skov3)	Abundance Ratio: (rescue mutant) / (skov3)	Abundance Ratio: (rescue WT) / (skov3)	Abundance Ratio Adj. P-Value: (rescue mutant) / (ko)	Abundance Ratio Adj. P-Value: (rescue WT) / (ko)	Abundance Ratio Adj. P-Value: (rescue mutant) / (rescue WT)	Abundance Ratio Adj. P-Value: (ko) / (skov3)	Abundance Ratio Adj. P-Value: (rescue mutant) / (skov3)	Abundance Ratio Adj. P-Value: (rescue WT) / (skov3)	Abundance Ratio Variability [%]: (rescue mutant) / (ko)	Abundance Ratio Variability [%]: (rescue WT) / (ko)	Abundance Ratio Variability [%]: (rescue mutant) / (rescue WT)	Abundance Ratio Variability [%]: (ko) / (skov3)	Abundance Ratio Variability [%]: (rescue mutant) / (skov3)	Abundance Ratio Variability [%]: (rescue WT) / (skov3)	Abundances (Grouped): ko	Abundances (Grouped): rescue mutant	Abundances (Grouped): rescue WT	Abundances (Grouped): skov3	Abundances (Grouped) CV [%]: ko	Abundances (Grouped) CV [%]: rescue mutant	Abundances (Grouped) CV [%]: rescue WT	Abundances (Grouped) CV [%]: skov3	Quan Info	Found in Sample: [S1] F1: Sample, ko	Found in Sample: [S2] F2: Sample, ko	Found in Sample: [S3] F3: Sample, ko	Found in Sample: [S4] F4: Sample, ko	Found in Sample: [S5] F5: Sample, rescue mutant	Found in Sample: [S6] F6: Sample, rescue mutant	Found in Sample: [S7] F7: Sample, rescue mutant	Found in Sample: [S8] F8: Sample, rescue mutant
	FALSE	High	[R].QAVLGAGLPISTPCTTINK.[V]	1xCarbamidomethyl [C14]	2.30179e-09	6.1101e-05	1	1	19	P24752	P24752 [106-124]	P24752 1xCarbamidomethyl [C119]	0	1941.05	0.917	0.701	1.275	1.228	1.096	0.861	0.984331	0.442363	0.852578	0.94101	0.993379	0.926591	52.67	84.71	47.5	37.84	29.99	51.53	114.2	112.6	80.1	93	52.54	22.01	97.26	15.77		High	High	High	High	High	High	High	High
	FALSE	High	[R].TPIGSFLGSLSLLPATK.[L]		2.62271e-05	6.1101e-05	1	1	10	P24752	P24752 [50-66]		0	1701.98	2.39	1.453	1.624	0.983	2.168	1.362	0.000722577	0.717599	0.256496	0.997065	0.0435588	0.849215	55.52	52.06	42.32	57.39	43.28	43.94	69.7	158.6	98.5	73.2	44.59	30.48	35.11	35.96		Peak Found	High	Peak Found	Peak Found	Peak Found	High	Peak Found	High
	FALSE	High	[R].NEQDAYAINSYTR.[S]		2.48971e-07	6.1101e-05	1	1	16	P24752	P24752 [209-221]		0	1544.7	0.988	1.217	0.821	1.037	1.002	1.277	0.997305	0.963117	0.896583	0.997065	0.993539	0.942426	15.5	22.47	22.88	17.68	21.88	25.57	96.9	95.7	116.3	91.1	8.73	18.12	21.71	15.17		High	High	High	High	High	High	High	High
	FALSE	High	[K].IHMGSCAENTAK.[K]	1xCarbamidomethyl [C6]	1.98033e-07	6.1101e-05	1	1	14	P24752	P24752 [191-202]	P24752 1xCarbamidomethyl [C196]	0	1318.59	0.841	0.914	0.911	1.217	1.14	1.104	0.906276	0.954827	0.992251	0.959748	0.989799	0.995651	28.6	28.9	28.39	12.64	20.27	23.77	109.8	99	100.4	90.9	12.57	20.06	19.51	8.63		High	High	High	High	High	High	Peak Found	High
	FALSE	High	[K].EAYMGNVLQGGEGQAPTR.[Q]		2.81842e-09	6.1101e-05	1	1	18	P24752	P24752 [88-105]		0	1877.88	0.853	1.034	0.817	1.036	0.903	1.07	0.924968	0.999976	0.919515	0.997065	0.967791	1	16.35	28.53	31.91	12.85	15.92	28.31	104.5	89.1	105.6	100.8	11.52	14.94	26.44	4.93		High	High	High	High	High	High	High	High
	FALSE	High	[K].VNINGGAVSLGHPIGMSGAR.[I]		6.60995e-05	6.1101e-05	1	1	10	P24752	P24752 [374-393]		0	1906.99																											No Quan Values	Not Found	High	High	High	High	High	High	Not Found
	FALSE	High	[K].ENGTVTAANASTLNDGAAALVLMTADAAK.[R]		3.29989e-07	6.1101e-05	1	1	18	P24752	P24752 [274-302]		0	2761.37	0.82	0.898	0.958	1.308	1.045	1.119	0.834904	0.954827	0.998513	0.892739	0.993539	1	16.37	45.93	51.64	12.61	8.42	52.12	115.6	94.4	98.9	91.1	17.22	6.11	46.14	3.66		High	High	High	High	High	High	High	Not Found
	FALSE	High	[K].FGNEVIPVTVTVK.[G]		0.000127917	6.1101e-05	1	1	19	P24752	P24752 [231-243]		0	1402.79	0.696	0.709	1.011	1.233	0.821	0.841	0.443384	0.624926	0.998688	0.913822	0.892477	0.915292	61.75	44.77	40.87	44.7	38.09	14.91	127	85.9	82.4	104.7	45.01	42.71	12.72	9.24		High	High	High	High	High	Peak Found	High	High
	FALSE	High	[K].DGLTDVYNK.[I]		0.0421162	0.00308936	1	1	4	P24752	P24752 [182-190]		0	1024.49	1.337	1.06	1.096	1.156	1.496	1.319	0.858657	0.999737	0.978694	0.971795	0.757129	0.934628	14.84	50.01	24.37	14.84	7.84	25.5	91.1	122	108.1	78.8	46.81	4.73	19.76	7.14		Peak Found	Not Found	Peak Found	High	High	Peak Found	Peak Found	Peak Found
	FALSE	High	[R].GSTPYGGVK.[L]		0.0584731	0.00423054	1	1	6	P24752	P24752 [166-174]		0	865.441	0.712	0.732	0.973	0.279	0.193	0.204	0.567907	0.555675	0.999163	9.13227e-06	1.66208e-08	4.45066e-08	16.99	40.91	56.79	3.11	20.37	40.9	66.4	47.3	48.6	237.7		16.07	66.66	12.14		Not Found	Not Found	Not Found	Peak Found	High	High	High	High
	FALSE	High	[K].EVVIVSATR.[T]		0.0995151	0.00824869	1	1	4	P24752	P24752 [41-49]		0	973.568																											No Quan Values	Not Found	Not Found	Not Found	Not Found	High	Not Found	Not Found	High
	FALSE	High	[R].LNVTPLAR.[I]		0.108603	0.00930712	1	1	10	P24752	P24752 [304-311]		0	883.536	0.95	0.88	1.106	0.951	0.926	0.837	0.996563	0.957772	0.971347	0.997065	0.976606	0.920759	16.29	31.96	30.38	55.82	58.2	66.31	100.6	93.5	93.8	112.1	17.16	17.86	26.47	57.65		High	Peak Found	High	Peak Found	High	Peak Found	Peak Found	Peak Found
FALSE	High	Master Protein	Q9BWD1	Acetyl-CoA acetyltransferase, cytosolic OS=Homo sapiens OX=9606 GN=ACAT2 PE=1 SV=2	0	87.605	56	12	145	12	397	41.3	6.92	343.19	12	other metabolic processes	cytosol;mitochondrion;other cell component	other molecular function	Pf00108, Pf02803	39	ENSG00000120437	ACAT2	B7Z233; E1P5B1; hsa:39; Q16146; Q5TCL7; Q8TDM4; Q9BWD1	Cholesterol metabolism with Bloch and Kandutsch-Russell pathways	Cholesterol biosynthesis	2	0	1.272	1.227	1.1	0.845	1.063	0.979	0.228475	0.596832	0.649527	0.510489	0.999953	0.805924	48.92	52.03	54.52	42.73	58.98	39.29	83	114.1	83.6	119.3
	Checked	Confidence	Annotated Sequence	Modifications	Qvality PEP	Qvality q-value	# Protein Groups	# Proteins	# PSMs	Master Protein Accessions	Positions in Master Proteins	Modifications in Master Proteins	# Missed Cleavages	Theo. MH+ [Da]	Abundance Ratio: (rescue mutant) / (ko)	Abundance Ratio: (rescue WT) / (ko)	Abundance Ratio: (rescue mutant) / (rescue WT)	Abundance Ratio: (ko) / (skov3)	Abundance Ratio: (rescue mutant) / (skov3)	Abundance Ratio: (rescue WT) / (skov3)	Abundance Ratio Adj. P-Value: (rescue mutant) / (ko)	Abundance Ratio Adj. P-Value: (rescue WT) / (ko)	Abundance Ratio Adj. P-Value: (rescue mutant) / (rescue WT)	Abundance Ratio Adj. P-Value: (ko) / (skov3)	Abundance Ratio Adj. P-Value: (rescue mutant) / (skov3)	Abundance Ratio Adj. P-Value: (rescue WT) / (skov3)	Abundance Ratio Variability [%]: (rescue mutant) / (ko)	Abundance Ratio Variability [%]: (rescue WT) / (ko)	Abundance Ratio Variability [%]: (rescue mutant) / (rescue WT)	Abundance Ratio Variability [%]: (ko) / (skov3)	Abundance Ratio Variability [%]: (rescue mutant) / (skov3)	Abundance Ratio Variability [%]: (rescue WT) / (skov3)	Abundances (Grouped): ko	Abundances (Grouped): rescue mutant	Abundances (Grouped): rescue WT	Abundances (Grouped): skov3	Abundances (Grouped) CV [%]: ko	Abundances (Grouped) CV [%]: rescue mutant	Abundances (Grouped) CV [%]: rescue WT	Abundances (Grouped) CV [%]: skov3	Quan Info	Found in Sample: [S1] F1: Sample, ko	Found in Sample: [S2] F2: Sample, ko	Found in Sample: [S3] F3: Sample, ko	Found in Sample: [S4] F4: Sample, ko	Found in Sample: [S5] F5: Sample, rescue mutant	Found in Sample: [S6] F6: Sample, rescue mutant	Found in Sample: [S7] F7: Sample, rescue mutant	Found in Sample: [S8] F8: Sample, rescue mutant
	FALSE	High	[R].IVSWSQVGVEPSIMGIGPIPAIK.[Q]		1.81204e-05	6.1101e-05	1	1	13	Q9BWD1	Q9BWD1 [280-302]		0	2378.32	2.629	1.778	1.457	0.855	2.286	1.66	0.00885581	0.41037	0.534133	0.922437	0.0467642	0.565033	38.11	45.66	34.18	51.74	42.08	40.22	62.8	165.2	106.6	65.4	42.4	20.49	27.32	33.61		High	Peak Found	Peak Found	High	High	High	High	High
	FALSE	High	[-].MNAGSDPVVIVSAAR.[T]	1xAcetyl [N-Term]	2.49159e-09	6.1101e-05	1	1	17	Q9BWD1	Q9BWD1 [1-15]	Q9BWD1 1xAcetyl [N-Term]	0	1528.78	0.373	0.588	0.603	1.614	0.578	0.896	0.000524622	0.2882	0.317106	0.505308	0.174648	0.944697	14.38	14.23	11.05	25.84	30.6	15.03	155.3	53.3	90.5	101	13.58	11.8	5.22	36.32		Not Found	High	High	High	High	Not Found	High	High
	FALSE	High	[R].TIIGSFNGALAAVPVQDLGSTVIK.[E]		7.13209e-08	6.1101e-05	1	1	20	Q9BWD1	Q9BWD1 [16-39]		0	2371.32	1.13	1.052	1.279	0.899	1.234	0.95	0.990971	0.999976	0.778539	0.977405	0.931519	0.976875	55.54	45.88	21.65	45.02	23.97	12.22	89.8	119.6	93.6	97	44.94	28.12	9.07	9.86		High	High	High	High	High	High	High	High
	FALSE	High	[R].ILVTLLHTLER.[M]		7.34643e-05	6.1101e-05	1	1	6	Q9BWD1	Q9BWD1 [362-372]		0	1307.8	100		100	0.01	1.02	0.01	1.77788e-16		2.0265e-16	1.69653e-16	0.991815	1.69853e-16					151.09			198		202		17.69		109.06		Not Found	Not Found	Not Found	Not Found	High	Peak Found	Peak Found	High
	FALSE	High	[K].LKPYFLTDGTGTVTPANASGINDGAAAVVLMK.[K]		2.48971e-07	6.1101e-05	1	1	7	Q9BWD1	Q9BWD1 [234-265]		0	3192.66	1.71	1.552	1.144	0.941	1.551	1.337	0.458202	0.744037	0.952086	0.981274	0.76979	0.965204	15.17	44.97	49.04	22.71	33.04	46.04	76	125.3	117.9	80.8	9.06	14.05	41.78	33.85		Not Found	Not Found	Peak Found	Peak Found	Not Found	Peak Found	High	Peak Found
	FALSE	High	[R].ATVAPEDVSEVIFGHVLAAGCGQNPVR.[Q]	1xCarbamidomethyl [C21]	4.79911e-08	6.1101e-05	1	1	25	Q9BWD1	Q9BWD1 [45-71]	Q9BWD1 1xCarbamidomethyl [C65]	0	2793.4	1.865	1.02	1.474	0.746	1.697	0.762	0.0418763	0.998137	0.463525	0.739597	0.332964	0.786661	52.88	43.4	69.43	26.88	45.47	48.98	73.5	155.5	80.9	90.1	30.7	41.87	45.11	22.13		High	High	High	High	High	High	High	High
	FALSE	High	[K].VNIEGGAIALGHPLGASGCR.[I]	1xCarbamidomethyl [C19]	1.19414e-08	6.1101e-05	1	1	16	Q9BWD1	Q9BWD1 [342-361]	Q9BWD1 1xCarbamidomethyl [C360]	0	1949	0.809	0.731	1.17	0.526	0.446	0.384	0.74806	0.509671	0.917419	0.129446	0.020274	0.0129932	56.25	36.23	55.26	35.45	40.79	32.88	91.9	74.3	67.1	166.7	50.49	45.34	34.5	32.04		High	High	High	High	High	Peak Found	High	Peak Found
	FALSE	High	[K].IGEMPLTDSILCDGLTDAFHNCHMGITAENVAK.[K]	2xCarbamidomethyl [C12; C22]	0.001124	0.000113228	1	1	9	Q9BWD1	Q9BWD1 [137-169]	Q9BWD1 2xCarbamidomethyl [C148; C158]	0	3630.67	1.555	0.582	3.067	1.383	2.621	0.889	0.459566	0.212446	0.000397148	0.745579	0.0136068	0.881781	31.99	75.35	25.52	81.03	51.02	51.52	110.2	171.3	53.2	65.3	57.56	11.6	35.8	45.59		Peak Found	High	Peak Found	High	High	Peak Found	High	Peak Found
	FALSE	High	[K].EIVPVLVSTR.[K]		0.0015155	0.000167178	1	1	14	Q9BWD1	Q9BWD1 [201-210]		0	1112.67	0.959	2.173	0.443	0.717	0.697	1.554	0.99564	0.0807172	0.0133235	0.687079	0.489394	0.599876	33.83	37.88	30.94	63.18	44.47	56.39	72.3	70.2	156.6	100.8	24.68	12.54	22.27	79.86		High	High	Peak Found	High	High	High	High	High
	FALSE	High	[R].HGSNIEAMSK.[L]		0.00419552	0.000352578	1	1	4	Q9BWD1	Q9BWD1 [224-233]		0	1073.5	0.999	1.148	0.95	0.938	0.914	1.011	0.996563	0.998432	0.99822	0.988624	0.940937	0.989764	21.45	20.92	35.05	13.89	16.11	30.77	96.8	92.7	109.1	101.4	8.55	26.79	25.25	11.69		Peak Found	High	Peak Found	Peak Found	Peak Found	Peak Found	Peak Found	Peak Found
	FALSE	High	[K].ELGLNPEK.[V]		0.0212233	0.00163874	1	1	13	Q9BWD1	Q9BWD1 [334-341]		0	899.483	1.528	1.331	1.276	0.585	0.965	0.799	0.553835	0.913588	0.828394	0.284969	0.989799	0.831354	46.2	44.68	32.11	47.2	34.99	46.38	74	113	100.9	112.1	37.7	28.84	26.99	38.85		High	High	High	High	Peak Found	High	High	High
	FALSE	High	[K].VAVLSQNR.[T]		0.112085	0.00961156	1	1	1	Q9BWD1	Q9BWD1 [181-188]		0	886.51	1.215	1.181	0.993	0.863	1.037	0.987	0.958417	0.984617	0.999163	0.954815	0.996689	0.985726	18.68	19.76	8.5	27.34	8.29	10.05	87.8	106.7	103.7	101.7	21.73	5.77	6.08	9.17		Peak Found	Peak Found	Peak Found	Peak Found	Peak Found	Peak Found	Peak Found	Peak Found
FALSE	High	Master Protein	Q9H3P7	Golgi resident protein GCP60 OS=Homo sapiens OX=9606 GN=ACBD3 PE=1 SV=4	0	28.237	13	4	33	4	528	60.6	5.06	79.38	4	other metabolic processes	other membranes;mitochondrion;ER/Golgi	other molecular function	Pf00887, Pf13897	64746	ENSG00000182827	ACBD3	B2RB29; hsa:64746; Q5VTJ0; Q6P9F1; Q8IZC5; Q8N4D6; Q9H3P7; Q9H6U3		Golgi Associated Vesicle Biogenesis	1	0	0.926	1.084	0.788	0.958	0.87	1.137	0.88481	0.996259	0.55775	0.965833	0.662102	0.974885	42.54	73.91	53.56	34.21	36.57	38.9	70.1	90.5	128	111.4
	Checked	Confidence	Annotated Sequence	Modifications	Qvality PEP	Qvality q-value	# Protein Groups	# Proteins	# PSMs	Master Protein Accessions	Positions in Master Proteins	Modifications in Master Proteins	# Missed Cleavages	Theo. MH+ [Da]	Abundance Ratio: (rescue mutant) / (ko)	Abundance Ratio: (rescue WT) / (ko)	Abundance Ratio: (rescue mutant) / (rescue WT)	Abundance Ratio: (ko) / (skov3)	Abundance Ratio: (rescue mutant) / (skov3)	Abundance Ratio: (rescue WT) / (skov3)	Abundance Ratio Adj. P-Value: (rescue mutant) / (ko)	Abundance Ratio Adj. P-Value: (rescue WT) / (ko)	Abundance Ratio Adj. P-Value: (rescue mutant) / (rescue WT)	Abundance Ratio Adj. P-Value: (ko) / (skov3)	Abundance Ratio Adj. P-Value: (rescue mutant) / (skov3)	Abundance Ratio Adj. P-Value: (rescue WT) / (skov3)	Abundance Ratio Variability [%]: (rescue mutant) / (ko)	Abundance Ratio Variability [%]: (rescue WT) / (ko)	Abundance Ratio Variability [%]: (rescue mutant) / (rescue WT)	Abundance Ratio Variability [%]: (ko) / (skov3)	Abundance Ratio Variability [%]: (rescue mutant) / (skov3)	Abundance Ratio Variability [%]: (rescue WT) / (skov3)	Abundances (Grouped): ko	Abundances (Grouped): rescue mutant	Abundances (Grouped): rescue WT	Abundances (Grouped): skov3	Abundances (Grouped) CV [%]: ko	Abundances (Grouped) CV [%]: rescue mutant	Abundances (Grouped) CV [%]: rescue WT	Abundances (Grouped) CV [%]: skov3	Quan Info	Found in Sample: [S1] F1: Sample, ko	Found in Sample: [S2] F2: Sample, ko	Found in Sample: [S3] F3: Sample, ko	Found in Sample: [S4] F4: Sample, ko	Found in Sample: [S5] F5: Sample, rescue mutant	Found in Sample: [S6] F6: Sample, rescue mutant	Found in Sample: [S7] F7: Sample, rescue mutant	Found in Sample: [S8] F8: Sample, rescue mutant
	FALSE	High	[R].GPGASGEQPEPGEAAAGGAAEEAR.[R]		3.78666e-10	6.1101e-05	1	1	16	Q9H3P7	Q9H3P7 [50-73]		0	2165.97	1.349	1.14	1.118	0.941	1.3	1.127	0.922212	0.999673	0.968246	0.980166	0.966722	1	52.25	55.6	25.15	49.67	27.87	32.62	85.7	121.9	103.4	88.9	50.51	8.51	26.13	24.14		High	High	High	High	High	High	High	High
	FALSE	High	[K].QQEVVVAGSSLPTSSK.[V]		9.61352e-06	6.1101e-05	1	1	15	Q9H3P7	Q9H3P7 [307-322]		0	1616.85	0.804	1.499	0.551	0.915	0.748	1.394	0.807418	0.785096	0.233138	0.984636	0.722679	0.885555	17.76	35.95	32.28	6.59	17.32	35.47	91	73.2	136.4	99.4		14.9	27.95	6.41		High	High	High	High	High	Peak Found	High	Peak Found
	FALSE	High	[K].NANKPLLDEIVPVYR.[R]		0.00470173	0.000402583	1	1	1	Q9H3P7	Q9H3P7 [470-484]		0	1740.96																											No Quan Values	Not Found	Not Found	Not Found	Not Found	Not Found	Not Found	Not Found	Not Found
	FALSE	High	[K].IQQDADSVITVGR.[G]		0.0208598	0.0015986	1	1	1	Q9H3P7	Q9H3P7 [387-399]		0	1401.73	0.779	0.543	1.121	1.059	0.534	0.486	0.743712	0.0703074	0.979029	0.997065	0.102153	0.0328796	70.48	82.51	98.21	40.61	76.74	94.2	140.7	68.5	62.4	128.3	57.88	71.24	91.2	16.78		Peak Found	Peak Found	Not Found	Peak Found	Not Found	Not Found	High	Peak Found
FALSE	High	Master Protein	Q5T8D3	Acyl-CoA-binding domain-containing protein 5 OS=Homo sapiens OX=9606 GN=ACBD5 PE=1 SV=1	0	9.626	6	3	7	3	534	60.1	5.33	12.77	3	other metabolic processes	other membranes;cytosol;nucleus;other cytoplasmic organelle	other molecular function	Pf00887	91452	ENSG00000107897	ACBD5	B3KQ56; D3DRW0; hsa:91452; Q5T8D3; Q5T8D4; Q5T8E1; Q5T8E2; Q86UV1; Q8N6E3; Q9UFB5		RHOC GTPase cycle; RHOA GTPase cycle; Peroxisomal lipid metabolism; Class I peroxisomal membrane protein import	4	0	0.01	0.58	0.01	100		100	2.53519e-16	0.00245168	2.40117e-16	2.12228e-16		1.93934e-16		69.3					253.2		146.8
	Checked	Confidence	Annotated Sequence	Modifications	Qvality PEP	Qvality q-value	# Protein Groups	# Proteins	# PSMs	Master Protein Accessions	Positions in Master Proteins	Modifications in Master Proteins	# Missed Cleavages	Theo. MH+ [Da]	Abundance Ratio: (rescue mutant) / (ko)	Abundance Ratio: (rescue WT) / (ko)	Abundance Ratio: (rescue mutant) / (rescue WT)	Abundance Ratio: (ko) / (skov3)	Abundance Ratio: (rescue mutant) / (skov3)	Abundance Ratio: (rescue WT) / (skov3)	Abundance Ratio Adj. P-Value: (rescue mutant) / (ko)	Abundance Ratio Adj. P-Value: (rescue WT) / (ko)	Abundance Ratio Adj. P-Value: (rescue mutant) / (rescue WT)	Abundance Ratio Adj. P-Value: (ko) / (skov3)	Abundance Ratio Adj. P-Value: (rescue mutant) / (skov3)	Abundance Ratio Adj. P-Value: (rescue WT) / (skov3)	Abundance Ratio Variability [%]: (rescue mutant) / (ko)	Abundance Ratio Variability [%]: (rescue WT) / (ko)	Abundance Ratio Variability [%]: (rescue mutant) / (rescue WT)	Abundance Ratio Variability [%]: (ko) / (skov3)	Abundance Ratio Variability [%]: (rescue mutant) / (skov3)	Abundance Ratio Variability [%]: (rescue WT) / (skov3)	Abundances (Grouped): ko	Abundances (Grouped): rescue mutant	Abundances (Grouped): rescue WT	Abundances (Grouped): skov3	Abundances (Grouped) CV [%]: ko	Abundances (Grouped) CV [%]: rescue mutant	Abundances (Grouped) CV [%]: rescue WT	Abundances (Grouped) CV [%]: skov3	Quan Info	Found in Sample: [S1] F1: Sample, ko	Found in Sample: [S2] F2: Sample, ko	Found in Sample: [S3] F3: Sample, ko	Found in Sample: [S4] F4: Sample, ko	Found in Sample: [S5] F5: Sample, rescue mutant	Found in Sample: [S6] F6: Sample, rescue mutant	Found in Sample: [S7] F7: Sample, rescue mutant	Found in Sample: [S8] F8: Sample, rescue mutant
	FALSE	High	[R].LQEDMQNVLQR.[L]		0.000571049	0.000113228	1	1	5	Q5T8D3	Q5T8D3 [456-466]		0	1373.68	0.01	0.58	0.01	100		100	1.77788e-16	0.186038	2.0265e-16	1.69653e-16		1.69853e-16		69.3					253.2		146.8		61.44					Not Found	Peak Found	Peak Found	Peak Found	High	Not Found	High	Not Found
	FALSE	High	[R].GGETDEFSNVR.[R]		0.00358302	0.000306987	1	1	1	Q5T8D3	Q5T8D3 [397-407]		0	1210.53																											No Quan Values	Not Found	Not Found	Not Found	High	Not Found	Not Found	Not Found	Not Found
	FALSE	High	[K].IIETMPMTEK.[V]		0.107748	0.00921351	1	1	1	Q5T8D3	Q5T8D3 [124-133]		0	1192.6																											No Quan Values	Not Found	Not Found	Not Found	Not Found	Not Found	Not Found	Not Found	Not Found
FALSE	High	Master Protein	Q9UKV3	Apoptotic chromatin condensation inducer in the nucleus OS=Homo sapiens OX=9606 GN=ACIN1 PE=1 SV=2	0	84.611	17	21	191	21	1341	151.8	6.43	330.94	21	cell organization and biogenesis;RNA metabolism OR transcription;other metabolic processes;developmental processes;other biological processes	plasma membrane;other membranes;cytosol;nucleus;other cell component	nucleic acid binding activity;other molecular function	Pf02037, Pf16294	22985	ENSG00000100813	ACIN1	B2RTT4; D3DS45; hsa:22985; O75158; Q9UG91; Q9UKV1; Q9UKV2; Q9UKV3		Apoptotic cleavage of cellular proteins	1	0	1.026	1.061	0.981	1.041	1.131	1.121	0.999662	0.970591	0.984724	0.97144	0.913223	0.909633	30.43	37.01	27.36	46.25	35.33	37.22	89.5	94	104	112.5
	Checked	Confidence	Annotated Sequence	Modifications	Qvality PEP	Qvality q-value	# Protein Groups	# Proteins	# PSMs	Master Protein Accessions	Positions in Master Proteins	Modifications in Master Proteins	# Missed Cleavages	Theo. MH+ [Da]	Abundance Ratio: (rescue mutant) / (ko)	Abundance Ratio: (rescue WT) / (ko)	Abundance Ratio: (rescue mutant) / (rescue WT)	Abundance Ratio: (ko) / (skov3)	Abundance Ratio: (rescue mutant) / (skov3)	Abundance Ratio: (rescue WT) / (skov3)	Abundance Ratio Adj. P-Value: (rescue mutant) / (ko)	Abundance Ratio Adj. P-Value: (rescue WT) / (ko)	Abundance Ratio Adj. P-Value: (rescue mutant) / (rescue WT)	Abundance Ratio Adj. P-Value: (ko) / (skov3)	Abundance Ratio Adj. P-Value: (rescue mutant) / (skov3)	Abundance Ratio Adj. P-Value: (rescue WT) / (skov3)	Abundance Ratio Variability [%]: (rescue mutant) / (ko)	Abundance Ratio Variability [%]: (rescue WT) / (ko)	Abundance Ratio Variability [%]: (rescue mutant) / (rescue WT)	Abundance Ratio Variability [%]: (ko) / (skov3)	Abundance Ratio Variability [%]: (rescue mutant) / (skov3)	Abundance Ratio Variability [%]: (rescue WT) / (skov3)	Abundances (Grouped): ko	Abundances (Grouped): rescue mutant	Abundances (Grouped): rescue WT	Abundances (Grouped): skov3	Abundances (Grouped) CV [%]: ko	Abundances (Grouped) CV [%]: rescue mutant	Abundances (Grouped) CV [%]: rescue WT	Abundances (Grouped) CV [%]: skov3	Quan Info	Found in Sample: [S1] F1: Sample, ko	Found in Sample: [S2] F2: Sample, ko	Found in Sample: [S3] F3: Sample, ko	Found in Sample: [S4] F4: Sample, ko	Found in Sample: [S5] F5: Sample, rescue mutant	Found in Sample: [S6] F6: Sample, rescue mutant	Found in Sample: [S7] F7: Sample, rescue mutant	Found in Sample: [S8] F8: Sample, rescue mutant
	FALSE	High	[K].KPSISITTESLK.[S]		1.29162e-06	6.1101e-05	1	1	13	Q9UKV3	Q9UKV3 [861-872]		0	1303.75	0.742	0.869	0.829	1.04	0.749	0.903	0.614353	0.896897	0.937191	0.997555	0.690277	0.915292	27.32	50.55	56.51	57.05	59.72	64.4	109.8	82	98.8	109.4	22.61	24.27	42.51	59.4		High	High	High	Peak Found	Peak Found	High	High	High
	FALSE	High	[K].GVPAGNSDTEGGQPGR.[K]		1.03229e-07	6.1101e-05	1	1	17	Q9UKV3	Q9UKV3 [832-847]		0	1498.69	1.175	1.504	0.707	0.898	1.065	1.285	0.997897	0.771022	0.663197	0.966783	0.986272	0.987807	29.47	27.42	28.76	31.32	24.85	37.89	78.1	101.1	127.5	93.3	21.72	15.83	25.34	18.99		High	High	High	High	High	High	High	High
	FALSE	High	[K].LSEGSQPAEEEEDQETPSR.[N]		1.95361e-06	6.1101e-05	1	1	8	Q9UKV3	Q9UKV3 [239-257]		0	2117.91																											No Quan Values	High	High	High	High	Not Found	High	Not Found	Not Found
	FALSE	High	[K].SHCFVTYSTVEEAVATR.[T]	1xCarbamidomethyl [C3]	8.02247e-05	6.1101e-05	1	1	2	Q9UKV3	Q9UKV3 [1050-1066]	Q9UKV3 1xCarbamidomethyl [C1052]	0	1956.91	100	100	1.22	0.01	1.267	1.039	1.77788e-16	1.80581e-16	0.902047	1.69653e-16	0.971749	0.985726			0		34.79	34.79		153.3	125.7	121				55.03		Not Found	Not Found	Not Found	Not Found	Not Found	Peak Found	Not Found	Not Found
	FALSE	High	[K].AAPCIYWLPLTDSQIVQK.[E]	1xCarbamidomethyl [C4]	0.0005915	0.000113228	1	1	4	Q9UKV3	Q9UKV3 [1220-1237]	Q9UKV3 1xCarbamidomethyl [C1223]	0	2103.09																											No Quan Values	Not Found	Not Found	Not Found	Not Found	Not Found	Not Found	High	Not Found
	FALSE	High	[K].STLADYSAQK.[D]		0.000790701	0.000113228	1	1	11	Q9UKV3	Q9UKV3 [507-516]		0	1083.53	0.826	0.889	1.048	1.452	1.333	1.307	0.831647	0.907589	0.995979	0.742263	0.936102	0.969275	33.98	35.21	33.21	32.98	22.45	29.86	117.9	105.7	100.9	75.6	32.78	17.23	29.16	12.16		High	High	High	Peak Found	Peak Found	High	Peak Found	Peak Found
	FALSE	High	[R].WGASTATTQK.[K]		0.000894297	0.000113228	1	1	19	Q9UKV3	Q9UKV3 [851-860]		0	1050.52	1.067	1.019	1.027	1.299	1.385	1.263	0.998884	0.998432	0.996914	0.895196	0.87089	0.974757	34.86	31.72	30.22	34.86	20.79	21.74	108.5	105.5	103.1	82.8	26.56	11.36	18.96	16.95		High	High	High	High	High	High	High	High
	FALSE	High	[R].TGTLVEEAFWIDK.[I]		0.000855828	0.000113228	1	1	1	Q9UKV3	Q9UKV3 [1035-1047]		0	1508.76																											No Quan Values	Not Found	Not Found	Not Found	Not Found	Not Found	Not Found	Not Found	Not Found
	FALSE	High	[K].VTLGDTLTR.[R]		0.000926313	0.000113228	1	1	12	Q9UKV3	Q9UKV3 [971-979]		0	975.547	0.941	0.982	0.956	1.013	0.957	0.971	0.986099	0.985359	0.998688	1	0.977899	0.979024	9.9	14.98	21.99	30.28	32.85	40.27	101.7	96.3	100.7	101.2	3.11	9.14	22.23	31.37		High	Peak Found	Peak Found	Peak Found	High	High	High	High
	FALSE	High	[R].SQEQEVLER.[G]		0.0108796	0.000772686	1	1	21	Q9UKV3	Q9UKV3 [328-336]		0	1117.55	1.104	1.307	0.829	0.915	0.975	1.175	0.998496	0.957772	0.945716	0.986465	0.976157	0.994958	20.54	13.07	16.48	35.85	37.33	35.2	83.3	99	114.4	103.3	17.28	13.62	17.53	30.25		High	High	High	High	High	High	High	High
	FALSE	High	[R].VKPEEMMDERPK.[T]		0.00979914	0.000772686	1	1	4	Q9UKV3	Q9UKV3 [314-325]		0	1488.72	1.262	1.158	1.037	1.099	1.265	1.337	0.978471	0.998432	0.998336	0.997065	0.983412	0.97519	42.52	23.1	44.86	64.5	55.98	64.11	95.8	115.3	105.8	83.1	14.82	36.08	20.13	57.11		High	Peak Found	High	Peak Found	Peak Found	Peak Found	Peak Found	Peak Found
	FALSE	High	[K].IEELALAK.[G]		0.0128363	0.00111767	1	1	7	Q9UKV3	Q9UKV3 [533-540]		0	886.524	0.919	1.141	0.762	0.8	0.644	0.851	0.979272	0.995705	0.813101	0.89059	0.406022	0.915651	21.72	20.75	18.5	40.16	27.77	36.1	89.7	84.5	102.7	123.1	20.92	10.24	13.99	27.26		High	Peak Found	Peak Found	Peak Found	High	Peak Found	High	Peak Found
	FALSE	High	[K].GALMLENLQK.[H]		0.0141243	0.00119228	1	1	17	Q9UKV3	Q9UKV3 [104-113]		0	1116.61																											No Quan Values	High	Not Found	High	Not Found	High	High	High	High
	FALSE	High	[K].TTSPLEEEER.[E]		0.0284429	0.00210748	1	1	5	Q9UKV3	Q9UKV3 [363-372]		0	1190.55	1.054	1.008	1.082	1.099	1.212	1.121	0.998496	0.982525	0.992251	0.995521	0.986696	1	27.21	25.4	14.13	25.05	14.33	19.7	102.9	108.1	99.9	89.1	22.72	8.75	18.92	16.66		Peak Found	High	Peak Found	High	Peak Found	Peak Found	Peak Found	Peak Found
	FALSE	High	[R].LSQPESAEK.[H]		0.0296894	0.0022984	1	1	6	Q9UKV3	Q9UKV3 [709-717]		0	988.495	1.789	1.466	1.243	1.695	2.796	2.484	0.599353	0.98914	0.790475	0.831091	0.106339	0.784657	8.35	4.06	2.71	55.66	58.56	54.16	82	149.4	120.2	48.4	3.87	12.56		45.5		High	Not Found	High	Not Found	Not Found	High	Peak Found	High
	FALSE	High	[R].KISVVSATK.[G]		0.0312555	0.002404	1	1	11	Q9UKV3	Q9UKV3 [823-831]		1	932.578	1.146	1.009	1.147	0.958	1.068	0.956	0.998496	0.987337	0.973919	0.984804	0.991124	0.939557	26.83	25.85	20.33	27.48	26.59	27.52	94.2	110.4	94.1	101.2	22.04	7.63	14.46	23.92		High	High	High	High	High	High	High	Peak Found
	FALSE	High	[R].RLSQPESAEK.[H]		0.0340458	0.00257776	1	1	4	Q9UKV3	Q9UKV3 [708-717]		1	1144.6	1.418	1.183	1.198	1.041	1.458	1.231	0.906856	0.999737	0.853169	0.99609	0.937296	0.995492	65.53	65.54	29.17	95.27	20.57	20.58	87.7	124.3	103.7	84.2	69.73	15.93	29.13	10.37		Peak Found	Peak Found	Not Found	High	High	Peak Found	Peak Found	Peak Found
	FALSE	High	[R].GLLVDRPSETK.[T]		0.0507125	0.00373797	1	1	7	Q9UKV3	Q9UKV3 [1097-1107]		0	1214.67	1.049	1.223	0.858	1.041	1.196	1.192	0.998496	0.965539	0.959604	1	0.967791	0.987807	24.61	32.88	25.26	32.6	38.2	43.87	93.2	107.1	114	85.8	21.24	16	26.66	32.36		High	Peak Found	Peak Found	High	Peak Found	Peak Found	Peak Found	Peak Found
	FALSE	High	[K].LLDDLFR.[K]		0.069604	0.00511768	1	1	15	Q9UKV3	Q9UKV3 [1210-1216]		0	891.493	0.647	0.596	1.059	1.72	1.078	1.066	0.319137	0.293931	0.996116	0.323677	0.996514	1	28.17	21.81	23.47	26.13	24.74	19.42	142.8	90	87.8	79.4	17.27	27.3	7.64	29.17		High	High	High	High	High	Peak Found	High	High
	FALSE	High	[K].ISVVSATK.[G]		0.0787262	0.00600305	1	1	4	Q9UKV3	Q9UKV3 [824-831]		0	804.483	0.942	0.98	1.052	1.14	1.179	1.118	0.974993	0.980989	0.998287	0.988113	0.995307	1	23.39	45.43	16.91	48.08	24.61	24.66	112.9	103.7	98.6	84.7	34.51	8.49	16.49	19.38		Peak Found	Not Found	Peak Found	Peak Found	Peak Found	Peak Found	High	Not Found
	FALSE	High	[K].SGVSITIDDPVR.[T]		0.109465	0.00933195	1	1	3	Q9UKV3	Q9UKV3 [987-998]		0	1258.66	1.177	1.248	0.949	0.768	0.938	0.929	0.945809	0.94205	0.996985	0.869288	0.989799	0.987807	20.69	14.29	11.86	72.38	67.5	62.22	83.9	98.8	104.8	112.5	18.14	12.65	5.79	78.18		High	Peak Found	Peak Found	Peak Found	Peak Found	Peak Found	Peak Found	Peak Found
FALSE	High	Master Protein	P53396	ATP-citrate synthase OS=Homo sapiens OX=9606 GN=ACLY PE=1 SV=3	0	322.756	52	46	825	46	1101	120.8	7.33	1893.68	46	other metabolic processes	non-structural extracellular;plasma membrane;other membranes;cytosol;nucleus;other cytoplasmic organelle;other cell component	other molecular function	Pf00285, Pf00549, Pf02629, Pf16114	47	ENSG00000131473	ACLY	B4DIM0; B4E3P0; hsa:47; P53396; Q13037; Q9BRL0	Sterol regulatory element-binding proteins (SREBP) signaling; TCA cycle and deficiency of pyruvate dehydrogenase complex (PDHc); Fatty acid biosynthesis; Amino acid metabolism; Lipid metabolism pathway; Clear cell renal cell carcinoma pathways; Metabolic reprogramming in colon cancer	Neutrophil degranulation; Fatty acyl-CoA biosynthesis; ChREBP activates metabolic gene expression	10	0	1.1	1.129	1.005	0.952	1.063	1.061	0.88481	0.839816	0.97757	0.921686	0.999953	0.999832	43.68	44.39	35.14	42.59	39.41	32.68	149.1	85.1	83.1	82.8
	Checked	Confidence	Annotated Sequence	Modifications	Qvality PEP	Qvality q-value	# Protein Groups	# Proteins	# PSMs	Master Protein Accessions	Positions in Master Proteins	Modifications in Master Proteins	# Missed Cleavages	Theo. MH+ [Da]	Abundance Ratio: (rescue mutant) / (ko)	Abundance Ratio: (rescue WT) / (ko)	Abundance Ratio: (rescue mutant) / (rescue WT)	Abundance Ratio: (ko) / (skov3)	Abundance Ratio: (rescue mutant) / (skov3)	Abundance Ratio: (rescue WT) / (skov3)	Abundance Ratio Adj. P-Value: (rescue mutant) / (ko)	Abundance Ratio Adj. P-Value: (rescue WT) / (ko)	Abundance Ratio Adj. P-Value: (rescue mutant) / (rescue WT)	Abundance Ratio Adj. P-Value: (ko) / (skov3)	Abundance Ratio Adj. P-Value: (rescue mutant) / (skov3)	Abundance Ratio Adj. P-Value: (rescue WT) / (skov3)	Abundance Ratio Variability [%]: (rescue mutant) / (ko)	Abundance Ratio Variability [%]: (rescue WT) / (ko)	Abundance Ratio Variability [%]: (rescue mutant) / (rescue WT)	Abundance Ratio Variability [%]: (ko) / (skov3)	Abundance Ratio Variability [%]: (rescue mutant) / (skov3)	Abundance Ratio Variability [%]: (rescue WT) / (skov3)	Abundances (Grouped): ko	Abundances (Grouped): rescue mutant	Abundances (Grouped): rescue WT	Abundances (Grouped): skov3	Abundances (Grouped) CV [%]: ko	Abundances (Grouped) CV [%]: rescue mutant	Abundances (Grouped) CV [%]: rescue WT	Abundances (Grouped) CV [%]: skov3	Quan Info	Found in Sample: [S1] F1: Sample, ko	Found in Sample: [S2] F2: Sample, ko	Found in Sample: [S3] F3: Sample, ko	Found in Sample: [S4] F4: Sample, ko	Found in Sample: [S5] F5: Sample, rescue mutant	Found in Sample: [S6] F6: Sample, rescue mutant	Found in Sample: [S7] F7: Sample, rescue mutant	Found in Sample: [S8] F8: Sample, rescue mutant
	FALSE	High	[R].KHPEVDVLINFASLR.[S]		4.77622e-07	6.1101e-05	1	1	17	P53396	P53396 [562-576]		1	1737.96	1.308	0.717	1.869	1.151	1.264	0.817	0.913713	0.434606	0.099488	0.985167	0.967791	0.705822	63.12	22.48	65.31	38.72	60.42	38.88	100.4	131.3	81.2	87.2	20.01	50.81	19.31	49.08		High	High	High	High	High	High	High	High
	FALSE	High	[R].KPASFMTSICDER.[G]	1xCarbamidomethyl [C10]	9.25067e-09	6.1101e-05	1	1	18	P53396	P53396 [836-848]	P53396 1xCarbamidomethyl [C845]	0	1541.71	1.419	1.328	1.071	0.657	0.991	0.944	0.517051	0.91625	0.992681	0.565254	0.999275	0.995492	47.87	54.25	23.7	45.9	12.82	22.22	71.4	110.6	103.2	114.8	51.67	15.48	23.97	8.55		High	High	High	Peak Found	High	High	High	High
	FALSE	High	[K].IGNTGGMLDNILASK.[L]		2.28162e-09	6.1101e-05	1	1	20	P53396	P53396 [636-650]		0	1503.78	0.767	0.663	1.118	1.503	1.035	0.958	0.688419	0.518272	0.982839	0.554271	0.993539	0.994958	18.26	10.31	21.45	16.39	34.18	18.56	127	98.3	85.6	89.2	7.21	22.6	12.52	27.84		High	High	High	High	High	High	High	High
	FALSE	High	[K].LGLVGVNLTLDGVK.[S]		7.81985e-07	6.1101e-05	1	1	32	P53396	P53396 [69-82]		0	1397.84	0.731	1.011	0.728	0.882	0.66	0.863	0.633398	0.999737	0.699281	0.977044	0.502946	0.962659	54.17	32.98	32.33	44.65	21.34	32.77	105.3	72.6	106.5	115.6	31.03	59	18.53	49.16		High	High	High	High	High	High	High	High
	FALSE	High	[R].TTDGVYEGVAIGGDR.[Y]		9.39991e-05	6.1101e-05	1	1	9	P53396	P53396 [677-691]		0	1509.72	1.295	1.243	1.066	1.155	1.337	1.392	0.905461	0.961059	0.994713	0.982337	0.8985	0.93763	68.46	51.16	35.06	74.39	38.33	36.69	87.4	113.2	114.8	84.6	59.21	20.08	31.16	38.7		Not Found	Peak Found	Peak Found	High	High	High	High	High
	FALSE	High	[R].QHFPATPLLDYALEVEK.[I]		1.8545e-08	6.1101e-05	1	1	42	P53396	P53396 [996-1012]		0	1971.02	1.409	1.362	1.035	0.858	1.21	1.17	0.657069	0.850409	0.998513	0.965631	0.930098	0.980167	12.52	19.1	10.23	20.88	15.99	17.26	80.7	115.5	109.9	94	22.36	2.39	8.18	25.36		High	High	High	High	High	High	High	High
	FALSE	High	[K].VDATADYICK.[V]	1xCarbamidomethyl [C9]	3.56918e-05	6.1101e-05	1	1	12	P53396	P53396 [221-230]	P53396 1xCarbamidomethyl [C229]	0	1155.54	1.187	1.805	0.712	0.925	1.153	1.692	0.9142	0.324105	0.564112	0.997065	0.966272	0.437793	33.54	34.7	32.36	18.28	24.59	26.25	75.5	97.1	143	84.5	46.17	24.85	25.13	9.98		Peak Found	High	Peak Found	Peak Found	High	High	High	High
	FALSE	High	[R].GQELIYAGMPITEVFK.[E]		4.10905e-05	6.1101e-05	1	1	2	P53396	P53396 [849-864]		0	1795.93																											No Quan Values	Not Found	Not Found	Not Found	Not Found	High	Not Found	Not Found	Not Found
	FALSE	High	[K].GVTIIGPATVGGIKPGCFK.[I]	1xCarbamidomethyl [C17]	4.0599e-08	6.1101e-05	1	1	31	P53396	P53396 [617-635]	P53396 1xCarbamidomethyl [C633]	0	1872.04	0.718	0.818	0.998	0.593	0.489	0.499	0.528149	0.906476	1	0.238064	0.0700535	0.0875648	25.8	40.67	36.57	28.5	47.38	48.45	92.1	71.7	77.3	158.9	58.62	42.06	37.29	27.23		High	High	High	High	High	High	High	High
	FALSE	High	[R].LLQDHPWLLSQNLVVKPDQLIK.[R]		2.14525e-09	6.1101e-05	1	1	26	P53396	P53396 [43-64]		0	2597.48	2.301	1.263	1.89	1.171	2.773	1.614	0.00150421	0.931086	0.0565186	0.953416	0.00269781	0.627708	30.25	30.95	30.55	35.98	33.68	36.2	70.4	167.8	99.9	61.9	21.63	22.43	18.62	33.53		High	High	High	High	High	High	Peak Found	High
	FALSE	High	[K].ILIIGGSIANFTNVAATFK.[G]		1.75069e-07	6.1101e-05	1	1	49	P53396	P53396 [337-355]		0	1950.11	1.619	1.9	1.083	0.689	1.069	1.319	0.428421	0.215303	0.987812	0.589251	0.999275	0.93763	48.78	49.77	52.87	48.88	69.3	49.3	66.5	107.6	120.3	105.6	20.09	44.02	46.31	56.01		High	High	High	High	High	High	High	High
	FALSE	High	[R].TIAIIAEGIPEALTR.[K]		1.07442e-08	6.1101e-05	1	1	31	P53396	P53396 [593-607]		0	1567.91	0.756	0.804	0.903	1.22	0.914	0.849	0.705716	0.873183	0.982839	0.824551	0.983584	0.950378	34.36	42.52	25.27	33.61	33.59	23.34	118.4	86	87.7	107.8	30.92	22.61	13.28	17.9		High	High	High	High	High	High	High	High
	FALSE	High	[R].SMGFIGHYLDQK.[R]		1.58788e-05	6.1101e-05	1	1	16	P53396	P53396 [1066-1077]		0	1395.67	1.424	1.339	1.033	0.711	1.012	0.96	0.504149	0.903687	0.998336	0.731068	0.999275	0.995245	31.5	36.91	31.92	38.71	34.68	36.71	76.4	109.9	109	104.8	26.68	18.79	23.41	46.77		High	High	High	High	High	High	Peak Found	High
	FALSE	High	[K].DGVYVLDLAAK.[V]		0.000190088	6.1101e-05	1	1	18	P53396	P53396 [210-220]		0	1163.63	1.209	1.097	1.144	0.741	0.935	0.845	0.924961	0.995634	0.952086	0.759694	0.989799	0.952995	20.88	14.82	9.1	27	26.03	23.24	88.9	103.5	92.7	115	14.42	5.94	9.86	18.56		High	High	High	High	High	High	High	High
	FALSE	High	[R].DEPSVAAMVYPFTGDHK.[Q]		8.17796e-09	6.1101e-05	1	1	10	P53396	P53396 [522-538]		0	1863.86	0.456	0.524	0.773	1.205	0.546	0.644	0.00459157	0.139829	0.828083	0.919882	0.129652	0.319519	71.59	42.36	52.66	10.29	71.56	40.42	137.2	65.9	85.3	111.5	34.88	72.02	27.21	21.57		High	High	Peak Found	High	High	High	Peak Found	Peak Found
	FALSE	High	[K].WGDIEFPPPFGR.[E]		7.81985e-07	6.1101e-05	1	1	65	P53396	P53396 [233-244]		0	1417.69	1.137	1.197	0.999	0.989	1.204	1.184	0.990103	0.964497	0.998688	0.999317	0.953034	0.974223	42.83	27.55	59.48	23.85	47.56	24.21	88.9	107.2	111.2	92.7	10.87	60.07	24.14	17.8		High	High	High	High	High	High	High	High
	FALSE	High	[R].SGGMSNELNNIISR.[T]	1xOxidation [M4]	4.09269e-06	6.1101e-05	1	1	2	P53396	P53396 [663-676]		0	1507.72																											No Quan Values	Not Found	Not Found	Not Found	Not Found	Not Found	Not Found	High	Not Found
	FALSE	High	[R].SGGMSNELNNIISR.[T]		1.48103e-07	6.1101e-05	1	1	14	P53396	P53396 [663-676]		0	1491.72	1.512	1.132	1.481	0.789	1.231	0.904	0.46768	0.99004	0.465915	0.882546	0.913514	0.983242	30.3	29.21	42.26	10.55	25.93	26.66	80.2	126.6	93	100.2	11.11	55.69	25.64	4.64		High	High	High	High	High	High	High	High
	FALSE	High	[R].EAYPEEAYIADLDAK.[S]		2.13502e-08	6.1101e-05	1	1	33	P53396	P53396 [245-259]		0	1697.79	0.501	0.538	0.938	3.233	1.44	1.552	0.0406434	0.214848	0.996914	0.000150466	0.693334	0.587941	61.91	55.08	60.81	55.03	68.5	54.17	173.4	80.2	85.5	60.9	60.93	98.25	51.82	46.2		High	High	High	High	High	High	High	High
	FALSE	High	[K].DLVSSLTSGLLTIGDR.[F]		8.39683e-09	6.1101e-05	1	1	9	P53396	P53396 [919-934]		0	1646.9	1.286	1.664	0.773	0.741	0.953	1.162	0.796515	0.470847	0.767753	0.763979	0.993539	0.971653	25.86	25.86	3.25	18.69	10.67	11.32	75.5	97.1	125.6	101.9	20.76		8.57	10.15		High	High	Not Found	High	High	High	Not Found	Not Found
	FALSE	High	[K].AFDSGIIPMEFVNK.[M]		3.22927e-08	6.1101e-05	1	1	21	P53396	P53396 [949-962]		0	1567.78	0.644	0.64	0.984	1.248	0.848	0.853	0.249178	0.4176	0.999163	0.844386	0.953034	0.932355	68.83	71.12	17.35	70.72	24.81	10.84	133.7	83.3	84.7	98.3	55.2	17.01	8.76	10.44		Peak Found	High	High	High	High	Peak Found	High	High
	FALSE	High	[R].YPGSTFMDHVLR.[Y]		5.1493e-08	6.1101e-05	1	1	20	P53396	P53396 [692-703]		0	1422.68	1.013	0.719	1.238	1.386	1.603	1.353	0.998496	0.551944	0.875959	0.828878	0.512061	0.916553	62.62	76.32	29.28	76.32	37.02	39.02	117.8	112.5	84.7	85	64.15	28.64	25.68	25.35		High	High	High	High	High	High	High	High
	FALSE	High	[R].AVQGMLDFDYVCSR.[D]	1xCarbamidomethyl [C12]	9.75246e-09	6.1101e-05	1	1	37	P53396	P53396 [508-521]	P53396 1xCarbamidomethyl [C519]	0	1660.75	1.593	1.661	0.713	0.872	1.376	1.518	0.423914	0.440554	0.630325	0.965631	0.827166	0.655357	56.65	61.71	50.01	35.23	44.68	51.79	68.1	115.3	138.4	78.1	52.04	34.94	39.07	26.91		High	High	High	High	High	High	High	High
	FALSE	High	[R].SAYDSTMETMNYAQIR.[T]		2.68622e-10	6.1101e-05	1	1	19	P53396	P53396 [577-592]		0	1880.82	1.145	0.909	1.26	1.039	1.191	0.958	0.978471	0.961059	0.827841	0.997065	0.961928	0.990859	21.63	18.81	9.45	16.83	10.72	7.05	100.4	115	91.3	93.4	23.45	10.04	7.52	3.81		High	High	High	High	High	High	High	High
	FALSE	High	[R].FGGALDAAAK.[M]		0.000270302	6.1101e-05	1	1	17	P53396	P53396 [935-944]		0	920.484	1.043	1.187	0.858	1.011	1.043	1.188	0.998496	0.965471	0.959273	0.997065	0.993539	0.97207	30.6	35.69	11.21	45.9	27.63	25.81	94.7	96.2	114.5	94.6	45.44	8.13	9.46	21.23		High	High	High	High	High	High	High	High
	FALSE	High	[R].EGDYVLFHHEGGVDVGDVDAK.[A]		0.000200396	6.1101e-05	1	1	11	P53396	P53396 [128-148]		0	2258.04	1.819	1.17	1.346	1.232	1.521	0.982	0.256774	0.997527	0.734889	0.927914	0.701705	0.990322	74.94	77.06	77.24	83.62	77.6	64.31	73.5	138	102.5	85.9	91.75	62.2	37.66	48.81		Peak Found	High	Peak Found	High	Peak Found	High	High	High
	FALSE	High	[K].FICTTSAIQNR.[F]	1xCarbamidomethyl [C3]	9.03896e-06	6.1101e-05	1	1	15	P53396	P53396 [18-28]	P53396 1xCarbamidomethyl [C20]	0	1310.65	1.048	1.532	0.664	0.691	0.744	1.135	0.998496	0.489841	0.471691	0.568166	0.798545	0.972663	25.17	19.09	15.42	23.44	25.93	17.8	84.3	81.7	122.9	111.1	17.12	18.44	11.34	19.39		High	High	High	High	High	High	High	Peak Found
	FALSE	High	[K].LYRPGSVAYVSR.[S]		0.000790701	0.000113228	1	1	8	P53396	P53396 [651-662]		0	1367.74	0.982	0.842	1.165	1.053	1.037	0.882	0.998496	0.909741	0.94276	0.997065	0.998712	0.952473	17.79	16.79	13.82	32.09	29.79	29.06	105.6	105.1	88.9	100.3	17.16	13.16	6.44	29.71		Peak Found	Peak Found	High	High	High	Peak Found	High	High
	FALSE	High	[K].AKPAMPQDSVPSPR.[S]		0.000902196	0.000113228	1	1	6	P53396	P53396 [470-483]		0	1480.76	0.629	0.811	0.995	0.572	0.463	0.464	0.263257	0.851194	0.999163	0.195557	0.0278217	0.0210718	89.22	89.39	85.32	74.7	49.44	58.36	91.5	74.2	74.2	160.1	89.73	75.99	55.43			Peak Found	Peak Found	Peak Found	Peak Found	Peak Found	Peak Found	High	High
	FALSE	High	[R].VTPDTDWAR.[L]		0.000601999	0.000113228	1	1	18	P53396	P53396 [34-42]		0	1060.51	1.044	1.493	0.749	0.747	0.866	1.162	0.998496	0.722213	0.740619	0.800582	0.963367	0.973866	25.91	19.88	24.83	18.54	20.91	16.86	78.2	91	122.7	108.1	18.52	17.13	12.19	9.67		High	High	High	High	High	High	High	High
	FALSE	High	[R].LGQEATVGK.[A]		0.00155599	0.000167178	1	1	8	P53396	P53396 [89-97]		0	902.494	1.378	1.504	0.927	0.892	1.238	1.327	0.531355	0.624116	0.996914	0.977058	0.928287	0.883619	30.5	39.52	28.94	32.91	13.98	32.01	79.4	113.9	118.2	88.5	42.58	5.78	25.58	11.19		High	Peak Found	Peak Found	Peak Found	Peak Found	Peak Found	Peak Found	Peak Found
	FALSE	High	[R].HPWDDISYVLPEHMSM.[-]		0.0019382	0.000209706	1	1	5	P53396	P53396 [1086-1101]		0	1956.86	1.415	0.936	1.324	1.554	2.166	1.779	0.729318	0.966791	0.768938	0.484673	0.113063	0.538588	51.02	44.14	39.72	100.51	101.22	101.52	101.7	143.9	95.2	59.2	52.77	25.45	22.86	80.12		Peak Found	Peak Found	Peak Found	Peak Found	Peak Found	High	Peak Found	High
	FALSE	High	[K].AIVWGMQTR.[A]		0.00239297	0.000209706	1	1	14	P53396	P53396 [499-507]		0	1061.56	1.04	1.194	0.951	0.844	0.891	0.998	0.998496	0.979337	0.998401	0.945292	0.968059	0.995667	19.68	14.34	25.59	22.45	29.97	38.54	90.2	95.2	107.7	106.9	7.36	17.98	20.99	92.1		High	High	High	High	High	High	High	High
	FALSE	High	[R].GGPNYQEGLR.[V]		0.00265883	0.000209706	1	1	6	P53396	P53396 [380-389]		0	1090.53	1.092	1.399	0.781	0.961	1.055	1.35	0.995654	0.754015	0.834278	0.997065	0.993539	0.84327	43.27	30.28	36.71	28.69	41.99	30.68	84.8	97.6	126.7	91	22	33.63	24.65	21.99		High	High	Peak Found	High	Peak Found	Peak Found	High	Peak Found
	FALSE	High	[K].MIVVLGEIGGTEEYK.[I]		0.00319688	0.000260014	1	1	5	P53396	P53396 [712-726]		0	1637.85	1.902	1.393	1.279	2.786	5.211	4.128	0.0333695	0.78781	0.791947	0.00437783	4.59514e-08	1.54327e-06	13.32	19.65	13.86	18.45	13.02	14.68	84.4	160.9	123.8	30.9	20.36	6.59	12.01	11.91		Peak Found	Peak Found	Peak Found	Peak Found	Peak Found	Peak Found	High	Peak Found
	FALSE	High	[K].EILIPVFK.[N]		0.00442204	0.000352578	1	1	16	P53396	P53396 [547-554]		0	958.597	0.458	0.53	0.9	1.987	0.853	0.957	0.0097959	0.0781931	0.992222	0.0237468	0.94944	0.994958	33.19	27.86	26.7	32.15	36.81	33.21	166.9	68.9	80.2	83.9	13.94	23.03	19.53	31		High	High	High	Peak Found	High	High	High	High
	FALSE	High	[K].EAGVFVPR.[S]		0.00661472	0.000529795	1	1	22	P53396	P53396 [781-788]		0	874.478	1.111	1.37	0.783	0.683	0.758	0.963	0.990765	0.835366	0.824464	0.601356	0.808229	0.991419	12.8	10.49	15.84	16.44	20	15.63	81.1	90.3	109.5	119.1	10.19	15.42	19.66	17.42		High	High	High	Peak Found	Peak Found	High	High	High
	FALSE	High	[R].TASFSESR.[A]		0.00679054	0.000529795	1	1	16	P53396	P53396 [453-460]		0	884.411	2.548	2.867	0.889	1.271	3.65	3.619	0.0184233	0.0132233	0.986221	0.96189	0.000721966	0.000253526	84.76	99.06	83.3	91.92	53.08	70.69	53.1	152.6	152.4	41.8	105.28	12.43	64.63	44.26		High	High	High	High	High	High	High	High
	FALSE	High	[K].LIMGIGHR.[V]		0.00997153	0.000772686	1	1	8	P53396	P53396 [969-976]		0	896.513	0.142	1.649	0.086	0.706	0.103	1.192	1.40476e-12	0.380625	2.0265e-16	0.606798	3.77345e-15	0.973866	21.38	19.39	0	28.09	12.15	12.65	95.8	13.6	158	132.6	28.23			13.15		High	High	High	Peak Found	Peak Found	Not Found	Not Found	Not Found
	FALSE	High	[K].TILSLMTR.[E]		0.0126149	0.00107641	1	1	24	P53396	P53396 [322-329]		0	934.539	0.913	0.683	1.334	1.502	1.312	0.992	0.993729	0.608832	0.701106	0.46761	0.831195	0.999795	27.99	29.41	17.09	32.71	16.59	17.26	122.6	112	83.8	81.7	34.89	9.38	14.49	11.76		High	High	High	High	High	High	High	High
	FALSE	High	[K].SINNPDMR.[V]		0.0331843	0.00254378	1	1	15	P53396	P53396 [979-986]		0	946.441	1.072	1.068	1.011	1.005	1.077	1.073	0.996563	0.998432	0.998889	1	0.993262	1	11.99	14.43	7.95	12.34	4.78	5.43	96.7	103.7	103.3	96.3	13.98	4.84	6.24	2.88		High	High	High	High	High	High	High	High
	FALSE	High	[R].YQDTPGVK.[M]		0.036141	0.0027131	1	1	9	P53396	P53396 [704-711]		0	907.452	1.116	1.327	0.853	0.866	0.964	1.112	0.990765	0.875787	0.966882	0.964331	0.993262	0.994958	8.27	19.23	20.9	10.63	15.42	17.85	86.2	96.3	114.5	103	8.3	11.36	16.09	7.15		High	Peak Found	Peak Found	Peak Found	High	Peak Found	Peak Found	Peak Found
	FALSE	High	[K].LTLLNPK.[G]		0.0579872	0.00423054	1	1	14	P53396	P53396 [266-272]		0	798.508	0.882	0.989	0.873	0.877	0.758	0.875	0.95439	0.997527	0.969518	0.980166	0.784964	0.965672	23.15	17.04	17.75	15.71	17.52	14.41	100.2	86.5	99.1	114.2	15.59	19.27	12.15	8.97		High	High	High	High	High	High	Peak Found	High
	FALSE	High	[K].NMADAMR.[K]		0.0667875	0.00495855	1	1	15	P53396	P53396 [555-561]		0	808.344	1.197	1.202	1.005	0.916	1.111	1.131	0.94213	0.965194	1	0.988284	0.991815	0.994958	17.04	17.62	17.46	17.35	17.59	12.08	89.7	104.5	107.9	98	17.6	16.13	11.32	7.97		High	High	High	High	High	Peak Found	High	High
	FALSE	High	[K].STTLFSR.[H]		0.069032	0.00508745	1	1	8	P53396	P53396 [489-495]		0	811.431	0.628	0.724	0.822	1.246	0.9	1.061	0.166234	0.680518	0.925025	0.907928	0.966722	0.99878	40.49	23.42	33.22	44.98	45.86	40.64	131.7	78.4	95.3	94.6	30.13	28.89	11.2	30.89		High	High	Peak Found	High	Not Found	Peak Found	Peak Found	High
	FALSE	High	[R].VMGEVGK.[T]		0.0903777	0.00717597	1	1	1	P53396	P53396 [390-396]		0	719.376	1.184	0.97	1.205	0.902	1.06	1.36	0.998496	0.925901	0.840587	0.94101	0.976157	1	38.13	72.58	65.22	48.19	37.17	97.54	93.4	113.5	85.9	107.1	30.18	21.68	102.14	48.41		Peak Found	Peak Found	Peak Found	Peak Found	Peak Found	Peak Found	Peak Found	Not Found
	FALSE	High	[K].LNPEDIK.[K]		0.101924	0.00833198	1	1	11	P53396	P53396 [160-166]		0	828.446	1.092	1.181	0.866	1.001	1.087	1.228	0.996571	0.993744	0.98282	0.997065	0.998417	0.988945	24.49	25.7	17.58	25.75	18.2	18.87	91.5	100.3	115.9	92.3	19.31	12.27	16.28	14.86		High	High	High	Peak Found	Peak Found	High	High	Peak Found
FALSE	High	Master Protein	P21399	Cytoplasmic aconitate hydratase OS=Homo sapiens OX=9606 GN=ACO1 PE=1 SV=3	0	55.807	21	13	86	13	889	98.3	6.68	144.66	13	other metabolic processes;transport;developmental processes;other biological processes	cytosol;mitochondrion;ER/Golgi;other cell component	nucleic acid binding activity;other molecular function	Pf00330, Pf00694	48	ENSG00000122729	ACO1	D3DRK7; hsa:48; P21399; Q14652; Q5VZA7	Iron metabolism in placenta; TCA cycle and deficiency of pyruvate dehydrogenase complex (PDHc)	Iron uptake and transport	3	0	1.317	1.301	1.054	1.106	1.327	1.309	0.426339	0.579265	0.899902	0.932822	0.622889	0.73256	48.75	45.24	34.01	38.97	31.02	40.25	84.3	129.8	108.1	77.8
	Checked	Confidence	Annotated Sequence	Modifications	Qvality PEP	Qvality q-value	# Protein Groups	# Proteins	# PSMs	Master Protein Accessions	Positions in Master Proteins	Modifications in Master Proteins	# Missed Cleavages	Theo. MH+ [Da]	Abundance Ratio: (rescue mutant) / (ko)	Abundance Ratio: (rescue WT) / (ko)	Abundance Ratio: (rescue mutant) / (rescue WT)	Abundance Ratio: (ko) / (skov3)	Abundance Ratio: (rescue mutant) / (skov3)	Abundance Ratio: (rescue WT) / (skov3)	Abundance Ratio Adj. P-Value: (rescue mutant) / (ko)	Abundance Ratio Adj. P-Value: (rescue WT) / (ko)	Abundance Ratio Adj. P-Value: (rescue mutant) / (rescue WT)	Abundance Ratio Adj. P-Value: (ko) / (skov3)	Abundance Ratio Adj. P-Value: (rescue mutant) / (skov3)	Abundance Ratio Adj. P-Value: (rescue WT) / (skov3)	Abundance Ratio Variability [%]: (rescue mutant) / (ko)	Abundance Ratio Variability [%]: (rescue WT) / (ko)	Abundance Ratio Variability [%]: (rescue mutant) / (rescue WT)	Abundance Ratio Variability [%]: (ko) / (skov3)	Abundance Ratio Variability [%]: (rescue mutant) / (skov3)	Abundance Ratio Variability [%]: (rescue WT) / (skov3)	Abundances (Grouped): ko	Abundances (Grouped): rescue mutant	Abundances (Grouped): rescue WT	Abundances (Grouped): skov3	Abundances (Grouped) CV [%]: ko	Abundances (Grouped) CV [%]: rescue mutant	Abundances (Grouped) CV [%]: rescue WT	Abundances (Grouped) CV [%]: skov3	Quan Info	Found in Sample: [S1] F1: Sample, ko	Found in Sample: [S2] F2: Sample, ko	Found in Sample: [S3] F3: Sample, ko	Found in Sample: [S4] F4: Sample, ko	Found in Sample: [S5] F5: Sample, rescue mutant	Found in Sample: [S6] F6: Sample, rescue mutant	Found in Sample: [S7] F7: Sample, rescue mutant	Found in Sample: [S8] F8: Sample, rescue mutant
	FALSE	High	[K].QAPQTIHLPSGEILDVFDAAER.[Y]		1.78042e-05	6.1101e-05	1	1	22	P21399	P21399 [737-758]		0	2407.23	0.01	1.075	0.01	1.361	0.01	1.463	1.77788e-16	0.999976	2.0265e-16	0.849605	1.70571e-16	0.845954		53.06		7.47		53.02	142.3		153	104.6			60.3	8.27		High	High	High	High	High	High	High	High
	FALSE	High	[K].FVEFFGPGVAQLSIADR.[A]		8.27721e-06	6.1101e-05	1	1	1	P21399	P21399 [277-293]		0	1852.96																											No Quan Values	Not Found	Not Found	Not Found	Not Found	Not Found	Not Found	High	Not Found
	FALSE	High	[R].SNLVGMGVIPLEYLPGENADALGLTGQER.[Y]		1.96146e-05	6.1101e-05	1	1	2	P21399	P21399 [806-834]		0	3013.53																											No Quan Values	Not Found	Not Found	Not Found	High	Not Found	Not Found	Not Found	High
	FALSE	High	[R].YQQAGLPLIVLAGK.[E]		7.06419e-06	6.1101e-05	1	1	15	P21399	P21399 [759-772]		0	1470.87	1.345	1.036	1.298	1.024	1.191	0.947	0.859203	0.998137	0.836493	1	0.982566	0.969851	55.26	55.47	20.88	55.39	19.83	21.28	95.2	114.6	90	100.3	44.38	22.62	21.15	12.03		High	High	High	High	High	High	High	High
	FALSE	High	[R].VILQDFTGVPAVVDFAAMR.[D]		3.27344e-09	6.1101e-05	1	1	19	P21399	P21399 [83-101]		0	2049.08	4.763	3.508	1.433	0.876	3.779	3.076	4.12416e-07	0.0001559	0.539587	0.948041	0.000274922	0.00987184	43.77	41.25	34.59	49.39	44.38	30.15	37.6	179.1	142.6	40.7	61.06	26.87	19.31	36.44		High	High	High	High	Peak Found	High	Peak Found	High
	FALSE	High	[K].GPFLLGIK.[A]		0.0168014	0.00142162	1	1	2	P21399	P21399 [786-793]		0	844.529																											No Quan Values	Not Found	Not Found	Not Found	Not Found	High	Not Found	Not Found	Not Found
	FALSE	High	[K].YLQAVGMFR.[D]		0.0396873	0.00299943	1	1	7	P21399	P21399 [336-344]		0	1084.56	1.27	1.368	0.994	0.954	1.198	1.236	0.928926	0.846847	1	0.997065	0.972716	0.976548	43.89	46.96	35.23	40.45	35.63	34.75	97.9	105.8	107.5	88.8	29.22	28.07	28.18	24.46		High	High	Peak Found	High	High	Peak Found	Peak Found	Peak Found
	FALSE	High	[K].LFFWNSK.[S]		0.0486229	0.00353142	1	1	1	P21399	P21399 [633-639]		0	941.488																											No Quan Values	Not Found	Not Found	Not Found	Not Found	Not Found	Not Found	Not Found	Not Found
	FALSE	High	[K].NQDLEFER.[N]		0.0570267	0.00412506	1	1	4	P21399	P21399 [142-149]		0	1050.49	1.013	1.214	0.868	1.17	1.197	1.478	0.998496	0.980946	0.978792	0.975316	0.977176	0.861447	23.01	21.39	20.31	25.12	17.28	20.26	98.6	99.9	120.8	80.7	20.3	15.65	14.64	12		High	High	Peak Found	Peak Found	High	Peak Found	High	Peak Found
	FALSE	High	[K].SPPFFENLTLDLQPPK.[S]		0.0589629	0.0042983	1	1	6	P21399	P21399 [645-660]		0	1842.96																											No Quan Values	High	Not Found	Not Found	High	Not Found	High	High	Not Found
	FALSE	High	[K].NIEVPFKPAR.[V]		0.066237	0.00492763	1	1	2	P21399	P21399 [73-82]		0	1170.66	1.04	0.999	1.041	100	100	100	0.997066	0.983145	0.998513	1.69653e-16	1.70571e-16	1.69853e-16	4.48	0.7	4.46				131.6	136.9	131.5			4.27	0.67			Not Found	Not Found	Not Found	Peak Found	Not Found	Peak Found	Peak Found	High
	FALSE	High	[R].IIPPGSGIIHQVNLEYLAR.[V]		0.110332	0.00939277	1	1	1	P21399	P21399 [169-187]		0	2090.18																											No Quan Values	Not Found	High	Not Found	Not Found	Not Found	Not Found	Not Found	Not Found
	FALSE	High	[K].TFQAVMR.[F]		0.112085	0.00961156	1	1	4	P21399	P21399 [858-864]		0	852.44	1.015	0.848	1.196	1.289	1.308	1.094	0.996563	0.875925	0.929962	0.94101	0.970963	0.99735	8.36	33.24	31.41	19.65	18.57	29.12	109.9	111.6	93.2	85.3		7.96	30.94	18.58		High	Not Found	High	Not Found	Not Found	Peak Found	Not Found	High
FALSE	High	Master Protein	Q99798	Aconitate hydratase, mitochondrial OS=Homo sapiens OX=9606 GN=ACO2 PE=1 SV=2	0	121.305	36	20	186	20	780	85.4	7.61	405.65	20	other metabolic processes;stress response;developmental processes	cytosol;mitochondrion	other molecular function	Pf00330, Pf00694	50	ENSG00000100412	ACO2	hsa:50; O75809; Q5JZ41; Q6FHX0; Q8TAQ6; Q99798	Amino acid metabolism; Metabolic reprogramming in colon cancer; Fluoroacetic acid toxicity; TCA cycle (aka Krebs or citric acid cycle)	Mitochondrial protein import; Citric acid cycle (TCA cycle)	6	0	0.991	1.11	0.889	0.971	0.995	1.152	0.967516	0.886889	0.629287	0.94384	0.922882	0.840094	45.75	49.15	38.64	47.74	44	42.77	113.7	85.7	97.5	103.1
	Checked	Confidence	Annotated Sequence	Modifications	Qvality PEP	Qvality q-value	# Protein Groups	# Proteins	# PSMs	Master Protein Accessions	Positions in Master Proteins	Modifications in Master Proteins	# Missed Cleavages	Theo. MH+ [Da]	Abundance Ratio: (rescue mutant) / (ko)	Abundance Ratio: (rescue WT) / (ko)	Abundance Ratio: (rescue mutant) / (rescue WT)	Abundance Ratio: (ko) / (skov3)	Abundance Ratio: (rescue mutant) / (skov3)	Abundance Ratio: (rescue WT) / (skov3)	Abundance Ratio Adj. P-Value: (rescue mutant) / (ko)	Abundance Ratio Adj. P-Value: (rescue WT) / (ko)	Abundance Ratio Adj. P-Value: (rescue mutant) / (rescue WT)	Abundance Ratio Adj. P-Value: (ko) / (skov3)	Abundance Ratio Adj. P-Value: (rescue mutant) / (skov3)	Abundance Ratio Adj. P-Value: (rescue WT) / (skov3)	Abundance Ratio Variability [%]: (rescue mutant) / (ko)	Abundance Ratio Variability [%]: (rescue WT) / (ko)	Abundance Ratio Variability [%]: (rescue mutant) / (rescue WT)	Abundance Ratio Variability [%]: (ko) / (skov3)	Abundance Ratio Variability [%]: (rescue mutant) / (skov3)	Abundance Ratio Variability [%]: (rescue WT) / (skov3)	Abundances (Grouped): ko	Abundances (Grouped): rescue mutant	Abundances (Grouped): rescue WT	Abundances (Grouped): skov3	Abundances (Grouped) CV [%]: ko	Abundances (Grouped) CV [%]: rescue mutant	Abundances (Grouped) CV [%]: rescue WT	Abundances (Grouped) CV [%]: skov3	Quan Info	Found in Sample: [S1] F1: Sample, ko	Found in Sample: [S2] F2: Sample, ko	Found in Sample: [S3] F3: Sample, ko	Found in Sample: [S4] F4: Sample, ko	Found in Sample: [S5] F5: Sample, rescue mutant	Found in Sample: [S6] F6: Sample, rescue mutant	Found in Sample: [S7] F7: Sample, rescue mutant	Found in Sample: [S8] F8: Sample, rescue mutant
	FALSE	High	[K].QGLLPLTFADPADYNK.[I]		4.96734e-06	6.1101e-05	1	1	22	Q99798	Q99798 [702-717]		0	1762.9	1.181	0.922	1.281	0.744	1.011	0.777	0.995154	0.951611	0.806059	0.791127	0.991124	0.700228	16.16	18.79	13.83	35.26	13.28	12.42	97.9	109.5	85	107.5	24.69	8.96	8.55	40.37		High	High	High	High	High	High	High	High
	FALSE	High	[R].VGLIGSCTNSSYEDMGR.[S]	1xCarbamidomethyl [C7]	2.49348e-11	6.1101e-05	1	1	13	Q99798	Q99798 [379-395]	Q99798 1xCarbamidomethyl [C385]	0	1845.81																											No Quan Values	High	High	High	High	High	High	High	High
	FALSE	High	[K].IVYGHLDDPASQEIER.[G]		1.16213e-06	6.1101e-05	1	1	4	Q99798	Q99798 [69-84]		0	1841.9	1.161	1.612	0.667	0.662	0.667	1.111	0.990971	0.585226	0.486428	0.594926	0.512592	0.997529	49.52	46.77	50.65	44.18	36.82	33.32	74.7	78.1	130.1	117.1	35.95	42.57	33.25	16.56		Peak Found	High	Peak Found	High	Peak Found	High	Peak Found	Peak Found
	FALSE	High	[R].NDANPETHAFVTSPEIVTALAIAGTLK.[F]		8.77471e-09	6.1101e-05	1	1	14	Q99798	Q99798 [480-506]		0	2780.45	0.988	1.272	0.777	0.885	0.819	1.108	0.995654	0.952545	0.885619	0.945292	0.81204	1	23.84	28.45	28.45	49.95	50.59	48.13	89.5	88.5	113.9	108.1	24.96		26.83	45.67		Not Found	High	Peak Found	Peak Found	High	High	High	High
	FALSE	High	[R].NAVTQEFGPVPDTAR.[Y]		2.0059e-06	6.1101e-05	1	1	20	Q99798	Q99798 [634-648]		0	1601.79	0.961	1.111	0.868	0.753	0.723	0.827	0.996563	0.995578	0.962835	0.83937	0.72537	0.886514	29.15	33.33	26.59	34.46	25.87	27.39	91.1	82.2	103.9	122.9	28.4	17.31	19.64	22.08		High	High	High	High	High	High	High	High
	FALSE	High	[K].DINQEVYNFLATAGAK.[Y]		5.21578e-07	6.1101e-05	1	1	2	Q99798	Q99798 [145-160]		0	1753.88	0.01	1.774	0.01	0.97	0.01	1.616	1.77788e-16	0.432083	2.0265e-16	0.990578	1.70571e-16	0.783254		20.44		6.25		21.34	105.1		186.5	108.4			19.31	11.48		Not Found	Peak Found	Not Found	Not Found	High	Not Found	Not Found	Not Found
	FALSE	High	[R].DLGGIVLANACGPCIGQWDR.[K]	2xCarbamidomethyl [C11; C14]	8.81676e-10	6.1101e-05	1	1	16	Q99798	Q99798 [438-457]	Q99798 2xCarbamidomethyl [C448; C451]	0	2172.03																											No Quan Values	High	High	High	High	High	High	Not Found	High
	FALSE	High	[R].WVVIGDENYGEGSSR.[E]		2.68418e-08	6.1101e-05	1	1	18	Q99798	Q99798 [657-671]		0	1667.77																											No Quan Values	High	High	High	High	High	High	High	High
	FALSE	High	[K].CTTDHISAAGPWLK.[F]	1xCarbamidomethyl [C1]	6.90739e-05	6.1101e-05	1	1	7	Q99798	Q99798 [592-605]	Q99798 1xCarbamidomethyl [C592]	0	1556.75																											No Quan Values	Not Found	High	High	High	Not Found	Not Found	High	Not Found
	FALSE	High	[K].DSSGQHVDVSPTSQR.[L]		3.52379e-06	6.1101e-05	1	1	10	Q99798	Q99798 [550-564]		0	1599.74	0.985	0.9	1.067	1.556	1.457	1.384	0.996563	0.927075	0.994489	0.565613	0.860063	0.943227	27.05	33.59	25.09	23.87	20.58	22.36	114.7	111.2	101.1	73	32.3	15.5	21.02	11.35		High	High	Peak Found	High	High	Peak Found	Peak Found	High
	FALSE	High	[K].SQFTITPGSEQIR.[A]		0.00107566	0.000113228	1	1	14	Q99798	Q99798 [412-424]		0	1463.75	0.838	0.867	0.942	1.022	0.822	0.894	0.862604	0.942613	0.998513	0.998996	0.8985	0.942426	61.59	60.12	15.83	61.88	20.37	16.82	105.1	88.3	97.5	109.1	51.2	13.45	10.8	17.27		High	High	High	High	High	High	High	High
	FALSE	High	[K].LTGSLSGWSSPK.[D]		0.000790701	0.000113228	1	1	1	Q99798	Q99798 [234-245]		0	1219.63																											No Quan Values	Not Found	Not Found	Not Found	Not Found	Not Found	Not Found	High	Not Found
	FALSE	High	[R].GHLDNISNNLLIGAINIENGK.[A]		0.00352072	0.000306987	1	1	3	Q99798	Q99798 [608-628]		0	2219.18	1.11	0.978	1.135	1.192	1.323	1.166	0.998496	0.995705	0.963192	0.975541	0.953034	1	37.34	46.94	27.24	19.79	10.56	1.9	101.9	113	99.6	85.5	37.47	30.81	19.7	0.59		Peak Found	High	Peak Found	High	Peak Found	High	Not Found	Peak Found
	FALSE	High	[R].EHAALEPR.[H]		0.00499904	0.000529795	1	1	6	Q99798	Q99798 [672-679]		0	922.474	1.654	1.754	0.914	1.145	2.2	2.216	0.648977	0.579842	0.998513	0.999702	0.28363	0.391923	79.87	81.25	57.8	82.1	35.3	36.98	71.3	118	148.3	62.3	82.3	27.7	36.64	30.48		Peak Found	Not Found	Peak Found	Peak Found	High	High	Peak Found	Peak Found
	FALSE	High	[K].FNPETDYLTGTDGK.[K]		0.0170952	0.00142162	1	1	1	Q99798	Q99798 [507-520]		0	1557.71																											No Quan Values	Not Found	Not Found	Not Found	Not Found	High	Not Found	Not Found	Not Found
	FALSE	High	[K].EGWPLDIR.[V]		0.0201511	0.00156358	1	1	8	Q99798	Q99798 [371-378]		0	985.51	1.223	1.869	0.669	1.078	1.289	2.107	0.993024	0.315469	0.521606	1	0.974841	0.133124	35.57	56.24	59.51	52.58	48.62	50.88	74.9	87.5	158.9	78.8	60.52	58.47	44.32	29.81		High	Peak Found	Peak Found	High	High	High	Peak Found	Peak Found
	FALSE	High	[K].QALAHGLK.[C]		0.0196351	0.00156358	1	1	3	Q99798	Q99798 [402-409]		0	837.494	100	100	3.942		100	100	1.77788e-16	1.80581e-16	3.13912e-07		1.70571e-16	1.69853e-16			0					319.1	80.9							Not Found	Not Found	High	Not Found	High	Not Found	High	Not Found
	FALSE	High	[K].LTIQGLK.[D]		0.0373936	0.00278498	1	1	15	Q99798	Q99798 [724-730]		0	772.493	0.811	1.074	0.776	1.206	0.935	1.307	0.818445	0.999976	0.876386	0.942117	0.966419	0.970598	21.01	23.8	18.28	21.6	12.78	22.63	108	86.6	112.8	92.6	16.34	4.99	17.14	13.4		High	High	High	High	High	High	High	High
	FALSE	High	[R].DGYAQILR.[D]		0.0403672	0.00306538	1	1	8	Q99798	Q99798 [430-437]		0	935.495	0.66	0.572	0.661	1.852	0.989	1.043	0.369124	0.208373	0.532673	0.282771	0.991124	1	42.77	71.75	60.11	55.07	65.4	61.73	112.9	74.5	125.1	87.6	64.9	21.93	48.26	66.56		High	Not Found	High	Peak Found	Peak Found	High	Peak Found	Not Found
	FALSE	High	[K].DFTPGKPLK.[C]		0.104385	0.00872758	1	1	1	Q99798	Q99798 [731-739]		0	1002.56	0.01	0.617	0.01	100		100	1.77788e-16	0.189803	2.0265e-16	1.69653e-16		1.69853e-16		11.93					247.4		152.6		11.34					Peak Found	High	Not Found	Not Found	Not Found	Not Found	Not Found	Not Found
FALSE	High	Master Protein	Q86TX2	Acyl-coenzyme A thioesterase 1 OS=Homo sapiens OX=9606 GN=ACOT1 PE=1 SV=1	0	11.528	7	2	12	2	421	46.2	7.34	22.88	2	other metabolic processes	cytosol	other molecular function	Pf04775, Pf08840	641371	ENSG00000184227	ACOT1	A1L173; hsa:641371; Q3I5F9; Q86TX2		Mitochondrial Fatty Acid Beta-Oxidation	1	0	0.852	1.999	0.571	0.954	0.916	1.383	0.690584	0.0497897	0.0438224	0.965287	0.801306	0.714195	33.07	51.83	0	22.08	29.65	23.83	93.1	103.1	74.5	129.3
	Checked	Confidence	Annotated Sequence	Modifications	Qvality PEP	Qvality q-value	# Protein Groups	# Proteins	# PSMs	Master Protein Accessions	Positions in Master Proteins	Modifications in Master Proteins	# Missed Cleavages	Theo. MH+ [Da]	Abundance Ratio: (rescue mutant) / (ko)	Abundance Ratio: (rescue WT) / (ko)	Abundance Ratio: (rescue mutant) / (rescue WT)	Abundance Ratio: (ko) / (skov3)	Abundance Ratio: (rescue mutant) / (skov3)	Abundance Ratio: (rescue WT) / (skov3)	Abundance Ratio Adj. P-Value: (rescue mutant) / (ko)	Abundance Ratio Adj. P-Value: (rescue WT) / (ko)	Abundance Ratio Adj. P-Value: (rescue mutant) / (rescue WT)	Abundance Ratio Adj. P-Value: (ko) / (skov3)	Abundance Ratio Adj. P-Value: (rescue mutant) / (skov3)	Abundance Ratio Adj. P-Value: (rescue WT) / (skov3)	Abundance Ratio Variability [%]: (rescue mutant) / (ko)	Abundance Ratio Variability [%]: (rescue WT) / (ko)	Abundance Ratio Variability [%]: (rescue mutant) / (rescue WT)	Abundance Ratio Variability [%]: (ko) / (skov3)	Abundance Ratio Variability [%]: (rescue mutant) / (skov3)	Abundance Ratio Variability [%]: (rescue WT) / (skov3)	Abundances (Grouped): ko	Abundances (Grouped): rescue mutant	Abundances (Grouped): rescue WT	Abundances (Grouped): skov3	Abundances (Grouped) CV [%]: ko	Abundances (Grouped) CV [%]: rescue mutant	Abundances (Grouped) CV [%]: rescue WT	Abundances (Grouped) CV [%]: skov3	Quan Info	Found in Sample: [S1] F1: Sample, ko	Found in Sample: [S2] F2: Sample, ko	Found in Sample: [S3] F3: Sample, ko	Found in Sample: [S4] F4: Sample, ko	Found in Sample: [S5] F5: Sample, rescue mutant	Found in Sample: [S6] F6: Sample, rescue mutant	Found in Sample: [S7] F7: Sample, rescue mutant	Found in Sample: [S8] F8: Sample, rescue mutant
	FALSE	High	[K].DGYADIVDVLNSPLEGPDQK.[S]		7.25878e-08	6.1101e-05	1	2	6	Q86TX2	Q86TX2 [287-306]		0	2145.03	1.141	1.999	0.571	0.692	0.789	1.383	0.998496	0.222125	0.199379	0.571218	0.680443	0.94003	51.83	51.83	0	44.16	23.83	23.83	71.6	81.7	143.1	103.5	46.67			22.44		High	Peak Found	High	Not Found	Not Found	Not Found	Peak Found	Not Found
	FALSE	High	[R].GLAPEQPVTLR.[A]		0.0105989	0.000772686	1	2	6	Q86TX2	Q86TX2 [25-35]		0	1180.67	0.852	0.01	100	1.013	0.916	0.01	0.897682	1.80581e-16	2.0265e-16	1	0.964822	1.69853e-16	33.07			15.52	29.65		137.9	117.5		144.6	7.48	29.29		19.55		High	Not Found	High	Peak Found	Peak Found	Not Found	Peak Found	Peak Found
FALSE	High	Master Protein	Q9NPJ3	Acyl-coenzyme A thioesterase 13 OS=Homo sapiens OX=9606 GN=ACOT13 PE=1 SV=1	0	14.988	22	3	29	3	140	15	9.14	66.55	3	cell organization and biogenesis;other biological processes	cytosol;cytoskeleton;mitochondrion	other molecular function	Pf03061	55856	ENSG00000112304	ACOT13	F5H2L4; hsa:55856; O95549; Q9NPJ3		Mitochondrial Fatty Acid Beta-Oxidation	1	0	1.18	1.077	1.026	0.949	1.131	1.083	0.783945	0.977385	0.916769	0.928083	0.942	0.999832	28.62	30.54	27.59	18.3	21.94	11.66	80.2	112.8	105	102.1
	Checked	Confidence	Annotated Sequence	Modifications	Qvality PEP	Qvality q-value	# Protein Groups	# Proteins	# PSMs	Master Protein Accessions	Positions in Master Proteins	Modifications in Master Proteins	# Missed Cleavages	Theo. MH+ [Da]	Abundance Ratio: (rescue mutant) / (ko)	Abundance Ratio: (rescue WT) / (ko)	Abundance Ratio: (rescue mutant) / (rescue WT)	Abundance Ratio: (ko) / (skov3)	Abundance Ratio: (rescue mutant) / (skov3)	Abundance Ratio: (rescue WT) / (skov3)	Abundance Ratio Adj. P-Value: (rescue mutant) / (ko)	Abundance Ratio Adj. P-Value: (rescue WT) / (ko)	Abundance Ratio Adj. P-Value: (rescue mutant) / (rescue WT)	Abundance Ratio Adj. P-Value: (ko) / (skov3)	Abundance Ratio Adj. P-Value: (rescue mutant) / (skov3)	Abundance Ratio Adj. P-Value: (rescue WT) / (skov3)	Abundance Ratio Variability [%]: (rescue mutant) / (ko)	Abundance Ratio Variability [%]: (rescue WT) / (ko)	Abundance Ratio Variability [%]: (rescue mutant) / (rescue WT)	Abundance Ratio Variability [%]: (ko) / (skov3)	Abundance Ratio Variability [%]: (rescue mutant) / (skov3)	Abundance Ratio Variability [%]: (rescue WT) / (skov3)	Abundances (Grouped): ko	Abundances (Grouped): rescue mutant	Abundances (Grouped): rescue WT	Abundances (Grouped): skov3	Abundances (Grouped) CV [%]: ko	Abundances (Grouped) CV [%]: rescue mutant	Abundances (Grouped) CV [%]: rescue WT	Abundances (Grouped) CV [%]: skov3	Quan Info	Found in Sample: [S1] F1: Sample, ko	Found in Sample: [S2] F2: Sample, ko	Found in Sample: [S3] F3: Sample, ko	Found in Sample: [S4] F4: Sample, ko	Found in Sample: [S5] F5: Sample, rescue mutant	Found in Sample: [S6] F6: Sample, rescue mutant	Found in Sample: [S7] F7: Sample, rescue mutant	Found in Sample: [S8] F8: Sample, rescue mutant
	FALSE	High	[K].TLAFTSVDLTNK.[A]		2.52184e-06	6.1101e-05	1	1	11	Q9NPJ3	Q9NPJ3 [112-123]		0	1309.7	1.083	0.958	1.026	0.949	1.131	1.083	0.996571	0.990589	0.998513	0.997065	0.986305	1	24.85	29.9	14.77	16.04	10.26	16.12	88.6	108.9	106.3	96.2	23.11	14.9	16.63	6.27		Peak Found	High	High	High	High	High	High	High
	FALSE	High	[K].ITLVSAAPGK.[V]		0.000763369	0.000113228	1	1	16	Q9NPJ3	Q9NPJ3 [28-37]		0	956.578	1.181	1.079	1.055	0.976	1.149	1.088	0.952248	0.998432	0.996036	0.997065	0.983649	1	37.46	34.89	32.83	35.24	34.92	9.89	93.4	110.1	100.8	95.7	38.94	37.51	8.5	7.95		High	High	High	High	High	High	High	High
	FALSE	High	[-].MTSMTQSLR.[E]	1xAcetyl [N-Term]	0.00142508	0.000167178	1	1	2	Q9NPJ3	Q9NPJ3 [1-9]	Q9NPJ3 1xAcetyl [N-Term]	0	1096.51																											No Quan Values	Not Found	Not Found	Not Found	High	Not Found	Not Found	Not Found	Not Found
FALSE	High	Master Protein Candidate	P49753	Acyl-coenzyme A thioesterase 2, mitochondrial OS=Homo sapiens OX=9606 GN=ACOT2 PE=1 SV=6	0	11.528	6	2	12	2	483	53.2	8.47	22.88	2	other metabolic processes	cytosol;mitochondrion;other cytoplasmic organelle	other molecular function	Pf04775, Pf08840	10965	ENSG00000119673	ACOT2	hsa:10965; P49753; Q3I5F8; Q53EK4; Q9NUX4	Cholesterol metabolism with Bloch and Kandutsch-Russell pathways; Omega-3 / omega-6 fatty acid synthesis; Omega-9 fatty acid synthesis; Linoleic acid metabolism affected by coronavirus infection	Mitochondrial Fatty Acid Beta-Oxidation; Peroxisomal protein import	6	0	0.852	1.999	0.571	0.954	0.916	1.383	0.690584	0.0497897	0.0438224	0.965287	0.801306	0.714195	33.07	51.83	0	22.08	29.65	23.83	93.1	103.1	74.5	129.3
	Checked	Confidence	Annotated Sequence	Modifications	Qvality PEP	Qvality q-value	# Protein Groups	# Proteins	# PSMs	Master Protein Accessions	Positions in Master Proteins	Modifications in Master Proteins	# Missed Cleavages	Theo. MH+ [Da]	Abundance Ratio: (rescue mutant) / (ko)	Abundance Ratio: (rescue WT) / (ko)	Abundance Ratio: (rescue mutant) / (rescue WT)	Abundance Ratio: (ko) / (skov3)	Abundance Ratio: (rescue mutant) / (skov3)	Abundance Ratio: (rescue WT) / (skov3)	Abundance Ratio Adj. P-Value: (rescue mutant) / (ko)	Abundance Ratio Adj. P-Value: (rescue WT) / (ko)	Abundance Ratio Adj. P-Value: (rescue mutant) / (rescue WT)	Abundance Ratio Adj. P-Value: (ko) / (skov3)	Abundance Ratio Adj. P-Value: (rescue mutant) / (skov3)	Abundance Ratio Adj. P-Value: (rescue WT) / (skov3)	Abundance Ratio Variability [%]: (rescue mutant) / (ko)	Abundance Ratio Variability [%]: (rescue WT) / (ko)	Abundance Ratio Variability [%]: (rescue mutant) / (rescue WT)	Abundance Ratio Variability [%]: (ko) / (skov3)	Abundance Ratio Variability [%]: (rescue mutant) / (skov3)	Abundance Ratio Variability [%]: (rescue WT) / (skov3)	Abundances (Grouped): ko	Abundances (Grouped): rescue mutant	Abundances (Grouped): rescue WT	Abundances (Grouped): skov3	Abundances (Grouped) CV [%]: ko	Abundances (Grouped) CV [%]: rescue mutant	Abundances (Grouped) CV [%]: rescue WT	Abundances (Grouped) CV [%]: skov3	Quan Info	Found in Sample: [S1] F1: Sample, ko	Found in Sample: [S2] F2: Sample, ko	Found in Sample: [S3] F3: Sample, ko	Found in Sample: [S4] F4: Sample, ko	Found in Sample: [S5] F5: Sample, rescue mutant	Found in Sample: [S6] F6: Sample, rescue mutant	Found in Sample: [S7] F7: Sample, rescue mutant	Found in Sample: [S8] F8: Sample, rescue mutant
	FALSE	High	[K].DGYADIVDVLNSPLEGPDQK.[S]		7.25878e-08	6.1101e-05	1	2	6	Q86TX2	Q86TX2 [287-306]		0	2145.03	1.141	1.999	0.571	0.692	0.789	1.383	0.998496	0.222125	0.199379	0.571218	0.680443	0.94003	51.83	51.83	0	44.16	23.83	23.83	71.6	81.7	143.1	103.5	46.67			22.44		High	Peak Found	High	Not Found	Not Found	Not Found	Peak Found	Not Found
	FALSE	High	[R].GLAPEQPVTLR.[A]		0.0105989	0.000772686	1	2	6	Q86TX2	Q86TX2 [25-35]		0	1180.67	0.852	0.01	100	1.013	0.916	0.01	0.897682	1.80581e-16	2.0265e-16	1	0.964822	1.69853e-16	33.07			15.52	29.65		137.9	117.5		144.6	7.48	29.29		19.55		High	Not Found	High	Peak Found	Peak Found	Not Found	Peak Found	Peak Found
FALSE	High	Master Protein	O00154	Cytosolic acyl coenzyme A thioester hydrolase OS=Homo sapiens OX=9606 GN=ACOT7 PE=1 SV=3	0	27.171	17	5	54	5	380	41.8	8.54	91.2	5	other metabolic processes	cytosol;mitochondrion;nucleus	other molecular function	Pf03061	11332	ENSG00000097021	ACOT7	A8K0K7; A8K232; A8K6B8; A8K837; B3KQ12; hsa:11332; O00154; O43703; Q53Y78; Q5JYL2; Q5JYL3; Q5JYL4; Q5JYL5; Q5JYL6; Q5TGR4; Q9UJM9; Q9Y539; Q9Y540		Mitochondrial Fatty Acid Beta-Oxidation	1	0	1.253	1.176	1.061	0.9	0.932	0.956	0.561794	0.840737	0.942665	0.817164	0.735199	0.780426	34.47	33.32	27.15	44.91	19.77	26.11	135.6	80.8	69.9	113.7
	Checked	Confidence	Annotated Sequence	Modifications	Qvality PEP	Qvality q-value	# Protein Groups	# Proteins	# PSMs	Master Protein Accessions	Positions in Master Proteins	Modifications in Master Proteins	# Missed Cleavages	Theo. MH+ [Da]	Abundance Ratio: (rescue mutant) / (ko)	Abundance Ratio: (rescue WT) / (ko)	Abundance Ratio: (rescue mutant) / (rescue WT)	Abundance Ratio: (ko) / (skov3)	Abundance Ratio: (rescue mutant) / (skov3)	Abundance Ratio: (rescue WT) / (skov3)	Abundance Ratio Adj. P-Value: (rescue mutant) / (ko)	Abundance Ratio Adj. P-Value: (rescue WT) / (ko)	Abundance Ratio Adj. P-Value: (rescue mutant) / (rescue WT)	Abundance Ratio Adj. P-Value: (ko) / (skov3)	Abundance Ratio Adj. P-Value: (rescue mutant) / (skov3)	Abundance Ratio Adj. P-Value: (rescue WT) / (skov3)	Abundance Ratio Variability [%]: (rescue mutant) / (ko)	Abundance Ratio Variability [%]: (rescue WT) / (ko)	Abundance Ratio Variability [%]: (rescue mutant) / (rescue WT)	Abundance Ratio Variability [%]: (ko) / (skov3)	Abundance Ratio Variability [%]: (rescue mutant) / (skov3)	Abundance Ratio Variability [%]: (rescue WT) / (skov3)	Abundances (Grouped): ko	Abundances (Grouped): rescue mutant	Abundances (Grouped): rescue WT	Abundances (Grouped): skov3	Abundances (Grouped) CV [%]: ko	Abundances (Grouped) CV [%]: rescue mutant	Abundances (Grouped) CV [%]: rescue WT	Abundances (Grouped) CV [%]: skov3	Quan Info	Found in Sample: [S1] F1: Sample, ko	Found in Sample: [S2] F2: Sample, ko	Found in Sample: [S3] F3: Sample, ko	Found in Sample: [S4] F4: Sample, ko	Found in Sample: [S5] F5: Sample, rescue mutant	Found in Sample: [S6] F6: Sample, rescue mutant	Found in Sample: [S7] F7: Sample, rescue mutant	Found in Sample: [S8] F8: Sample, rescue mutant
	FALSE	High	[K].LMDEVAGIVAAR.[H]		6.55201e-05	6.1101e-05	1	1	12	O00154	O00154 [253-264]		0	1244.67																											No Quan Values	High	Not Found	High	Not Found	Not Found	High	High	High
	FALSE	High	[K].TNIVTASVDAINFHDK.[I]		5.30843e-07	6.1101e-05	1	1	8	O00154	O00154 [268-283]		0	1744.89	1.253	0.807	1.554	1.503	1.884	1.213	0.945415	0.679284	0.410172	0.652623	0.387566	0.997051	0	14.98	14.98	2.4	2.4	12.68	107.4	134.6	86.6	71.4			29.52	2.29		Not Found	Peak Found	Not Found	Not Found	High	Not Found	High	High
	FALSE	High	[K].ATLWYVPLSLK.[N]		0.000918203	0.000113228	1	1	13	O00154	O00154 [158-168]		0	1290.75	1.36	1.341	0.96	0.728	0.998	0.934	0.831647	0.942437	0.998513	0.778355	0.987457	0.962543	30.64	31.17	27.11	31.03	18.83	26.37	78.8	103.8	109.2	108.2	27.69	15.01	21.95	21.18		High	High	High	High	High	High	Peak Found	Peak Found
	FALSE	High	[K].VLEVPPVVYSR.[Q]		0.0235386	0.00169448	1	1	12	O00154	O00154 [173-183]		0	1257.72	1.252	1.117	1.068	0.809	0.916	0.861	0.922212	0.999347	0.992251	0.88053	0.972606	0.929453	34.36	25.59	24.07	24.16	15.19	15.69	89.3	102.5	96.3	111.9	19.68	33.27	15.89	7.81		High	High	Peak Found	High	High	High	Peak Found	High
	FALSE	High	[R].SLPVPQLVPETEDEK.[K]		0.0507125	0.00373797	1	1	9	O00154	O00154 [341-355]		0	1680.87	0.353	0.01	100	2.424	0.856	0.01	7.38574e-06	1.80581e-16	2.0265e-16	0.00946112	0.922762	1.69853e-16	39.33			39.33	0.85		226.5	80		93.5	36.64			4.82		Peak Found	High	Peak Found	Not Found	High	High	Not Found	High
FALSE	High	Master Protein	Q9Y305	Acyl-coenzyme A thioesterase 9, mitochondrial OS=Homo sapiens OX=9606 GN=ACOT9 PE=1 SV=2	0	19.956	15	5	33	5	439	49.9	8.6	43.52	5	other metabolic processes	mitochondrion	other molecular function		23597	ENSG00000123130	ACOT9	B3KNC9; B7ZM94; hsa:23597; Q9Y305	VEGFA-VEGFR2 signaling pathway	Mitochondrial Fatty Acid Beta-Oxidation	2	0	0.944	0.866	1.019	1.299	1.208	1.174	0.88481	0.727935	0.980722	0.647799	0.923069	0.967832	42.25	28.5	29.29	24.54	32.88	24.34	95.1	199.3	48.5	57.1
	Checked	Confidence	Annotated Sequence	Modifications	Qvality PEP	Qvality q-value	# Protein Groups	# Proteins	# PSMs	Master Protein Accessions	Positions in Master Proteins	Modifications in Master Proteins	# Missed Cleavages	Theo. MH+ [Da]	Abundance Ratio: (rescue mutant) / (ko)	Abundance Ratio: (rescue WT) / (ko)	Abundance Ratio: (rescue mutant) / (rescue WT)	Abundance Ratio: (ko) / (skov3)	Abundance Ratio: (rescue mutant) / (skov3)	Abundance Ratio: (rescue WT) / (skov3)	Abundance Ratio Adj. P-Value: (rescue mutant) / (ko)	Abundance Ratio Adj. P-Value: (rescue WT) / (ko)	Abundance Ratio Adj. P-Value: (rescue mutant) / (rescue WT)	Abundance Ratio Adj. P-Value: (ko) / (skov3)	Abundance Ratio Adj. P-Value: (rescue mutant) / (skov3)	Abundance Ratio Adj. P-Value: (rescue WT) / (skov3)	Abundance Ratio Variability [%]: (rescue mutant) / (ko)	Abundance Ratio Variability [%]: (rescue WT) / (ko)	Abundance Ratio Variability [%]: (rescue mutant) / (rescue WT)	Abundance Ratio Variability [%]: (ko) / (skov3)	Abundance Ratio Variability [%]: (rescue mutant) / (skov3)	Abundance Ratio Variability [%]: (rescue WT) / (skov3)	Abundances (Grouped): ko	Abundances (Grouped): rescue mutant	Abundances (Grouped): rescue WT	Abundances (Grouped): skov3	Abundances (Grouped) CV [%]: ko	Abundances (Grouped) CV [%]: rescue mutant	Abundances (Grouped) CV [%]: rescue WT	Abundances (Grouped) CV [%]: skov3	Quan Info	Found in Sample: [S1] F1: Sample, ko	Found in Sample: [S2] F2: Sample, ko	Found in Sample: [S3] F3: Sample, ko	Found in Sample: [S4] F4: Sample, ko	Found in Sample: [S5] F5: Sample, rescue mutant	Found in Sample: [S6] F6: Sample, rescue mutant	Found in Sample: [S7] F7: Sample, rescue mutant	Found in Sample: [S8] F8: Sample, rescue mutant
	FALSE	High	[K].GPAFVNPLIPESPEEEELFR.[Q]		0.000178729	6.1101e-05	1	1	9	Q9Y305	Q9Y305 [212-231]		0	2270.13	3.194	0.01	100	100	100		6.7539e-05	1.80581e-16	2.0265e-16	1.69653e-16	1.70571e-16		284.65						95.4	304.6			125.87	2.37				Not Found	High	Not Found	High	High	High	Peak Found	High
	FALSE	High	[R].VLPSNAVWMENSK.[L]		0.00177519	0.000167178	1	1	6	Q9Y305	Q9Y305 [280-292]		0	1474.74	0.01	0.608	0.01	1.211	0.01	0.921	1.77788e-16	0.144568	2.0265e-16	0.960247	1.70571e-16	0.918736		59.93		21.74		51.54	162.5		98.9	138.6	11.27		56.72	33.54		High	High	Not Found	Not Found	Not Found	Not Found	Not Found	Not Found
	FALSE	High	[R].VHSEVASLQEK.[Q]		0.00423246	0.000352578	1	1	5	Q9Y305	Q9Y305 [373-383]		0	1226.64	2.48	0.989	2.836	1.321	3.744	1.333	0.0524669	0.970706	0.000927772	0.881871	0.0010709	0.995245	28.49	23.63	12.61	28.49	27.58	11.58	71	205.1	70.2	53.7	20.07	23.16	5.76	12.45		Peak Found	High	Peak Found	Not Found	Peak Found	Not Found	Peak Found	High
	FALSE	High	[R].IAFSSTSLLK.[M]		0.00822984	0.000661103	1	1	11	Q9Y305	Q9Y305 [241-250]		0	1066.61	0.746	0.776	0.976	1.442	1.094	1.076	0.703454	0.753274	0.999163	0.611685	0.9999	0.994958	21.07	19.68	14.9	19.98	16.79	15.23	125.8	89.4	97.6	87.3	17.57	14.4	10.13	11.66		Peak Found	High	High	High	Not Found	High	High	High
	FALSE	High	[K].SLEICHPQER.[N]	1xCarbamidomethyl [C5]	0.103559	0.00856323	1	1	2	Q9Y305	Q9Y305 [295-304]	Q9Y305 1xCarbamidomethyl [C299]	0	1268.61	0.939	1.132	0.826	1.289	1.136	1.443	0.945415	0.999737	0.964402	0.940185	0.993539	0.972663	23.13	11.39	20.25	25.71	34.41	25.89	104.7	96.8	117.2	81.2	11	25.28	6.46	35.82		Peak Found	Not Found	Peak Found	Peak Found	Peak Found	Peak Found	Peak Found	Peak Found
FALSE	High	Master Protein	Q15067	Peroxisomal acyl-coenzyme A oxidase 1 OS=Homo sapiens OX=9606 GN=ACOX1 PE=1 SV=3	0	11.491	11	4	11	4	660	74.4	8.16	24.48	4	cell organization and biogenesis;other metabolic processes;other biological processes	other membranes;cytosol;other cytoplasmic organelle	other molecular function	Pf01756, Pf02770, Pf14749	51	ENSG00000161533	ACOX1	A8K6X8; A8KAA0; B4DK61; F5GYQ8; hsa:51; Q12863; Q15067; Q15068; Q15101; Q16131; Q7Z3W5; Q9UD31	Estrogen receptor pathway; Nuclear receptors meta-pathway; PPAR signaling pathway; Eicosanoid metabolism via cyclooxygenases (COX); Eicosanoid metabolism via lipooxygenases (LOX); Omega-3 / omega-6 fatty acid synthesis	TYSND1 cleaves peroxisomal proteins	8	0	1.375	1.075	1.126	1.354	1.643	1.455	0.460091	0.999747	0.826858	0.442487	0.183312	0.529574	52.29	61.82	38.1	50.12	35.5	52.08	93.1	119.8	116	71.1
	Checked	Confidence	Annotated Sequence	Modifications	Qvality PEP	Qvality q-value	# Protein Groups	# Proteins	# PSMs	Master Protein Accessions	Positions in Master Proteins	Modifications in Master Proteins	# Missed Cleavages	Theo. MH+ [Da]	Abundance Ratio: (rescue mutant) / (ko)	Abundance Ratio: (rescue WT) / (ko)	Abundance Ratio: (rescue mutant) / (rescue WT)	Abundance Ratio: (ko) / (skov3)	Abundance Ratio: (rescue mutant) / (skov3)	Abundance Ratio: (rescue WT) / (skov3)	Abundance Ratio Adj. P-Value: (rescue mutant) / (ko)	Abundance Ratio Adj. P-Value: (rescue WT) / (ko)	Abundance Ratio Adj. P-Value: (rescue mutant) / (rescue WT)	Abundance Ratio Adj. P-Value: (ko) / (skov3)	Abundance Ratio Adj. P-Value: (rescue mutant) / (skov3)	Abundance Ratio Adj. P-Value: (rescue WT) / (skov3)	Abundance Ratio Variability [%]: (rescue mutant) / (ko)	Abundance Ratio Variability [%]: (rescue WT) / (ko)	Abundance Ratio Variability [%]: (rescue mutant) / (rescue WT)	Abundance Ratio Variability [%]: (ko) / (skov3)	Abundance Ratio Variability [%]: (rescue mutant) / (skov3)	Abundance Ratio Variability [%]: (rescue WT) / (skov3)	Abundances (Grouped): ko	Abundances (Grouped): rescue mutant	Abundances (Grouped): rescue WT	Abundances (Grouped): skov3	Abundances (Grouped) CV [%]: ko	Abundances (Grouped) CV [%]: rescue mutant	Abundances (Grouped) CV [%]: rescue WT	Abundances (Grouped) CV [%]: skov3	Quan Info	Found in Sample: [S1] F1: Sample, ko	Found in Sample: [S2] F2: Sample, ko	Found in Sample: [S3] F3: Sample, ko	Found in Sample: [S4] F4: Sample, ko	Found in Sample: [S5] F5: Sample, rescue mutant	Found in Sample: [S6] F6: Sample, rescue mutant	Found in Sample: [S7] F7: Sample, rescue mutant	Found in Sample: [S8] F8: Sample, rescue mutant
	FALSE	High	[R].EFGIADPDEIMWFK.[K]		0.00039463	6.1101e-05	1	1	5	Q15067	Q15067 [76-89]		0	1697.79																											No Quan Values	Not Found	Not Found	High	High	High	Not Found	Not Found	High
	FALSE	High	[R].EIENMILNDPDFQHEDLNFLTR.[S]		0.0208598	0.0015986	1	1	3	Q15067	Q15067 [35-56]		0	2703.27	1.764	1.689	1.028	1.278	2.062	2.178	0.351223	0.449314	0.998513	0.927914	0.139969	0.087735	44.98	58.82	46.64	44.32	47.07	53.41	72	127.2	139.1	61.7	66.03	46.86	27.67	65.35		Peak Found	Peak Found	High	Peak Found	Peak Found	High	Peak Found	Peak Found
	FALSE	High	[R].INEGIGQGDLSELPELHALTAGLK.[A]		0.0435675	0.00318851	1	1	2	Q15067	Q15067 [355-378]		0	2475.31	0.703	0.694	0.981	2.361	1.584	1.54	0.527325	0.479549	0.999803	0.0313826	0.766867	0.8101	4.9	12.26	18.59	19.63	26.44	36.78	141.8	99.7	98.4	60.1		12.93	30.61	24.39		High	Not Found	Not Found	Not Found	Peak Found	High	Peak Found	Not Found
	FALSE	High	[K].FGYDEIDNGYLK.[M]		0.064611	0.00486772	1	1	1	Q15067	Q15067 [230-241]		0	1433.66	1.322	0.988	1.39	1.25	1.502	1.073	0.881679	0.986435	0.578856	0.927504	0.761853	0.994958	38.82	25.86	20.45	41.98	23.7	22.49	89.1	124.3	95.8	90.8	42.94	14.51	13.44	20.46		Peak Found	High	Not Found	Peak Found	Peak Found	Peak Found	Peak Found	Peak Found
FALSE	High	Master Protein	P24666	Low molecular weight phosphotyrosine protein phosphatase OS=Homo sapiens OX=9606 GN=ACP1 PE=1 SV=3	0	47.396	61	7	106	7	158	18	6.74	269.41	7	protein metabolism;other metabolic processes	plasma membrane;other membranes;cytosol;other cell component	other molecular function	Pf01451	52	ENSG00000143727	ACP1	A8K1L9; B5MCC7; hsa:52; P24666; P24667; Q16035; Q16036; Q16725; Q3KQX8; Q53RU0	VEGFA-VEGFR2 signaling pathway		1	0	0.933	1.112	0.863	0.83	0.75	0.872	0.710495	0.877475	0.433118	0.273215	0.00732759	0.158652	30.17	31.75	35.3	34.28	41.04	39.06	79.1	83.9	98	139
	Checked	Confidence	Annotated Sequence	Modifications	Qvality PEP	Qvality q-value	# Protein Groups	# Proteins	# PSMs	Master Protein Accessions	Positions in Master Proteins	Modifications in Master Proteins	# Missed Cleavages	Theo. MH+ [Da]	Abundance Ratio: (rescue mutant) / (ko)	Abundance Ratio: (rescue WT) / (ko)	Abundance Ratio: (rescue mutant) / (rescue WT)	Abundance Ratio: (ko) / (skov3)	Abundance Ratio: (rescue mutant) / (skov3)	Abundance Ratio: (rescue WT) / (skov3)	Abundance Ratio Adj. P-Value: (rescue mutant) / (ko)	Abundance Ratio Adj. P-Value: (rescue WT) / (ko)	Abundance Ratio Adj. P-Value: (rescue mutant) / (rescue WT)	Abundance Ratio Adj. P-Value: (ko) / (skov3)	Abundance Ratio Adj. P-Value: (rescue mutant) / (skov3)	Abundance Ratio Adj. P-Value: (rescue WT) / (skov3)	Abundance Ratio Variability [%]: (rescue mutant) / (ko)	Abundance Ratio Variability [%]: (rescue WT) / (ko)	Abundance Ratio Variability [%]: (rescue mutant) / (rescue WT)	Abundance Ratio Variability [%]: (ko) / (skov3)	Abundance Ratio Variability [%]: (rescue mutant) / (skov3)	Abundance Ratio Variability [%]: (rescue WT) / (skov3)	Abundances (Grouped): ko	Abundances (Grouped): rescue mutant	Abundances (Grouped): rescue WT	Abundances (Grouped): skov3	Abundances (Grouped) CV [%]: ko	Abundances (Grouped) CV [%]: rescue mutant	Abundances (Grouped) CV [%]: rescue WT	Abundances (Grouped) CV [%]: skov3	Quan Info	Found in Sample: [S1] F1: Sample, ko	Found in Sample: [S2] F2: Sample, ko	Found in Sample: [S3] F3: Sample, ko	Found in Sample: [S4] F4: Sample, ko	Found in Sample: [S5] F5: Sample, rescue mutant	Found in Sample: [S6] F6: Sample, rescue mutant	Found in Sample: [S7] F7: Sample, rescue mutant	Found in Sample: [S8] F8: Sample, rescue mutant
	FALSE	High	[K].IELLGSYDPQK.[Q]		6.30024e-06	6.1101e-05	1	1	14	P24666	P24666 [114-124]		0	1262.66	0.901	0.971	0.876	0.907	0.688	0.677	0.969674	0.998432	0.973919	0.986002	0.55631	0.441214	53.98	57.85	29.21	80.18	86.56	80.94	80.8	74.1	78.4	166.7	94.95	67.4	45.25	71.85		High	High	Peak Found	High	High	High	Peak Found	High
	FALSE	High	[K].QLIIEDPYYGNDSDFETVYQQCVR.[C]	1xCarbamidomethyl [C22]	1.38587e-06	6.1101e-05	1	1	14	P24666	P24666 [125-148]	P24666 1xCarbamidomethyl [C146]	0	2952.34	1.377	1.051	1.31	1.086	1.723	1.141	0.814727	0.999976	0.812459	0.997065	0.551918	1	67.04	67.04	20.1	63.41	37.05	34.97	92	126.7	96.7	84.7	58.87	30.18		30.32		High	High	High	High	High	High	High	High
	FALSE	High	[R].HGIPMSHVAR.[Q]		0.000303066	6.1101e-05	1	1	13	P24666	P24666 [67-76]		0	1104.57	1.336	1.107	1.208	2.482	3.696	2.96	0.692182	0.996004	0.887972	0.0155241	0.000150289	0.00480972	46.29	54.84	49.23	44.1	37.69	47.39	105.3	141.1	116.6	37	39.46	16.68	44.68	36.1		High	High	High	Peak Found	High	Peak Found	High	Peak Found
	FALSE	High	[R].VDSAATSGYEIGNPPDYR.[G]		1.13812e-09	6.1101e-05	1	1	14	P24666	P24666 [42-59]		0	1911.87	0.828	1.049	0.803	0.778	0.675	0.872	0.876183	0.999976	0.901404	0.841423	0.54258	0.93763	14.59	34.51	27.16	16.4	21.59	33.52	91.7	79.6	105.7	123	10.4	18.44	27.92	13.41		High	High	Peak Found	Peak Found	High	High	High	High
	FALSE	High	[K].SVLFVCLGNICR.[S]	2xCarbamidomethyl [C6; C11]	0.000234798	6.1101e-05	1	1	12	P24666	P24666 [8-19]	P24666 2xCarbamidomethyl [C13; C18]	0	1437.73	0.966	1.015	0.945	0.732	0.709	0.756	0.998496	0.999737	0.996985	0.784106	0.663048	0.744467	37.05	32.13	59.63	22.16	38.85	35.83	90.8	87.7	97.8	123.7	19.24	38.46	43.81	20.97		Peak Found	High	High	High	Peak Found	Peak Found	High	High
	FALSE	High	[K].LVTDQNISENWR.[V]		7.92681e-08	6.1101e-05	1	1	23	P24666	P24666 [30-41]		0	1474.73	0.973	1.189	0.874	0.819	0.759	0.887	0.998496	0.978394	0.971471	0.933024	0.77466	0.944087	25.95	27.05	11.36	26.93	13.24	19.67	94.4	87.2	101.1	117.3	20.31	7.39	24.14	11.13		High	High	High	High	High	High	High	High
	FALSE	High	[R].SPIAEAVFR.[K]		6.43767e-05	6.1101e-05	1	1	16	P24666	P24666 [20-28]		0	989.541	0.852	1.151	0.727	0.688	0.62	0.794	0.916181	0.991527	0.699228	0.654115	0.373517	0.849489	18.44	22.97	22.97	20	24.11	14.07	91.1	80.1	102.3	126.5	13.74	14.04	23.16	23.19		High	High	High	High	High	High	High	High
FALSE	High	Master Protein	P11117	Lysosomal acid phosphatase OS=Homo sapiens OX=9606 GN=ACP2 PE=1 SV=3	0.001	4.73	4	2	3	2	423	48.3	6.74	3.77	2	cell organization and biogenesis;other metabolic processes	other membranes;other cytoplasmic organelle	other molecular function	Pf00328	53	ENSG00000134575	ACP2	E9PCI1; hsa:53; P11117; Q561W5; Q9BTU7			0	0
	Checked	Confidence	Annotated Sequence	Modifications	Qvality PEP	Qvality q-value	# Protein Groups	# Proteins	# PSMs	Master Protein Accessions	Positions in Master Proteins	Modifications in Master Proteins	# Missed Cleavages	Theo. MH+ [Da]	Abundance Ratio: (rescue mutant) / (ko)	Abundance Ratio: (rescue WT) / (ko)	Abundance Ratio: (rescue mutant) / (rescue WT)	Abundance Ratio: (ko) / (skov3)	Abundance Ratio: (rescue mutant) / (skov3)	Abundance Ratio: (rescue WT) / (skov3)	Abundance Ratio Adj. P-Value: (rescue mutant) / (ko)	Abundance Ratio Adj. P-Value: (rescue WT) / (ko)	Abundance Ratio Adj. P-Value: (rescue mutant) / (rescue WT)	Abundance Ratio Adj. P-Value: (ko) / (skov3)	Abundance Ratio Adj. P-Value: (rescue mutant) / (skov3)	Abundance Ratio Adj. P-Value: (rescue WT) / (skov3)	Abundance Ratio Variability [%]: (rescue mutant) / (ko)	Abundance Ratio Variability [%]: (rescue WT) / (ko)	Abundance Ratio Variability [%]: (rescue mutant) / (rescue WT)	Abundance Ratio Variability [%]: (ko) / (skov3)	Abundance Ratio Variability [%]: (rescue mutant) / (skov3)	Abundance Ratio Variability [%]: (rescue WT) / (skov3)	Abundances (Grouped): ko	Abundances (Grouped): rescue mutant	Abundances (Grouped): rescue WT	Abundances (Grouped): skov3	Abundances (Grouped) CV [%]: ko	Abundances (Grouped) CV [%]: rescue mutant	Abundances (Grouped) CV [%]: rescue WT	Abundances (Grouped) CV [%]: skov3	Quan Info	Found in Sample: [S1] F1: Sample, ko	Found in Sample: [S2] F2: Sample, ko	Found in Sample: [S3] F3: Sample, ko	Found in Sample: [S4] F4: Sample, ko	Found in Sample: [S5] F5: Sample, rescue mutant	Found in Sample: [S6] F6: Sample, rescue mutant	Found in Sample: [S7] F7: Sample, rescue mutant	Found in Sample: [S8] F8: Sample, rescue mutant
	FALSE	High	[R].CPLQDFLR.[L]	1xCarbamidomethyl [C1]	0.020326	0.00156358	1	1	1	P11117	P11117 [349-356]	P11117 1xCarbamidomethyl [C349]	0	1048.52																											No Quan Values	Not Found	Not Found	Not Found	Not Found	Not Found	Not Found	Not Found	Not Found
	FALSE	High	[R].LTEPVVPK.[D]		0.0640773	0.00480078	1	1	2	P11117	P11117 [357-364]		0	882.529																											No Quan Values	Not Found	Not Found	Not Found	Not Found	Not Found	High	Not Found	High
FALSE	Medium	Master Protein	Q96CM8	Medium-chain acyl-CoA ligase ACSF2, mitochondrial OS=Homo sapiens OX=9606 GN=ACSF2 PE=1 SV=2	0.026	2.173	2	1	1	1	615	68.1	7.55	0	1	other metabolic processes	mitochondrion	other molecular function	Pf00501, Pf13193	80221	ENSG00000167107	ACSF2	B4DFQ6; B4DHT5; B4DUF5; hsa:80221; Q96CM8; Q9H7G2	Mitochondrial long chain fatty acid beta-oxidation	Mitochondrial Fatty Acid Beta-Oxidation	2	0	100		100		100		2.53519e-16		2.40117e-16		2.19251e-16									400
	Checked	Confidence	Annotated Sequence	Modifications	Qvality PEP	Qvality q-value	# Protein Groups	# Proteins	# PSMs	Master Protein Accessions	Positions in Master Proteins	Modifications in Master Proteins	# Missed Cleavages	Theo. MH+ [Da]	Abundance Ratio: (rescue mutant) / (ko)	Abundance Ratio: (rescue WT) / (ko)	Abundance Ratio: (rescue mutant) / (rescue WT)	Abundance Ratio: (ko) / (skov3)	Abundance Ratio: (rescue mutant) / (skov3)	Abundance Ratio: (rescue WT) / (skov3)	Abundance Ratio Adj. P-Value: (rescue mutant) / (ko)	Abundance Ratio Adj. P-Value: (rescue WT) / (ko)	Abundance Ratio Adj. P-Value: (rescue mutant) / (rescue WT)	Abundance Ratio Adj. P-Value: (ko) / (skov3)	Abundance Ratio Adj. P-Value: (rescue mutant) / (skov3)	Abundance Ratio Adj. P-Value: (rescue WT) / (skov3)	Abundance Ratio Variability [%]: (rescue mutant) / (ko)	Abundance Ratio Variability [%]: (rescue WT) / (ko)	Abundance Ratio Variability [%]: (rescue mutant) / (rescue WT)	Abundance Ratio Variability [%]: (ko) / (skov3)	Abundance Ratio Variability [%]: (rescue mutant) / (skov3)	Abundance Ratio Variability [%]: (rescue WT) / (skov3)	Abundances (Grouped): ko	Abundances (Grouped): rescue mutant	Abundances (Grouped): rescue WT	Abundances (Grouped): skov3	Abundances (Grouped) CV [%]: ko	Abundances (Grouped) CV [%]: rescue mutant	Abundances (Grouped) CV [%]: rescue WT	Abundances (Grouped) CV [%]: skov3	Quan Info	Found in Sample: [S1] F1: Sample, ko	Found in Sample: [S2] F2: Sample, ko	Found in Sample: [S3] F3: Sample, ko	Found in Sample: [S4] F4: Sample, ko	Found in Sample: [S5] F5: Sample, rescue mutant	Found in Sample: [S6] F6: Sample, rescue mutant	Found in Sample: [S7] F7: Sample, rescue mutant	Found in Sample: [S8] F8: Sample, rescue mutant
	FALSE	High	[K].TVGQCLETTAQR.[V]	1xCarbamidomethyl [C5]	0.0533329	0.00394112	1	1	1	Q96CM8	Q96CM8 [73-84]	Q96CM8 1xCarbamidomethyl [C77]	0	1363.66	100		100		100		1.77788e-16		2.0265e-16		1.70571e-16									400				58.68				Not Found	Not Found	Not Found	Not Found	Not Found	High	Peak Found	Not Found
FALSE	High	Master Protein	Q4G176	Malonate--CoA ligase ACSF3, mitochondrial OS=Homo sapiens OX=9606 GN=ACSF3 PE=1 SV=3	0.003	3.507	3	1	1	1	576	64.1	8.37	0	1	other metabolic processes	mitochondrion	other molecular function	Pf00501, Pf13193	197322	ENSG00000176715	ACSF3	A8K4J8; C9JQL6; hsa:197322; Q4G176; Q6INA0; Q8N2F7		Synthesis of very long-chain fatty acyl-CoAs	1	0
	Checked	Confidence	Annotated Sequence	Modifications	Qvality PEP	Qvality q-value	# Protein Groups	# Proteins	# PSMs	Master Protein Accessions	Positions in Master Proteins	Modifications in Master Proteins	# Missed Cleavages	Theo. MH+ [Da]	Abundance Ratio: (rescue mutant) / (ko)	Abundance Ratio: (rescue WT) / (ko)	Abundance Ratio: (rescue mutant) / (rescue WT)	Abundance Ratio: (ko) / (skov3)	Abundance Ratio: (rescue mutant) / (skov3)	Abundance Ratio: (rescue WT) / (skov3)	Abundance Ratio Adj. P-Value: (rescue mutant) / (ko)	Abundance Ratio Adj. P-Value: (rescue WT) / (ko)	Abundance Ratio Adj. P-Value: (rescue mutant) / (rescue WT)	Abundance Ratio Adj. P-Value: (ko) / (skov3)	Abundance Ratio Adj. P-Value: (rescue mutant) / (skov3)	Abundance Ratio Adj. P-Value: (rescue WT) / (skov3)	Abundance Ratio Variability [%]: (rescue mutant) / (ko)	Abundance Ratio Variability [%]: (rescue WT) / (ko)	Abundance Ratio Variability [%]: (rescue mutant) / (rescue WT)	Abundance Ratio Variability [%]: (ko) / (skov3)	Abundance Ratio Variability [%]: (rescue mutant) / (skov3)	Abundance Ratio Variability [%]: (rescue WT) / (skov3)	Abundances (Grouped): ko	Abundances (Grouped): rescue mutant	Abundances (Grouped): rescue WT	Abundances (Grouped): skov3	Abundances (Grouped) CV [%]: ko	Abundances (Grouped) CV [%]: rescue mutant	Abundances (Grouped) CV [%]: rescue WT	Abundances (Grouped) CV [%]: skov3	Quan Info	Found in Sample: [S1] F1: Sample, ko	Found in Sample: [S2] F2: Sample, ko	Found in Sample: [S3] F3: Sample, ko	Found in Sample: [S4] F4: Sample, ko	Found in Sample: [S5] F5: Sample, rescue mutant	Found in Sample: [S6] F6: Sample, rescue mutant	Found in Sample: [S7] F7: Sample, rescue mutant	Found in Sample: [S8] F8: Sample, rescue mutant
	FALSE	High	[R].NVLAPYAVPSELVLVEEIPR.[N]		0.00339934	0.000260014	1	1	1	Q4G176	Q4G176 [539-558]		0	2208.23																											No Quan Values	Not Found	Not Found	High	Not Found	Not Found	Not Found	Not Found	Not Found
FALSE	High	Master Protein	O95573	Long-chain-fatty-acid--CoA ligase 3 OS=Homo sapiens OX=9606 GN=ACSL3 PE=1 SV=3	0	149.228	43	23	271	21	720	80.4	8.38	590.85	23	cell organization and biogenesis;other metabolic processes;transport;developmental processes;other biological processes	plasma membrane;other membranes;mitochondrion;ER/Golgi;other cytoplasmic organelle;other cell component	other molecular function	Pf00501	2181	ENSG00000123983	ACSL3	hsa:2181; O95573; Q60I92; Q8IUM9	Fatty acid beta-oxidation; Fatty acid biosynthesis; Mitochondrial long chain fatty acid beta-oxidation; PPAR signaling pathway; Ferroptosis; Thermogenesis; Ciliary landscape; Cholesterol metabolism with Bloch and Kandutsch-Russell pathways; Omega-3 / omega-6 fatty acid synthesis; Omega-9 fatty acid synthesis; Fatty acid transporters	Synthesis of very long-chain fatty acyl-CoAs; Intracellular metabolism of fatty acids regulates insulin secretion	13	1	0.995	0.945	1.042	1.193	1.147	1.087	0.970887	0.75993	0.877456	0.545399	0.878919	0.980142	38.74	34.86	36.51	33.88	42.73	37.9	99.1	104.6	105.8	90.4
	Checked	Confidence	Annotated Sequence	Modifications	Qvality PEP	Qvality q-value	# Protein Groups	# Proteins	# PSMs	Master Protein Accessions	Positions in Master Proteins	Modifications in Master Proteins	# Missed Cleavages	Theo. MH+ [Da]	Abundance Ratio: (rescue mutant) / (ko)	Abundance Ratio: (rescue WT) / (ko)	Abundance Ratio: (rescue mutant) / (rescue WT)	Abundance Ratio: (ko) / (skov3)	Abundance Ratio: (rescue mutant) / (skov3)	Abundance Ratio: (rescue WT) / (skov3)	Abundance Ratio Adj. P-Value: (rescue mutant) / (ko)	Abundance Ratio Adj. P-Value: (rescue WT) / (ko)	Abundance Ratio Adj. P-Value: (rescue mutant) / (rescue WT)	Abundance Ratio Adj. P-Value: (ko) / (skov3)	Abundance Ratio Adj. P-Value: (rescue mutant) / (skov3)	Abundance Ratio Adj. P-Value: (rescue WT) / (skov3)	Abundance Ratio Variability [%]: (rescue mutant) / (ko)	Abundance Ratio Variability [%]: (rescue WT) / (ko)	Abundance Ratio Variability [%]: (rescue mutant) / (rescue WT)	Abundance Ratio Variability [%]: (ko) / (skov3)	Abundance Ratio Variability [%]: (rescue mutant) / (skov3)	Abundance Ratio Variability [%]: (rescue WT) / (skov3)	Abundances (Grouped): ko	Abundances (Grouped): rescue mutant	Abundances (Grouped): rescue WT	Abundances (Grouped): skov3	Abundances (Grouped) CV [%]: ko	Abundances (Grouped) CV [%]: rescue mutant	Abundances (Grouped) CV [%]: rescue WT	Abundances (Grouped) CV [%]: skov3	Quan Info	Found in Sample: [S1] F1: Sample, ko	Found in Sample: [S2] F2: Sample, ko	Found in Sample: [S3] F3: Sample, ko	Found in Sample: [S4] F4: Sample, ko	Found in Sample: [S5] F5: Sample, rescue mutant	Found in Sample: [S6] F6: Sample, rescue mutant	Found in Sample: [S7] F7: Sample, rescue mutant	Found in Sample: [S8] F8: Sample, rescue mutant
	FALSE	High	[R].IGYSSPQTLADQSSK.[I]		1.3272e-08	6.1101e-05	1	1	14	O95573	O95573 [349-363]		0	1581.78	0.936	1.109	0.845	0.877	0.821	0.994	0.993024	0.998137	0.932011	0.974995	0.896846	0.994958	14.16	15.72	16.26	20.05	17.24	27.91	94.6	89	104.3	112.1	11.94	9.58	15.32	24.25		High	High	High	High	High	High	Peak Found	High
	FALSE	High	[R].VGAPLVCCEIK.[L]	2xCarbamidomethyl [C7; C8]	1.0135e-05	6.1101e-05	1	1	18	O95573	O95573 [497-507]	O95573 2xCarbamidomethyl [C503; C504]	0	1245.63	1.05	1.143	0.976	1.028	1.079	1.106	0.998496	0.982364	0.999163	0.997667	0.993262	0.994958	38.44	22.64	54.78	34.53	44.85	39.01	97.6	102.5	105	95	20.77	42.35	24.4	36.79		High	High	High	High	High	High	High	High
	FALSE	High	[K].GIIVHTMAAVEALGAK.[A]		5.42449e-06	6.1101e-05	1	1	9	O95573	O95573 [250-265]		0	1580.88		100	0.01	0.01	0.01	1.44		1.80581e-16	2.0265e-16	1.69653e-16	1.70571e-16	0.966892						38.97			236.1	163.9			36.83	3.68		Not Found	High	Not Found	High	Not Found	High	High	Not Found
	FALSE	High	[R].HIITVDGKPPTWSEFPK.[G]		8.53237e-05	6.1101e-05	1	1	9	O95573	O95573 [233-249]		0	1952.03	2.18	1.304	1.446	1.109	2.275	1.551	0.0646566	0.940733	0.636395	0.997065	0.078889	0.780638	30.41	43.93	57.08	34.5	35.58	47.06	74.3	161.9	96.8	67	9.77	32.02	51.02	34.22		High	Not Found	Peak Found	Peak Found	Peak Found	High	High	High
	FALSE	High	[K].GVMISHSNIIAGITGMAER.[I]		3.1705e-06	6.1101e-05	1	1	4	O95573	O95573 [296-314]		0	1957	1.111	0.782	1.527	1.322	1.371	1.014	0.989658	0.838279	0.33028	0.826913	0.796682	0.99878	51.94	16.07	45.95	29.04	48.52	22.28	112.4	125	81.8	80.7	11.49	38.96	11.37	32.66		Peak Found	High	Peak Found	Peak Found	High	Peak Found	Peak Found	Not Found
	FALSE	High	[K].GTWEELCNSCEMENEVLK.[V]	2xCarbamidomethyl [C7; C10]	1.3824e-11	6.1101e-05	1	1	18	O95573	O95573 [643-660]	O95573 2xCarbamidomethyl [C649; C652]	0	2227.93																											No Quan Values	High	High	High	High	High	High	High	High
	FALSE	High	[R].SVNSLDGLASVLYPGCDTLDK.[V]	1xCarbamidomethyl [C16]	1.31556e-08	6.1101e-05	1	1	18	O95573	O95573 [70-90]	O95573 1xCarbamidomethyl [C85]	0	2224.08	1.194	0.769	1.438	1.142	1.385	0.871	0.958589	0.77744	0.567221	0.978814	0.832819	0.935859	54.13	34.05	57	27.93	52.18	33.53	104	127.8	74.9	93.4	20.02	44.46	32.47	19.22		High	High	High	High	High	High	High	High
	FALSE	High	[R].LLLCGGAPLSATTQR.[F]	1xCarbamidomethyl [C4]	3.86348e-05	6.1101e-05	1	1	18	O95573	O95573 [447-461]	O95573 1xCarbamidomethyl [C450]	0	1557.84	0.855	0.629	1.286	1.109	0.983	0.804	0.924961	0.453624	0.824483	0.986002	0.993262	0.833877	20.24	24.78	19.72	25.49	31.15	33.15	121.5	100.2	75.6	102.7	20.89	11.42	21.79	25.3		High	High	High	High	High	High	High	High
	FALSE	High	[R].NTPLCDSFVFR.[K]	1xCarbamidomethyl [C5]	0.000434736	6.1101e-05	1	1	15	O95573	O95573 [425-435]	O95573 1xCarbamidomethyl [C429]	0	1355.64	0.937	0.801	1.131	1.243	1.036	0.922	0.99564	0.865986	0.957582	0.922437	0.999275	0.969765	30.84	29.58	32.78	36.46	25.24	39.05	115.6	97.3	86.6	100.5	22.11	15.48	28.91	29.17		High	Peak Found	Peak Found	High	High	High	High	High
	FALSE	High	[R].LSPEPWTPETGLVTDAFK.[L]		7.52465e-10	6.1101e-05	2	2	25	O60488; O95573	O60488 [673-690]; O95573 [682-699]		0	1988	1.225	1.119	1.106	1.096	1.408	1.264	0.885428	0.992221	0.973009	0.987089	0.68882	0.933239	13.04	28.44	39.55	12.42	18.85	34.6	93.2	114.8	106.9	85	6.04	27.3	32.96	13.59	Shared	High	High	High	High	High	High	High	High
	FALSE	High	[R].WLCTGDIGEFEPDGCLK.[I]	2xCarbamidomethyl [C3; C15]	3.28913e-10	6.1101e-05	1	1	20	O95573	O95573 [559-575]	O95573 2xCarbamidomethyl [C561; C573]	0	1996.88	0.946	0.826	1.255	1.344	1.287	1.084	0.996563	0.906679	0.86411	0.89317	0.922762	1	50.87	24.99	44.96	30.74	53.24	32.49	115.8	104.8	96	83.4	19.35	43.31	22.56	25.39		High	High	High	High	High	High	High	High
	FALSE	High	[K].AKPVNSKPDSAYR.[S]		0.000282462	6.1101e-05	1	1	9	O95573	O95573 [57-69]		0	1432.75	0.62	0.747	0.977	1.065	0.716	0.733	0.180318	0.613103	0.998688	1	0.481339	0.464889	60.15	63.27	56.7	52.73	45.04	68.58	126.7	83.1	80.4	109.8	45.63	25.74	72.59	36.69		High	Peak Found	High	High	High	High	Peak Found	Peak Found
	FALSE	High	[K].ADFFEDENGQR.[W]		0.000117138	6.1101e-05	1	1	15	O95573	O95573 [548-558]		0	1327.55	0.996	0.884	1.16	1.561	1.515	1.433	0.996571	0.951647	0.9673	0.459217	0.744947	0.843444	12.74	23.38	23.74	19.35	20.77	25.55	108	108.6	107.6	75.8	16.71	20.62	20.37	12.49		High	High	High	High	High	High	High	High
	FALSE	High	[R].EVLNEEDEVQPNGK.[I]		1.07442e-08	6.1101e-05	1	1	11	O95573	O95573 [109-122]		0	1599.75	0.995	1.083	0.893	0.987	0.983	1.094	0.996563	0.999976	0.992251	0.997065	0.985704	1	40.8	23.73	18.7	17.52	23.98	21.56	104.5	91.8	104.4	99.4	28.87	17.68	13.26	18.75		Peak Found	High	Peak Found	High	High	High	High	Not Found
	FALSE	High	[K].VSEMSSFQR.[N]		0.000336822	6.1101e-05	1	1	15	O95573	O95573 [398-406]		0	1070.49	0.988	1.133	0.896	1.186	1.165	1.301	0.998496	0.992033	0.986221	0.96176	0.976157	0.93763	13.33	11.73	14.94	18.68	21.67	15.99	102	100.2	111.8	86	6.28	13.5	9.52	20.21		High	High	High	High	Peak Found	High	High	High
	FALSE	High	[K].VLSEAAISASLEK.[F]		0.000894297	0.000113228	1	1	3	O95573	O95573 [661-673]		0	1317.73																											No Quan Values	High	Not Found	Not Found	Not Found	Not Found	High	Not Found	Not Found
	FALSE	High	[K].THYQADIER.[M]		0.00154237	0.000167178	1	1	13	O95573	O95573 [707-715]		0	1132.54	1.319	1.261	1.064	1.464	2.626	2.575	0.917368	0.977076	0.992251	0.693981	0.0241072	0.0259751	60.79	74.08	47.51	82.04	62.64	67.19	83.3	138.7	132.7	45.2	49.01	36.18	46.52	77.98		Peak Found	High	High	High	High	Peak Found	High	High
	FALSE	High	[-].MNNHVSSKPSTMK.[L]	1xAcetyl [N-Term]	0.00231038	0.000209706	1	1	11	O95573	O95573 [1-13]	O95573 1xAcetyl [N-Term]	0	1502.71	1.093	0.911	1.223	0.925	1.071	0.887	0.999407	0.925901	0.935124	0.977058	0.991815	0.856251	39.45	36.35	30.55	38.74	30.26	23	98.3	112.1	89.2	100.4	33.27	25.27	18.32	14.58		High	High	Peak Found	Peak Found	High	High	High	Peak Found
	FALSE	High	[K].TNIAIFCETR.[A]	1xCarbamidomethyl [C7]	0.00638732	0.000529795	1	1	5	O95573	O95573 [160-169]	O95573 1xCarbamidomethyl [C166]	0	1224.6	0.68	0.853	0.862	1.998	0.848	1.508	0.396987	0.894774	0.9673	0.110224	0.892462	0.824192	47.9	55.02	30.42	70.66	55.82	102.76	119.8	81.4	88.1	110.8	53.92	22.4	84.11	58.19		High	High	Not Found	High	Peak Found	Not Found	High	Not Found
	FALSE	High	[K].LQAGEYVSLGK.[V]		0.0123973	0.000987416	2	2	12	O60488; O95573	O60488 [577-587]; O95573 [586-596]		0	1164.63																											No Quan Values	High	High	High	High	High	Not Found	Not Found	High
	FALSE	High	[R].NLFILAYNYK.[M]		0.0217803	0.00167244	1	1	1	O95573	O95573 [407-416]		0	1258.68	0.616	0.784	0.786	1.26	0.776	0.987	0.239427	0.767613	0.85129	0.930643	0.643385	0.951489	0	9.62	9.62	0	0	9.62	125.2	77.2	98.1	99.4			9.16			Peak Found	Not Found	Not Found	Not Found	High	Not Found	Not Found	Not Found
	FALSE	High	[K].ELTELAR.[K]		0.0537819	0.00401131	1	1	4	O95573	O95573 [631-637]		0	831.457	0.693	0.846	0.819	1.33	0.917	1.126	0.485957	0.938556	0.911573	0.81147	0.970998	0.994958	26.87	18.22	16.79	26.96	21.5	16.48	121.6	84.2	102.8	91.4	23.16	19.49	9.24	12.57		High	Peak Found	Peak Found	Peak Found	High	Peak Found	Peak Found	High
	FALSE	High	[K].LKDIVSLVPR.[L]		0.0793717	0.00606936	1	1	4	O95573	O95573 [221-230]		1	1139.71	1.188	0.01	100	1.588	1.887	0.01	0.989532	1.80581e-16	2.0265e-16	0.657062	0.393698	1.69853e-16	76.95			14.51	76.95		141.9	168.7		89.4	22.24	69.2				High	High	Not Found	Peak Found	Peak Found	Peak Found	Peak Found	Not Found
FALSE	High	Master Protein	O60488	Long-chain-fatty-acid--CoA ligase 4 OS=Homo sapiens OX=9606 GN=ACSL4 PE=1 SV=2	0	80.361	32	16	135	14	711	79.1	8.38	256.06	16	cell organization and biogenesis;other metabolic processes;transport;developmental processes;other biological processes	plasma membrane;other membranes;mitochondrion;ER/Golgi;other cytoplasmic organelle;other cell component	other molecular function	Pf00501	2182	ENSG00000068366	ACSL4	D3DUY2; hsa:2182; O60488; O60848; O60849; Q5JWV8	Fatty acid beta-oxidation; Fatty acid biosynthesis; Mitochondrial long chain fatty acid beta-oxidation; PPAR signaling pathway; Ferroptosis; Thermogenesis; Cholesterol metabolism with Bloch and Kandutsch-Russell pathways; Omega-3 / omega-6 fatty acid synthesis; Omega-9 fatty acid synthesis; Fatty acid transporters	Synthesis of very long-chain fatty acyl-CoAs; Intracellular metabolism of fatty acids regulates insulin secretion	12	0	1.04	1.116	0.946	1.136	1.253	1.169	0.994758	0.922466	0.92645	0.856876	0.866839	0.940438	36.09	38.08	30.82	49.88	43.64	42.32	169.2	62.4	101.8	66.6
	Checked	Confidence	Annotated Sequence	Modifications	Qvality PEP	Qvality q-value	# Protein Groups	# Proteins	# PSMs	Master Protein Accessions	Positions in Master Proteins	Modifications in Master Proteins	# Missed Cleavages	Theo. MH+ [Da]	Abundance Ratio: (rescue mutant) / (ko)	Abundance Ratio: (rescue WT) / (ko)	Abundance Ratio: (rescue mutant) / (rescue WT)	Abundance Ratio: (ko) / (skov3)	Abundance Ratio: (rescue mutant) / (skov3)	Abundance Ratio: (rescue WT) / (skov3)	Abundance Ratio Adj. P-Value: (rescue mutant) / (ko)	Abundance Ratio Adj. P-Value: (rescue WT) / (ko)	Abundance Ratio Adj. P-Value: (rescue mutant) / (rescue WT)	Abundance Ratio Adj. P-Value: (ko) / (skov3)	Abundance Ratio Adj. P-Value: (rescue mutant) / (skov3)	Abundance Ratio Adj. P-Value: (rescue WT) / (skov3)	Abundance Ratio Variability [%]: (rescue mutant) / (ko)	Abundance Ratio Variability [%]: (rescue WT) / (ko)	Abundance Ratio Variability [%]: (rescue mutant) / (rescue WT)	Abundance Ratio Variability [%]: (ko) / (skov3)	Abundance Ratio Variability [%]: (rescue mutant) / (skov3)	Abundance Ratio Variability [%]: (rescue WT) / (skov3)	Abundances (Grouped): ko	Abundances (Grouped): rescue mutant	Abundances (Grouped): rescue WT	Abundances (Grouped): skov3	Abundances (Grouped) CV [%]: ko	Abundances (Grouped) CV [%]: rescue mutant	Abundances (Grouped) CV [%]: rescue WT	Abundances (Grouped) CV [%]: skov3	Quan Info	Found in Sample: [S1] F1: Sample, ko	Found in Sample: [S2] F2: Sample, ko	Found in Sample: [S3] F3: Sample, ko	Found in Sample: [S4] F4: Sample, ko	Found in Sample: [S5] F5: Sample, rescue mutant	Found in Sample: [S6] F6: Sample, rescue mutant	Found in Sample: [S7] F7: Sample, rescue mutant	Found in Sample: [S8] F8: Sample, rescue mutant
	FALSE	High	[R].IGYSSPLTLSDQSSK.[I]		0.000188422	6.1101e-05	1	1	13	O60488	O60488 [340-354]		0	1582.8	1.05	0.01	100	1.465	1.579	0.01	0.998496	1.80581e-16	2.0265e-16	0.656949	0.602255	1.69853e-16	49.32			39.62	17.92		143.7	154.9		101.4	42.31	15.08		5.93		Peak Found	Peak Found	High	High	Peak Found	High	High	High
	FALSE	High	[K].GVEGTWVDICNNPAMEAEILK.[E]	1xCarbamidomethyl [C10]	1.42404e-08	6.1101e-05	1	1	20	O60488	O60488 [631-651]	O60488 1xCarbamidomethyl [C640]	0	2346.11	1.906	1.236	1.674	1.265	2.883	1.697	0.116646	0.984416	0.24278	0.927914	0.00434062	0.511193	44.59	40.56	42.19	31.71	41.81	43.75	77.9	166.9	98.2	57	25.72	31.18	33.72	31.22		High	High	High	High	High	High	High	High
	FALSE	High	[K].TAEDYSVDENGQR.[W]		7.4175e-07	6.1101e-05	1	1	9	O60488	O60488 [537-549]		0	1483.63	1.025	1.314	0.847	1.48	1.58	1.865	0.99564	0.986147	0.978792	0.731491	0.857046	0.623448	33.81	0.86	28.27	12.58	29.26	6.58	96.8	107.7	127.2	68.2	26.55	28.97		6.27		Not Found	High	Peak Found	High	High	High	High	High
	FALSE	High	[K].NCPLIDNICAFAK.[S]	2xCarbamidomethyl [C2; C9]	0.000143426	6.1101e-05	1	1	10	O60488	O60488 [594-606]	O60488 2xCarbamidomethyl [C595; C602]	0	1535.73	0.511	0.519	1.028	1.721	0.879	0.844	0.0892169	0.0729777	0.998513	0.28113	0.912975	0.852913	74.97	87.56	31.04	76.39	30.25	28.04	148.1	85.4	75.7	90.8	62.15	27.41	19.61	23.03		Peak Found	High	Peak Found	Peak Found	Not Found	Peak Found	High	High
	FALSE	High	[R].LSPEPWTPETGLVTDAFK.[L]		7.52465e-10	6.1101e-05	2	2	25	O60488; O95573	O60488 [673-690]; O95573 [682-699]		0	1988	1.225	1.119	1.106	1.096	1.408	1.264	0.885428	0.992221	0.973009	0.987089	0.68882	0.933239	13.04	28.44	39.55	12.42	18.85	34.6	93.2	114.8	106.9	85	6.04	27.3	32.96	13.59	Shared	High	High	High	High	High	High	High	High
	FALSE	High	[K].EAVVHGLNESEASYLITSVELLESK.[L]		5.35107e-05	6.1101e-05	1	1	3	O60488	O60488 [187-211]		0	2717.39																											No Quan Values	Not Found	High	Not Found	Not Found	High	Not Found	Not Found	Not Found
	FALSE	High	[K].AKPTSDKPGSPYR.[S]		7.15495e-05	6.1101e-05	1	1	9	O60488	O60488 [48-60]		0	1403.73	1.088	1.392	0.775	0.734	0.793	1.012	0.998496	0.96252	0.896238	0.649619	0.680279	0.93763	13.12	18.89	11.46	24.84	16.15	19.57	81.6	88.8	115.5	114.1	14.39	5.5	20.6	35.68		Peak Found	High	Peak Found	Peak Found	High	High	High	Peak Found
	FALSE	High	[R].EILSEENEMQPNGK.[V]		6.55201e-05	6.1101e-05	1	1	1	O60488	O60488 [100-113]		0	1617.74																											No Quan Values	Not Found	Not Found	Not Found	Not Found	Not Found	Not Found	Not Found	Not Found
	FALSE	High	[K].GYDAPLCNLLLFK.[K]	1xCarbamidomethyl [C7]	0.000783778	0.000113228	1	1	10	O60488	O60488 [414-426]	O60488 1xCarbamidomethyl [C420]	0	1523.79	0.909	0.852	1.146	1.493	1.397	1.259	0.954793	0.930256	0.977114	0.648891	0.872072	0.959513	28.34	47.65	46.79	30.12	32.38	50.56	118.5	100.9	102.6	78	16.88	24.17	38.94	23.31		Peak Found	High	High	Peak Found	High	High	High	Peak Found
	FALSE	High	[R].VGAPLICCEIK.[L]	2xCarbamidomethyl [C7; C8]	0.00122728	0.000113228	1	1	2	O60488	O60488 [488-498]	O60488 2xCarbamidomethyl [C494; C495]	0	1259.65	0.01	0.01		100			1.77788e-16	1.80581e-16		1.69653e-16									400				31.23					High	Peak Found	Not Found	Peak Found	Not Found	Not Found	Not Found	Not Found
	FALSE	High	[K].GDCTVLKPTLMAAVPEIMDR.[I]	1xCarbamidomethyl [C3]	0.00183868	0.000167178	1	1	2	O60488	O60488 [361-380]	O60488 1xCarbamidomethyl [C363]	0	2217.11																											No Quan Values	Not Found	Not Found	Not Found	Not Found	Not Found	Not Found	High	Not Found
	FALSE	High	[K].HIIYVDNK.[A]		0.00328213	0.000260014	1	1	10	O60488	O60488 [224-231]		0	1001.54	1.231	1.22	1.009	0.986	1.214	1.203	0.903775	0.974865	0.998688	0.997282	0.966562	0.98671	22.43	23.21	15.87	23.01	20.57	18.98	88.5	113.9	107.9	89.7	19.04	7.59	12.28	15.66		High	Peak Found	High	Peak Found	Peak Found	High	High	Peak Found
	FALSE	High	[R].MMLSGGAPLSPQTHR.[F]		0.00709394	0.000573451	1	1	4	O60488	O60488 [438-452]		0	1582.78	0.895	1.026	0.88	0.643	0.558	0.612	0.956972	0.998432	0.990032	0.44567	0.135731	0.240202	11.1	12.7	13.72	15.57	22.02	27.7	90.3	81.5	92.7	135.5	7.38	10.16	14.14	25.1		Peak Found	Peak Found	Peak Found	High	Peak Found	Peak Found	Peak Found	High
	FALSE	High	[K].VQEMNYIQK.[T]		0.00962971	0.000739896	1	1	2	O60488	O60488 [389-397]		0	1152.57	1.21	1.717	0.456	0.898	1.026	2.084	0.949306	0.407919	0.0199931	0.979626	0.995307	0.141348	72.04	22.74	56.07	48.21	68.34	54.53	91.2	74.2	156.5	78.1	43.5	55.83	5.7	44.75		Peak Found	Not Found	Peak Found	Peak Found	Peak Found	Peak Found	High	Peak Found
	FALSE	High	[K].LQAGEYVSLGK.[V]		0.0123973	0.000987416	2	2	12	O60488; O95573	O60488 [577-587]; O95573 [586-596]		0	1164.63																											No Quan Values	High	High	High	High	High	Not Found	Not Found	High
	FALSE	High	[K].WMNYLEVNR.[R]		0.0346321	0.00261106	1	1	3	O60488	O60488 [125-133]		0	1224.58	0.993	1.075	0.935	1.259	1.251	1.255	0.998496	0.999629	0.996985	0.927567	0.93246	0.970472	21.45	24.72	9.7	23.29	17.65	19.9	102.6	105.6	110.3	81.5	22.4	4.06	12.68	16.08		High	High	Peak Found	Peak Found	Peak Found	Peak Found	Peak Found	Peak Found
FALSE	High	Master Protein	Q9NUB1	Acetyl-coenzyme A synthetase 2-like, mitochondrial OS=Homo sapiens OX=9606 GN=ACSS1 PE=1 SV=2	0.009	2.771	3	1	2	1	689	74.8	7.11	2	1	other metabolic processes	mitochondrion	other molecular function	Pf00501, Pf13193, Pf16177	84532	ENSG00000154930	ACSS1	B3KXL2; B4DJZ3; D3DW48; F5H6F4; F8W7Y1; hsa:84532; Q5TF42; Q8IV99; Q8N234; Q96JI1; Q96JX6; Q9NU28; Q9NUB1	Sterol regulatory element-binding proteins (SREBP) signaling; Amino acid metabolism; Statin inhibition of cholesterol production; Familial hyperlipidemia type 4	Ethanol oxidation	5	0
	Checked	Confidence	Annotated Sequence	Modifications	Qvality PEP	Qvality q-value	# Protein Groups	# Proteins	# PSMs	Master Protein Accessions	Positions in Master Proteins	Modifications in Master Proteins	# Missed Cleavages	Theo. MH+ [Da]	Abundance Ratio: (rescue mutant) / (ko)	Abundance Ratio: (rescue WT) / (ko)	Abundance Ratio: (rescue mutant) / (rescue WT)	Abundance Ratio: (ko) / (skov3)	Abundance Ratio: (rescue mutant) / (skov3)	Abundance Ratio: (rescue WT) / (skov3)	Abundance Ratio Adj. P-Value: (rescue mutant) / (ko)	Abundance Ratio Adj. P-Value: (rescue WT) / (ko)	Abundance Ratio Adj. P-Value: (rescue mutant) / (rescue WT)	Abundance Ratio Adj. P-Value: (ko) / (skov3)	Abundance Ratio Adj. P-Value: (rescue mutant) / (skov3)	Abundance Ratio Adj. P-Value: (rescue WT) / (skov3)	Abundance Ratio Variability [%]: (rescue mutant) / (ko)	Abundance Ratio Variability [%]: (rescue WT) / (ko)	Abundance Ratio Variability [%]: (rescue mutant) / (rescue WT)	Abundance Ratio Variability [%]: (ko) / (skov3)	Abundance Ratio Variability [%]: (rescue mutant) / (skov3)	Abundance Ratio Variability [%]: (rescue WT) / (skov3)	Abundances (Grouped): ko	Abundances (Grouped): rescue mutant	Abundances (Grouped): rescue WT	Abundances (Grouped): skov3	Abundances (Grouped) CV [%]: ko	Abundances (Grouped) CV [%]: rescue mutant	Abundances (Grouped) CV [%]: rescue WT	Abundances (Grouped) CV [%]: skov3	Quan Info	Found in Sample: [S1] F1: Sample, ko	Found in Sample: [S2] F2: Sample, ko	Found in Sample: [S3] F3: Sample, ko	Found in Sample: [S4] F4: Sample, ko	Found in Sample: [S5] F5: Sample, rescue mutant	Found in Sample: [S6] F6: Sample, rescue mutant	Found in Sample: [S7] F7: Sample, rescue mutant	Found in Sample: [S8] F8: Sample, rescue mutant
	FALSE	High	[K].GIVHTQAGYLLYAALTHK.[L]		0.0158118	0.00130445	1	1	2	Q9NUB1	Q9NUB1 [303-320]		0	1956.07																											No Quan Values	Not Found	Not Found	Not Found	High	Not Found	Not Found	Not Found	Not Found
FALSE	High	Master Protein	P68133	Actin, alpha skeletal muscle OS=Homo sapiens OX=9606 GN=ACTA1 PE=1 SV=1	0	147.648	40	14	920	4	377	42	5.39	2151.37	14	cell organization and biogenesis;developmental processes;other biological processes	cytosol;cytoskeleton;other cell component	cytoskeletal activity;other molecular function	Pf00022	58	ENSG00000143632	ACTA1	hsa:58; P02568; P68133; P99020; Q5T8M9	Myometrial relaxation and contraction pathways; Fas ligand pathway and stress induction of heat shock proteins; Physico-chemical features and toxicity-associated pathways; Striated muscle contraction pathway; Mechanoregulation and pathology of YAP/TAZ via Hippo and non-Hippo mechanisms; IL-18 signaling pathway; Malignant pleural mesothelioma	Striated Muscle Contraction	8	0	1.238	0.958	1.186	0.983	1.232	1.035	0.24611	0.788018	0.109736	0.966744	0.516481	0.954043	36.93	23.72	22.48	43.68	26.31	33.5	122.6	105	94.2	78.2
	Checked	Confidence	Annotated Sequence	Modifications	Qvality PEP	Qvality q-value	# Protein Groups	# Proteins	# PSMs	Master Protein Accessions	Positions in Master Proteins	Modifications in Master Proteins	# Missed Cleavages	Theo. MH+ [Da]	Abundance Ratio: (rescue mutant) / (ko)	Abundance Ratio: (rescue WT) / (ko)	Abundance Ratio: (rescue mutant) / (rescue WT)	Abundance Ratio: (ko) / (skov3)	Abundance Ratio: (rescue mutant) / (skov3)	Abundance Ratio: (rescue WT) / (skov3)	Abundance Ratio Adj. P-Value: (rescue mutant) / (ko)	Abundance Ratio Adj. P-Value: (rescue WT) / (ko)	Abundance Ratio Adj. P-Value: (rescue mutant) / (rescue WT)	Abundance Ratio Adj. P-Value: (ko) / (skov3)	Abundance Ratio Adj. P-Value: (rescue mutant) / (skov3)	Abundance Ratio Adj. P-Value: (rescue WT) / (skov3)	Abundance Ratio Variability [%]: (rescue mutant) / (ko)	Abundance Ratio Variability [%]: (rescue WT) / (ko)	Abundance Ratio Variability [%]: (rescue mutant) / (rescue WT)	Abundance Ratio Variability [%]: (ko) / (skov3)	Abundance Ratio Variability [%]: (rescue mutant) / (skov3)	Abundance Ratio Variability [%]: (rescue WT) / (skov3)	Abundances (Grouped): ko	Abundances (Grouped): rescue mutant	Abundances (Grouped): rescue WT	Abundances (Grouped): skov3	Abundances (Grouped) CV [%]: ko	Abundances (Grouped) CV [%]: rescue mutant	Abundances (Grouped) CV [%]: rescue WT	Abundances (Grouped) CV [%]: skov3	Quan Info	Found in Sample: [S1] F1: Sample, ko	Found in Sample: [S2] F2: Sample, ko	Found in Sample: [S3] F3: Sample, ko	Found in Sample: [S4] F4: Sample, ko	Found in Sample: [S5] F5: Sample, rescue mutant	Found in Sample: [S6] F6: Sample, rescue mutant	Found in Sample: [S7] F7: Sample, rescue mutant	Found in Sample: [S8] F8: Sample, rescue mutant
	FALSE	High	[K].LCYVALDFENEMATAASSSSLEK.[S]	1xOxidation [M12]; 1xCarbamidomethyl [C2]	5.07982e-07	6.1101e-05	1	4	9	P68133	P68133 [218-240]	P68133 1xCarbamidomethyl [C219]	0	2552.15	1.317	1.098	1.276	0.844	1.112	0.855	0.731199	0.997714	0.789447	0.96576	0.976157	0.945476	13.22	13.99	14.04	17.68	18.07	17.69	88.8	115.6	91.6	104	10.42	9.41	10.83	24.34		High	Peak Found	Peak Found	Peak Found	High	Peak Found	Peak Found	Peak Found
	FALSE	High	[R].HQGVMVGMGQK.[D]		1.31556e-08	6.1101e-05	3	7	54	P68133; Q562R1; P63261	P68133 [42-52]; Q562R1 [41-51]; P63261 [40-50]		0	1171.57	0.985	1.839	0.5	0.686	0.725	1.339	0.998496	0.183646	0.025353	0.649285	0.747482	0.81293	43.37	43.57	32.3	50.45	38.56	35.7	73	81.2	146.5	99.3	37.86	14.38	29.66	30.47	Shared	High	High	High	High	High	High	High	High
	FALSE	High	[R].HQGVMVGMGQK.[D]	1xOxidation [M]	6.03352e-08	6.1101e-05	3	7	28	P68133; Q562R1; P63261	P68133 [42-52]; Q562R1 [41-51]; P63261 [40-50]		0	1187.57	1.184	1.339	0.884	0.9	1.077	1.207	0.926383	0.858465	0.9673	0.991406	0.985704	0.937932	12.84	5.21	12.71	5.77	12.77	5.01	86.5	102.5	115.9	95.1	4.57	13.43	2.98	4.51	Shared	High	High	High	High	High	High	High	High
	FALSE	High	[K].IWHHTFYNELR.[V]		5.82031e-06	6.1101e-05	3	9	295	P0CG39; P68133; P63261	P0CG39 [748-758]; P68133 [87-97]; P63261 [85-95]		0	1515.75	1.382	0.877	1.647	4.13	5.701	3.529	0.527325	0.966791	0.198686	2.92693e-07	1.21502e-09	2.51217e-05	36.57	19.07	28.26	26.96	40.08	25.89	115.6	159.8	97	27.5	12.71	27.22	13.75	23.53	Shared	High	High	High	High	High	High	High	High
	FALSE	High	[KR].SYELPDGQVITIGNER.[F]		1.31028e-09	6.1101e-05	3	10	150	P68133; Q562R1; P63261	P68133 [241-256]; Q562R1 [240-255]; P63261 [239-254]		0	1790.89	0.845	0.853	1.101	1.198	0.789	0.823	0.895064	0.933618	0.984412	0.894197	0.88728	0.942426	29.26	13.55	18.79	31.32	38.17	37.7	106.4	96.9	93.4	103.4	26.68	27.23	9.99	28.78	Shared	High	High	High	High	High	High	High	High
	FALSE	High	[K].DSYVGDEAQSK.[R]		1.81204e-05	6.1101e-05	2	6	47	P68133; P63261	P68133 [53-63]; P63261 [51-61]		0	1198.52	1.186	1.112	0.972	1.115	1.314	1.287	0.908489	0.992221	0.998513	0.963986	0.810836	0.872862	8.74	19.74	15.29	9	8.39	11.85	93.8	111.7	109.9	84.5	17.73	6.15	10.98	5.8	Shared	High	High	High	High	High	High	High	High
	FALSE	High	[K].DSYVGDEAQSKR.[G]		3.44568e-05	6.1101e-05	2	6	11	P68133; P63261	P68133 [53-64]; P63261 [51-62]		1	1354.62	2.964	1.859	1.933	0.195	0.699	0.358	0.00721885	0.564207	0.0935658	1.8374e-09	0.574389	0.000211061	52.06	37.92	51.44	40.13	46.21	9.77	34.3	123.4	63.8	178.5	41.61	45.21	6.62	8	Shared	High	High	High	Peak Found	High	High	Peak Found	High
	FALSE	High	[K].AGFAGDDAPR.[A]		9.15492e-05	6.1101e-05	3	10	41	P0CG39; P68133; P63261	P0CG39 [682-691]; P68133 [21-30]; P63261 [19-28]		0	976.448	0.994	1.059	1.022	1.033	1.095	1.115	0.998496	0.999347	0.998513	0.994731	0.981017	0.982277	26.35	26.29	26.71	16.62	26.94	21.61	95	105	108	92	23.82	22.92	14.8	9.86	Shared	High	High	High	High	High	High	High	High
	FALSE	High	[K].YPIEHGIITNWDDMEK.[I]	1xOxidation [M14]	1.98831e-06	6.1101e-05	1	4	20	P68133	P68133 [71-86]		0	1976.91	1.255	1.042	1.215	0.935	1.243	0.99	0.807509	0.999976	0.895863	0.997065	0.891076	0.999481	40.76	24.94	35.93	24.4	33.09	27.47	92.4	116	98.2	93.3	19.77	32.77	19.74	24.52		High	High	High	High	High	Peak Found	Peak Found	High
	FALSE	High	[K].YPIEHGIITNWDDMEK.[I]		1.0935e-08	6.1101e-05	1	4	54	P68133	P68133 [71-86]		0	1960.91	0.709	0.669	1.068	1.713	1.261	1.18	0.440758	0.471549	0.993245	0.163129	0.87089	0.954451	70.59	65.43	15.92	65.04	20.71	23.79	123	104.9	94.2	77.9	75.15	20.87	24.61	15.8		High	High	High	High	High	High	High	High
	FALSE	High	[R].AVFPSIVGRPR.[QH]		8.02247e-05	6.1101e-05	2	9	44	P68133; P63261	P68133 [31-41]; P63261 [29-39]		0	1198.71	0.668	0.642	1.041	1.182	0.805	0.768	0.29591	0.381559	0.996985	0.913822	0.910636	0.873151	75.23	65.6	34.57	58.82	18.37	25.59	127.4	85.1	81.8	105.7	60.1	22.07	27.66	7.97	Shared	High	High	High	High	High	High	High	High
	FALSE	High	[K].EITALAPSTMK.[I]		1.69693e-06	6.1101e-05	2	6	46	P68133; P63261	P68133 [318-328]; P63261 [316-326]		0	1161.62	0.764	0.883	0.917	0.818	0.623	0.681	0.660576	0.959291	0.992222	0.945292	0.403431	0.65476	27.78	19.93	28.27	18.28	30.94	17.12	101.7	77.7	86.9	133.7	15.26	22.95	16.28	14.05	Shared	High	High	High	High	High	High	High	High
	FALSE	High	[K].EITALAPSTMK.[I]	1xOxidation [M10]	9.65146e-05	6.1101e-05	2	6	18	P68133; P63261	P68133 [318-328]; P63261 [316-326]		0	1177.61	0.562	0.821	0.905	0.698	0.452	0.637	0.0557434	0.923868	0.979029	0.679317	0.0312088	0.459544	50.03	47.72	16.44	54.07	45.78	54.77	112.8	70.1	76.9	140.2	40.37	14.96	24.23	49.36	Shared	Peak Found	High	High	High	High	High	High	High
	FALSE	High	[R].HQGVMVGMGQK.[D]	2xOxidation [M5; M8]	0.00295413	0.000209706	3	7	6	P68133; Q562R1; P63261	P68133 [42-52]; Q562R1 [41-51]; P63261 [40-50]		0	1203.56	2.045	2.121	0.936	1.113	2.305	2.431	0.0859176	0.0811488	0.998513	0.997065	0.101757	0.0797821	54.7	44.26	22.62	124.93	41.2	29.98	65.9	134.9	139.9	59.3	81.47	22.71	5.46	42.92	Shared	High	Peak Found	High	Peak Found	High	High	High	Peak Found
	FALSE	High	[R].DLTDYLMK.[I]		0.00508737	0.000529795	3	7	42	P68133; Q562R1; P63261	P68133 [186-193]; Q562R1 [185-192]; P63261 [184-191]		0	998.486	0.522	0.563	0.927	1.617	0.758	0.909	0.0205613	0.153275	0.992294	0.253065	0.830796	0.990341	13.53	4.84	12.3	22.62	23.25	23.35	146.5	79	81.7	92.7	5.73	15.8	5.92	18.52	Shared	High	High	High	High	High	High	High	High
	FALSE	High	[K].EKLCYVALDFENEMATAASSSSLEK.[S]	1xOxidation [M14]; 1xCarbamidomethyl [C4]	0.00728241	0.000573451	1	4	2	P68133	P68133 [216-240]	P68133 1xCarbamidomethyl [C219]	1	2809.29	2.397	0.85	2.718	1.791	4.759	1.586	0.0240576	0.801803	0.0017102	0.292375	5.7143e-06	0.809975	25.86	24.91	18.22	43.82	10.8	27.32	83.6	200.5	73.8	42.1	24.3		16.6	43.38		Not Found	Not Found	High	Peak Found	Not Found	Not Found	Peak Found	Not Found
	FALSE	High	[R].DLTDYLMK.[I]	1xOxidation [M7]	0.0101469	0.000772686	3	7	17	P68133; Q562R1; P63261	P68133 [186-193]; Q562R1 [185-192]; P63261 [184-191]		0	1014.48	1.051	1.45	0.877	0.651	0.732	0.837	0.998496	0.782502	0.965388	0.504519	0.76646	0.915651	34.59	29.14	12.79	32.83	10.93	11.51	80.8	91.8	103.4	123.9	27.9	8.75	18.22	7.09	Shared	Peak Found	High	High	High	High	High	High	High
	FALSE	High	[K].QEYDEAGPSIVHR.[K]		0.0407113	0.00306538	1	3	2	P68133	P68133 [362-374]		0	1500.71																											No Quan Values	Not Found	Not Found	High	Not Found	High	Not Found	Not Found	Not Found
	FALSE	High	[K].IIAPPER.[K]		0.0625009	0.00459585	3	7	34	P68133; Q562R1; P63261	P68133 [331-337]; Q562R1 [330-336]; P63261 [329-335]		0	795.472	0.996	1.062	0.953	1.102	1.076	1.091	0.998884	0.998852	0.997508	0.970245	0.985707	0.989392	5.57	6.13	5.99	19.27	14.64	15.76	99.7	99.2	106.1	95	16.12	4.65	4.69	13.55	Shared	High	High	High	High	High	High	High	High
FALSE	High	None	P62736	Actin, aortic smooth muscle OS=Homo sapiens OX=9606 GN=ACTA2 PE=1 SV=1	0	137.827	37	13	625	4	377	42	5.39	1435.55	13	developmental processes;other biological processes	cytosol;cytoskeleton;other cell component	other molecular function	Pf00022	59	ENSG00000107796	ACTA2	B2R8A4; hsa:59; P03996; P04108; P62736; Q6FI19	Myometrial relaxation and contraction pathways; Striated muscle contraction pathway; Mechanoregulation and pathology of YAP/TAZ via Hippo and non-Hippo mechanisms; 22q11.2 copy number variation syndrome; IL-18 signaling pathway; Regucalcin in proximal tubule epithelial kidney cells; Angiotensin II receptor type 1 pathway; Malignant pleural mesothelioma; CCL18 signaling pathway	Smooth Muscle Contraction; NOTCH4 Intracellular Domain Regulates Transcription	11	0	1.238	0.958	1.186	0.983	1.232	1.035	0.24611	0.788018	0.109736	0.966744	0.516481	0.954043	36.93	23.72	22.48	43.68	26.31	33.5	122.6	105	94.2	78.2
	Checked	Confidence	Annotated Sequence	Modifications	Qvality PEP	Qvality q-value	# Protein Groups	# Proteins	# PSMs	Master Protein Accessions	Positions in Master Proteins	Modifications in Master Proteins	# Missed Cleavages	Theo. MH+ [Da]	Abundance Ratio: (rescue mutant) / (ko)	Abundance Ratio: (rescue WT) / (ko)	Abundance Ratio: (rescue mutant) / (rescue WT)	Abundance Ratio: (ko) / (skov3)	Abundance Ratio: (rescue mutant) / (skov3)	Abundance Ratio: (rescue WT) / (skov3)	Abundance Ratio Adj. P-Value: (rescue mutant) / (ko)	Abundance Ratio Adj. P-Value: (rescue WT) / (ko)	Abundance Ratio Adj. P-Value: (rescue mutant) / (rescue WT)	Abundance Ratio Adj. P-Value: (ko) / (skov3)	Abundance Ratio Adj. P-Value: (rescue mutant) / (skov3)	Abundance Ratio Adj. P-Value: (rescue WT) / (skov3)	Abundance Ratio Variability [%]: (rescue mutant) / (ko)	Abundance Ratio Variability [%]: (rescue WT) / (ko)	Abundance Ratio Variability [%]: (rescue mutant) / (rescue WT)	Abundance Ratio Variability [%]: (ko) / (skov3)	Abundance Ratio Variability [%]: (rescue mutant) / (skov3)	Abundance Ratio Variability [%]: (rescue WT) / (skov3)	Abundances (Grouped): ko	Abundances (Grouped): rescue mutant	Abundances (Grouped): rescue WT	Abundances (Grouped): skov3	Abundances (Grouped) CV [%]: ko	Abundances (Grouped) CV [%]: rescue mutant	Abundances (Grouped) CV [%]: rescue WT	Abundances (Grouped) CV [%]: skov3	Quan Info	Found in Sample: [S1] F1: Sample, ko	Found in Sample: [S2] F2: Sample, ko	Found in Sample: [S3] F3: Sample, ko	Found in Sample: [S4] F4: Sample, ko	Found in Sample: [S5] F5: Sample, rescue mutant	Found in Sample: [S6] F6: Sample, rescue mutant	Found in Sample: [S7] F7: Sample, rescue mutant	Found in Sample: [S8] F8: Sample, rescue mutant
	FALSE	High	[K].LCYVALDFENEMATAASSSSLEK.[S]	1xOxidation [M12]; 1xCarbamidomethyl [C2]	5.07982e-07	6.1101e-05	1	4	9	P68133	P68133 [218-240]	P68133 1xCarbamidomethyl [C219]	0	2552.15	1.317	1.098	1.276	0.844	1.112	0.855	0.731199	0.997714	0.789447	0.96576	0.976157	0.945476	13.22	13.99	14.04	17.68	18.07	17.69	88.8	115.6	91.6	104	10.42	9.41	10.83	24.34		High	Peak Found	Peak Found	Peak Found	High	Peak Found	Peak Found	Peak Found
	FALSE	High	[R].HQGVMVGMGQK.[D]		1.31556e-08	6.1101e-05	3	7	54	P68133; Q562R1; P63261	P68133 [42-52]; Q562R1 [41-51]; P63261 [40-50]		0	1171.57	0.985	1.839	0.5	0.686	0.725	1.339	0.998496	0.183646	0.025353	0.649285	0.747482	0.81293	43.37	43.57	32.3	50.45	38.56	35.7	73	81.2	146.5	99.3	37.86	14.38	29.66	30.47	Shared	High	High	High	High	High	High	High	High
	FALSE	High	[R].HQGVMVGMGQK.[D]	1xOxidation [M]	6.03352e-08	6.1101e-05	3	7	28	P68133; Q562R1; P63261	P68133 [42-52]; Q562R1 [41-51]; P63261 [40-50]		0	1187.57	1.184	1.339	0.884	0.9	1.077	1.207	0.926383	0.858465	0.9673	0.991406	0.985704	0.937932	12.84	5.21	12.71	5.77	12.77	5.01	86.5	102.5	115.9	95.1	4.57	13.43	2.98	4.51	Shared	High	High	High	High	High	High	High	High
	FALSE	High	[KR].SYELPDGQVITIGNER.[F]		1.31028e-09	6.1101e-05	3	10	150	P68133; Q562R1; P63261	P68133 [241-256]; Q562R1 [240-255]; P63261 [239-254]		0	1790.89	0.845	0.853	1.101	1.198	0.789	0.823	0.895064	0.933618	0.984412	0.894197	0.88728	0.942426	29.26	13.55	18.79	31.32	38.17	37.7	106.4	96.9	93.4	103.4	26.68	27.23	9.99	28.78	Shared	High	High	High	High	High	High	High	High
	FALSE	High	[K].DSYVGDEAQSK.[R]		1.81204e-05	6.1101e-05	2	6	47	P68133; P63261	P68133 [53-63]; P63261 [51-61]		0	1198.52	1.186	1.112	0.972	1.115	1.314	1.287	0.908489	0.992221	0.998513	0.963986	0.810836	0.872862	8.74	19.74	15.29	9	8.39	11.85	93.8	111.7	109.9	84.5	17.73	6.15	10.98	5.8	Shared	High	High	High	High	High	High	High	High
	FALSE	High	[K].DSYVGDEAQSKR.[G]		3.44568e-05	6.1101e-05	2	6	11	P68133; P63261	P68133 [53-64]; P63261 [51-62]		1	1354.62	2.964	1.859	1.933	0.195	0.699	0.358	0.00721885	0.564207	0.0935658	1.8374e-09	0.574389	0.000211061	52.06	37.92	51.44	40.13	46.21	9.77	34.3	123.4	63.8	178.5	41.61	45.21	6.62	8	Shared	High	High	High	Peak Found	High	High	Peak Found	High
	FALSE	High	[K].AGFAGDDAPR.[A]		9.15492e-05	6.1101e-05	3	10	41	P0CG39; P68133; P63261	P0CG39 [682-691]; P68133 [21-30]; P63261 [19-28]		0	976.448	0.994	1.059	1.022	1.033	1.095	1.115	0.998496	0.999347	0.998513	0.994731	0.981017	0.982277	26.35	26.29	26.71	16.62	26.94	21.61	95	105	108	92	23.82	22.92	14.8	9.86	Shared	High	High	High	High	High	High	High	High
	FALSE	High	[K].YPIEHGIITNWDDMEK.[I]	1xOxidation [M14]	1.98831e-06	6.1101e-05	1	4	20	P68133	P68133 [71-86]		0	1976.91	1.255	1.042	1.215	0.935	1.243	0.99	0.807509	0.999976	0.895863	0.997065	0.891076	0.999481	40.76	24.94	35.93	24.4	33.09	27.47	92.4	116	98.2	93.3	19.77	32.77	19.74	24.52		High	High	High	High	High	Peak Found	Peak Found	High
	FALSE	High	[K].YPIEHGIITNWDDMEK.[I]		1.0935e-08	6.1101e-05	1	4	54	P68133	P68133 [71-86]		0	1960.91	0.709	0.669	1.068	1.713	1.261	1.18	0.440758	0.471549	0.993245	0.163129	0.87089	0.954451	70.59	65.43	15.92	65.04	20.71	23.79	123	104.9	94.2	77.9	75.15	20.87	24.61	15.8		High	High	High	High	High	High	High	High
	FALSE	High	[R].AVFPSIVGRPR.[QH]		8.02247e-05	6.1101e-05	2	9	44	P68133; P63261	P68133 [31-41]; P63261 [29-39]		0	1198.71	0.668	0.642	1.041	1.182	0.805	0.768	0.29591	0.381559	0.996985	0.913822	0.910636	0.873151	75.23	65.6	34.57	58.82	18.37	25.59	127.4	85.1	81.8	105.7	60.1	22.07	27.66	7.97	Shared	High	High	High	High	High	High	High	High
	FALSE	High	[K].EITALAPSTMK.[I]		1.69693e-06	6.1101e-05	2	6	46	P68133; P63261	P68133 [318-328]; P63261 [316-326]		0	1161.62	0.764	0.883	0.917	0.818	0.623	0.681	0.660576	0.959291	0.992222	0.945292	0.403431	0.65476	27.78	19.93	28.27	18.28	30.94	17.12	101.7	77.7	86.9	133.7	15.26	22.95	16.28	14.05	Shared	High	High	High	High	High	High	High	High
	FALSE	High	[K].EITALAPSTMK.[I]	1xOxidation [M10]	9.65146e-05	6.1101e-05	2	6	18	P68133; P63261	P68133 [318-328]; P63261 [316-326]		0	1177.61	0.562	0.821	0.905	0.698	0.452	0.637	0.0557434	0.923868	0.979029	0.679317	0.0312088	0.459544	50.03	47.72	16.44	54.07	45.78	54.77	112.8	70.1	76.9	140.2	40.37	14.96	24.23	49.36	Shared	Peak Found	High	High	High	High	High	High	High
	FALSE	High	[R].HQGVMVGMGQK.[D]	2xOxidation [M5; M8]	0.00295413	0.000209706	3	7	6	P68133; Q562R1; P63261	P68133 [42-52]; Q562R1 [41-51]; P63261 [40-50]		0	1203.56	2.045	2.121	0.936	1.113	2.305	2.431	0.0859176	0.0811488	0.998513	0.997065	0.101757	0.0797821	54.7	44.26	22.62	124.93	41.2	29.98	65.9	134.9	139.9	59.3	81.47	22.71	5.46	42.92	Shared	High	Peak Found	High	Peak Found	High	High	High	Peak Found
	FALSE	High	[R].DLTDYLMK.[I]		0.00508737	0.000529795	3	7	42	P68133; Q562R1; P63261	P68133 [186-193]; Q562R1 [185-192]; P63261 [184-191]		0	998.486	0.522	0.563	0.927	1.617	0.758	0.909	0.0205613	0.153275	0.992294	0.253065	0.830796	0.990341	13.53	4.84	12.3	22.62	23.25	23.35	146.5	79	81.7	92.7	5.73	15.8	5.92	18.52	Shared	High	High	High	High	High	High	High	High
	FALSE	High	[K].EKLCYVALDFENEMATAASSSSLEK.[S]	1xOxidation [M14]; 1xCarbamidomethyl [C4]	0.00728241	0.000573451	1	4	2	P68133	P68133 [216-240]	P68133 1xCarbamidomethyl [C219]	1	2809.29	2.397	0.85	2.718	1.791	4.759	1.586	0.0240576	0.801803	0.0017102	0.292375	5.7143e-06	0.809975	25.86	24.91	18.22	43.82	10.8	27.32	83.6	200.5	73.8	42.1	24.3		16.6	43.38		Not Found	Not Found	High	Peak Found	Not Found	Not Found	Peak Found	Not Found
	FALSE	High	[R].DLTDYLMK.[I]	1xOxidation [M7]	0.0101469	0.000772686	3	7	17	P68133; Q562R1; P63261	P68133 [186-193]; Q562R1 [185-192]; P63261 [184-191]		0	1014.48	1.051	1.45	0.877	0.651	0.732	0.837	0.998496	0.782502	0.965388	0.504519	0.76646	0.915651	34.59	29.14	12.79	32.83	10.93	11.51	80.8	91.8	103.4	123.9	27.9	8.75	18.22	7.09	Shared	Peak Found	High	High	High	High	High	High	High
	FALSE	High	[K].QEYDEAGPSIVHR.[K]		0.0407113	0.00306538	1	3	2	P68133	P68133 [362-374]		0	1500.71																											No Quan Values	Not Found	Not Found	High	Not Found	High	Not Found	Not Found	Not Found
	FALSE	High	[K].IIAPPER.[K]		0.0625009	0.00459585	3	7	34	P68133; Q562R1; P63261	P68133 [331-337]; Q562R1 [330-336]; P63261 [329-335]		0	795.472	0.996	1.062	0.953	1.102	1.076	1.091	0.998884	0.998852	0.997508	0.970245	0.985707	0.989392	5.57	6.13	5.99	19.27	14.64	15.76	99.7	99.2	106.1	95	16.12	4.65	4.69	13.55	Shared	High	High	High	High	High	High	High	High
FALSE	High	None	P60709	Actin, cytoplasmic 1 OS=Homo sapiens OX=9606 GN=ACTB PE=1 SV=1	0	378.25	71	21	2569	9	375	41.7	5.48	7384.61	21	cell organization and biogenesis;transport;developmental processes;other biological processes	plasma membrane;other membranes;cytosol;cytoskeleton;nucleus;other cell component	cytoskeletal activity;other molecular function	Pf00022	60	ENSG00000075624	ACTB	hsa:60; P02570; P60709; P70514; P99021; Q11211; Q64316; Q75MN2; Q96B34; Q96HG5	Arrhythmogenic right ventricular cardiomyopathy; Pathogenic Escherichia coli infection; Common pathways underlying drug addiction; Myometrial relaxation and contraction pathways; Focal adhesion; Fas ligand pathway and stress induction of heat shock proteins; Ebola virus infection in host; Acute viral myocarditis; Thermogenesis; Mechanoregulation and pathology of YAP/TAZ via Hippo and non-Hippo me…	RHO GTPases Activate Formins; Signaling by BRAF and RAF1 fusions; UCH proteinases; RHO GTPases activate IQGAPs; Clathrin-mediated endocytosis; B-WICH complex positively regulates rRNA expression; HATs acetylate histones; Prefoldin mediated transfer of substrate to CCT/TriC; Recycling pathway of L1; EPH-ephrin mediated repulsion of cells; Factors involved in megakaryocyte development and platelet …	47	0	0.996	1.011	0.974	0.96	0.984	1.005	0.950192	0.939684	0.966756	0.928083	0.87409	0.872182	52.22	45.75	38.26	46.94	45.41	38.38	118.8	86.2	89.3	105.7
	Checked	Confidence	Annotated Sequence	Modifications	Qvality PEP	Qvality q-value	# Protein Groups	# Proteins	# PSMs	Master Protein Accessions	Positions in Master Proteins	Modifications in Master Proteins	# Missed Cleavages	Theo. MH+ [Da]	Abundance Ratio: (rescue mutant) / (ko)	Abundance Ratio: (rescue WT) / (ko)	Abundance Ratio: (rescue mutant) / (rescue WT)	Abundance Ratio: (ko) / (skov3)	Abundance Ratio: (rescue mutant) / (skov3)	Abundance Ratio: (rescue WT) / (skov3)	Abundance Ratio Adj. P-Value: (rescue mutant) / (ko)	Abundance Ratio Adj. P-Value: (rescue WT) / (ko)	Abundance Ratio Adj. P-Value: (rescue mutant) / (rescue WT)	Abundance Ratio Adj. P-Value: (ko) / (skov3)	Abundance Ratio Adj. P-Value: (rescue mutant) / (skov3)	Abundance Ratio Adj. P-Value: (rescue WT) / (skov3)	Abundance Ratio Variability [%]: (rescue mutant) / (ko)	Abundance Ratio Variability [%]: (rescue WT) / (ko)	Abundance Ratio Variability [%]: (rescue mutant) / (rescue WT)	Abundance Ratio Variability [%]: (ko) / (skov3)	Abundance Ratio Variability [%]: (rescue mutant) / (skov3)	Abundance Ratio Variability [%]: (rescue WT) / (skov3)	Abundances (Grouped): ko	Abundances (Grouped): rescue mutant	Abundances (Grouped): rescue WT	Abundances (Grouped): skov3	Abundances (Grouped) CV [%]: ko	Abundances (Grouped) CV [%]: rescue mutant	Abundances (Grouped) CV [%]: rescue WT	Abundances (Grouped) CV [%]: skov3	Quan Info	Found in Sample: [S1] F1: Sample, ko	Found in Sample: [S2] F2: Sample, ko	Found in Sample: [S3] F3: Sample, ko	Found in Sample: [S4] F4: Sample, ko	Found in Sample: [S5] F5: Sample, rescue mutant	Found in Sample: [S6] F6: Sample, rescue mutant	Found in Sample: [S7] F7: Sample, rescue mutant	Found in Sample: [S8] F8: Sample, rescue mutant
	FALSE	High	[K].QEYDESGPSIVHR.[K]		4.93129e-10	6.1101e-05	2	7	33	P0CG39; P63261	P0CG39 [1023-1035]; P63261 [360-372]		0	1516.7	0.661	1.205	0.536	0.726	0.462	0.793	0.271846	0.957234	0.0611066	0.773578	0.0384228	0.915292	63.59	50.48	45.31	63.57	69.57	65.59	98	59.8	107.1	135.1	43.38	33.38	43.33	58.57	Shared	High	High	High	High	High	High	High	High
	FALSE	High	[K].LCYVALDFEQEMATAASSSSLEK.[S]	1xCarbamidomethyl [C2]	2.10253e-14	6.1101e-05	1	3	382	P63261	P63261 [216-238]	P63261 1xCarbamidomethyl [C217]	0	2550.17	1.172	0.985	1.18	0.931	1.115	0.937	0.927268	0.998432	0.929962	0.997065	0.974083	0.995301	33.26	38.84	24.43	22.62	8.99	18.8	94.6	112.8	93.2	99.4	34.92	18.25	17.9	5.02		High	High	High	High	High	High	High	High
	FALSE	High	[K].LCYVALDFEQEMATAASSSSLEK.[S]	1xOxidation [M12]; 1xCarbamidomethyl [C2]	6.37044e-12	6.1101e-05	1	3	23	P63261	P63261 [216-238]	P63261 1xCarbamidomethyl [C217]	0	2566.17	0.01	0.965	0.01	1.113	0.01	1.116	1.77788e-16	0.972724	2.0265e-16	0.99609	1.70571e-16	1		32.27		19.33		24.76	133.5		146.4	120.2	18.99		24.09	12.92		High	High	High	High	High	High	High	High
	FALSE	High	[R].KDLYANTVLSGGTTMYPGIADR.[M]		1.07768e-16	6.1101e-05	1	2	75	P63261	P63261 [291-312]		1	2343.16	1.013	0.821	1.275	0.73	1.029	0.647	0.998884	0.891885	0.806838	0.78677	0.993539	0.554325	28.57	19.92	34.1	47.44	64.23	46.79	102	97.6	79.2	121.3	17.37	69.94	21.66	40.08		High	High	High	High	High	High	High	High
	FALSE	High	[R].KDLYANTVLSGGTTMYPGIADR.[M]	1xOxidation [M15]	5.31245e-09	6.1101e-05	1	2	8	P63261	P63261 [291-312]		1	2359.16	1.187	1.89	0.746	1.025	1.175	1.575	0.928926	0.172568	0.749224	0.998917	0.966722	0.587422	41.53	70.83	67.36	44.67	28.9	70.41	91.1	97.4	128.3	83.1	34.64	27.6	53.57	24.55		Peak Found	Peak Found	Peak Found	High	High	High	Peak Found	High
	FALSE	High	[R].VAPEEHPVLLTEAPLNPK.[A]		8.21715e-10	6.1101e-05	1	2	53	P63261	P63261 [96-113]		0	1954.06	0.742	1.029	0.728	0.843	0.64	0.896	0.573976	0.999976	0.659353	0.968941	0.461749	0.987369	27.57	40.86	27.57	36.68	25.63	37.29	100.4	77.6	103.1	119	32.6	15.31	65.76	53.26		High	High	High	High	High	High	High	High
	FALSE	High	[R].TTGIVMDSGDGVTHTVPIYEGYALPHAILR.[L]	1xOxidation [M6]	1.31556e-08	6.1101e-05	1	2	22	P63261	P63261 [148-177]		0	3199.61	0.915	0.731	1.298	1.267	1.204	1.006	0.990971	0.746602	0.767326	0.829272	0.931834	0.996199	51.12	37.03	53.91	43.4	55.43	36.3	120.5	110.3	85.5	83.7	30.59	43.34	19.9	27.88		High	High	High	High	High	High	High	High
	FALSE	High	[R].TTGIVMDSGDGVTHTVPIYEGYALPHAILR.[L]		9.1397e-12	6.1101e-05	1	2	120	P63261	P63261 [148-177]		0	3183.61	1.151	0.389	1.715	2.627	1.423	1.004	0.948843	0.00245924	0.135912	0.000908413	0.641635	1	101.75	131.25	45.3	113.15	46.69	29.59	168	96.5	66.4	69.1	98.96	93.24	23.88	29.98		High	High	High	High	High	High	High	High
	FALSE	High	[R].GYSFTTTAER.[E]		0.000218834	6.1101e-05	1	2	82	P63261	P63261 [197-206]		0	1132.53	0.884	1.222	0.707	0.781	0.712	0.96	0.957586	0.947278	0.584316	0.899624	0.705027	1	25.41	15.34	24.46	16.58	28.53	15.22	91.4	80.8	114.3	113.5	11.9	29.37	8.4	12.57		High	High	High	High	High	High	High	High
	FALSE	High	[R].HQGVMVGMGQK.[D]		1.31556e-08	6.1101e-05	3	7	54	P68133; Q562R1; P63261	P68133 [42-52]; Q562R1 [41-51]; P63261 [40-50]		0	1171.57	0.985	1.839	0.5	0.686	0.725	1.339	0.998496	0.183646	0.025353	0.649285	0.747482	0.81293	43.37	43.57	32.3	50.45	38.56	35.7	73	81.2	146.5	99.3	37.86	14.38	29.66	30.47	Shared	High	High	High	High	High	High	High	High
	FALSE	High	[R].HQGVMVGMGQK.[D]	1xOxidation [M]	6.03352e-08	6.1101e-05	3	7	28	P68133; Q562R1; P63261	P68133 [42-52]; Q562R1 [41-51]; P63261 [40-50]		0	1187.57	1.184	1.339	0.884	0.9	1.077	1.207	0.926383	0.858465	0.9673	0.991406	0.985704	0.937932	12.84	5.21	12.71	5.77	12.77	5.01	86.5	102.5	115.9	95.1	4.57	13.43	2.98	4.51	Shared	High	High	High	High	High	High	High	High
	FALSE	High	[K].IWHHTFYNELR.[V]		5.82031e-06	6.1101e-05	3	9	295	P0CG39; P68133; P63261	P0CG39 [748-758]; P68133 [87-97]; P63261 [85-95]		0	1515.75	1.382	0.877	1.647	4.13	5.701	3.529	0.527325	0.966791	0.198686	2.92693e-07	1.21502e-09	2.51217e-05	36.57	19.07	28.26	26.96	40.08	25.89	115.6	159.8	97	27.5	12.71	27.22	13.75	23.53	Shared	High	High	High	High	High	High	High	High
	FALSE	High	[KR].SYELPDGQVITIGNER.[F]		1.31028e-09	6.1101e-05	3	10	150	P68133; Q562R1; P63261	P68133 [241-256]; Q562R1 [240-255]; P63261 [239-254]		0	1790.89	0.845	0.853	1.101	1.198	0.789	0.823	0.895064	0.933618	0.984412	0.894197	0.88728	0.942426	29.26	13.55	18.79	31.32	38.17	37.7	106.4	96.9	93.4	103.4	26.68	27.23	9.99	28.78	Shared	High	High	High	High	High	High	High	High
	FALSE	High	[R].CPEALFQPSFLGMESCGIHETTFNSIMK.[C]	2xCarbamidomethyl [C1; C16]	3.42594e-13	6.1101e-05	1	2	134	P63261	P63261 [257-284]	P63261 2xCarbamidomethyl [C257; C272]	0	3231.46	2.467	1.599	1.472	0.949	2.316	1.517	0.00033923	0.44846	0.455452	0.99896	0.0158372	0.566871	35.3	43.53	28.72	49.56	42.07	48.37	60.9	160.6	109.1	69.4	73.48	16.89	20.37	42.85		High	High	High	High	High	High	High	High
	FALSE	High	[R].CPEALFQPSFLGMESCGIHETTFNSIMK.[C]	1xOxidation [M]; 2xCarbamidomethyl [C1; C16]	1.80479e-06	6.1101e-05	1	2	46	P63261	P63261 [257-284]	P63261 2xCarbamidomethyl [C257; C272]	0	3247.46	1.6	1.643	0.854	1.14	1.567	1.913	0.316065	0.345726	0.946843	0.96189	0.45452	0.171786	30.49	50.86	41.52	29.51	38.62	52.78	76	125	130.7	68.3	21.45	18.75	40.73	27.13		High	High	High	High	High	High	High	High
	FALSE	High	[K].DLYANTVLSGGTTMYPGIADR.[M]		1.70894e-13	6.1101e-05	1	2	691	P63261	P63261 [292-312]		0	2215.07	0.809	0.874	0.925	1.116	0.892	0.964	0.807568	0.954672	0.992251	0.96189	0.976157	1	43.98	28.1	33.57	27.69	35.93	9.93	111.6	90.3	97	101.2	25.3	43.76	2.36	7.79		High	High	High	High	High	High	High	High
	FALSE	High	[K].DLYANTVLSGGTTMYPGIADR.[M]	1xOxidation [M14]	7.26979e-12	6.1101e-05	1	2	22	P63261	P63261 [292-312]		0	2231.06	0.75	0.809	0.954	1.25	0.935	1.014	0.600897	0.873971	0.997934	0.837354	0.992146	1	18.39	19.91	15.85	44.86	36.4	37.59	118.1	88.5	92.3	101.1	32.22	26.57	33.57	35.01		High	High	High	High	High	High	High	High
	FALSE	High	[K].DSYVGDEAQSK.[R]		1.81204e-05	6.1101e-05	2	6	47	P68133; P63261	P68133 [53-63]; P63261 [51-61]		0	1198.52	1.186	1.112	0.972	1.115	1.314	1.287	0.908489	0.992221	0.998513	0.963986	0.810836	0.872862	8.74	19.74	15.29	9	8.39	11.85	93.8	111.7	109.9	84.5	17.73	6.15	10.98	5.8	Shared	High	High	High	High	High	High	High	High
	FALSE	High	[K].DSYVGDEAQSKR.[G]		3.44568e-05	6.1101e-05	2	6	11	P68133; P63261	P68133 [53-64]; P63261 [51-62]		1	1354.62	2.964	1.859	1.933	0.195	0.699	0.358	0.00721885	0.564207	0.0935658	1.8374e-09	0.574389	0.000211061	52.06	37.92	51.44	40.13	46.21	9.77	34.3	123.4	63.8	178.5	41.61	45.21	6.62	8	Shared	High	High	High	Peak Found	High	High	Peak Found	High
	FALSE	High	[K].AGFAGDDAPR.[A]		9.15492e-05	6.1101e-05	3	10	41	P0CG39; P68133; P63261	P0CG39 [682-691]; P68133 [21-30]; P63261 [19-28]		0	976.448	0.994	1.059	1.022	1.033	1.095	1.115	0.998496	0.999347	0.998513	0.994731	0.981017	0.982277	26.35	26.29	26.71	16.62	26.94	21.61	95	105	108	92	23.82	22.92	14.8	9.86	Shared	High	High	High	High	High	High	High	High
	FALSE	High	[K].YPIEHGIVTNWDDMEK.[I]		9.33247e-09	6.1101e-05	1	2	20	P63261	P63261 [69-84]		0	1946.9	0.44	0.482	0.846	2.247	0.99	1.067	0.00227966	0.10659	0.944481	0.0251608	0.995554	1	65.43	60.52	31.09	60.89	33.17	27.02	169.1	77.4	81.5	72	56.19	22.78	25.17	25.35		High	High	High	Peak Found	High	High	Peak Found	High
	FALSE	High	[R].AVFPSIVGRPR.[QH]		8.02247e-05	6.1101e-05	2	9	44	P68133; P63261	P68133 [31-41]; P63261 [29-39]		0	1198.71	0.668	0.642	1.041	1.182	0.805	0.768	0.29591	0.381559	0.996985	0.913822	0.910636	0.873151	75.23	65.6	34.57	58.82	18.37	25.59	127.4	85.1	81.8	105.7	60.1	22.07	27.66	7.97	Shared	High	High	High	High	High	High	High	High
	FALSE	High	[K].EITALAPSTMK.[I]		1.69693e-06	6.1101e-05	2	6	46	P68133; P63261	P68133 [318-328]; P63261 [316-326]		0	1161.62	0.764	0.883	0.917	0.818	0.623	0.681	0.660576	0.959291	0.992222	0.945292	0.403431	0.65476	27.78	19.93	28.27	18.28	30.94	17.12	101.7	77.7	86.9	133.7	15.26	22.95	16.28	14.05	Shared	High	High	High	High	High	High	High	High
	FALSE	High	[K].EITALAPSTMK.[I]	1xOxidation [M10]	9.65146e-05	6.1101e-05	2	6	18	P68133; P63261	P68133 [318-328]; P63261 [316-326]		0	1177.61	0.562	0.821	0.905	0.698	0.452	0.637	0.0557434	0.923868	0.979029	0.679317	0.0312088	0.459544	50.03	47.72	16.44	54.07	45.78	54.77	112.8	70.1	76.9	140.2	40.37	14.96	24.23	49.36	Shared	Peak Found	High	High	High	High	High	High	High
	FALSE	High	[K].EKLCYVALDFEQEMATAASSSSLEK.[S]	1xCarbamidomethyl [C4]	1.24286e-09	6.1101e-05	1	3	14	P63261	P63261 [214-238]	P63261 1xCarbamidomethyl [C217]	1	2807.31	1.432	0.917	1.605	0.692	0.989	0.616	0.592218	0.979337	0.20574	0.571218	0.998712	0.423524	38.06	36.84	14.78	37.84	8.99	13.87	82	120.7	75.2	122	51.49	5.9	15.34	6.75		High	High	Peak Found	High	High	Peak Found	High	High
	FALSE	High	[R].HQGVMVGMGQK.[D]	2xOxidation [M5; M8]	0.00295413	0.000209706	3	7	6	P68133; Q562R1; P63261	P68133 [42-52]; Q562R1 [41-51]; P63261 [40-50]		0	1203.56	2.045	2.121	0.936	1.113	2.305	2.431	0.0859176	0.0811488	0.998513	0.997065	0.101757	0.0797821	54.7	44.26	22.62	124.93	41.2	29.98	65.9	134.9	139.9	59.3	81.47	22.71	5.46	42.92	Shared	High	Peak Found	High	Peak Found	High	High	High	Peak Found
	FALSE	High	[R].DLTDYLMK.[I]		0.00508737	0.000529795	3	7	42	P68133; Q562R1; P63261	P68133 [186-193]; Q562R1 [185-192]; P63261 [184-191]		0	998.486	0.522	0.563	0.927	1.617	0.758	0.909	0.0205613	0.153275	0.992294	0.253065	0.830796	0.990341	13.53	4.84	12.3	22.62	23.25	23.35	146.5	79	81.7	92.7	5.73	15.8	5.92	18.52	Shared	High	High	High	High	High	High	High	High
	FALSE	High	[R].DLTDYLMK.[I]	1xOxidation [M7]	0.0101469	0.000772686	3	7	17	P68133; Q562R1; P63261	P68133 [186-193]; Q562R1 [185-192]; P63261 [184-191]		0	1014.48	1.051	1.45	0.877	0.651	0.732	0.837	0.998496	0.782502	0.965388	0.504519	0.76646	0.915651	34.59	29.14	12.79	32.83	10.93	11.51	80.8	91.8	103.4	123.9	27.9	8.75	18.22	7.09	Shared	Peak Found	High	High	High	High	High	High	High
	FALSE	High	[K].CDVDIRK.[D]	1xCarbamidomethyl [C1]	0.0498666	0.00359476	2	3	11	Q562R1; P63261	Q562R1 [286-292]; P63261 [285-291]	Q562R1 1xCarbamidomethyl [C286]; P63261 1xCarbamidomethyl [C285]	1	905.451	2.829	1.305	2.429	0.402	1.114	0.46	0.00338415	0.9698	0.00746969	0.00968278	0.993379	0.0220639	53.5	65.74	56.14	58.79	18.98	55.97	48.9	152.1	56.9	142.1	51.29	18.56	48.34	19.09	Shared	High	High	High	High	Peak Found	High	High	Peak Found
	FALSE	High	[K].IIAPPER.[K]		0.0625009	0.00459585	3	7	34	P68133; Q562R1; P63261	P68133 [331-337]; Q562R1 [330-336]; P63261 [329-335]		0	795.472	0.996	1.062	0.953	1.102	1.076	1.091	0.998884	0.998852	0.997508	0.970245	0.985707	0.989392	5.57	6.13	5.99	19.27	14.64	15.76	99.7	99.2	106.1	95	16.12	4.65	4.69	13.55	Shared	High	High	High	High	High	High	High	High
FALSE	High	Master Protein	Q562R1	Beta-actin-like protein 2 OS=Homo sapiens OX=9606 GN=ACTBL2 PE=1 SV=2	0	79.565	23	8	402	3	376	42	5.59	944.71	8	cell organization and biogenesis;developmental processes;other biological processes	other membranes;cytoskeleton;nucleus;other cell component	cytoskeletal activity;other molecular function	Pf00022	345651	ENSG00000169067	ACTBL2	B2RPJ1; hsa:345651; Q562R1; Q562R2; Q562S9; Q562X8			0	0	0.904	1.036	0.838	0.754	0.946	1.124	0.471779	0.980329	0.154919	0.0452332	0.688612	0.894664	74.45	69.43	30.18	45.3	51.2	43.71	101.1	77.7	102.4	118.8
	Checked	Confidence	Annotated Sequence	Modifications	Qvality PEP	Qvality q-value	# Protein Groups	# Proteins	# PSMs	Master Protein Accessions	Positions in Master Proteins	Modifications in Master Proteins	# Missed Cleavages	Theo. MH+ [Da]	Abundance Ratio: (rescue mutant) / (ko)	Abundance Ratio: (rescue WT) / (ko)	Abundance Ratio: (rescue mutant) / (rescue WT)	Abundance Ratio: (ko) / (skov3)	Abundance Ratio: (rescue mutant) / (skov3)	Abundance Ratio: (rescue WT) / (skov3)	Abundance Ratio Adj. P-Value: (rescue mutant) / (ko)	Abundance Ratio Adj. P-Value: (rescue WT) / (ko)	Abundance Ratio Adj. P-Value: (rescue mutant) / (rescue WT)	Abundance Ratio Adj. P-Value: (ko) / (skov3)	Abundance Ratio Adj. P-Value: (rescue mutant) / (skov3)	Abundance Ratio Adj. P-Value: (rescue WT) / (skov3)	Abundance Ratio Variability [%]: (rescue mutant) / (ko)	Abundance Ratio Variability [%]: (rescue WT) / (ko)	Abundance Ratio Variability [%]: (rescue mutant) / (rescue WT)	Abundance Ratio Variability [%]: (ko) / (skov3)	Abundance Ratio Variability [%]: (rescue mutant) / (skov3)	Abundance Ratio Variability [%]: (rescue WT) / (skov3)	Abundances (Grouped): ko	Abundances (Grouped): rescue mutant	Abundances (Grouped): rescue WT	Abundances (Grouped): skov3	Abundances (Grouped) CV [%]: ko	Abundances (Grouped) CV [%]: rescue mutant	Abundances (Grouped) CV [%]: rescue WT	Abundances (Grouped) CV [%]: skov3	Quan Info	Found in Sample: [S1] F1: Sample, ko	Found in Sample: [S2] F2: Sample, ko	Found in Sample: [S3] F3: Sample, ko	Found in Sample: [S4] F4: Sample, ko	Found in Sample: [S5] F5: Sample, rescue mutant	Found in Sample: [S6] F6: Sample, rescue mutant	Found in Sample: [S7] F7: Sample, rescue mutant	Found in Sample: [S8] F8: Sample, rescue mutant
	FALSE	High	[R].KDLYANTVLSGGSTMYPGIADR.[M]	1xOxidation [M15]	2.81629e-07	6.1101e-05	1	1	3	Q562R1	Q562R1 [292-313]		1	2345.14	100	100	0.86	0.01	1.239	1.387	1.77788e-16	1.80581e-16	0.971715	1.69653e-16	0.946736	0.885673			20.16		21.33	12.87		132.2	152.9	114.8		16.68	8.26	12.69		High	Not Found	Not Found	Not Found	Peak Found	High	Peak Found	Peak Found
	FALSE	High	[R].VAPDEHPILLTEAPLNPK.[I]		6.96847e-05	6.1101e-05	1	1	9	Q562R1	Q562R1 [97-114]		0	1954.06	0.741	1.028	0.727	0.85	0.644	0.902	0.568792	0.999976	0.656052	0.973321	0.475628	0.987866	26.73	38.43	26.75	36.79	25.36	36.73	101	77.4	102.7	118.9	31.38	15.61	65.96	52.66		High	Peak Found	Peak Found	Peak Found	High	High	Peak Found	Peak Found
	FALSE	High	[R].HQGVMVGMGQK.[D]		1.31556e-08	6.1101e-05	3	7	54	P68133; Q562R1; P63261	P68133 [42-52]; Q562R1 [41-51]; P63261 [40-50]		0	1171.57	0.985	1.839	0.5	0.686	0.725	1.339	0.998496	0.183646	0.025353	0.649285	0.747482	0.81293	43.37	43.57	32.3	50.45	38.56	35.7	73	81.2	146.5	99.3	37.86	14.38	29.66	30.47	Shared	High	High	High	High	High	High	High	High
	FALSE	High	[R].HQGVMVGMGQK.[D]	1xOxidation [M]	6.03352e-08	6.1101e-05	3	7	28	P68133; Q562R1; P63261	P68133 [42-52]; Q562R1 [41-51]; P63261 [40-50]		0	1187.57	1.184	1.339	0.884	0.9	1.077	1.207	0.926383	0.858465	0.9673	0.991406	0.985704	0.937932	12.84	5.21	12.71	5.77	12.77	5.01	86.5	102.5	115.9	95.1	4.57	13.43	2.98	4.51	Shared	High	High	High	High	High	High	High	High
	FALSE	High	[KR].SYELPDGQVITIGNER.[F]		1.31028e-09	6.1101e-05	3	10	150	P68133; Q562R1; P63261	P68133 [241-256]; Q562R1 [240-255]; P63261 [239-254]		0	1790.89	0.845	0.853	1.101	1.198	0.789	0.823	0.895064	0.933618	0.984412	0.894197	0.88728	0.942426	29.26	13.55	18.79	31.32	38.17	37.7	106.4	96.9	93.4	103.4	26.68	27.23	9.99	28.78	Shared	High	High	High	High	High	High	High	High
	FALSE	High	[K].DLYANTVLSGGSTMYPGIADR.[M]	1xOxidation [M14]	8.88798e-08	6.1101e-05	1	1	48	Q562R1	Q562R1 [293-313]		0	2217.05	2.115	1.568	1.38	0.669	1.334	0.981	0.0205472	0.63161	0.648246	0.589406	0.809763	1	61.32	90.59	84.43	62.58	66.22	60.62	60	129.8	113	97.3	85.5	113.37	49.93	37.35		High	High	High	High	High	High	High	High
	FALSE	High	[R].HQGVMVGMGQK.[D]	2xOxidation [M5; M8]	0.00295413	0.000209706	3	7	6	P68133; Q562R1; P63261	P68133 [42-52]; Q562R1 [41-51]; P63261 [40-50]		0	1203.56	2.045	2.121	0.936	1.113	2.305	2.431	0.0859176	0.0811488	0.998513	0.997065	0.101757	0.0797821	54.7	44.26	22.62	124.93	41.2	29.98	65.9	134.9	139.9	59.3	81.47	22.71	5.46	42.92	Shared	High	Peak Found	High	Peak Found	High	High	High	Peak Found
	FALSE	High	[R].DLTDYLMK.[I]		0.00508737	0.000529795	3	7	42	P68133; Q562R1; P63261	P68133 [186-193]; Q562R1 [185-192]; P63261 [184-191]		0	998.486	0.522	0.563	0.927	1.617	0.758	0.909	0.0205613	0.153275	0.992294	0.253065	0.830796	0.990341	13.53	4.84	12.3	22.62	23.25	23.35	146.5	79	81.7	92.7	5.73	15.8	5.92	18.52	Shared	High	High	High	High	High	High	High	High
	FALSE	High	[R].DLTDYLMK.[I]	1xOxidation [M7]	0.0101469	0.000772686	3	7	17	P68133; Q562R1; P63261	P68133 [186-193]; Q562R1 [185-192]; P63261 [184-191]		0	1014.48	1.051	1.45	0.877	0.651	0.732	0.837	0.998496	0.782502	0.965388	0.504519	0.76646	0.915651	34.59	29.14	12.79	32.83	10.93	11.51	80.8	91.8	103.4	123.9	27.9	8.75	18.22	7.09	Shared	Peak Found	High	High	High	High	High	High	High
	FALSE	High	[K].CDVDIRK.[D]	1xCarbamidomethyl [C1]	0.0498666	0.00359476	2	3	11	Q562R1; P63261	Q562R1 [286-292]; P63261 [285-291]	Q562R1 1xCarbamidomethyl [C286]; P63261 1xCarbamidomethyl [C285]	1	905.451	2.829	1.305	2.429	0.402	1.114	0.46	0.00338415	0.9698	0.00746969	0.00968278	0.993379	0.0220639	53.5	65.74	56.14	58.79	18.98	55.97	48.9	152.1	56.9	142.1	51.29	18.56	48.34	19.09	Shared	High	High	High	High	Peak Found	High	High	Peak Found
	FALSE	High	[K].IIAPPER.[K]		0.0625009	0.00459585	3	7	34	P68133; Q562R1; P63261	P68133 [331-337]; Q562R1 [330-336]; P63261 [329-335]		0	795.472	0.996	1.062	0.953	1.102	1.076	1.091	0.998884	0.998852	0.997508	0.970245	0.985707	0.989392	5.57	6.13	5.99	19.27	14.64	15.76	99.7	99.2	106.1	95	16.12	4.65	4.69	13.55	Shared	High	High	High	High	High	High	High	High
FALSE	High	Master Protein Candidate	P68032	Actin, alpha cardiac muscle 1 OS=Homo sapiens OX=9606 GN=ACTC1 PE=1 SV=1	0	147.648	40	14	920	4	377	42	5.39	2151.37	14	cell organization and biogenesis;developmental processes;other biological processes	cytosol;cytoskeleton;other cell component	cytoskeletal activity;other molecular function	Pf00022	70	ENSG00000159251	ACTC1	hsa:70; P04270; P68032	Cardiac progenitor differentiation; Myometrial relaxation and contraction pathways; Striated muscle contraction pathway; Mechanoregulation and pathology of YAP/TAZ via Hippo and non-Hippo mechanisms; 22q11.2 copy number variation syndrome; Malignant pleural mesothelioma	RHOA GTPase cycle; RHOB GTPase cycle; Striated Muscle Contraction	9	0	1.238	0.958	1.186	0.983	1.232	1.035	0.24611	0.788018	0.109736	0.966744	0.516481	0.954043	36.93	23.72	22.48	43.68	26.31	33.5	122.6	105	94.2	78.2
	Checked	Confidence	Annotated Sequence	Modifications	Qvality PEP	Qvality q-value	# Protein Groups	# Proteins	# PSMs	Master Protein Accessions	Positions in Master Proteins	Modifications in Master Proteins	# Missed Cleavages	Theo. MH+ [Da]	Abundance Ratio: (rescue mutant) / (ko)	Abundance Ratio: (rescue WT) / (ko)	Abundance Ratio: (rescue mutant) / (rescue WT)	Abundance Ratio: (ko) / (skov3)	Abundance Ratio: (rescue mutant) / (skov3)	Abundance Ratio: (rescue WT) / (skov3)	Abundance Ratio Adj. P-Value: (rescue mutant) / (ko)	Abundance Ratio Adj. P-Value: (rescue WT) / (ko)	Abundance Ratio Adj. P-Value: (rescue mutant) / (rescue WT)	Abundance Ratio Adj. P-Value: (ko) / (skov3)	Abundance Ratio Adj. P-Value: (rescue mutant) / (skov3)	Abundance Ratio Adj. P-Value: (rescue WT) / (skov3)	Abundance Ratio Variability [%]: (rescue mutant) / (ko)	Abundance Ratio Variability [%]: (rescue WT) / (ko)	Abundance Ratio Variability [%]: (rescue mutant) / (rescue WT)	Abundance Ratio Variability [%]: (ko) / (skov3)	Abundance Ratio Variability [%]: (rescue mutant) / (skov3)	Abundance Ratio Variability [%]: (rescue WT) / (skov3)	Abundances (Grouped): ko	Abundances (Grouped): rescue mutant	Abundances (Grouped): rescue WT	Abundances (Grouped): skov3	Abundances (Grouped) CV [%]: ko	Abundances (Grouped) CV [%]: rescue mutant	Abundances (Grouped) CV [%]: rescue WT	Abundances (Grouped) CV [%]: skov3	Quan Info	Found in Sample: [S1] F1: Sample, ko	Found in Sample: [S2] F2: Sample, ko	Found in Sample: [S3] F3: Sample, ko	Found in Sample: [S4] F4: Sample, ko	Found in Sample: [S5] F5: Sample, rescue mutant	Found in Sample: [S6] F6: Sample, rescue mutant	Found in Sample: [S7] F7: Sample, rescue mutant	Found in Sample: [S8] F8: Sample, rescue mutant
	FALSE	High	[K].LCYVALDFENEMATAASSSSLEK.[S]	1xOxidation [M12]; 1xCarbamidomethyl [C2]	5.07982e-07	6.1101e-05	1	4	9	P68133	P68133 [218-240]	P68133 1xCarbamidomethyl [C219]	0	2552.15	1.317	1.098	1.276	0.844	1.112	0.855	0.731199	0.997714	0.789447	0.96576	0.976157	0.945476	13.22	13.99	14.04	17.68	18.07	17.69	88.8	115.6	91.6	104	10.42	9.41	10.83	24.34		High	Peak Found	Peak Found	Peak Found	High	Peak Found	Peak Found	Peak Found
	FALSE	High	[R].HQGVMVGMGQK.[D]		1.31556e-08	6.1101e-05	3	7	54	P68133; Q562R1; P63261	P68133 [42-52]; Q562R1 [41-51]; P63261 [40-50]		0	1171.57	0.985	1.839	0.5	0.686	0.725	1.339	0.998496	0.183646	0.025353	0.649285	0.747482	0.81293	43.37	43.57	32.3	50.45	38.56	35.7	73	81.2	146.5	99.3	37.86	14.38	29.66	30.47	Shared	High	High	High	High	High	High	High	High
	FALSE	High	[R].HQGVMVGMGQK.[D]	1xOxidation [M]	6.03352e-08	6.1101e-05	3	7	28	P68133; Q562R1; P63261	P68133 [42-52]; Q562R1 [41-51]; P63261 [40-50]		0	1187.57	1.184	1.339	0.884	0.9	1.077	1.207	0.926383	0.858465	0.9673	0.991406	0.985704	0.937932	12.84	5.21	12.71	5.77	12.77	5.01	86.5	102.5	115.9	95.1	4.57	13.43	2.98	4.51	Shared	High	High	High	High	High	High	High	High
	FALSE	High	[K].IWHHTFYNELR.[V]		5.82031e-06	6.1101e-05	3	9	295	P0CG39; P68133; P63261	P0CG39 [748-758]; P68133 [87-97]; P63261 [85-95]		0	1515.75	1.382	0.877	1.647	4.13	5.701	3.529	0.527325	0.966791	0.198686	2.92693e-07	1.21502e-09	2.51217e-05	36.57	19.07	28.26	26.96	40.08	25.89	115.6	159.8	97	27.5	12.71	27.22	13.75	23.53	Shared	High	High	High	High	High	High	High	High
	FALSE	High	[KR].SYELPDGQVITIGNER.[F]		1.31028e-09	6.1101e-05	3	10	150	P68133; Q562R1; P63261	P68133 [241-256]; Q562R1 [240-255]; P63261 [239-254]		0	1790.89	0.845	0.853	1.101	1.198	0.789	0.823	0.895064	0.933618	0.984412	0.894197	0.88728	0.942426	29.26	13.55	18.79	31.32	38.17	37.7	106.4	96.9	93.4	103.4	26.68	27.23	9.99	28.78	Shared	High	High	High	High	High	High	High	High
	FALSE	High	[K].DSYVGDEAQSK.[R]		1.81204e-05	6.1101e-05	2	6	47	P68133; P63261	P68133 [53-63]; P63261 [51-61]		0	1198.52	1.186	1.112	0.972	1.115	1.314	1.287	0.908489	0.992221	0.998513	0.963986	0.810836	0.872862	8.74	19.74	15.29	9	8.39	11.85	93.8	111.7	109.9	84.5	17.73	6.15	10.98	5.8	Shared	High	High	High	High	High	High	High	High
	FALSE	High	[K].DSYVGDEAQSKR.[G]		3.44568e-05	6.1101e-05	2	6	11	P68133; P63261	P68133 [53-64]; P63261 [51-62]		1	1354.62	2.964	1.859	1.933	0.195	0.699	0.358	0.00721885	0.564207	0.0935658	1.8374e-09	0.574389	0.000211061	52.06	37.92	51.44	40.13	46.21	9.77	34.3	123.4	63.8	178.5	41.61	45.21	6.62	8	Shared	High	High	High	Peak Found	High	High	Peak Found	High
	FALSE	High	[K].AGFAGDDAPR.[A]		9.15492e-05	6.1101e-05	3	10	41	P0CG39; P68133; P63261	P0CG39 [682-691]; P68133 [21-30]; P63261 [19-28]		0	976.448	0.994	1.059	1.022	1.033	1.095	1.115	0.998496	0.999347	0.998513	0.994731	0.981017	0.982277	26.35	26.29	26.71	16.62	26.94	21.61	95	105	108	92	23.82	22.92	14.8	9.86	Shared	High	High	High	High	High	High	High	High
	FALSE	High	[K].YPIEHGIITNWDDMEK.[I]	1xOxidation [M14]	1.98831e-06	6.1101e-05	1	4	20	P68133	P68133 [71-86]		0	1976.91	1.255	1.042	1.215	0.935	1.243	0.99	0.807509	0.999976	0.895863	0.997065	0.891076	0.999481	40.76	24.94	35.93	24.4	33.09	27.47	92.4	116	98.2	93.3	19.77	32.77	19.74	24.52		High	High	High	High	High	Peak Found	Peak Found	High
	FALSE	High	[K].YPIEHGIITNWDDMEK.[I]		1.0935e-08	6.1101e-05	1	4	54	P68133	P68133 [71-86]		0	1960.91	0.709	0.669	1.068	1.713	1.261	1.18	0.440758	0.471549	0.993245	0.163129	0.87089	0.954451	70.59	65.43	15.92	65.04	20.71	23.79	123	104.9	94.2	77.9	75.15	20.87	24.61	15.8		High	High	High	High	High	High	High	High
	FALSE	High	[R].AVFPSIVGRPR.[QH]		8.02247e-05	6.1101e-05	2	9	44	P68133; P63261	P68133 [31-41]; P63261 [29-39]		0	1198.71	0.668	0.642	1.041	1.182	0.805	0.768	0.29591	0.381559	0.996985	0.913822	0.910636	0.873151	75.23	65.6	34.57	58.82	18.37	25.59	127.4	85.1	81.8	105.7	60.1	22.07	27.66	7.97	Shared	High	High	High	High	High	High	High	High
	FALSE	High	[K].EITALAPSTMK.[I]		1.69693e-06	6.1101e-05	2	6	46	P68133; P63261	P68133 [318-328]; P63261 [316-326]		0	1161.62	0.764	0.883	0.917	0.818	0.623	0.681	0.660576	0.959291	0.992222	0.945292	0.403431	0.65476	27.78	19.93	28.27	18.28	30.94	17.12	101.7	77.7	86.9	133.7	15.26	22.95	16.28	14.05	Shared	High	High	High	High	High	High	High	High
	FALSE	High	[K].EITALAPSTMK.[I]	1xOxidation [M10]	9.65146e-05	6.1101e-05	2	6	18	P68133; P63261	P68133 [318-328]; P63261 [316-326]		0	1177.61	0.562	0.821	0.905	0.698	0.452	0.637	0.0557434	0.923868	0.979029	0.679317	0.0312088	0.459544	50.03	47.72	16.44	54.07	45.78	54.77	112.8	70.1	76.9	140.2	40.37	14.96	24.23	49.36	Shared	Peak Found	High	High	High	High	High	High	High
	FALSE	High	[R].HQGVMVGMGQK.[D]	2xOxidation [M5; M8]	0.00295413	0.000209706	3	7	6	P68133; Q562R1; P63261	P68133 [42-52]; Q562R1 [41-51]; P63261 [40-50]		0	1203.56	2.045	2.121	0.936	1.113	2.305	2.431	0.0859176	0.0811488	0.998513	0.997065	0.101757	0.0797821	54.7	44.26	22.62	124.93	41.2	29.98	65.9	134.9	139.9	59.3	81.47	22.71	5.46	42.92	Shared	High	Peak Found	High	Peak Found	High	High	High	Peak Found
	FALSE	High	[R].DLTDYLMK.[I]		0.00508737	0.000529795	3	7	42	P68133; Q562R1; P63261	P68133 [186-193]; Q562R1 [185-192]; P63261 [184-191]		0	998.486	0.522	0.563	0.927	1.617	0.758	0.909	0.0205613	0.153275	0.992294	0.253065	0.830796	0.990341	13.53	4.84	12.3	22.62	23.25	23.35	146.5	79	81.7	92.7	5.73	15.8	5.92	18.52	Shared	High	High	High	High	High	High	High	High
	FALSE	High	[K].EKLCYVALDFENEMATAASSSSLEK.[S]	1xOxidation [M14]; 1xCarbamidomethyl [C4]	0.00728241	0.000573451	1	4	2	P68133	P68133 [216-240]	P68133 1xCarbamidomethyl [C219]	1	2809.29	2.397	0.85	2.718	1.791	4.759	1.586	0.0240576	0.801803	0.0017102	0.292375	5.7143e-06	0.809975	25.86	24.91	18.22	43.82	10.8	27.32	83.6	200.5	73.8	42.1	24.3		16.6	43.38		Not Found	Not Found	High	Peak Found	Not Found	Not Found	Peak Found	Not Found
	FALSE	High	[R].DLTDYLMK.[I]	1xOxidation [M7]	0.0101469	0.000772686	3	7	17	P68133; Q562R1; P63261	P68133 [186-193]; Q562R1 [185-192]; P63261 [184-191]		0	1014.48	1.051	1.45	0.877	0.651	0.732	0.837	0.998496	0.782502	0.965388	0.504519	0.76646	0.915651	34.59	29.14	12.79	32.83	10.93	11.51	80.8	91.8	103.4	123.9	27.9	8.75	18.22	7.09	Shared	Peak Found	High	High	High	High	High	High	High
	FALSE	High	[K].QEYDEAGPSIVHR.[K]		0.0407113	0.00306538	1	3	2	P68133	P68133 [362-374]		0	1500.71																											No Quan Values	Not Found	Not Found	High	Not Found	High	Not Found	Not Found	Not Found
	FALSE	High	[K].IIAPPER.[K]		0.0625009	0.00459585	3	7	34	P68133; Q562R1; P63261	P68133 [331-337]; Q562R1 [330-336]; P63261 [329-335]		0	795.472	0.996	1.062	0.953	1.102	1.076	1.091	0.998884	0.998852	0.997508	0.970245	0.985707	0.989392	5.57	6.13	5.99	19.27	14.64	15.76	99.7	99.2	106.1	95	16.12	4.65	4.69	13.55	Shared	High	High	High	High	High	High	High	High
FALSE	High	Master Protein	P63261	Actin, cytoplasmic 2 OS=Homo sapiens OX=9606 GN=ACTG1 PE=1 SV=1	0	382.306	75	22	2581	10	375	41.8	5.48	7416.01	22	cell organization and biogenesis;stress response;transport;developmental processes;other biological processes	non-structural extracellular;plasma membrane;other membranes;cytosol;cytoskeleton;other cell component	cytoskeletal activity;other molecular function	Pf00022	71	ENSG00000184009	ACTG1	A8K7C2; hsa:71; P02571; P14104; P63261; P99022; Q5U032; Q96E67	Arrhythmogenic right ventricular cardiomyopathy; Pathogenic Escherichia coli infection; Common pathways underlying drug addiction; Myometrial relaxation and contraction pathways; Focal adhesion; Fas ligand pathway and stress induction of heat shock proteins; Striated muscle contraction pathway; VEGFA-VEGFR2 signaling pathway; Ebola virus infection in host; Thermogenesis; Mechanoregulation and pat…	Translocation of SLC2A4 (GLUT4) to the plasma membrane; EPH-ephrin mediated repulsion of cells; Interaction between L1 and Ankyrins; Regulation of actin dynamics for phagocytic cup formation; FCGR3A-mediated phagocytosis; RHO GTPases Activate WASPs and WAVEs; Clathrin-mediated endocytosis; EPHB-mediated forward signaling; Signaling by BRAF and RAF1 fusions; RHO GTPases Activate Formins; Signaling…	40	16	0.996	1.011	0.974	0.96	0.984	1.005	0.950192	0.939684	0.966756	0.928083	0.87409	0.872182	52.22	45.75	38.26	46.94	45.41	38.38	118.8	86.2	89.3	105.7
	Checked	Confidence	Annotated Sequence	Modifications	Qvality PEP	Qvality q-value	# Protein Groups	# Proteins	# PSMs	Master Protein Accessions	Positions in Master Proteins	Modifications in Master Proteins	# Missed Cleavages	Theo. MH+ [Da]	Abundance Ratio: (rescue mutant) / (ko)	Abundance Ratio: (rescue WT) / (ko)	Abundance Ratio: (rescue mutant) / (rescue WT)	Abundance Ratio: (ko) / (skov3)	Abundance Ratio: (rescue mutant) / (skov3)	Abundance Ratio: (rescue WT) / (skov3)	Abundance Ratio Adj. P-Value: (rescue mutant) / (ko)	Abundance Ratio Adj. P-Value: (rescue WT) / (ko)	Abundance Ratio Adj. P-Value: (rescue mutant) / (rescue WT)	Abundance Ratio Adj. P-Value: (ko) / (skov3)	Abundance Ratio Adj. P-Value: (rescue mutant) / (skov3)	Abundance Ratio Adj. P-Value: (rescue WT) / (skov3)	Abundance Ratio Variability [%]: (rescue mutant) / (ko)	Abundance Ratio Variability [%]: (rescue WT) / (ko)	Abundance Ratio Variability [%]: (rescue mutant) / (rescue WT)	Abundance Ratio Variability [%]: (ko) / (skov3)	Abundance Ratio Variability [%]: (rescue mutant) / (skov3)	Abundance Ratio Variability [%]: (rescue WT) / (skov3)	Abundances (Grouped): ko	Abundances (Grouped): rescue mutant	Abundances (Grouped): rescue WT	Abundances (Grouped): skov3	Abundances (Grouped) CV [%]: ko	Abundances (Grouped) CV [%]: rescue mutant	Abundances (Grouped) CV [%]: rescue WT	Abundances (Grouped) CV [%]: skov3	Quan Info	Found in Sample: [S1] F1: Sample, ko	Found in Sample: [S2] F2: Sample, ko	Found in Sample: [S3] F3: Sample, ko	Found in Sample: [S4] F4: Sample, ko	Found in Sample: [S5] F5: Sample, rescue mutant	Found in Sample: [S6] F6: Sample, rescue mutant	Found in Sample: [S7] F7: Sample, rescue mutant	Found in Sample: [S8] F8: Sample, rescue mutant
	FALSE	High	[K].QEYDESGPSIVHR.[K]		4.93129e-10	6.1101e-05	2	7	33	P0CG39; P63261	P0CG39 [1023-1035]; P63261 [360-372]		0	1516.7	0.661	1.205	0.536	0.726	0.462	0.793	0.271846	0.957234	0.0611066	0.773578	0.0384228	0.915292	63.59	50.48	45.31	63.57	69.57	65.59	98	59.8	107.1	135.1	43.38	33.38	43.33	58.57	Shared	High	High	High	High	High	High	High	High
	FALSE	High	[K].LCYVALDFEQEMATAASSSSLEK.[S]	1xCarbamidomethyl [C2]	2.10253e-14	6.1101e-05	1	3	382	P63261	P63261 [216-238]	P63261 1xCarbamidomethyl [C217]	0	2550.17	1.172	0.985	1.18	0.931	1.115	0.937	0.927268	0.998432	0.929962	0.997065	0.974083	0.995301	33.26	38.84	24.43	22.62	8.99	18.8	94.6	112.8	93.2	99.4	34.92	18.25	17.9	5.02		High	High	High	High	High	High	High	High
	FALSE	High	[K].LCYVALDFEQEMATAASSSSLEK.[S]	1xOxidation [M12]; 1xCarbamidomethyl [C2]	6.37044e-12	6.1101e-05	1	3	23	P63261	P63261 [216-238]	P63261 1xCarbamidomethyl [C217]	0	2566.17	0.01	0.965	0.01	1.113	0.01	1.116	1.77788e-16	0.972724	2.0265e-16	0.99609	1.70571e-16	1		32.27		19.33		24.76	133.5		146.4	120.2	18.99		24.09	12.92		High	High	High	High	High	High	High	High
	FALSE	High	[R].KDLYANTVLSGGTTMYPGIADR.[M]		1.07768e-16	6.1101e-05	1	2	75	P63261	P63261 [291-312]		1	2343.16	1.013	0.821	1.275	0.73	1.029	0.647	0.998884	0.891885	0.806838	0.78677	0.993539	0.554325	28.57	19.92	34.1	47.44	64.23	46.79	102	97.6	79.2	121.3	17.37	69.94	21.66	40.08		High	High	High	High	High	High	High	High
	FALSE	High	[R].KDLYANTVLSGGTTMYPGIADR.[M]	1xOxidation [M15]	5.31245e-09	6.1101e-05	1	2	8	P63261	P63261 [291-312]		1	2359.16	1.187	1.89	0.746	1.025	1.175	1.575	0.928926	0.172568	0.749224	0.998917	0.966722	0.587422	41.53	70.83	67.36	44.67	28.9	70.41	91.1	97.4	128.3	83.1	34.64	27.6	53.57	24.55		Peak Found	Peak Found	Peak Found	High	High	High	Peak Found	High
	FALSE	High	[R].VAPEEHPVLLTEAPLNPK.[A]		8.21715e-10	6.1101e-05	1	2	53	P63261	P63261 [96-113]		0	1954.06	0.742	1.029	0.728	0.843	0.64	0.896	0.573976	0.999976	0.659353	0.968941	0.461749	0.987369	27.57	40.86	27.57	36.68	25.63	37.29	100.4	77.6	103.1	119	32.6	15.31	65.76	53.26		High	High	High	High	High	High	High	High
	FALSE	High	[R].TTGIVMDSGDGVTHTVPIYEGYALPHAILR.[L]	1xOxidation [M6]	1.31556e-08	6.1101e-05	1	2	22	P63261	P63261 [148-177]		0	3199.61	0.915	0.731	1.298	1.267	1.204	1.006	0.990971	0.746602	0.767326	0.829272	0.931834	0.996199	51.12	37.03	53.91	43.4	55.43	36.3	120.5	110.3	85.5	83.7	30.59	43.34	19.9	27.88		High	High	High	High	High	High	High	High
	FALSE	High	[R].TTGIVMDSGDGVTHTVPIYEGYALPHAILR.[L]		9.1397e-12	6.1101e-05	1	2	120	P63261	P63261 [148-177]		0	3183.61	1.151	0.389	1.715	2.627	1.423	1.004	0.948843	0.00245924	0.135912	0.000908413	0.641635	1	101.75	131.25	45.3	113.15	46.69	29.59	168	96.5	66.4	69.1	98.96	93.24	23.88	29.98		High	High	High	High	High	High	High	High
	FALSE	High	[R].GYSFTTTAER.[E]		0.000218834	6.1101e-05	1	2	82	P63261	P63261 [197-206]		0	1132.53	0.884	1.222	0.707	0.781	0.712	0.96	0.957586	0.947278	0.584316	0.899624	0.705027	1	25.41	15.34	24.46	16.58	28.53	15.22	91.4	80.8	114.3	113.5	11.9	29.37	8.4	12.57		High	High	High	High	High	High	High	High
	FALSE	High	[R].HQGVMVGMGQK.[D]		1.31556e-08	6.1101e-05	3	7	54	P68133; Q562R1; P63261	P68133 [42-52]; Q562R1 [41-51]; P63261 [40-50]		0	1171.57	0.985	1.839	0.5	0.686	0.725	1.339	0.998496	0.183646	0.025353	0.649285	0.747482	0.81293	43.37	43.57	32.3	50.45	38.56	35.7	73	81.2	146.5	99.3	37.86	14.38	29.66	30.47	Shared	High	High	High	High	High	High	High	High
	FALSE	High	[R].HQGVMVGMGQK.[D]	1xOxidation [M]	6.03352e-08	6.1101e-05	3	7	28	P68133; Q562R1; P63261	P68133 [42-52]; Q562R1 [41-51]; P63261 [40-50]		0	1187.57	1.184	1.339	0.884	0.9	1.077	1.207	0.926383	0.858465	0.9673	0.991406	0.985704	0.937932	12.84	5.21	12.71	5.77	12.77	5.01	86.5	102.5	115.9	95.1	4.57	13.43	2.98	4.51	Shared	High	High	High	High	High	High	High	High
	FALSE	High	[K].IWHHTFYNELR.[V]		5.82031e-06	6.1101e-05	3	9	295	P0CG39; P68133; P63261	P0CG39 [748-758]; P68133 [87-97]; P63261 [85-95]		0	1515.75	1.382	0.877	1.647	4.13	5.701	3.529	0.527325	0.966791	0.198686	2.92693e-07	1.21502e-09	2.51217e-05	36.57	19.07	28.26	26.96	40.08	25.89	115.6	159.8	97	27.5	12.71	27.22	13.75	23.53	Shared	High	High	High	High	High	High	High	High
	FALSE	High	[KR].SYELPDGQVITIGNER.[F]		1.31028e-09	6.1101e-05	3	10	150	P68133; Q562R1; P63261	P68133 [241-256]; Q562R1 [240-255]; P63261 [239-254]		0	1790.89	0.845	0.853	1.101	1.198	0.789	0.823	0.895064	0.933618	0.984412	0.894197	0.88728	0.942426	29.26	13.55	18.79	31.32	38.17	37.7	106.4	96.9	93.4	103.4	26.68	27.23	9.99	28.78	Shared	High	High	High	High	High	High	High	High
	FALSE	High	[R].CPEALFQPSFLGMESCGIHETTFNSIMK.[C]	2xCarbamidomethyl [C1; C16]	3.42594e-13	6.1101e-05	1	2	134	P63261	P63261 [257-284]	P63261 2xCarbamidomethyl [C257; C272]	0	3231.46	2.467	1.599	1.472	0.949	2.316	1.517	0.00033923	0.44846	0.455452	0.99896	0.0158372	0.566871	35.3	43.53	28.72	49.56	42.07	48.37	60.9	160.6	109.1	69.4	73.48	16.89	20.37	42.85		High	High	High	High	High	High	High	High
	FALSE	High	[R].CPEALFQPSFLGMESCGIHETTFNSIMK.[C]	1xOxidation [M]; 2xCarbamidomethyl [C1; C16]	1.80479e-06	6.1101e-05	1	2	46	P63261	P63261 [257-284]	P63261 2xCarbamidomethyl [C257; C272]	0	3247.46	1.6	1.643	0.854	1.14	1.567	1.913	0.316065	0.345726	0.946843	0.96189	0.45452	0.171786	30.49	50.86	41.52	29.51	38.62	52.78	76	125	130.7	68.3	21.45	18.75	40.73	27.13		High	High	High	High	High	High	High	High
	FALSE	High	[K].DLYANTVLSGGTTMYPGIADR.[M]		1.70894e-13	6.1101e-05	1	2	691	P63261	P63261 [292-312]		0	2215.07	0.809	0.874	0.925	1.116	0.892	0.964	0.807568	0.954672	0.992251	0.96189	0.976157	1	43.98	28.1	33.57	27.69	35.93	9.93	111.6	90.3	97	101.2	25.3	43.76	2.36	7.79		High	High	High	High	High	High	High	High
	FALSE	High	[K].DLYANTVLSGGTTMYPGIADR.[M]	1xOxidation [M14]	7.26979e-12	6.1101e-05	1	2	22	P63261	P63261 [292-312]		0	2231.06	0.75	0.809	0.954	1.25	0.935	1.014	0.600897	0.873971	0.997934	0.837354	0.992146	1	18.39	19.91	15.85	44.86	36.4	37.59	118.1	88.5	92.3	101.1	32.22	26.57	33.57	35.01		High	High	High	High	High	High	High	High
	FALSE	High	[K].DSYVGDEAQSK.[R]		1.81204e-05	6.1101e-05	2	6	47	P68133; P63261	P68133 [53-63]; P63261 [51-61]		0	1198.52	1.186	1.112	0.972	1.115	1.314	1.287	0.908489	0.992221	0.998513	0.963986	0.810836	0.872862	8.74	19.74	15.29	9	8.39	11.85	93.8	111.7	109.9	84.5	17.73	6.15	10.98	5.8	Shared	High	High	High	High	High	High	High	High
	FALSE	High	[K].DSYVGDEAQSKR.[G]		3.44568e-05	6.1101e-05	2	6	11	P68133; P63261	P68133 [53-64]; P63261 [51-62]		1	1354.62	2.964	1.859	1.933	0.195	0.699	0.358	0.00721885	0.564207	0.0935658	1.8374e-09	0.574389	0.000211061	52.06	37.92	51.44	40.13	46.21	9.77	34.3	123.4	63.8	178.5	41.61	45.21	6.62	8	Shared	High	High	High	Peak Found	High	High	Peak Found	High
	FALSE	High	[K].AGFAGDDAPR.[A]		9.15492e-05	6.1101e-05	3	10	41	P0CG39; P68133; P63261	P0CG39 [682-691]; P68133 [21-30]; P63261 [19-28]		0	976.448	0.994	1.059	1.022	1.033	1.095	1.115	0.998496	0.999347	0.998513	0.994731	0.981017	0.982277	26.35	26.29	26.71	16.62	26.94	21.61	95	105	108	92	23.82	22.92	14.8	9.86	Shared	High	High	High	High	High	High	High	High
	FALSE	High	[K].YPIEHGIVTNWDDMEK.[I]		9.33247e-09	6.1101e-05	1	2	20	P63261	P63261 [69-84]		0	1946.9	0.44	0.482	0.846	2.247	0.99	1.067	0.00227966	0.10659	0.944481	0.0251608	0.995554	1	65.43	60.52	31.09	60.89	33.17	27.02	169.1	77.4	81.5	72	56.19	22.78	25.17	25.35		High	High	High	Peak Found	High	High	Peak Found	High
	FALSE	High	[R].AVFPSIVGRPR.[QH]		8.02247e-05	6.1101e-05	2	9	44	P68133; P63261	P68133 [31-41]; P63261 [29-39]		0	1198.71	0.668	0.642	1.041	1.182	0.805	0.768	0.29591	0.381559	0.996985	0.913822	0.910636	0.873151	75.23	65.6	34.57	58.82	18.37	25.59	127.4	85.1	81.8	105.7	60.1	22.07	27.66	7.97	Shared	High	High	High	High	High	High	High	High
	FALSE	High	[K].EITALAPSTMK.[I]		1.69693e-06	6.1101e-05	2	6	46	P68133; P63261	P68133 [318-328]; P63261 [316-326]		0	1161.62	0.764	0.883	0.917	0.818	0.623	0.681	0.660576	0.959291	0.992222	0.945292	0.403431	0.65476	27.78	19.93	28.27	18.28	30.94	17.12	101.7	77.7	86.9	133.7	15.26	22.95	16.28	14.05	Shared	High	High	High	High	High	High	High	High
	FALSE	High	[K].EITALAPSTMK.[I]	1xOxidation [M10]	9.65146e-05	6.1101e-05	2	6	18	P68133; P63261	P68133 [318-328]; P63261 [316-326]		0	1177.61	0.562	0.821	0.905	0.698	0.452	0.637	0.0557434	0.923868	0.979029	0.679317	0.0312088	0.459544	50.03	47.72	16.44	54.07	45.78	54.77	112.8	70.1	76.9	140.2	40.37	14.96	24.23	49.36	Shared	Peak Found	High	High	High	High	High	High	High
	FALSE	High	[K].EKLCYVALDFEQEMATAASSSSLEK.[S]	1xCarbamidomethyl [C4]	1.24286e-09	6.1101e-05	1	3	14	P63261	P63261 [214-238]	P63261 1xCarbamidomethyl [C217]	1	2807.31	1.432	0.917	1.605	0.692	0.989	0.616	0.592218	0.979337	0.20574	0.571218	0.998712	0.423524	38.06	36.84	14.78	37.84	8.99	13.87	82	120.7	75.2	122	51.49	5.9	15.34	6.75		High	High	Peak Found	High	High	Peak Found	High	High
	FALSE	High	[-].MEEEIAALVIDNGSGMCK.[A]	1xAcetyl [N-Term]; 1xCarbamidomethyl [C17]	0.0010294	0.000113228	1	1	12	P63261	P63261 [1-18]	P63261 1xAcetyl [N-Term]; 1xCarbamidomethyl [C17]	0	2008.9																											No Quan Values	Not Found	High	High	High	High	Not Found	High	High
	FALSE	High	[R].HQGVMVGMGQK.[D]	2xOxidation [M5; M8]	0.00295413	0.000209706	3	7	6	P68133; Q562R1; P63261	P68133 [42-52]; Q562R1 [41-51]; P63261 [40-50]		0	1203.56	2.045	2.121	0.936	1.113	2.305	2.431	0.0859176	0.0811488	0.998513	0.997065	0.101757	0.0797821	54.7	44.26	22.62	124.93	41.2	29.98	65.9	134.9	139.9	59.3	81.47	22.71	5.46	42.92	Shared	High	Peak Found	High	Peak Found	High	High	High	Peak Found
	FALSE	High	[R].DLTDYLMK.[I]		0.00508737	0.000529795	3	7	42	P68133; Q562R1; P63261	P68133 [186-193]; Q562R1 [185-192]; P63261 [184-191]		0	998.486	0.522	0.563	0.927	1.617	0.758	0.909	0.0205613	0.153275	0.992294	0.253065	0.830796	0.990341	13.53	4.84	12.3	22.62	23.25	23.35	146.5	79	81.7	92.7	5.73	15.8	5.92	18.52	Shared	High	High	High	High	High	High	High	High
	FALSE	High	[R].DLTDYLMK.[I]	1xOxidation [M7]	0.0101469	0.000772686	3	7	17	P68133; Q562R1; P63261	P68133 [186-193]; Q562R1 [185-192]; P63261 [184-191]		0	1014.48	1.051	1.45	0.877	0.651	0.732	0.837	0.998496	0.782502	0.965388	0.504519	0.76646	0.915651	34.59	29.14	12.79	32.83	10.93	11.51	80.8	91.8	103.4	123.9	27.9	8.75	18.22	7.09	Shared	Peak Found	High	High	High	High	High	High	High
	FALSE	High	[K].CDVDIRK.[D]	1xCarbamidomethyl [C1]	0.0498666	0.00359476	2	3	11	Q562R1; P63261	Q562R1 [286-292]; P63261 [285-291]	Q562R1 1xCarbamidomethyl [C286]; P63261 1xCarbamidomethyl [C285]	1	905.451	2.829	1.305	2.429	0.402	1.114	0.46	0.00338415	0.9698	0.00746969	0.00968278	0.993379	0.0220639	53.5	65.74	56.14	58.79	18.98	55.97	48.9	152.1	56.9	142.1	51.29	18.56	48.34	19.09	Shared	High	High	High	High	Peak Found	High	High	Peak Found
	FALSE	High	[K].IIAPPER.[K]		0.0625009	0.00459585	3	7	34	P68133; Q562R1; P63261	P68133 [331-337]; Q562R1 [330-336]; P63261 [329-335]		0	795.472	0.996	1.062	0.953	1.102	1.076	1.091	0.998884	0.998852	0.997508	0.970245	0.985707	0.989392	5.57	6.13	5.99	19.27	14.64	15.76	99.7	99.2	106.1	95	16.12	4.65	4.69	13.55	Shared	High	High	High	High	High	High	High	High
FALSE	High	None	P63267	Actin, gamma-enteric smooth muscle OS=Homo sapiens OX=9606 GN=ACTG2 PE=1 SV=1	0	135.518	34	12	623	3	376	41.9	5.48	1431.47	12	developmental processes;other biological processes	cytosol;cytoskeleton;other cell component	other molecular function	Pf00022	72	ENSG00000163017	ACTG2	B2R7E7; B4E315; D6W5H8; E9PG30; hsa:72; P12718; P63267; Q504R1; Q6FI22	Common pathways underlying drug addiction; Mechanoregulation and pathology of YAP/TAZ via Hippo and non-Hippo mechanisms; Malignant pleural mesothelioma	Smooth Muscle Contraction	4	0	1.238	0.958	1.186	0.983	1.232	1.035	0.24611	0.788018	0.109736	0.966744	0.516481	0.954043	36.93	23.72	22.48	43.68	26.31	33.5	122.6	105	94.2	78.2
	Checked	Confidence	Annotated Sequence	Modifications	Qvality PEP	Qvality q-value	# Protein Groups	# Proteins	# PSMs	Master Protein Accessions	Positions in Master Proteins	Modifications in Master Proteins	# Missed Cleavages	Theo. MH+ [Da]	Abundance Ratio: (rescue mutant) / (ko)	Abundance Ratio: (rescue WT) / (ko)	Abundance Ratio: (rescue mutant) / (rescue WT)	Abundance Ratio: (ko) / (skov3)	Abundance Ratio: (rescue mutant) / (skov3)	Abundance Ratio: (rescue WT) / (skov3)	Abundance Ratio Adj. P-Value: (rescue mutant) / (ko)	Abundance Ratio Adj. P-Value: (rescue WT) / (ko)	Abundance Ratio Adj. P-Value: (rescue mutant) / (rescue WT)	Abundance Ratio Adj. P-Value: (ko) / (skov3)	Abundance Ratio Adj. P-Value: (rescue mutant) / (skov3)	Abundance Ratio Adj. P-Value: (rescue WT) / (skov3)	Abundance Ratio Variability [%]: (rescue mutant) / (ko)	Abundance Ratio Variability [%]: (rescue WT) / (ko)	Abundance Ratio Variability [%]: (rescue mutant) / (rescue WT)	Abundance Ratio Variability [%]: (ko) / (skov3)	Abundance Ratio Variability [%]: (rescue mutant) / (skov3)	Abundance Ratio Variability [%]: (rescue WT) / (skov3)	Abundances (Grouped): ko	Abundances (Grouped): rescue mutant	Abundances (Grouped): rescue WT	Abundances (Grouped): skov3	Abundances (Grouped) CV [%]: ko	Abundances (Grouped) CV [%]: rescue mutant	Abundances (Grouped) CV [%]: rescue WT	Abundances (Grouped) CV [%]: skov3	Quan Info	Found in Sample: [S1] F1: Sample, ko	Found in Sample: [S2] F2: Sample, ko	Found in Sample: [S3] F3: Sample, ko	Found in Sample: [S4] F4: Sample, ko	Found in Sample: [S5] F5: Sample, rescue mutant	Found in Sample: [S6] F6: Sample, rescue mutant	Found in Sample: [S7] F7: Sample, rescue mutant	Found in Sample: [S8] F8: Sample, rescue mutant
	FALSE	High	[K].LCYVALDFENEMATAASSSSLEK.[S]	1xOxidation [M12]; 1xCarbamidomethyl [C2]	5.07982e-07	6.1101e-05	1	4	9	P68133	P68133 [218-240]	P68133 1xCarbamidomethyl [C219]	0	2552.15	1.317	1.098	1.276	0.844	1.112	0.855	0.731199	0.997714	0.789447	0.96576	0.976157	0.945476	13.22	13.99	14.04	17.68	18.07	17.69	88.8	115.6	91.6	104	10.42	9.41	10.83	24.34		High	Peak Found	Peak Found	Peak Found	High	Peak Found	Peak Found	Peak Found
	FALSE	High	[R].HQGVMVGMGQK.[D]		1.31556e-08	6.1101e-05	3	7	54	P68133; Q562R1; P63261	P68133 [42-52]; Q562R1 [41-51]; P63261 [40-50]		0	1171.57	0.985	1.839	0.5	0.686	0.725	1.339	0.998496	0.183646	0.025353	0.649285	0.747482	0.81293	43.37	43.57	32.3	50.45	38.56	35.7	73	81.2	146.5	99.3	37.86	14.38	29.66	30.47	Shared	High	High	High	High	High	High	High	High
	FALSE	High	[R].HQGVMVGMGQK.[D]	1xOxidation [M]	6.03352e-08	6.1101e-05	3	7	28	P68133; Q562R1; P63261	P68133 [42-52]; Q562R1 [41-51]; P63261 [40-50]		0	1187.57	1.184	1.339	0.884	0.9	1.077	1.207	0.926383	0.858465	0.9673	0.991406	0.985704	0.937932	12.84	5.21	12.71	5.77	12.77	5.01	86.5	102.5	115.9	95.1	4.57	13.43	2.98	4.51	Shared	High	High	High	High	High	High	High	High
	FALSE	High	[KR].SYELPDGQVITIGNER.[F]		1.31028e-09	6.1101e-05	3	10	150	P68133; Q562R1; P63261	P68133 [241-256]; Q562R1 [240-255]; P63261 [239-254]		0	1790.89	0.845	0.853	1.101	1.198	0.789	0.823	0.895064	0.933618	0.984412	0.894197	0.88728	0.942426	29.26	13.55	18.79	31.32	38.17	37.7	106.4	96.9	93.4	103.4	26.68	27.23	9.99	28.78	Shared	High	High	High	High	High	High	High	High
	FALSE	High	[K].DSYVGDEAQSK.[R]		1.81204e-05	6.1101e-05	2	6	47	P68133; P63261	P68133 [53-63]; P63261 [51-61]		0	1198.52	1.186	1.112	0.972	1.115	1.314	1.287	0.908489	0.992221	0.998513	0.963986	0.810836	0.872862	8.74	19.74	15.29	9	8.39	11.85	93.8	111.7	109.9	84.5	17.73	6.15	10.98	5.8	Shared	High	High	High	High	High	High	High	High
	FALSE	High	[K].DSYVGDEAQSKR.[G]		3.44568e-05	6.1101e-05	2	6	11	P68133; P63261	P68133 [53-64]; P63261 [51-62]		1	1354.62	2.964	1.859	1.933	0.195	0.699	0.358	0.00721885	0.564207	0.0935658	1.8374e-09	0.574389	0.000211061	52.06	37.92	51.44	40.13	46.21	9.77	34.3	123.4	63.8	178.5	41.61	45.21	6.62	8	Shared	High	High	High	Peak Found	High	High	Peak Found	High
	FALSE	High	[K].AGFAGDDAPR.[A]		9.15492e-05	6.1101e-05	3	10	41	P0CG39; P68133; P63261	P0CG39 [682-691]; P68133 [21-30]; P63261 [19-28]		0	976.448	0.994	1.059	1.022	1.033	1.095	1.115	0.998496	0.999347	0.998513	0.994731	0.981017	0.982277	26.35	26.29	26.71	16.62	26.94	21.61	95	105	108	92	23.82	22.92	14.8	9.86	Shared	High	High	High	High	High	High	High	High
	FALSE	High	[K].YPIEHGIITNWDDMEK.[I]	1xOxidation [M14]	1.98831e-06	6.1101e-05	1	4	20	P68133	P68133 [71-86]		0	1976.91	1.255	1.042	1.215	0.935	1.243	0.99	0.807509	0.999976	0.895863	0.997065	0.891076	0.999481	40.76	24.94	35.93	24.4	33.09	27.47	92.4	116	98.2	93.3	19.77	32.77	19.74	24.52		High	High	High	High	High	Peak Found	Peak Found	High
	FALSE	High	[K].YPIEHGIITNWDDMEK.[I]		1.0935e-08	6.1101e-05	1	4	54	P68133	P68133 [71-86]		0	1960.91	0.709	0.669	1.068	1.713	1.261	1.18	0.440758	0.471549	0.993245	0.163129	0.87089	0.954451	70.59	65.43	15.92	65.04	20.71	23.79	123	104.9	94.2	77.9	75.15	20.87	24.61	15.8		High	High	High	High	High	High	High	High
	FALSE	High	[R].AVFPSIVGRPR.[QH]		8.02247e-05	6.1101e-05	2	9	44	P68133; P63261	P68133 [31-41]; P63261 [29-39]		0	1198.71	0.668	0.642	1.041	1.182	0.805	0.768	0.29591	0.381559	0.996985	0.913822	0.910636	0.873151	75.23	65.6	34.57	58.82	18.37	25.59	127.4	85.1	81.8	105.7	60.1	22.07	27.66	7.97	Shared	High	High	High	High	High	High	High	High
	FALSE	High	[K].EITALAPSTMK.[I]		1.69693e-06	6.1101e-05	2	6	46	P68133; P63261	P68133 [318-328]; P63261 [316-326]		0	1161.62	0.764	0.883	0.917	0.818	0.623	0.681	0.660576	0.959291	0.992222	0.945292	0.403431	0.65476	27.78	19.93	28.27	18.28	30.94	17.12	101.7	77.7	86.9	133.7	15.26	22.95	16.28	14.05	Shared	High	High	High	High	High	High	High	High
	FALSE	High	[K].EITALAPSTMK.[I]	1xOxidation [M10]	9.65146e-05	6.1101e-05	2	6	18	P68133; P63261	P68133 [318-328]; P63261 [316-326]		0	1177.61	0.562	0.821	0.905	0.698	0.452	0.637	0.0557434	0.923868	0.979029	0.679317	0.0312088	0.459544	50.03	47.72	16.44	54.07	45.78	54.77	112.8	70.1	76.9	140.2	40.37	14.96	24.23	49.36	Shared	Peak Found	High	High	High	High	High	High	High
	FALSE	High	[R].HQGVMVGMGQK.[D]	2xOxidation [M5; M8]	0.00295413	0.000209706	3	7	6	P68133; Q562R1; P63261	P68133 [42-52]; Q562R1 [41-51]; P63261 [40-50]		0	1203.56	2.045	2.121	0.936	1.113	2.305	2.431	0.0859176	0.0811488	0.998513	0.997065	0.101757	0.0797821	54.7	44.26	22.62	124.93	41.2	29.98	65.9	134.9	139.9	59.3	81.47	22.71	5.46	42.92	Shared	High	Peak Found	High	Peak Found	High	High	High	Peak Found
	FALSE	High	[R].DLTDYLMK.[I]		0.00508737	0.000529795	3	7	42	P68133; Q562R1; P63261	P68133 [186-193]; Q562R1 [185-192]; P63261 [184-191]		0	998.486	0.522	0.563	0.927	1.617	0.758	0.909	0.0205613	0.153275	0.992294	0.253065	0.830796	0.990341	13.53	4.84	12.3	22.62	23.25	23.35	146.5	79	81.7	92.7	5.73	15.8	5.92	18.52	Shared	High	High	High	High	High	High	High	High
	FALSE	High	[K].EKLCYVALDFENEMATAASSSSLEK.[S]	1xOxidation [M14]; 1xCarbamidomethyl [C4]	0.00728241	0.000573451	1	4	2	P68133	P68133 [216-240]	P68133 1xCarbamidomethyl [C219]	1	2809.29	2.397	0.85	2.718	1.791	4.759	1.586	0.0240576	0.801803	0.0017102	0.292375	5.7143e-06	0.809975	25.86	24.91	18.22	43.82	10.8	27.32	83.6	200.5	73.8	42.1	24.3		16.6	43.38		Not Found	Not Found	High	Peak Found	Not Found	Not Found	Peak Found	Not Found
	FALSE	High	[R].DLTDYLMK.[I]	1xOxidation [M7]	0.0101469	0.000772686	3	7	17	P68133; Q562R1; P63261	P68133 [186-193]; Q562R1 [185-192]; P63261 [184-191]		0	1014.48	1.051	1.45	0.877	0.651	0.732	0.837	0.998496	0.782502	0.965388	0.504519	0.76646	0.915651	34.59	29.14	12.79	32.83	10.93	11.51	80.8	91.8	103.4	123.9	27.9	8.75	18.22	7.09	Shared	Peak Found	High	High	High	High	High	High	High
	FALSE	High	[K].IIAPPER.[K]		0.0625009	0.00459585	3	7	34	P68133; Q562R1; P63261	P68133 [331-337]; Q562R1 [330-336]; P63261 [329-335]		0	795.472	0.996	1.062	0.953	1.102	1.076	1.091	0.998884	0.998852	0.997508	0.970245	0.985707	0.989392	5.57	6.13	5.99	19.27	14.64	15.76	99.7	99.2	106.1	95	16.12	4.65	4.69	13.55	Shared	High	High	High	High	High	High	High	High
FALSE	High	Master Protein	O96019	Actin-like protein 6A OS=Homo sapiens OX=9606 GN=ACTL6A PE=1 SV=1	0	69.416	34	10	124	10	429	47.4	5.6	316.89	10	cell organization and biogenesis;protein metabolism;DNA metabolism;other metabolic processes;stress response;developmental processes;signal transduction;other biological processes	plasma membrane;other membranes;nucleus	other molecular function	Pf00022	86	ENSG00000136518	ACTL6A	B3KMN1; D3DNR9; hsa:86; O96019; Q8TAE5; Q9BVS8; Q9H0W6	Gastric cancer network 1; Tumor suppressor activity of SMARCB1; Thermogenesis	UCH proteinases; RMTs methylate histone arginines; HATs acetylate histones; RUNX1 interacts with co-factors whose precise effect on RUNX1 targets is not known; DNA Damage Recognition in GG-NER	8	0	1.168	1.062	1.1	0.979	1.172	1.053	0.766246	0.990196	0.68476	0.969071	0.858159	0.967832	34.86	44.62	46.97	34.75	37.87	30.73	102.8	119.4	73.8	104
[truncated: 41,527 more rows]
[truncated: 22 more columns]
