# Supplementary material for: Apurinic/apyrimidinic endodeoxyribonuclease 1 (APE1) promotes stress granule formation via YBX1 phosphorylation in ovarian cancer
Source: Cell Mol Life Sci. 2024 Mar 4;81(1):113. doi: 10.1007/s00018-023-05086-y (PMC10912283; doi:10.1007/s00018-023-05086-y)
Supplement: Supplementary file 2 — (XLSX 19 KB) [file 18_2023_5086_MOESM2_ESM.xlsx]

## Sheet: YBX1
Supplementary 2. IUPRED score of YBX1
POS	AMINO ACID	IUPRED SCORE	ANCHOR SCORE
1	M	0.9534	0.9813		Note: the scores range from 0 to 1 for each residue, corresponding to the probability of the given residue being part of a disordered region.
2	M	0.9534	0.9813
3	M	0.9534	0.9813
4	M	0.9534	0.9813
5	M	0.9534	0.9813
6	M	0.9534	0.9813
7	M	0.9534	0.9813
8	M	0.9534	0.9813
9	M	0.9534	0.9813
10	M	0.9534	0.9813
11	M	0.9534	0.9813
12	M	0.9534	0.9813
13	M	0.9534	0.9813
14	M	0.9534	0.9813
15	P	0.8655	0.9736
16	A	0.8765	0.971
17	A	0.892	0.9677
18	P	0.8894	0.9632
19	A	0.8792	0.9558
20	L	0.8713	0.9454
21	S	0.8421	0.9208
22	A	0.805	0.8889
23	A	0.8313	0.8446
24	D	0.8313	0.789
25	T	0.7982	0.7159
26	K	0.7629	0.6402
27	P	0.7881	0.573
28	G	0.8085	0.504
29	T	0.8085	0.4483
30	T	0.8313	0.4014
31	G	0.8828	0.3651
32	S	0.8313	0.3699
33	G	0.8565	0.3742
34	A	0.8741	0.3844
35	G	0.8462	0.3973
36	S	0.8162	0.4194
37	G	0.8565	0.4414
38	G	0.7982	0.4638
39	P	0.7982	0.4883
40	G	0.7951	0.5063
41	G	0.805	0.5256
42	L	0.7982	0.5418
43	T	0.7951	0.5315
44	S	0.7415	0.5305
45	A	0.6906	0.5349
46	A	0.6661	0.5382
47	P	0.6712	0.5351
48	A	0.6661	0.5276
49	G	0.6043	0.5211
50	G	0.5017	0.5217
51	D	0.5017	0.5225
52	K	0.5098	0.519
53	K	0.5211	0.5226
54	V	0.5098	0.5355
55	I	0.4369	0.5515
56	A	0.3807	0.5687
57	T	0.4149	0.5828
58	K	0.3392	0.6045
59	V	0.3667	0.6275
60	L	0.3807	0.6397
61	G	0.3807	0.639
62	T	0.3019	0.6416
63	V	0.3053	0.6458
64	K	0.2399	0.6467
65	W	0.2258	0.6512
66	F	0.2988	0.6424
67	N	0.3215	0.6254
68	V	0.3286	0.6099
69	R	0.346	0.5868
70	N	0.3983	0.5612
71	G	0.4476	0.5393
72	Y	0.4582	0.5243
73	G	0.4685	0.5027
74	F	0.4725	0.4841
75	I	0.4087	0.4654
76	N	0.4409	0.4449
77	R	0.5382	0.437
78	N	0.5419	0.4345
79	D	0.6089	0.4326
80	T	0.5807	0.4348
81	K	0.4979	0.4406
82	E	0.494	0.4464
83	D	0.5665	0.4523
84	V	0.5854	0.4616
85	F	0.6991	0.4657
86	V	0.8013	0.4656
87	H	0.7951	0.4639
88	Q	0.7843	0.4549
89	T	0.6906	0.45
90	A	0.5992	0.4485
91	I	0.5992	0.4431
92	K	0.6089	0.4315
93	K	0.5382	0.4237
94	N	0.5211	0.4164
95	N	0.5901	0.4086
96	P	0.6851	0.4046
97	R	0.7459	0.4052
98	K	0.7331	0.4096
99	Y	0.6576	0.4271
100	L	0.6576	0.4316
101	R	0.5758	0.4339
102	S	0.6712	0.4386
103	V	0.6183	0.4532
104	G	0.562	0.4637
105	D	0.5577	0.4709
106	G	0.5419	0.4785
107	E	0.5176	0.4836
108	T	0.5098	0.4944
109	V	0.5176	0.5057
110	E	0.5758	0.5079
111	F	0.6531	0.5197
112	D	0.6183	0.5186
113	V	0.5901	0.5229
114	V	0.6712	0.5131
115	E	0.6043	0.4994
116	G	0.5992	0.492
117	E	0.5951	0.4834
118	K	0.6227	0.4811
119	G	0.6183	0.4765
120	A	0.6806	0.4715
121	E	0.6089	0.4717
122	A	0.7459	0.4772
123	A	0.6712	0.4992
124	N	0.7459	0.5117
125	V	0.7982	0.5337
126	T	0.7951	0.5526
127	G	0.7916	0.5635
128	P	0.708	0.5931
129	G	0.6906	0.6263
130	G	0.662	0.6672
131	V	0.7036	0.712
132	P	0.6991	0.7421
133	V	0.7369	0.7634
134	Q	0.7799	0.778
135	G	0.6851	0.8091
136	S	0.7415	0.8369
137	K	0.7415	0.8632
138	Y	0.6576	0.8976
139	A	0.6576	0.9123
140	A	0.6576	0.9197
141	D	0.662	0.9206
142	R	0.725	0.9167
143	N	0.6948	0.9184
144	H	0.7799	0.9222
145	Y	0.7916	0.9214
146	R	0.7916	0.906
147	R	0.805	0.8875
148	Y	0.7369	0.877
149	P	0.8235	0.8391
150	R	0.8565	0.8076
151	R	0.8828	0.7778
152	R	0.8162	0.77
153	G	0.8279	0.767
154	P	0.8313	0.762
155	P	0.8198	0.7578
156	R	0.8792	0.7564
157	N	0.8828	0.7766
158	Y	0.8828	0.798
159	Q	0.9249	0.7791
160	Q	0.9081	0.776
161	N	0.9151	0.7692
162	Y	0.9126	0.7525
163	Q	0.9151	0.6968
164	N	0.9168	0.6322
165	S	0.9013	0.5523
166	E	0.8894	0.464
167	S	0.8828	0.4119
168	G	0.892	0.3482
169	E	0.9308	0.2753
170	K	0.9269	0.2485
171	N	0.9249	0.2237
172	E	0.9126	0.2119
173	G	0.9519	0.2207
174	S	0.9519	0.2467
175	E	0.9457	0.2716
176	S	0.9433	0.3212
177	A	0.9562	0.3695
178	P	0.9287	0.4126
179	E	0.9287	0.4752
180	G	0.9287	0.5658
181	Q	0.9308	0.6374
182	A	0.923	0.7
183	Q	0.8872	0.7688
184	Q	0.9013	0.8137
185	R	0.9151	0.8493
186	R	0.8828	0.8918
187	P	0.8343	0.927
188	Y	0.8313	0.9563
189	R	0.7982	0.9693
190	R	0.7982	0.9778
191	R	0.8198	0.983
192	R	0.7547	0.9884
193	F	0.7755	0.9922
194	P	0.7547	0.9929
195	P	0.7369	0.9936
196	Y	0.7718	0.9943
197	Y	0.7881	0.9937
198	M	0.6948	0.992
199	R	0.7672	0.9883
200	R	0.7843	0.9845
201	P	0.8085	0.9793
202	Y	0.8375	0.9723
203	G	0.8013	0.9576
204	R	0.8765	0.9352
205	R	0.8596	0.9183
206	P	0.8313	0.8923
207	Q	0.8462	0.8704
208	Y	0.8792	0.8661
209	S	0.8872	0.8471
210	N	0.8942	0.8313
211	P	0.892	0.8254
212	P	0.8853	0.8252
213	V	0.9249	0.8261
214	Q	0.9308	0.8257
215	G	0.9346	0.8247
216	E	0.9329	0.828
217	V	0.923	0.8486
218	M	0.9126	0.8433
219	E	0.9488	0.82
220	G	0.9503	0.8291
221	A	0.9415	0.8359
222	D	0.9415	0.8253
223	N	0.9081	0.8192
224	Q	0.9287	0.8116
225	G	0.9287	0.8118
226	A	0.9346	0.8079
227	G	0.9308	0.8025
228	E	0.923	0.804
229	Q	0.9308	0.8322
230	G	0.9362	0.8653
231	R	0.9057	0.8971
232	P	0.9081	0.9245
233	V	0.9151	0.9488
234	R	0.9057	0.9601
235	Q	0.8565	0.9755
236	N	0.8493	0.9849
237	M	0.853	0.9911
238	Y	0.853	0.9939
239	R	0.8765	0.9946
240	G	0.8853	0.9951
241	Y	0.8792	0.9953
242	R	0.892	0.994
243	P	0.8713	0.9924
244	R	0.9057	0.99
245	F	0.923	0.9883
246	R	0.9126	0.9775
247	R	0.9013	0.9556
248	G	0.919	0.9161
249	P	0.9488	0.8615
250	P	0.9547	0.7984
251	R	0.9503	0.691
252	Q	0.9664	0.5535
253	R	0.9717	0.4436
254	Q	0.9649	0.3469
255	P	0.9649	0.25
256	R	0.9783	0.1658
257	E	0.9816	0.1362
258	D	0.9836	0.1269
259	G	0.9844	0.1151
260	N	0.9797	0.0944
261	E	0.977	0.08
262	E	0.9801	0.0802
263	D	0.9787	0.0934
264	K	0.9822	0.1096
265	E	0.983	0.1275
266	N	0.983	0.1677
267	Q	0.987	0.2245
268	G	0.9885	0.2899
269	D	0.987	0.3328
270	E	0.9854	0.3729
271	T	0.9751	0.5025
272	Q	0.9751	0.6218
273	G	0.9751	0.6985
274	Q	0.9733	0.7386
275	Q	0.9606	0.8148
276	P	0.9657	0.8657
277	P	0.9381	0.9123
278	Q	0.9287	0.9416
279	R	0.9211	0.9593
280	R	0.9106	0.973
281	Y	0.9106	0.9826
282	R	0.9211	0.9834
283	R	0.9081	0.9842
284	N	0.9106	0.9857
285	F	0.9168	0.9881
286	N	0.9039	0.9824
287	Y	0.9039	0.976
288	R	0.8991	0.9543
289	R	0.8966	0.921
290	R	0.9057	0.8782
291	R	0.9039	0.8166
292	P	0.9329	0.7336
293	E	0.9396	0.6584
294	N	0.9396	0.5847
295	P	0.9329	0.5376
296	K	0.9562	0.5016
297	P	0.9593	0.5637
298	Q	0.9792	0.6134
299	D	0.9849	0.6981
300	G	0.9854	0.7733
301	K	0.986	0.8161
302	E	0.9875	0.8556
303	T	0.9854	0.8949
304	K	0.987	0.9278
305	A	0.9854	0.9559
306	A	0.986	0.9663
307	D	0.9865	0.967
308	P	0.9822	0.9676
309	P	0.9787	0.9658
310	A	0.9792	0.9646
311	E	0.9792	0.9575
312	N	0.9816	0.9556
313	S	0.9822	0.9574
314	S	0.9797	0.9534
315	A	0.9822	0.9473
316	P	0.9836	0.926
317	E	0.9849	0.9092
318	A	0.9836	0.9142
319	E	0.9787	0.9041
320	Q	0.9725	0.9055
321	G	0.9744	0.9049
322	G	0.977	0.9139
323	A	0.9756	0.9157
324	E	0.9744	0.9005
