# Supplementary material for: Apurinic/apyrimidinic endodeoxyribonuclease 1 (APE1) promotes stress granule formation via YBX1 phosphorylation in ovarian cancer
Source: Cell Mol Life Sci. 2024 Mar 4;81(1):113. doi: 10.1007/s00018-023-05086-y (PMC10912283; doi:10.1007/s00018-023-05086-y)
Supplement: Supplementary file 3 — (XLSX 5526 KB) [file 18_2023_5086_MOESM3_ESM.xlsx]

## Sheet: phosphoproteomics
Supplementary 3. Phosphoproteomic analysis of APEX1WT, APEX1KD and APEX1OE cells.
Checked	Protein FDR Confidence: Combined	Master	Accession	Description	Exp. q-value: Combined	Sum PEP Score	Coverage [%]	# Peptides	# PSMs	# Unique Peptides	# AAs	MW [kDa]	calc. pI	Score Sequest HT: Sequest HT	# Peptides (by Search Engine): Sequest HT	Biological Process	Cellular Component	Molecular Function	Pfam IDs	Entrez Gene ID	Ensembl Gene ID	Gene ID	KEGG Pathways	WikiPathways	Reactome Pathways	# Protein Pathway Groups	# Razor Peptides	Abundance Ratio: (OE, Sample) / (KD, Sample)	Abundance Ratio: (KD, Sample) / (WT, Control)	Abundance Ratio: (OE, Sample) / (WT, Control)	Abundance Ratio Variability [%]: (OE, Sample) / (KD, Sample)	Abundance Ratio Variability [%]: (KD, Sample) / (WT, Control)	Abundance Ratio Variability [%]: (OE, Sample) / (WT, Control)	Gene Symbol	Abundances (Grouped): KD, Sample	Abundances (Grouped): OE, Sample	Abundances (Grouped): WT, Control	Abundances (Grouped) CV [%]: KD, Sample	Abundances (Grouped) CV [%]: OE, Sample	Abundances (Grouped) CV [%]: WT, Control	Found in Sample: [S1] F1: Sample, KD	Found in Sample: [S2] F2: Sample, KD	Found in Sample: [S3] F3: Sample, KD	Found in Sample: [S4] F4: Sample, KD	Found in Sample: [S5] F5: Sample, OE	Found in Sample: [S6] F6: Sample, OE	Found in Sample: [S7] F7: Sample, OE	Found in Sample: [S8] F8: Sample, OE	Found in Sample: [S9] F9: Control, WT
TRUE	High	Master Protein	O60504	Vinexin OS=Homo sapiens OX=9606 GN=SORBS3 PE=1 SV=2	0	18.563	5	3	52	3	671	75.3	9.45	177.44	3	cell adhesion;cell organization and biogenesis;signal transduction;other biological processes	cytosol;cytoskeleton;nucleus;other cell component	cytoskeletal activity	Pf00018, Pf02208, Pf14604	10174	ENSG00000120896	hsa:10174; O60504; Q5BJE4; Q6NX54; Q96FY4; Q9UQE4			Smooth Muscle Contraction	1	0							SORBS3	151.5	61.6	86.9	9.93	4.18	13	High	High	High	Peak Found	High	High	High	High	Peak Found
	Checked	Confidence	Annotated Sequence	Modifications	Qvality PEP	Qvality q-value	# Protein Groups	# Proteins	# PSMs	Master Protein Accessions	Positions in Master Proteins	Modifications in Master Proteins	Master Protein Descriptions	# Missed Cleavages	Theo. MH+ [Da]	Abundance Ratio: (OE, Sample) / (KD, Sample)	Abundance Ratio: (KD, Sample) / (WT, Control)	Abundance Ratio: (OE, Sample) / (WT, Control)	Abundance Ratio Adj. P-Value: (OE, Sample) / (KD, Sample)	Abundance Ratio Adj. P-Value: (KD, Sample) / (WT, Control)	Abundance Ratio Adj. P-Value: (OE, Sample) / (WT, Control)	Abundance Ratio Variability [%]: (OE, Sample) / (KD, Sample)	Abundance Ratio Variability [%]: (KD, Sample) / (WT, Control)	Abundance Ratio Variability [%]: (OE, Sample) / (WT, Control)	Abundances (Grouped): KD, Sample	Abundances (Grouped): OE, Sample	Abundances (Grouped): WT, Control	Abundances (Grouped) CV [%]: KD, Sample	Abundances (Grouped) CV [%]: OE, Sample	Abundances (Grouped) CV [%]: WT, Control	Quan Info	Found in Sample: [S1] F1: Sample, KD	Found in Sample: [S2] F2: Sample, KD	Found in Sample: [S3] F3: Sample, KD	Found in Sample: [S4] F4: Sample, KD	Found in Sample: [S5] F5: Sample, OE	Found in Sample: [S6] F6: Sample, OE	Found in Sample: [S7] F7: Sample, OE	Found in Sample: [S8] F8: Sample, OE	Found in Sample: [S9] F9: Control, WT	Found in Sample: [S10] F10: Control, WT	Found in Sample: [S11] F11: Control, WT	Found in Sample: [S12] F12: Control, WT	Confidence (by Search Engine): Sequest HT	Percolator q-Value (by Search Engine): Sequest HT	Percolator PEP (by Search Engine): Sequest HT	XCorr (by Search Engine): Sequest HT	Top Apex RT [min]
	FALSE	High	[R].LCDDGPQLPTSPR.[L]	1xCarbamidomethyl [C2]; 1xPhospho [S11(93.5)]	1.17631e-06	0.000173317	1	1	29	O60504	O60504 [520-532]	O60504 1xPhospho [S530(93.5)]	Vinexin OS=Homo sapiens OX=9606 GN=SORBS3 PE=1 SV=2	0	1535.66	0.416	1.643	0.725	0.975114	0.982811	0.999965	9.45	17.54	9.73	151	62.5	86.5	9.85	4.17	13.03		High	High	High	Peak Found	High	High	High	High	Peak Found	High	High	High	High	2.653e-05	1.193e-09	4.96	57.08
	FALSE	High	[R].DPSASNGGGSPAR.[R]	1xPhospho [S10(99.6)]	0.001242	0.000173317	1	1	10	O60504	O60504 [364-376]	O60504 1xPhospho [S373(99.6)]	Vinexin OS=Homo sapiens OX=9606 GN=SORBS3 PE=1 SV=2	0	1252.5	0.352	1.396	0.505	0.993125	0.987139	0.999965	11.86	18.11	18.3	146.3	51.6	102.1	11.29	7.43	16.82		High	High	High	Peak Found	High	High	Peak Found	High	Peak Found	High	High	High	High	2.653e-05	1.778e-05	2.61	17.97
	FALSE	High	[R].HPSSPSALR.[S]	1xPhospho [S4(99.6)]	0.0267367	0.00102204	1	1	9	O60504	O60504 [542-550]	O60504 1xPhospho [S545(99.6)]	Vinexin OS=Homo sapiens OX=9606 GN=SORBS3 PE=1 SV=2	0	1031.47	0.312	1.846	0.588	0.966314	0.982811	0.999965	17.13	19.19	25.03	163.9	50.2	85.9	12.7	8.55	19.06		High	High	High	Peak Found	Peak Found	High	Peak Found	Peak Found	Peak Found	High	High	High	High	0.0001968	0.001137	2.44	25.83
	TRUE	High	[R].HPSSPSALR.[S]	2xPhospho [S3(100); S4(100)]	0.122152	0.00606853	1	1	4	O60504	O60504 [542-550]	O60504 2xPhospho [S544(100); S545(100)]	Vinexin OS=Homo sapiens OX=9606 GN=SORBS3 PE=1 SV=2	0	1111.43	3.291	0.385	1.263	0.0110121	0.370915	0.31803	42.46	48.23	27.51	44.5	139.9	115.6	43.12	10.75	20.8		Peak Found	Not Found	Peak Found	Peak Found	High	High	Peak Found	High	Peak Found	Peak Found	Peak Found	Peak Found	High	0.001009	0.01133	2.67	29.05
FALSE	High	Master Protein	P00519	Tyrosine-protein kinase ABL1 OS=Homo sapiens OX=9606 GN=ABL1 PE=1 SV=4	0	5.19	1	1	3	1	1130	122.8	8.66	6.79	1	cell adhesion;cell cycle OR cell proliferation;cell organization and biogenesis;protein metabolism;DNA metabolism;RNA metabolism OR transcription;other metabolic processes;stress response;transport;developmental processes;signal transduction;other biological processes	other membranes;cytosol;cytoskeleton;mitochondrion;ER/Golgi;nucleus;other cell component	signal transduction activity or receptor binding;cytoskeletal activity;nucleic acid binding activity;kinase activity;other molecular function	Pf00017, Pf00018, Pf07714, Pf08919	25	ENSG00000097007	A3KFJ3; hsa:25; P00519; Q13869; Q13870; Q16133; Q17R61; Q45F09	ErbB signaling pathway; Ras signaling pathway; Cell cycle; Axon guidance; Neurotrophin signaling pathway; Pathogenic Escherichia coli infection; Pathways in cancer; MicroRNAs in cancer; Chemical carcinogenesis; Chronic myeloid leukemia; Viral myocarditis	miRNA regulation of DNA damage response; miRNAs involved in DNA damage response; TP53 network; Cell cycle; Microtubule cytoskeleton regulation; Pathogenic Escherichia coli infection; Retinoblastoma gene in cancer; ATM signaling pathway; Apoptosis-related network due to altered Notch3 in ovarian cancer; Imatinib and chronic myeloid leukemia; VEGFA-VEGFR2 signaling pathway; Ras signaling; Acute vir…	Regulation of actin dynamics for phagocytic cup formation; FCGR3A-mediated phagocytosis; RUNX1 regulates transcription of genes involved in differentiation of HSCs; RHO GTPases Activate WASPs and WAVEs; Recruitment and ATM-mediated phosphorylation of repair and signaling proteins at DNA double strand breaks; Myogenesis; Cyclin D associated events in G1; Factors involved in megakaryocyte developme…	39	0							ABL1	137.8	66.3	95.9	20.97	7.43	48.26	Peak Found	High	High	Peak Found	Peak Found	Peak Found	Peak Found	Peak Found	Peak Found
	Checked	Confidence	Annotated Sequence	Modifications	Qvality PEP	Qvality q-value	# Protein Groups	# Proteins	# PSMs	Master Protein Accessions	Positions in Master Proteins	Modifications in Master Proteins	Master Protein Descriptions	# Missed Cleavages	Theo. MH+ [Da]	Abundance Ratio: (OE, Sample) / (KD, Sample)	Abundance Ratio: (KD, Sample) / (WT, Control)	Abundance Ratio: (OE, Sample) / (WT, Control)	Abundance Ratio Adj. P-Value: (OE, Sample) / (KD, Sample)	Abundance Ratio Adj. P-Value: (KD, Sample) / (WT, Control)	Abundance Ratio Adj. P-Value: (OE, Sample) / (WT, Control)	Abundance Ratio Variability [%]: (OE, Sample) / (KD, Sample)	Abundance Ratio Variability [%]: (KD, Sample) / (WT, Control)	Abundance Ratio Variability [%]: (OE, Sample) / (WT, Control)	Abundances (Grouped): KD, Sample	Abundances (Grouped): OE, Sample	Abundances (Grouped): WT, Control	Abundances (Grouped) CV [%]: KD, Sample	Abundances (Grouped) CV [%]: OE, Sample	Abundances (Grouped) CV [%]: WT, Control	Quan Info	Found in Sample: [S1] F1: Sample, KD	Found in Sample: [S2] F2: Sample, KD	Found in Sample: [S3] F3: Sample, KD	Found in Sample: [S4] F4: Sample, KD	Found in Sample: [S5] F5: Sample, OE	Found in Sample: [S6] F6: Sample, OE	Found in Sample: [S7] F7: Sample, OE	Found in Sample: [S8] F8: Sample, OE	Found in Sample: [S9] F9: Control, WT	Found in Sample: [S10] F10: Control, WT	Found in Sample: [S11] F11: Control, WT	Found in Sample: [S12] F12: Control, WT	Confidence (by Search Engine): Sequest HT	Percolator q-Value (by Search Engine): Sequest HT	Percolator PEP (by Search Engine): Sequest HT	XCorr (by Search Engine): Sequest HT	Top Apex RT [min]
	FALSE	High	[R].SCSASCVPHGAK.[D]	2xCarbamidomethyl [C2; C6]; 1xPhospho [S3(100)]	0.000598269	0.000173317	1	1	3	P00519	P00519 [716-727]	P00519 1xPhospho [S718(100)]	Tyrosine-protein kinase ABL1 OS=Homo sapiens OX=9606 GN=ABL1 PE=1 SV=4	0	1340.51	0.481	1.413	0.691	0.98384	0.982811	0.999965	16.83	44.86	28.71	137.8	66.3	95.9	20.97	7.43	48.26		Peak Found	High	High	Peak Found	Peak Found	Peak Found	Peak Found	Peak Found	Peak Found	Peak Found	High	Peak Found	High	2.653e-05	6.455e-06	2.55	23.78
FALSE	High	Master Protein	Q9NVD7	Alpha-parvin OS=Homo sapiens OX=9606 GN=PARVA PE=1 SV=1	0	8.612	4	2	30	2	372	42.2	5.95	101.52	2	cell adhesion;cell organization and biogenesis;developmental processes;other biological processes	plasma membrane;other membranes;cytosol;cytoskeleton;nucleus;other cell component	enzyme regulator activity;cytoskeletal activity	Pf00307	55742	ENSG00000197702	hsa:55742; Q96C85; Q9HA48; Q9NVD7	Focal adhesion	Primary focal segmental glomerulosclerosis (FSGS); Focal adhesion	Localization of the PINCH-ILK-PARVIN complex to focal adhesions; Regulation of cytoskeletal remodeling and cell spreading by IPP complex components	6	0							PARVA	143.7	70.8	85.5	21.33	5.07	85.36	High	High	High	Peak Found	High	High	Peak Found	High	Peak Found
	Checked	Confidence	Annotated Sequence	Modifications	Qvality PEP	Qvality q-value	# Protein Groups	# Proteins	# PSMs	Master Protein Accessions	Positions in Master Proteins	Modifications in Master Proteins	Master Protein Descriptions	# Missed Cleavages	Theo. MH+ [Da]	Abundance Ratio: (OE, Sample) / (KD, Sample)	Abundance Ratio: (KD, Sample) / (WT, Control)	Abundance Ratio: (OE, Sample) / (WT, Control)	Abundance Ratio Adj. P-Value: (OE, Sample) / (KD, Sample)	Abundance Ratio Adj. P-Value: (KD, Sample) / (WT, Control)	Abundance Ratio Adj. P-Value: (OE, Sample) / (WT, Control)	Abundance Ratio Variability [%]: (OE, Sample) / (KD, Sample)	Abundance Ratio Variability [%]: (KD, Sample) / (WT, Control)	Abundance Ratio Variability [%]: (OE, Sample) / (WT, Control)	Abundances (Grouped): KD, Sample	Abundances (Grouped): OE, Sample	Abundances (Grouped): WT, Control	Abundances (Grouped) CV [%]: KD, Sample	Abundances (Grouped) CV [%]: OE, Sample	Abundances (Grouped) CV [%]: WT, Control	Quan Info	Found in Sample: [S1] F1: Sample, KD	Found in Sample: [S2] F2: Sample, KD	Found in Sample: [S3] F3: Sample, KD	Found in Sample: [S4] F4: Sample, KD	Found in Sample: [S5] F5: Sample, OE	Found in Sample: [S6] F6: Sample, OE	Found in Sample: [S7] F7: Sample, OE	Found in Sample: [S8] F8: Sample, OE	Found in Sample: [S9] F9: Control, WT	Found in Sample: [S10] F10: Control, WT	Found in Sample: [S11] F11: Control, WT	Found in Sample: [S12] F12: Control, WT	Confidence (by Search Engine): Sequest HT	Percolator q-Value (by Search Engine): Sequest HT	Percolator PEP (by Search Engine): Sequest HT	XCorr (by Search Engine): Sequest HT	Top Apex RT [min]
	FALSE	High	[K].SPSVPKSPTPKSPPSR.[K]	2xPhospho [S7(98.2); S12(88.4)]	0.0011935	0.000173317	1	1	23	Q9NVD7	Q9NVD7 [8-23]	Q9NVD7 2xPhospho [S14(98.2); S19(88.4)]	Alpha-parvin OS=Homo sapiens OX=9606 GN=PARVA PE=1 SV=1	2	1808.83	0.381	2.079	0.838	0.963238	0.606422	0.999965	16.13	47.27	21.74	163.4	62.2	74.4	25.81	7.47	104.14		High	High	High	Peak Found	High	High	Peak Found	High	Peak Found	High	High	High	High	2.653e-05	1.678e-05	4.07	34.13
	FALSE	High	[K].SPTPKSPPSR.[K]	2xPhospho [S1(100); S/T]	0.100067	0.00444316	1	1	7	Q9NVD7	Q9NVD7 [14-23]	Q9NVD7 2xPhospho [S14(100); S/T]	Alpha-parvin OS=Homo sapiens OX=9606 GN=PARVA PE=1 SV=1	1	1213.5	1.359	0.655	1.03	0.756379	0.149094	0.999965	27.41	40.03	13.9	80.1	112.2	107.7	28.44	6.57	21.21		Peak Found	Peak Found	Peak Found	Peak Found	High	High	Peak Found	High	Peak Found	Peak Found	High	High	High	0.0007304	0.008215	2.21	22.78
TRUE	High	Master Protein	O94804	Serine/threonine-protein kinase 10 OS=Homo sapiens OX=9606 GN=STK10 PE=1 SV=1	0	32.831	6	4	59	4	968	112.1	6.95	218.83	4	cell adhesion;cell cycle OR cell proliferation;protein metabolism;other metabolic processes;other biological processes	plasma membrane;other membranes;cytosol;other cell component	kinase activity;other molecular function	Pf00069, Pf12474	6793	ENSG00000072786	A6ND35; B2R8F5; B3KMY1; hsa:6793; O94804; Q6NSK0; Q9UIW4	Progesterone-mediated oocyte maturation		RHOC GTPase cycle; RHOA GTPase cycle; RHOB GTPase cycle; Neutrophil degranulation	5	0							STK10	138.5	70.4	91	14.93	5.5	14.35	High	High	High	High	High	High	High	High	Peak Found
	Checked	Confidence	Annotated Sequence	Modifications	Qvality PEP	Qvality q-value	# Protein Groups	# Proteins	# PSMs	Master Protein Accessions	Positions in Master Proteins	Modifications in Master Proteins	Master Protein Descriptions	# Missed Cleavages	Theo. MH+ [Da]	Abundance Ratio: (OE, Sample) / (KD, Sample)	Abundance Ratio: (KD, Sample) / (WT, Control)	Abundance Ratio: (OE, Sample) / (WT, Control)	Abundance Ratio Adj. P-Value: (OE, Sample) / (KD, Sample)	Abundance Ratio Adj. P-Value: (KD, Sample) / (WT, Control)	Abundance Ratio Adj. P-Value: (OE, Sample) / (WT, Control)	Abundance Ratio Variability [%]: (OE, Sample) / (KD, Sample)	Abundance Ratio Variability [%]: (KD, Sample) / (WT, Control)	Abundance Ratio Variability [%]: (OE, Sample) / (WT, Control)	Abundances (Grouped): KD, Sample	Abundances (Grouped): OE, Sample	Abundances (Grouped): WT, Control	Abundances (Grouped) CV [%]: KD, Sample	Abundances (Grouped) CV [%]: OE, Sample	Abundances (Grouped) CV [%]: WT, Control	Quan Info	Found in Sample: [S1] F1: Sample, KD	Found in Sample: [S2] F2: Sample, KD	Found in Sample: [S3] F3: Sample, KD	Found in Sample: [S4] F4: Sample, KD	Found in Sample: [S5] F5: Sample, OE	Found in Sample: [S6] F6: Sample, OE	Found in Sample: [S7] F7: Sample, OE	Found in Sample: [S8] F8: Sample, OE	Found in Sample: [S9] F9: Control, WT	Found in Sample: [S10] F10: Control, WT	Found in Sample: [S11] F11: Control, WT	Found in Sample: [S12] F12: Control, WT	Confidence (by Search Engine): Sequest HT	Percolator q-Value (by Search Engine): Sequest HT	Percolator PEP (by Search Engine): Sequest HT	XCorr (by Search Engine): Sequest HT	Top Apex RT [min]
	FALSE	High	[K].QVAEQGGDLSPAANR.[S]	1xPhospho [S10(100)]	3.77677e-07	0.000173317	1	1	18	O94804	O94804 [429-443]	O94804 1xPhospho [S438(100)]	Serine/threonine-protein kinase 10 OS=Homo sapiens OX=9606 GN=STK10 PE=1 SV=1	0	1592.71	0.466	1.554	0.711	0.98384	0.982811	0.999965	19.47	21.99	14.7	142.6	66.4	91	17.87	7.18	13.23		High	High	High	Peak Found	High	High	Peak Found	High	Peak Found	High	High	High	High	2.653e-05	2.488e-10	4.78	38.84
	FALSE	High	[K].LSEEAECPNPSTPSK.[A]	1xCarbamidomethyl [C7]; 1xPhospho [S11(92)]	1.64606e-07	0.000173317	1	1	22	O94804	O94804 [941-955]	O94804 1xPhospho [S951(92)]	Serine/threonine-protein kinase 10 OS=Homo sapiens OX=9606 GN=STK10 PE=1 SV=1	0	1725.7	0.448	1.773	0.772	0.98384	0.963327	0.999965	7.53	21.43	16.87	148	66.2	85.8	7.65	1.51	24.61		High	High	High	Peak Found	High	High	High	High	Peak Found	High	High	High	High	2.653e-05	7.889e-11	5.5	37.53
	TRUE	High	[K].ASQSRPNSSALETLGGEK.[L]	2xPhospho [S4(86.3); S8(99.5)]	0.00356619	0.000173317	1	1	11	O94804	O94804 [447-464]	O94804 2xPhospho [S450(86.3); S454(99.5)]	Serine/threonine-protein kinase 10 OS=Homo sapiens OX=9606 GN=STK10 PE=1 SV=1	0	1991.85	8.298	0.173	1.447	0.00318778	3.70363e-10	0.586897	178.43	184.92	9.3	20	167	113	102.86	6.98	3.19		Not Found	Not Found	Peak Found	Peak Found	High	High	Peak Found	High	Peak Found	Peak Found	High	High	High	2.653e-05	7.534e-05	2.98	58.31
	FALSE	High	[K].ASQSRPNSSALETLGGEK.[L]	1xPhospho [S/T]	0.0178376	0.000750814	1	1	1	O94804	O94804 [447-464]		Serine/threonine-protein kinase 10 OS=Homo sapiens OX=9606 GN=STK10 PE=1 SV=1	0	1911.88																No Quan Values	Not Found	Not Found	Not Found	High	Not Found	Not Found	Not Found	Not Found	Not Found	Not Found	Not Found	Not Found	High	0.0001268	0.0006578	2.43
	FALSE	High	[K].NLKTLQK.[R]	1xPhospho [T4(100)]	0.0743876	0.00299004	1	1	7	O94804	O94804 [182-188]	O94804 1xPhospho [T185(100)]	Serine/threonine-protein kinase 10 OS=Homo sapiens OX=9606 GN=STK10 PE=1 SV=1	1	924.491	0.475	1.721	0.817	0.992199	0.982811	0.999965	11.83	17.46	19.06	146.7	69.7	83.6	8.53	9.3	15.64		High	High	Peak Found	Peak Found	High	Peak Found	Peak Found	High	Peak Found	High	Peak Found	High	High	0.0004711	0.005074	2.17	24.51
FALSE	High	Master Protein	Q16832	Discoidin domain-containing receptor 2 OS=Homo sapiens OX=9606 GN=DDR2 PE=1 SV=2	0	5.422	2	1	9	1	855	96.7	5.36	14.34	1	cell adhesion;cell cycle OR cell proliferation;cell organization and biogenesis;protein metabolism;other metabolic processes;stress response;developmental processes;signal transduction;other biological processes	plasma membrane;other membranes;cytoskeleton;other cell component	kinase activity;other molecular function	Pf00754, Pf07714	4921	ENSG00000162733	hsa:4921; Q16832; Q7Z730		Endochondral ossification; Endochondral ossification with skeletal dysplasias	Non-integrin membrane-ECM interactions	3	0							DDR2	116.7	57.4	126	32.84	34.2	30.67	Peak Found	High	Peak Found	Peak Found	High	High	Not Found	High	Peak Found
	Checked	Confidence	Annotated Sequence	Modifications	Qvality PEP	Qvality q-value	# Protein Groups	# Proteins	# PSMs	Master Protein Accessions	Positions in Master Proteins	Modifications in Master Proteins	Master Protein Descriptions	# Missed Cleavages	Theo. MH+ [Da]	Abundance Ratio: (OE, Sample) / (KD, Sample)	Abundance Ratio: (KD, Sample) / (WT, Control)	Abundance Ratio: (OE, Sample) / (WT, Control)	Abundance Ratio Adj. P-Value: (OE, Sample) / (KD, Sample)	Abundance Ratio Adj. P-Value: (KD, Sample) / (WT, Control)	Abundance Ratio Adj. P-Value: (OE, Sample) / (WT, Control)	Abundance Ratio Variability [%]: (OE, Sample) / (KD, Sample)	Abundance Ratio Variability [%]: (KD, Sample) / (WT, Control)	Abundance Ratio Variability [%]: (OE, Sample) / (WT, Control)	Abundances (Grouped): KD, Sample	Abundances (Grouped): OE, Sample	Abundances (Grouped): WT, Control	Abundances (Grouped) CV [%]: KD, Sample	Abundances (Grouped) CV [%]: OE, Sample	Abundances (Grouped) CV [%]: WT, Control	Quan Info	Found in Sample: [S1] F1: Sample, KD	Found in Sample: [S2] F2: Sample, KD	Found in Sample: [S3] F3: Sample, KD	Found in Sample: [S4] F4: Sample, KD	Found in Sample: [S5] F5: Sample, OE	Found in Sample: [S6] F6: Sample, OE	Found in Sample: [S7] F7: Sample, OE	Found in Sample: [S8] F8: Sample, OE	Found in Sample: [S9] F9: Control, WT	Found in Sample: [S10] F10: Control, WT	Found in Sample: [S11] F11: Control, WT	Found in Sample: [S12] F12: Control, WT	Confidence (by Search Engine): Sequest HT	Percolator q-Value (by Search Engine): Sequest HT	Percolator PEP (by Search Engine): Sequest HT	XCorr (by Search Engine): Sequest HT	Top Apex RT [min]
	FALSE	High	[R].SSSPSEQGSNSTYDR.[I]	1xPhospho [S3(79.7)]	0.000404301	0.000173317	1	1	9	Q16832	Q16832 [459-473]	Q16832 1xPhospho [S461(79.7)]	Discoidin domain-containing receptor 2 OS=Homo sapiens OX=9606 GN=DDR2 PE=1 SV=2	0	1681.63	0.416	1.071	0.438	0.990874	0.982811	0.694486	53.4	37.23	35.76	116.7	57.4	126	32.84	34.2	30.67		Peak Found	High	Peak Found	Peak Found	High	High	Not Found	High	Peak Found	Peak Found	High	High	High	2.653e-05	3.781e-06	2.95	28.75
FALSE	High	None	Q9C0A0	Contactin-associated protein-like 4 OS=Homo sapiens OX=9606 GN=CNTNAP4 PE=1 SV=3	0.005	2.665	1	1	1	1	1308	145.2	6.68	1.7	1	cell adhesion;other biological processes	plasma membrane;other membranes;other cell component		Pf00754, Pf02210	85445	ENSG00000152910	E9PFZ6; hsa:85445; Q86YZ7; Q9C0A0				0	0	0.171	1.108	0.234	50.46	75.28	78.49	CNTNAP4	139.7	23.9	136.5	23.86	70.87	63.73	Peak Found	Peak Found	Peak Found	Peak Found	Peak Found	Not Found	Not Found	Not Found	Peak Found
	Checked	Confidence	Annotated Sequence	Modifications	Qvality PEP	Qvality q-value	# Protein Groups	# Proteins	# PSMs	Master Protein Accessions	Positions in Master Proteins	Modifications in Master Proteins	Master Protein Descriptions	# Missed Cleavages	Theo. MH+ [Da]	Abundance Ratio: (OE, Sample) / (KD, Sample)	Abundance Ratio: (KD, Sample) / (WT, Control)	Abundance Ratio: (OE, Sample) / (WT, Control)	Abundance Ratio Adj. P-Value: (OE, Sample) / (KD, Sample)	Abundance Ratio Adj. P-Value: (KD, Sample) / (WT, Control)	Abundance Ratio Adj. P-Value: (OE, Sample) / (WT, Control)	Abundance Ratio Variability [%]: (OE, Sample) / (KD, Sample)	Abundance Ratio Variability [%]: (KD, Sample) / (WT, Control)	Abundance Ratio Variability [%]: (OE, Sample) / (WT, Control)	Abundances (Grouped): KD, Sample	Abundances (Grouped): OE, Sample	Abundances (Grouped): WT, Control	Abundances (Grouped) CV [%]: KD, Sample	Abundances (Grouped) CV [%]: OE, Sample	Abundances (Grouped) CV [%]: WT, Control	Quan Info	Found in Sample: [S1] F1: Sample, KD	Found in Sample: [S2] F2: Sample, KD	Found in Sample: [S3] F3: Sample, KD	Found in Sample: [S4] F4: Sample, KD	Found in Sample: [S5] F5: Sample, OE	Found in Sample: [S6] F6: Sample, OE	Found in Sample: [S7] F7: Sample, OE	Found in Sample: [S8] F8: Sample, OE	Found in Sample: [S9] F9: Control, WT	Found in Sample: [S10] F10: Control, WT	Found in Sample: [S11] F11: Control, WT	Found in Sample: [S12] F12: Control, WT	Confidence (by Search Engine): Sequest HT	Percolator q-Value (by Search Engine): Sequest HT	Percolator PEP (by Search Engine): Sequest HT	XCorr (by Search Engine): Sequest HT	Top Apex RT [min]
	FALSE	High	[RK].LISISGK.[VR]		0.0423098	0.00153195	1	2	2	P06748	P06748 [135-141]		Nucleophosmin OS=Homo sapiens OX=9606 GN=NPM1 PE=1 SV=2	0	717.451	0.171	1.108	0.234	0.73575	0.999923	0.312129	50.46	75.28	78.49	139.7	23.9	136.5	23.86	70.87	63.73		Peak Found	Peak Found	Peak Found	Peak Found	Peak Found	Not Found	Not Found	Not Found	Peak Found	Peak Found	Peak Found	High	High	0.0002602	0.002164	1.7	41.76
FALSE	High	Master Protein	O75190	DnaJ homolog subfamily B member 6 OS=Homo sapiens OX=9606 GN=DNAJB6 PE=1 SV=2	0	4.46	5	1	11	1	326	36.1	9.16	33.33	1	cell adhesion;cell organization and biogenesis;developmental processes;other biological processes	cytosol;cytoskeleton;nucleus;other cell component	nucleic acid binding activity;other molecular function	Pf00226	10049	ENSG00000105993	A4D232; A8K7D8; A8KAG0; B4DN73; E9PCZ2; hsa:10049; O75190; O95806; Q53EN8; Q59EF2; Q6FIC8; Q75MA2; Q9UIK6			Regulation of HSF1-mediated heat shock response	1	0							DNAJB6	167.4	35.7	96.9	34.72	33.05	32.04	High	High	High	Peak Found	Peak Found	Peak Found	High	Peak Found	Peak Found
	Checked	Confidence	Annotated Sequence	Modifications	Qvality PEP	Qvality q-value	# Protein Groups	# Proteins	# PSMs	Master Protein Accessions	Positions in Master Proteins	Modifications in Master Proteins	Master Protein Descriptions	# Missed Cleavages	Theo. MH+ [Da]	Abundance Ratio: (OE, Sample) / (KD, Sample)	Abundance Ratio: (KD, Sample) / (WT, Control)	Abundance Ratio: (OE, Sample) / (WT, Control)	Abundance Ratio Adj. P-Value: (OE, Sample) / (KD, Sample)	Abundance Ratio Adj. P-Value: (KD, Sample) / (WT, Control)	Abundance Ratio Adj. P-Value: (OE, Sample) / (WT, Control)	Abundance Ratio Variability [%]: (OE, Sample) / (KD, Sample)	Abundance Ratio Variability [%]: (KD, Sample) / (WT, Control)	Abundance Ratio Variability [%]: (OE, Sample) / (WT, Control)	Abundances (Grouped): KD, Sample	Abundances (Grouped): OE, Sample	Abundances (Grouped): WT, Control	Abundances (Grouped) CV [%]: KD, Sample	Abundances (Grouped) CV [%]: OE, Sample	Abundances (Grouped) CV [%]: WT, Control	Quan Info	Found in Sample: [S1] F1: Sample, KD	Found in Sample: [S2] F2: Sample, KD	Found in Sample: [S3] F3: Sample, KD	Found in Sample: [S4] F4: Sample, KD	Found in Sample: [S5] F5: Sample, OE	Found in Sample: [S6] F6: Sample, OE	Found in Sample: [S7] F7: Sample, OE	Found in Sample: [S8] F8: Sample, OE	Found in Sample: [S9] F9: Control, WT	Found in Sample: [S10] F10: Control, WT	Found in Sample: [S11] F11: Control, WT	Found in Sample: [S12] F12: Control, WT	Confidence (by Search Engine): Sequest HT	Percolator q-Value (by Search Engine): Sequest HT	Percolator PEP (by Search Engine): Sequest HT	XCorr (by Search Engine): Sequest HT	Top Apex RT [min]
	FALSE	High	[R].HAPHCLSEEEGEQDRPR.[A]	1xCarbamidomethyl [C5]; 1xPhospho [S7(100)]	0.00201621	0.000173317	1	1	11	O75190	O75190 [271-287]	O75190 1xPhospho [S277(100)]	DnaJ homolog subfamily B member 6 OS=Homo sapiens OX=9606 GN=DNAJB6 PE=1 SV=2	0	2126.87	0.175	1.943	0.428	0.401995	0.868124	0.623363	43.02	50.82	41.82	167.4	35.7	96.9	34.72	33.05	32.04		High	High	High	Peak Found	Peak Found	Peak Found	High	Peak Found	Peak Found	High	High	High	High	2.653e-05	3.467e-05	2.8	45.6
FALSE	High	Master Protein Candidate	P63092	Guanine nucleotide-binding protein G(s) subunit alpha isoforms short OS=Homo sapiens OX=9606 GN=GNAS PE=1 SV=1	0.001	3.537	2	1	8	1	394	45.6	5.82	17.76	1	cell adhesion;stress response;transport;developmental processes;signal transduction;other biological processes	plasma membrane;other membranes;cytosol;ER/Golgi;other cell component	enzyme regulator activity;other molecular function	Pf00503	2778	ENSG00000087460	A6NI00; E1P5G5; hsa:2778; P04895; P63092; Q12927; Q14433; Q32P26; Q5JWD2; Q5JWD4; Q5JWD5; Q6NR75; Q6NXS0; Q8TBC0; Q96H70	Endocrine resistance; Rap1 signaling pathway; Calcium signaling pathway; cAMP signaling pathway; Phospholipase D signaling pathway; Adrenergic signaling in cardiomyocytes; Vascular smooth muscle contraction; Gap junction; Platelet activation; Circadian entrainment; Thermogenesis; Glutamatergic synapse; Serotonergic synapse; Dopaminergic synapse; Long-term depression; Inflammatory mediator regulat…	Thyroid stimulating hormone (TSH) signaling pathway; Endothelin pathways; Corticotropin-releasing hormone signaling pathway; Common pathways underlying drug addiction; Myometrial relaxation and contraction pathways; G protein signaling pathways; Thermogenesis; Hippo signaling regulation pathways; Purinergic signaling; GPR143 in melanocytes and retinal pigment epithelium cells; Prostaglandin and l…	G alpha (i) signalling events; G alpha (z) signalling events; G alpha (s) signalling events; GPER1 signaling; ADORA2B mediated anti-inflammatory cytokines production; Glucagon-like Peptide-1 (GLP1) regulates insulin secretion; Prostacyclin signalling through prostacyclin receptor; Glucagon-type ligand receptors; Vasopressin regulates renal water homeostasis via Aquaporins; PKA activation in gluca…	77	0							GNAS	135.3	68.2	96.5	15.27	9	28.75	High	Peak Found	High	Peak Found	High	High	Peak Found	High	Peak Found
	Checked	Confidence	Annotated Sequence	Modifications	Qvality PEP	Qvality q-value	# Protein Groups	# Proteins	# PSMs	Master Protein Accessions	Positions in Master Proteins	Modifications in Master Proteins	Master Protein Descriptions	# Missed Cleavages	Theo. MH+ [Da]	Abundance Ratio: (OE, Sample) / (KD, Sample)	Abundance Ratio: (KD, Sample) / (WT, Control)	Abundance Ratio: (OE, Sample) / (WT, Control)	Abundance Ratio Adj. P-Value: (OE, Sample) / (KD, Sample)	Abundance Ratio Adj. P-Value: (KD, Sample) / (WT, Control)	Abundance Ratio Adj. P-Value: (OE, Sample) / (WT, Control)	Abundance Ratio Variability [%]: (OE, Sample) / (KD, Sample)	Abundance Ratio Variability [%]: (KD, Sample) / (WT, Control)	Abundance Ratio Variability [%]: (OE, Sample) / (WT, Control)	Abundances (Grouped): KD, Sample	Abundances (Grouped): OE, Sample	Abundances (Grouped): WT, Control	Abundances (Grouped) CV [%]: KD, Sample	Abundances (Grouped) CV [%]: OE, Sample	Abundances (Grouped) CV [%]: WT, Control	Quan Info	Found in Sample: [S1] F1: Sample, KD	Found in Sample: [S2] F2: Sample, KD	Found in Sample: [S3] F3: Sample, KD	Found in Sample: [S4] F4: Sample, KD	Found in Sample: [S5] F5: Sample, OE	Found in Sample: [S6] F6: Sample, OE	Found in Sample: [S7] F7: Sample, OE	Found in Sample: [S8] F8: Sample, OE	Found in Sample: [S9] F9: Control, WT	Found in Sample: [S10] F10: Control, WT	Found in Sample: [S11] F11: Control, WT	Found in Sample: [S12] F12: Control, WT	Confidence (by Search Engine): Sequest HT	Percolator q-Value (by Search Engine): Sequest HT	Percolator PEP (by Search Engine): Sequest HT	XCorr (by Search Engine): Sequest HT	Top Apex RT [min]
	FALSE	High	[R].ISTASGDGR.[H]	1xPhospho [S5(100)]	0.00967934	0.000490989	1	2	8	Q5JWF2	Q5JWF2 [991-999]	Q5JWF2 1xPhospho [S995(100)]	Guanine nucleotide-binding protein G(s) subunit alpha isoforms XLas OS=Homo sapiens OX=9606 GN=GNAS PE=1 SV=2	0	943.388	0.507	1.481	0.726	0.9893	0.989627	0.999965	13.92	35.95	33.63	135.3	68.2	96.5	15.27	9	28.75		High	Peak Found	High	Peak Found	High	High	Peak Found	High	Peak Found	High	High	High	High	6.974e-05	0.0002907	2.17	18.23
TRUE	High	Master Protein	Q9HBM0	Vezatin OS=Homo sapiens OX=9606 GN=VEZT PE=1 SV=3	0.002	3.18	3	1	1	1	779	88.6	5.2	2.07	1	cell adhesion	plasma membrane;other membranes;cytosol;nucleus;other cell component	cytoskeletal activity	Pf12632	55591	ENSG00000028203	hsa:55591; Q6P1Q3; Q9H2F4; Q9H2U5; Q9HBM0; Q9NT70; Q9NVW0; Q9UF91				0	0							VEZT	111.6	138.4	50	35.3	49.44	62.95	Peak Found	Not Found	Peak Found	Peak Found	Peak Found	Not Found	Peak Found	High	Not Found
	Checked	Confidence	Annotated Sequence	Modifications	Qvality PEP	Qvality q-value	# Protein Groups	# Proteins	# PSMs	Master Protein Accessions	Positions in Master Proteins	Modifications in Master Proteins	Master Protein Descriptions	# Missed Cleavages	Theo. MH+ [Da]	Abundance Ratio: (OE, Sample) / (KD, Sample)	Abundance Ratio: (KD, Sample) / (WT, Control)	Abundance Ratio: (OE, Sample) / (WT, Control)	Abundance Ratio Adj. P-Value: (OE, Sample) / (KD, Sample)	Abundance Ratio Adj. P-Value: (KD, Sample) / (WT, Control)	Abundance Ratio Adj. P-Value: (OE, Sample) / (WT, Control)	Abundance Ratio Variability [%]: (OE, Sample) / (KD, Sample)	Abundance Ratio Variability [%]: (KD, Sample) / (WT, Control)	Abundance Ratio Variability [%]: (OE, Sample) / (WT, Control)	Abundances (Grouped): KD, Sample	Abundances (Grouped): OE, Sample	Abundances (Grouped): WT, Control	Abundances (Grouped) CV [%]: KD, Sample	Abundances (Grouped) CV [%]: OE, Sample	Abundances (Grouped) CV [%]: WT, Control	Quan Info	Found in Sample: [S1] F1: Sample, KD	Found in Sample: [S2] F2: Sample, KD	Found in Sample: [S3] F3: Sample, KD	Found in Sample: [S4] F4: Sample, KD	Found in Sample: [S5] F5: Sample, OE	Found in Sample: [S6] F6: Sample, OE	Found in Sample: [S7] F7: Sample, OE	Found in Sample: [S8] F8: Sample, OE	Found in Sample: [S9] F9: Control, WT	Found in Sample: [S10] F10: Control, WT	Found in Sample: [S11] F11: Control, WT	Found in Sample: [S12] F12: Control, WT	Confidence (by Search Engine): Sequest HT	Percolator q-Value (by Search Engine): Sequest HT	Percolator PEP (by Search Engine): Sequest HT	XCorr (by Search Engine): Sequest HT	Top Apex RT [min]
	TRUE	High	[R].MCYQCESEDEPQADGSGLTTAPPTPR.[D]	2xCarbamidomethyl [C2; C5]; 1xOxidation [M1]; 1xPhospho [Y/S/T]	0.0178376	0.000750814	1	1	1	Q9HBM0	Q9HBM0 [690-715]		Vezatin OS=Homo sapiens OX=9606 GN=VEZT PE=1 SV=3	0	2993.16	1.24	2.068	2.556	0.418379	0.957414	0.00497662	32.87	73.83	80.45	111.6	138.4	50	35.3	49.44	62.95		Peak Found	Not Found	Peak Found	Peak Found	Peak Found	Not Found	Peak Found	High	Not Found	Not Found	Peak Found	Not Found	High	0.0001268	0.0006614	2.07	62.67
TRUE	High	Master Protein	Q86W92	Liprin-beta-1 OS=Homo sapiens OX=9606 GN=PPFIBP1 PE=1 SV=2	0	36.13	7	4	79	4	1011	114	5.55	183.12	4	cell adhesion;cell organization and biogenesis	plasma membrane;other membranes;cytosol;other cell component		Pf00536, Pf07647	8496	ENSG00000110841	hsa:8496; O75336; Q86W92; Q86X70; Q9NY03; Q9ULJ0			Signaling by ALK fusions and activated point mutants; Receptor-type tyrosine-protein phosphatases	2	0							PPFIBP1	136.3	73	90.7	9.65	9.42	8.85	High	High	High	High	High	High	High	High	High
	Checked	Confidence	Annotated Sequence	Modifications	Qvality PEP	Qvality q-value	# Protein Groups	# Proteins	# PSMs	Master Protein Accessions	Positions in Master Proteins	Modifications in Master Proteins	Master Protein Descriptions	# Missed Cleavages	Theo. MH+ [Da]	Abundance Ratio: (OE, Sample) / (KD, Sample)	Abundance Ratio: (KD, Sample) / (WT, Control)	Abundance Ratio: (OE, Sample) / (WT, Control)	Abundance Ratio Adj. P-Value: (OE, Sample) / (KD, Sample)	Abundance Ratio Adj. P-Value: (KD, Sample) / (WT, Control)	Abundance Ratio Adj. P-Value: (OE, Sample) / (WT, Control)	Abundance Ratio Variability [%]: (OE, Sample) / (KD, Sample)	Abundance Ratio Variability [%]: (KD, Sample) / (WT, Control)	Abundance Ratio Variability [%]: (OE, Sample) / (WT, Control)	Abundances (Grouped): KD, Sample	Abundances (Grouped): OE, Sample	Abundances (Grouped): WT, Control	Abundances (Grouped) CV [%]: KD, Sample	Abundances (Grouped) CV [%]: OE, Sample	Abundances (Grouped) CV [%]: WT, Control	Quan Info	Found in Sample: [S1] F1: Sample, KD	Found in Sample: [S2] F2: Sample, KD	Found in Sample: [S3] F3: Sample, KD	Found in Sample: [S4] F4: Sample, KD	Found in Sample: [S5] F5: Sample, OE	Found in Sample: [S6] F6: Sample, OE	Found in Sample: [S7] F7: Sample, OE	Found in Sample: [S8] F8: Sample, OE	Found in Sample: [S9] F9: Control, WT	Found in Sample: [S10] F10: Control, WT	Found in Sample: [S11] F11: Control, WT	Found in Sample: [S12] F12: Control, WT	Confidence (by Search Engine): Sequest HT	Percolator q-Value (by Search Engine): Sequest HT	Percolator PEP (by Search Engine): Sequest HT	XCorr (by Search Engine): Sequest HT	Top Apex RT [min]
	FALSE	High	[R].NSPFQIPPPSPDSK.[K]	1xPhospho [S10(100)]	0.00120145	0.000173317	1	1	39	Q86W92	Q86W92 [570-583]	Q86W92 1xPhospho [S579(100)]	Liprin-beta-1 OS=Homo sapiens OX=9606 GN=PPFIBP1 PE=1 SV=2	0	1590.72	0.478	1.544	0.725	0.98384	0.982811	0.999965	12.46	16.18	19.17	142.6	69	88.4	10.53	13.13	12.72		High	High	High	High	High	High	High	High	High	High	High	High	High	2.653e-05	1.689e-05	3.25	65.66
	FALSE	High	[R].SQSTTFNPDDMSEPEFK.[R]	1xOxidation [M11]; 1xPhospho [S3(89.6)]	1.21143e-05	0.000173317	1	1	7	Q86W92	Q86W92 [599-615]	Q86W92 1xPhospho [S601(89.6)]	Liprin-beta-1 OS=Homo sapiens OX=9606 GN=PPFIBP1 PE=1 SV=2	0	2055.79	0.804	1.206	1.035	0.98384	0.982811	0.999965	28.98	12.78	17.41	111.3	95.2	93.5	19.89	19.69	8.08		High	High	High	Peak Found	Peak Found	Peak Found	Peak Found	Peak Found	Peak Found	Peak Found	Peak Found	High	High	2.653e-05	2.967e-08	4.24	66.89
	FALSE	High	[R].SQSTTFNPDDMSEPEFK.[R]	1xPhospho [S3(89.3)]	5.65851e-05	0.000173317	1	1	19	Q86W92	Q86W92 [599-615]	Q86W92 1xPhospho [S601(89.3)]	Liprin-beta-1 OS=Homo sapiens OX=9606 GN=PPFIBP1 PE=1 SV=2	0	2039.79	0.888	1.242	1.176	0.98384	0.982811	0.969615	21.28	13.17	22.05	108.7	103.4	87.9	7.26	17.58	7.51		High	High	High	High	Peak Found	High	Peak Found	High	High	Peak Found	High	High	High	2.653e-05	2.495e-07	3.68	73.99
	TRUE	High	[K].ALEYSNGIFDCQSPTSPFMGSLR.[A]	1xCarbamidomethyl [C11]; 2xPhospho [S5(99.8); S/T/Y]	0.00020807	0.000173317	1	1	5	Q86W92	Q86W92 [25-47]	Q86W92 2xPhospho [S29(99.8); S/T/Y]	Liprin-beta-1 OS=Homo sapiens OX=9606 GN=PPFIBP1 PE=1 SV=2	0	2737.11	8.265	0.903	9.93	1.43899e-05	0.994599	2.21509e-08	44.21	86.22	82.21	29.5	246	24.5	46.65	11.7	87.39		Not Found	Not Found	Not Found	Not Found	High	High	Peak Found	High	Peak Found	Not Found	Peak Found	Peak Found	High	2.653e-05	1.502e-06	2.81	91.28
	TRUE	High	[K].ALEYSNGIFDCQSPTSPFMGSLR.[A]	1xCarbamidomethyl [C11]; 1xOxidation [M19]; 1xPhospho [S13(84)]	3.39258e-05	0.000173317	1	1	4	Q86W92	Q86W92 [25-47]	Q86W92 1xPhospho [S37(84)]	Liprin-beta-1 OS=Homo sapiens OX=9606 GN=PPFIBP1 PE=1 SV=2	0	2673.14	0.131	1.74	0.177	0.13987	0.982811	0.00148308	114.52	44.79	85.41	180.1	19.8	100.1	26.87	110.39	33.04		Peak Found	High	High	Peak Found	Peak Found	Not Found	Not Found	Not Found	Peak Found	High	High	Peak Found	High	2.653e-05	1.233e-07	4.27	82.04
	TRUE	High	[K].ALEYSNGIFDCQSPTSPFMGSLR.[A]	1xCarbamidomethyl [C11]; 1xOxidation [M19]; 2xPhospho [S13(81.6); S16(79.3)]	0.0369619	0.00141709	1	1	4	Q86W92	Q86W92 [25-47]	Q86W92 2xPhospho [S37(81.6); S40(79.3)]	Liprin-beta-1 OS=Homo sapiens OX=9606 GN=PPFIBP1 PE=1 SV=2	0	2753.1	4.641	0.546	2.645	0.00312938	0.890449	0.00356022	42.94	47.77	30.2	40	189.8	70.2	35.09	7.7	28.79		Peak Found	Peak Found	Peak Found	Peak Found	High	High	Peak Found	High	Peak Found	Peak Found	Peak Found	High	High	0.0002446	0.00177	2.79	86.87
	FALSE	High	[K].ETSDGEKETIQK.[T]	1xPhospho [S3(87.9)]	0.161947	0.00955494	1	1	1	Q86W92	Q86W92 [473-484]	Q86W92 1xPhospho [S475(87.9)]	Liprin-beta-1 OS=Homo sapiens OX=9606 GN=PPFIBP1 PE=1 SV=2	1	1444.62	0.406	1.128	0.484	0.994913	0.989643	0.999965	16.85	38.58	38.98	133.8	52.1	114.1	15.78	11.61	28.91		Peak Found	Peak Found	Peak Found	Peak Found	Peak Found	Peak Found	Peak Found	Peak Found	Peak Found	Peak Found	Peak Found	High	High	0.001675	0.0181	1.28	22.14
TRUE	High	Master Protein	Q03001	Dystonin OS=Homo sapiens OX=9606 GN=DST PE=1 SV=4	0.002	3.185	0	1	3	1	7570	860.1	5.25	9.58	1	cell adhesion;cell organization and biogenesis;stress response;transport;signal transduction;other biological processes	extracellular matrix;plasma membrane;other membranes;cytosol;cytoskeleton;ER/Golgi;nucleus;other cell component	signal transduction activity or receptor binding;cytoskeletal activity;other molecular function	Pf00307, Pf00435, Pf00681, Pf02187, Pf13499, Pf17902, Pf18373	667	ENSG00000151914	B7Z3H1; E7ERU0; hsa:667; O94833; Q03001; Q12825; Q13266; Q13267; Q13775; Q5TBT0; Q5TBT2; Q5TF23; Q5TF24; Q8N1T8; Q8N8J3; Q8WXK8; Q8WXK9; Q96AK9; Q96DQ5; Q96J76; Q96QT5; Q9H555; Q9UGD7; Q9UGD8; Q9UN10			RND1 GTPase cycle; RND2 GTPase cycle; RHOV GTPase cycle; RHOU GTPase cycle; RND3 GTPase cycle; Type I hemidesmosome assembly	6	0							DST	23.2	268	8.8	101.16	11.82	139.43	Not Found	Peak Found	Not Found	Peak Found	High	High	Peak Found	High	Not Found
	Checked	Confidence	Annotated Sequence	Modifications	Qvality PEP	Qvality q-value	# Protein Groups	# Proteins	# PSMs	Master Protein Accessions	Positions in Master Proteins	Modifications in Master Proteins	Master Protein Descriptions	# Missed Cleavages	Theo. MH+ [Da]	Abundance Ratio: (OE, Sample) / (KD, Sample)	Abundance Ratio: (KD, Sample) / (WT, Control)	Abundance Ratio: (OE, Sample) / (WT, Control)	Abundance Ratio Adj. P-Value: (OE, Sample) / (KD, Sample)	Abundance Ratio Adj. P-Value: (KD, Sample) / (WT, Control)	Abundance Ratio Adj. P-Value: (OE, Sample) / (WT, Control)	Abundance Ratio Variability [%]: (OE, Sample) / (KD, Sample)	Abundance Ratio Variability [%]: (KD, Sample) / (WT, Control)	Abundance Ratio Variability [%]: (OE, Sample) / (WT, Control)	Abundances (Grouped): KD, Sample	Abundances (Grouped): OE, Sample	Abundances (Grouped): WT, Control	Abundances (Grouped) CV [%]: KD, Sample	Abundances (Grouped) CV [%]: OE, Sample	Abundances (Grouped) CV [%]: WT, Control	Quan Info	Found in Sample: [S1] F1: Sample, KD	Found in Sample: [S2] F2: Sample, KD	Found in Sample: [S3] F3: Sample, KD	Found in Sample: [S4] F4: Sample, KD	Found in Sample: [S5] F5: Sample, OE	Found in Sample: [S6] F6: Sample, OE	Found in Sample: [S7] F7: Sample, OE	Found in Sample: [S8] F8: Sample, OE	Found in Sample: [S9] F9: Control, WT	Found in Sample: [S10] F10: Control, WT	Found in Sample: [S11] F11: Control, WT	Found in Sample: [S12] F12: Control, WT	Confidence (by Search Engine): Sequest HT	Percolator q-Value (by Search Engine): Sequest HT	Percolator PEP (by Search Engine): Sequest HT	XCorr (by Search Engine): Sequest HT	Top Apex RT [min]
	TRUE	High	[R].RGSDASDFDISEIQSVCSDVETVPQTHRPTPR.[A]	1xCarbamidomethyl [C17]; 2xPhospho [S3(99.3); S6(99.3)]	0.0177212	0.000750814	1	1	3	Q03001	Q03001 [7508-7539]	Q03001 2xPhospho [S7510(99.3); S7513(99.3)]	Dystonin OS=Homo sapiens OX=9606 GN=DST PE=1 SV=4	1	3746.62	12.087	1.288	32.029	0.00060774	0.997378	1.24141e-15	181.62	141.23	133.82	23.2	268	8.8	101.16	11.82	139.43		Not Found	Peak Found	Not Found	Peak Found	High	High	Peak Found	High	Not Found	Not Found	Not Found	Peak Found	High	0.0001268	0.0006524	3.33	76.18
TRUE	High	Master Protein	Q9NPQ8	Synembryn-A OS=Homo sapiens OX=9606 GN=RIC8A PE=1 SV=3	0	35.967	10	3	38	3	531	59.7	5.33	141.7	3	cell adhesion;cell organization and biogenesis;developmental processes;signal transduction;other biological processes	plasma membrane;other membranes;other cell component	enzyme regulator activity;other molecular function	Pf10165	60626	ENSG00000177963	hsa:60626; Q0P508; Q2T9J1; Q7Z352; Q96EZ1; Q96SZ2; Q9H064; Q9H5H3; Q9H9E7; Q9NPQ8				0	0							RIC8A	33.7	161.6	104.7	21.75	9.53	34	High	High	High	High	High	High	High	High	High
	Checked	Confidence	Annotated Sequence	Modifications	Qvality PEP	Qvality q-value	# Protein Groups	# Proteins	# PSMs	Master Protein Accessions	Positions in Master Proteins	Modifications in Master Proteins	Master Protein Descriptions	# Missed Cleavages	Theo. MH+ [Da]	Abundance Ratio: (OE, Sample) / (KD, Sample)	Abundance Ratio: (KD, Sample) / (WT, Control)	Abundance Ratio: (OE, Sample) / (WT, Control)	Abundance Ratio Adj. P-Value: (OE, Sample) / (KD, Sample)	Abundance Ratio Adj. P-Value: (KD, Sample) / (WT, Control)	Abundance Ratio Adj. P-Value: (OE, Sample) / (WT, Control)	Abundance Ratio Variability [%]: (OE, Sample) / (KD, Sample)	Abundance Ratio Variability [%]: (KD, Sample) / (WT, Control)	Abundance Ratio Variability [%]: (OE, Sample) / (WT, Control)	Abundances (Grouped): KD, Sample	Abundances (Grouped): OE, Sample	Abundances (Grouped): WT, Control	Abundances (Grouped) CV [%]: KD, Sample	Abundances (Grouped) CV [%]: OE, Sample	Abundances (Grouped) CV [%]: WT, Control	Quan Info	Found in Sample: [S1] F1: Sample, KD	Found in Sample: [S2] F2: Sample, KD	Found in Sample: [S3] F3: Sample, KD	Found in Sample: [S4] F4: Sample, KD	Found in Sample: [S5] F5: Sample, OE	Found in Sample: [S6] F6: Sample, OE	Found in Sample: [S7] F7: Sample, OE	Found in Sample: [S8] F8: Sample, OE	Found in Sample: [S9] F9: Control, WT	Found in Sample: [S10] F10: Control, WT	Found in Sample: [S11] F11: Control, WT	Found in Sample: [S12] F12: Control, WT	Confidence (by Search Engine): Sequest HT	Percolator q-Value (by Search Engine): Sequest HT	Percolator PEP (by Search Engine): Sequest HT	XCorr (by Search Engine): Sequest HT	Top Apex RT [min]
	FALSE	High	[R].GLMAGGRPEGQYSEDEDTDTDEYKEAK.[A]	1xOxidation [M3]; 1xPhospho [S13(99.9)]	8.07771e-06	0.000173317	1	1	6	Q9NPQ8	Q9NPQ8 [424-450]	Q9NPQ8 1xPhospho [S436(99.9)]	Synembryn-A OS=Homo sapiens OX=9606 GN=RIC8A PE=1 SV=3	1	3087.24	0.34	1.363	0.635	0.978245	0.999923	0.999965	62.34	42.12	56.2	133	58.3	108.7	65.71	42.58	24.06		High	High	High	Peak Found	Peak Found	High	Peak Found	Peak Found	Peak Found	Peak Found	High	Peak Found	High	2.653e-05	1.704e-08	4.67	50.66
	FALSE	High	[R].GLMAGGRPEGQYSEDEDTDTDEYKEAK.[A]	1xPhospho [S13(99.3)]	0.000785508	0.000173317	1	1	1	Q9NPQ8	Q9NPQ8 [424-450]	Q9NPQ8 1xPhospho [S436(99.3)]	Synembryn-A OS=Homo sapiens OX=9606 GN=RIC8A PE=1 SV=3	1	3071.25																No Quan Values	Not Found	Not Found	Not Found	Not Found	Not Found	Not Found	Not Found	Not Found	Not Found	Not Found	High	Not Found	High	2.653e-05	9.442e-06	3.15
	TRUE	High	[R].GLMAGGRPEGQYSEDEDTDTDEYKEAK.[A]	1xOxidation [M3]; 2xPhospho [S13(100); T18(99.7)]	3.6498e-05	0.000173317	1	1	13	Q9NPQ8	Q9NPQ8 [424-450]	Q9NPQ8 2xPhospho [S436(100); T441(99.7)]	Synembryn-A OS=Homo sapiens OX=9606 GN=RIC8A PE=1 SV=3	1	3167.21	23.22	0.072	1.73	3.28028e-05	4.1125e-16	0.514257	37.39	63.34	37.24	7.9	186.3	105.8	51.89	5.39	39.36		High	Not Found	High	Peak Found	High	High	Peak Found	High	Peak Found	High	High	High	High	2.653e-05	1.368e-07	7.23	51.56
	TRUE	High	[R].GLMAGGRPEGQYSEDEDTDTDEYKEAK.[A]	2xPhospho [S13(100); T18(99.9)]	4.36691e-05	0.000173317	1	1	6	Q9NPQ8	Q9NPQ8 [424-450]	Q9NPQ8 2xPhospho [S436(100); T441(99.9)]	Synembryn-A OS=Homo sapiens OX=9606 GN=RIC8A PE=1 SV=3	1	3151.21	100	0.012	1.929	8.2e-16	4.1125e-16	0.306623	144.12	112.57	54.21	1.2	196	102.8	90.52	3.93	46.44		Not Found	Not Found	Not Found	Not Found	High	High	Peak Found	High	Peak Found	Peak Found	High	High	High	2.653e-05	1.741e-07	6.09	58.19
	TRUE	High	[R].GLMAGGRPEGQYSEDEDTDTDEYK.[E]	1xOxidation [M3]; 2xPhospho [S13(99.4); T18(85.5)]	0.00700455	0.000333495	1	1	6	Q9NPQ8	Q9NPQ8 [424-447]	Q9NPQ8 2xPhospho [S436(99.4); T441(85.5)]	Synembryn-A OS=Homo sapiens OX=9606 GN=RIC8A PE=1 SV=3	0	2839.03	5.972	0.387	2.441	7.29772e-05	0.0986079	0.0171395	20.87	103.91	100.82	35	198.3	66.8	30.95	31.21	86.06		Not Found	Not Found	Not Found	Not Found	High	High	High	High	High	Not Found	Not Found	Peak Found	High	4.845e-05	0.0001888	3.19	56.01
	TRUE	High	[R].GHLTSLQDAMCETMEQQLSSDPDSDPD.[-]	1xCarbamidomethyl [C11]; 2xPhospho [S24(97.4); S/T]	0.0160616	0.000750814	1	1	2	Q9NPQ8	Q9NPQ8 [505-531]	Q9NPQ8 2xPhospho [S528(97.4); S/T]	Synembryn-A OS=Homo sapiens OX=9606 GN=RIC8A PE=1 SV=3	0	3167.16	7.288	1.508	9.653	4.63923e-05	0.982811	3.50417e-11	43.3	61.1	79.84	34.8	243.5	21.6	22.18	55.13	51.62		Not Found	Not Found	Not Found	Not Found	High	Peak Found	Peak Found	Peak Found	Not Found	Not Found	Not Found	Peak Found	High	0.0001268	0.0005725	3.43	90.16
	FALSE	High	[R].GLMAGGRPEGQYSEDEDTDTDEYK.[E]	1xOxidation [M3]; 1xPhospho [S13(99.5)]	0.0480915	0.00164529	1	1	4	Q9NPQ8	Q9NPQ8 [424-447]	Q9NPQ8 1xPhospho [S436(99.5)]	Synembryn-A OS=Homo sapiens OX=9606 GN=RIC8A PE=1 SV=3	0	2759.07	0.604	1.106	0.789	1	0.982811	0.999965	38.62	41	38.72	119.7	81.5	98.8	25.69	60.22	25.68		Peak Found	Peak Found	High	High	Peak Found	Not Found	Peak Found	Peak Found	High	High	Peak Found	Peak Found	High	0.0002898	0.002607	2.34	53.87
FALSE	High	Master Protein	Q96QT4	Transient receptor potential cation channel subfamily M member 7 OS=Homo sapiens OX=9606 GN=TRPM7 PE=1 SV=1	0.01	2.349	1	1	3	1	1865	212.6	7.88	7.6	1	cell adhesion;cell organization and biogenesis;protein metabolism;other metabolic processes;transport;other biological processes	plasma membrane;other membranes;other cell component	transporter activity;cytoskeletal activity;kinase activity;other molecular function	Pf00520, Pf02816, Pf16519, Pf18139	54822	ENSG00000092439	hsa:54822; Q6ZMF5; Q86VJ4; Q8NBW2; Q96QT4; Q9BXB2; Q9NXQ2	Necroptosis; Cellular senescence; NOD-like receptor signaling pathway; Mineral absorption	IL-18 signaling pathway	TRP channels	6	0							TRPM7	150.9	53.5	95.6	9.37	23.73	15.76	Peak Found	High	High	Peak Found	Peak Found	Peak Found	Not Found	Peak Found	Peak Found
	Checked	Confidence	Annotated Sequence	Modifications	Qvality PEP	Qvality q-value	# Protein Groups	# Proteins	# PSMs	Master Protein Accessions	Positions in Master Proteins	Modifications in Master Proteins	Master Protein Descriptions	# Missed Cleavages	Theo. MH+ [Da]	Abundance Ratio: (OE, Sample) / (KD, Sample)	Abundance Ratio: (KD, Sample) / (WT, Control)	Abundance Ratio: (OE, Sample) / (WT, Control)	Abundance Ratio Adj. P-Value: (OE, Sample) / (KD, Sample)	Abundance Ratio Adj. P-Value: (KD, Sample) / (WT, Control)	Abundance Ratio Adj. P-Value: (OE, Sample) / (WT, Control)	Abundance Ratio Variability [%]: (OE, Sample) / (KD, Sample)	Abundance Ratio Variability [%]: (KD, Sample) / (WT, Control)	Abundance Ratio Variability [%]: (OE, Sample) / (WT, Control)	Abundances (Grouped): KD, Sample	Abundances (Grouped): OE, Sample	Abundances (Grouped): WT, Control	Abundances (Grouped) CV [%]: KD, Sample	Abundances (Grouped) CV [%]: OE, Sample	Abundances (Grouped) CV [%]: WT, Control	Quan Info	Found in Sample: [S1] F1: Sample, KD	Found in Sample: [S2] F2: Sample, KD	Found in Sample: [S3] F3: Sample, KD	Found in Sample: [S4] F4: Sample, KD	Found in Sample: [S5] F5: Sample, OE	Found in Sample: [S6] F6: Sample, OE	Found in Sample: [S7] F7: Sample, OE	Found in Sample: [S8] F8: Sample, OE	Found in Sample: [S9] F9: Control, WT	Found in Sample: [S10] F10: Control, WT	Found in Sample: [S11] F11: Control, WT	Found in Sample: [S12] F12: Control, WT	Confidence (by Search Engine): Sequest HT	Percolator q-Value (by Search Engine): Sequest HT	Percolator PEP (by Search Engine): Sequest HT	XCorr (by Search Engine): Sequest HT	Top Apex RT [min]
	FALSE	High	[R].RPSTEDTHEVDSK.[A]	1xPhospho [S3(90.3)]	0.0690038	0.00299004	1	1	3	Q96QT4	Q96QT4 [1502-1514]	Q96QT4 1xPhospho [S1504(90.3)]	Transient receptor potential cation channel subfamily M member 7 OS=Homo sapiens OX=9606 GN=TRPM7 PE=1 SV=1	0	1580.66	0.355	1.578	0.562	0.992199	0.982811	0.999965	20.16	17.6	20.81	150.9	53.5	95.6	9.37	23.73	15.76		Peak Found	High	High	Peak Found	Peak Found	Peak Found	Not Found	Peak Found	Peak Found	High	Peak Found	Peak Found	High	0.0004647	0.004481	2.69	22.14
TRUE	High	Master Protein	Q8WX93	Palladin OS=Homo sapiens OX=9606 GN=PALLD PE=1 SV=3	0	94.995	10	8	154	8	1383	150.5	7.09	483.07	8	cell adhesion;cell organization and biogenesis;developmental processes;other biological processes	plasma membrane;other membranes;cytosol;cytoskeleton;mitochondrion;nucleus;other cell component	cytoskeletal activity;other molecular function	Pf07679	23022	ENSG00000129116	B3KTG2; B5MD56; B7ZMM5; hsa:23022; Q7L3E0; Q7Z3W0; Q86WE8; Q8N1M2; Q8WX93; Q9UGA0; Q9UQF5; Q9Y2J6; Q9Y3E9				0	0							PALLD	122.1	84.1	93.7	15.65	2.42	13.22	High	High	High	High	High	High	High	High	High
	Checked	Confidence	Annotated Sequence	Modifications	Qvality PEP	Qvality q-value	# Protein Groups	# Proteins	# PSMs	Master Protein Accessions	Positions in Master Proteins	Modifications in Master Proteins	Master Protein Descriptions	# Missed Cleavages	Theo. MH+ [Da]	Abundance Ratio: (OE, Sample) / (KD, Sample)	Abundance Ratio: (KD, Sample) / (WT, Control)	Abundance Ratio: (OE, Sample) / (WT, Control)	Abundance Ratio Adj. P-Value: (OE, Sample) / (KD, Sample)	Abundance Ratio Adj. P-Value: (KD, Sample) / (WT, Control)	Abundance Ratio Adj. P-Value: (OE, Sample) / (WT, Control)	Abundance Ratio Variability [%]: (OE, Sample) / (KD, Sample)	Abundance Ratio Variability [%]: (KD, Sample) / (WT, Control)	Abundance Ratio Variability [%]: (OE, Sample) / (WT, Control)	Abundances (Grouped): KD, Sample	Abundances (Grouped): OE, Sample	Abundances (Grouped): WT, Control	Abundances (Grouped) CV [%]: KD, Sample	Abundances (Grouped) CV [%]: OE, Sample	Abundances (Grouped) CV [%]: WT, Control	Quan Info	Found in Sample: [S1] F1: Sample, KD	Found in Sample: [S2] F2: Sample, KD	Found in Sample: [S3] F3: Sample, KD	Found in Sample: [S4] F4: Sample, KD	Found in Sample: [S5] F5: Sample, OE	Found in Sample: [S6] F6: Sample, OE	Found in Sample: [S7] F7: Sample, OE	Found in Sample: [S8] F8: Sample, OE	Found in Sample: [S9] F9: Control, WT	Found in Sample: [S10] F10: Control, WT	Found in Sample: [S11] F11: Control, WT	Found in Sample: [S12] F12: Control, WT	Confidence (by Search Engine): Sequest HT	Percolator q-Value (by Search Engine): Sequest HT	Percolator PEP (by Search Engine): Sequest HT	XCorr (by Search Engine): Sequest HT	Top Apex RT [min]
	FALSE	High	[K].QFIAAQNLGPASGHGTPASSPSSSSLPSPMSPTPR.[Q]	1xOxidation [M30]; 2xPhospho [S28(99.7); S31(95.3)]	0.0010313	0.000173317	1	1	12	Q8WX93	Q8WX93 [736-770]	Q8WX93 2xPhospho [S763(99.7); S766(95.3)]	Palladin OS=Homo sapiens OX=9606 GN=PALLD PE=1 SV=3	0	3595.59	1.804	0.861	1.486	0.616687	0.502209	0.72062	33.31	45.25	26.22	72.5	136	91.5	26.41	9.36	35.95		High	High	Peak Found	High	High	Peak Found	High	High	High	High	Peak Found	High	High	2.653e-05	1.368e-05	4.04	70.28
	FALSE	High	[R].IASDEEIQGTK.[D]	1xPhospho [S3(100)]	1.87816e-05	0.000173317	1	1	19	Q8WX93	Q8WX93 [891-901]	Q8WX93 1xPhospho [S893(100)]	Palladin OS=Homo sapiens OX=9606 GN=PALLD PE=1 SV=3	0	1270.56	0.386	1.397	0.541	0.963979	0.989141	0.772752	19.63	26.44	17.14	142.9	55.1	102	20.8	5.91	19.81		High	High	High	Peak Found	High	High	Peak Found	High	Peak Found	High	High	High	High	2.653e-05	5.467e-08	3.77	39.26
	TRUE	High	[R].SAPPSPPFPPPPAFPELAACTPPASPEPMSALASR.[S]	1xCarbamidomethyl [C20]; 1xOxidation [M29]; 3xPhospho [S1(99.7); T21(96.9); S25(89.5)]	0.00147597	0.000173317	1	1	16	Q8WX93	Q8WX93 [684-718]	Q8WX93 3xPhospho [S684(99.7); T704(96.9); S708(89.5)]	Palladin OS=Homo sapiens OX=9606 GN=PALLD PE=1 SV=3	0	3795.63	12.863	0.104	1.227	1.85346e-05	1.81163e-09	0.791537	40.39	46.93	30.41	12.3	158.5	129.2	42.14	16.02	46.5		Peak Found	Not Found	Peak Found	Peak Found	High	High	Peak Found	High	High	Peak Found	High	High	High	2.653e-05	2.243e-05	4.15	95.13
	TRUE	High	[R].SAPPSPPFPPPPAFPELAACTPPASPEPMSALASR.[S]	1xCarbamidomethyl [C20]; 3xPhospho [S1(100); S5(100); S25(88.2)]	0.00026782	0.000173317	1	1	11	Q8WX93	Q8WX93 [684-718]	Q8WX93 3xPhospho [S684(100); S688(100); S708(88.2)]	Palladin OS=Homo sapiens OX=9606 GN=PALLD PE=1 SV=3	0	3779.63	29.516	0.158	3.776	4.67645e-05	4.80803e-11	0.00722421	55.92	115.36	77.1	7.7	231.9	60.4	76.82	5.35	77.73		Peak Found	Peak Found	Peak Found	Peak Found	High	High	High	High	Peak Found	Peak Found	High	High	High	2.653e-05	2.128e-06	6.17	96.92
	FALSE	High	[R].SAPPSPPFPPPPAFPELAACTPPASPEPMSALASR.[S]	1xCarbamidomethyl [C20]; 2xPhospho [S1(99.7); S5(99.6)]	0.000398966	0.000173317	1	1	16	Q8WX93	Q8WX93 [684-718]	Q8WX93 2xPhospho [S684(99.7); S688(99.6)]	Palladin OS=Homo sapiens OX=9606 GN=PALLD PE=1 SV=3	0	3699.67	1.895	1.162	2.201	0.162393	0.982811	0.0561976	72.36	110.04	80.17	76.2	158.3	65.5	62.42	17.86	85.31		High	High	Peak Found	High	High	High	High	High	Peak Found	Peak Found	High	High	High	2.653e-05	3.708e-06	5.4	90.61
	FALSE	High	[R].SAPPSPPFPPPPAFPELAACTPPASPEPMSALASR.[S]	1xCarbamidomethyl [C20]; 1xOxidation [M29]; 2xPhospho [S1(99.3); S25(97.9)]	0.000391094	0.000173317	1	1	19	Q8WX93	Q8WX93 [684-718]	Q8WX93 2xPhospho [S684(99.3); S708(97.9)]	Palladin OS=Homo sapiens OX=9606 GN=PALLD PE=1 SV=3	0	3715.66	0.425	1.267	0.55	0.984183	0.987139	0.966291	29.67	36.75	41.04	128.6	54.2	117.3	24.91	23.16	22.82		High	High	High	High	Peak Found	Peak Found	Peak Found	Peak Found	Peak Found	High	High	High	High	2.653e-05	3.602e-06	3.91	87.56
	TRUE	High	[R].SRSRDSGDENEPIQER.[F]	3xPhospho [S1(100); S3(100); S6(100)]	0.000175064	0.000173317	1	1	10	Q8WX93	Q8WX93 [1116-1131]	Q8WX93 3xPhospho [S1116(100); S1118(100); S1121(100)]	Palladin OS=Homo sapiens OX=9606 GN=PALLD PE=1 SV=3	2	2114.76	100	0.176	68.836	8.2e-16	0.00273974	1.24141e-15	98.38	119.51	69.45	1.4	294.9	3.7	81.78	35.92	148.66		Not Found	Not Found	Not Found	Not Found	High	High	Peak Found	High	Peak Found	Not Found	Not Found	High	High	2.653e-05	1.189e-06	4.61	35.79
	FALSE	High	[R].SRDSGDENEPIQER.[F]	1xPhospho [S4(100)]	1.50412e-06	0.000173317	1	1	17	Q8WX93	Q8WX93 [1118-1131]	Q8WX93 1xPhospho [S1121(100)]	Palladin OS=Homo sapiens OX=9606 GN=PALLD PE=1 SV=3	1	1711.69	0.589	1.102	0.674	0.989436	0.97453	0.999965	11.96	23.29	11.86	121.4	71.5	107.1	13	4.11	21.62		High	High	High	High	High	High	Peak Found	High	Peak Found	High	High	High	High	2.653e-05	1.68e-09	4.39	30.69
	FALSE	High	[R].SPVDESGDEVQYGDVPVENGMAPFFEMK.[L]	2xOxidation [M21; M27]; 1xPhospho [S1(85.1)]	0.0011856	0.000173317	1	1	6	Q8WX93	Q8WX93 [979-1006]	Q8WX93 1xPhospho [S979(85.1)]	Palladin OS=Homo sapiens OX=9606 GN=PALLD PE=1 SV=3	0	3185.3	0.076	2.044	0.214	0.0262441	0.79942	0.0192736	70.96	71.23	125.84	191.4	15	93.6	26.19	108.99	88.81		High	High	High	Peak Found	Not Found	Not Found	Peak Found	Not Found	High	Peak Found	High	Not Found	High	2.653e-05	1.669e-05	4.3	79.54
	TRUE	High	[R].SPVDESGDEVQYGDVPVENGMAPFFEMK.[L]	1xOxidation [M]; 1xPhospho [S6(99.4)]	2.85437e-05	0.000173317	1	1	9	Q8WX93	Q8WX93 [979-1006]	Q8WX93 1xPhospho [S984(99.4)]	Palladin OS=Homo sapiens OX=9606 GN=PALLD PE=1 SV=3	0	3169.31	0.248	0.587	0.142	0.804157	0.177275	0.00139482	102.87	45.76	79.57	100.3	24.8	174.9	40.66	108.23	24.79		High	High	Peak Found	Peak Found	High	Peak Found	Not Found	Not Found	Peak Found	High	High	High	High	2.653e-05	9.719e-08	4.45	84.95
	FALSE	High	[K].QFIAAQNLGPASGHGTPASSPSSSSLPSPMSPTPR.[Q]	2xPhospho [S28(95.3); T33(81.5)]	0.00831672	0.000333495	1	1	8	Q8WX93	Q8WX93 [736-770]	Q8WX93 2xPhospho [S763(95.3); T768(81.5)]	Palladin OS=Homo sapiens OX=9606 GN=PALLD PE=1 SV=3	0	3579.6	1.555	0.885	1.507	0.87273	0.913242	0.779909	25.09	31.22	22.35	84.2	128.7	87.2	19.88	14.39	33.28		Peak Found	High	High	Peak Found	High	High	Peak Found	Peak Found	High	High	High	High	High	4.845e-05	0.000238	3.54	73.16
	FALSE	High	[R].SPSGHPHVR.[R]	1xPhospho [S1(100)]	0.0639884	0.00240534	1	1	7	Q8WX93	Q8WX93 [1104-1112]	Q8WX93 1xPhospho [S1104(100)]	Palladin OS=Homo sapiens OX=9606 GN=PALLD PE=1 SV=3	0	1053.46	0.303	1.548	0.471	0.951332	0.982811	0.753708	13.93	21.95	19.97	156.4	47.7	95.9	16.3	10.7	15.21		Peak Found	High	Peak Found	Peak Found	High	Peak Found	Peak Found	High	Peak Found	High	High	High	High	0.0004	0.003993	2.04	21.52
	TRUE	High	[R].SRSRDSGDENEPIQER.[F]	2xPhospho [S]	0.0941265	0.00395255	1	1	3	Q8WX93	Q8WX93 [1116-1131]		Palladin OS=Homo sapiens OX=9606 GN=PALLD PE=1 SV=3	2	2034.79	4.297	0.36	1.886	0.00366124	0.142706	0.029579	12.02	61.7	62.32	39.4	169.2	91.5	22.7	6.3	54.8		Not Found	Not Found	Not Found	Not Found	High	High	Peak Found	High	Peak Found	Peak Found	Not Found	Peak Found	High	0.0006051	0.007387	2.26	30.73
	FALSE	High	[R].GRSPRSPSGHPHVR.[R]	2xPhospho [S3(100); S6(99.8)]	0.136748	0.00720496	1	1	1	Q8WX93	Q8WX93 [1099-1112]	Q8WX93 2xPhospho [S1101(100); S1104(99.8)]	Palladin OS=Homo sapiens OX=9606 GN=PALLD PE=1 SV=3	2	1686.74	2.078	0.538	1.126	0.0275068	0.96229	0.516745	95.23	92.45	31.15	53.9	130.3	115.8	83.27	26.04	22.69		Not Found	Not Found	Not Found	Not Found	Peak Found	Peak Found	Peak Found	High	Peak Found	Not Found	Peak Found	Peak Found	High	0.001208	0.01368	2.3	31.07
FALSE	High	Master Protein	P15151	Poliovirus receptor OS=Homo sapiens OX=9606 GN=PVR PE=1 SV=2	0	7.327	3	1	10	1	417	45.3	6.52	33.66	1	cell adhesion;other biological processes	non-structural extracellular;plasma membrane;other membranes;other cell component	other molecular function	Pf07686, Pf08205	5817	ENSG00000073008	B4DTS9; hsa:5817; P15151; P15152; Q15267; Q15268; Q96BJ1	Cell adhesion molecules	Interactions of natural killer cells in pancreatic cancer	Immunoregulatory interactions between a Lymphoid and a non-Lymphoid cell; Nectin/Necl trans heterodimerization	4	0							PVR	121.1	79.4	99.5	14.21	5.67	21.2	Peak Found	High	High	Peak Found	High	High	High	High	High
	Checked	Confidence	Annotated Sequence	Modifications	Qvality PEP	Qvality q-value	# Protein Groups	# Proteins	# PSMs	Master Protein Accessions	Positions in Master Proteins	Modifications in Master Proteins	Master Protein Descriptions	# Missed Cleavages	Theo. MH+ [Da]	Abundance Ratio: (OE, Sample) / (KD, Sample)	Abundance Ratio: (KD, Sample) / (WT, Control)	Abundance Ratio: (OE, Sample) / (WT, Control)	Abundance Ratio Adj. P-Value: (OE, Sample) / (KD, Sample)	Abundance Ratio Adj. P-Value: (KD, Sample) / (WT, Control)	Abundance Ratio Adj. P-Value: (OE, Sample) / (WT, Control)	Abundance Ratio Variability [%]: (OE, Sample) / (KD, Sample)	Abundance Ratio Variability [%]: (KD, Sample) / (WT, Control)	Abundance Ratio Variability [%]: (OE, Sample) / (WT, Control)	Abundances (Grouped): KD, Sample	Abundances (Grouped): OE, Sample	Abundances (Grouped): WT, Control	Abundances (Grouped) CV [%]: KD, Sample	Abundances (Grouped) CV [%]: OE, Sample	Abundances (Grouped) CV [%]: WT, Control	Quan Info	Found in Sample: [S1] F1: Sample, KD	Found in Sample: [S2] F2: Sample, KD	Found in Sample: [S3] F3: Sample, KD	Found in Sample: [S4] F4: Sample, KD	Found in Sample: [S5] F5: Sample, OE	Found in Sample: [S6] F6: Sample, OE	Found in Sample: [S7] F7: Sample, OE	Found in Sample: [S8] F8: Sample, OE	Found in Sample: [S9] F9: Control, WT	Found in Sample: [S10] F10: Control, WT	Found in Sample: [S11] F11: Control, WT	Found in Sample: [S12] F12: Control, WT	Confidence (by Search Engine): Sequest HT	Percolator q-Value (by Search Engine): Sequest HT	Percolator PEP (by Search Engine): Sequest HT	XCorr (by Search Engine): Sequest HT	Top Apex RT [min]
	FALSE	High	[R].ENSSSQDPQTEGTR.[-]	1xPhospho [S3(99.8)]	1.68875e-05	0.000173317	1	1	10	P15151	P15151 [404-417]	P15151 1xPhospho [S406(99.8)]	Poliovirus receptor OS=Homo sapiens OX=9606 GN=PVR PE=1 SV=2	0	1615.62	0.645	1.22	0.784	0.98384	0.982811	0.999965	17.78	26.48	24.99	121.1	79.4	99.5	14.21	5.67	21.2		Peak Found	High	High	Peak Found	High	High	High	High	High	High	High	High	High	2.653e-05	4.714e-08	3.67	21.99
FALSE	High	Master Protein	Q5JWF2	Guanine nucleotide-binding protein G(s) subunit alpha isoforms XLas OS=Homo sapiens OX=9606 GN=GNAS PE=1 SV=2	0.001	3.537	1	1	8	1	1037	111	5.03	17.76	1	cell adhesion;stress response;developmental processes;signal transduction;other biological processes	plasma membrane;other membranes;cytosol	signal transduction activity or receptor binding;enzyme regulator activity;other molecular function	Pf00503	2778	ENSG00000087460	A2A2S3; E1P5G3; O75684; O75685; Q5JW67; Q5JWF1; Q5JWF2; Q9NY42		Thyroid stimulating hormone (TSH) signaling pathway; Endothelin pathways; Corticotropin-releasing hormone signaling pathway; Common pathways underlying drug addiction; Myometrial relaxation and contraction pathways; G protein signaling pathways; Thermogenesis; Hippo signaling regulation pathways; Purinergic signaling; GPR143 in melanocytes and retinal pigment epithelium cells; Prostaglandin and l…	G alpha (i) signalling events; G alpha (z) signalling events; G alpha (s) signalling events; GPER1 signaling; ADORA2B mediated anti-inflammatory cytokines production; Glucagon-like Peptide-1 (GLP1) regulates insulin secretion; Prostacyclin signalling through prostacyclin receptor; Glucagon-type ligand receptors; Vasopressin regulates renal water homeostasis via Aquaporins; PKA activation in gluca…	26	0							GNAS	135.3	68.2	96.5	15.27	9	28.75	High	Peak Found	High	Peak Found	High	High	Peak Found	High	Peak Found
	Checked	Confidence	Annotated Sequence	Modifications	Qvality PEP	Qvality q-value	# Protein Groups	# Proteins	# PSMs	Master Protein Accessions	Positions in Master Proteins	Modifications in Master Proteins	Master Protein Descriptions	# Missed Cleavages	Theo. MH+ [Da]	Abundance Ratio: (OE, Sample) / (KD, Sample)	Abundance Ratio: (KD, Sample) / (WT, Control)	Abundance Ratio: (OE, Sample) / (WT, Control)	Abundance Ratio Adj. P-Value: (OE, Sample) / (KD, Sample)	Abundance Ratio Adj. P-Value: (KD, Sample) / (WT, Control)	Abundance Ratio Adj. P-Value: (OE, Sample) / (WT, Control)	Abundance Ratio Variability [%]: (OE, Sample) / (KD, Sample)	Abundance Ratio Variability [%]: (KD, Sample) / (WT, Control)	Abundance Ratio Variability [%]: (OE, Sample) / (WT, Control)	Abundances (Grouped): KD, Sample	Abundances (Grouped): OE, Sample	Abundances (Grouped): WT, Control	Abundances (Grouped) CV [%]: KD, Sample	Abundances (Grouped) CV [%]: OE, Sample	Abundances (Grouped) CV [%]: WT, Control	Quan Info	Found in Sample: [S1] F1: Sample, KD	Found in Sample: [S2] F2: Sample, KD	Found in Sample: [S3] F3: Sample, KD	Found in Sample: [S4] F4: Sample, KD	Found in Sample: [S5] F5: Sample, OE	Found in Sample: [S6] F6: Sample, OE	Found in Sample: [S7] F7: Sample, OE	Found in Sample: [S8] F8: Sample, OE	Found in Sample: [S9] F9: Control, WT	Found in Sample: [S10] F10: Control, WT	Found in Sample: [S11] F11: Control, WT	Found in Sample: [S12] F12: Control, WT	Confidence (by Search Engine): Sequest HT	Percolator q-Value (by Search Engine): Sequest HT	Percolator PEP (by Search Engine): Sequest HT	XCorr (by Search Engine): Sequest HT	Top Apex RT [min]
	FALSE	High	[R].ISTASGDGR.[H]	1xPhospho [S5(100)]	0.00967934	0.000490989	1	2	8	Q5JWF2	Q5JWF2 [991-999]	Q5JWF2 1xPhospho [S995(100)]	Guanine nucleotide-binding protein G(s) subunit alpha isoforms XLas OS=Homo sapiens OX=9606 GN=GNAS PE=1 SV=2	0	943.388	0.507	1.481	0.726	0.9893	0.989627	0.999965	13.92	35.95	33.63	135.3	68.2	96.5	15.27	9	28.75		High	Peak Found	High	Peak Found	High	High	Peak Found	High	Peak Found	High	High	High	High	6.974e-05	0.0002907	2.17	18.23
TRUE	High	Master Protein	Q13136	Liprin-alpha-1 OS=Homo sapiens OX=9606 GN=PPFIA1 PE=1 SV=1	0	18.848	5	4	36	4	1202	135.7	6.29	59.05	4	cell adhesion;cell organization and biogenesis;signal transduction;other biological processes	cytosol;other cell component		Pf00536, Pf07647	8500	ENSG00000131626	A6NLE3; hsa:8500; Q13135; Q13136; Q14567; Q8N4I2			Glutamate Neurotransmitter Release Cycle; Serotonin Neurotransmitter Release Cycle; Norepinephrine Neurotransmitter Release Cycle; Dopamine Neurotransmitter Release Cycle; Acetylcholine Neurotransmitter Release Cycle; Receptor-type tyrosine-protein phosphatases	6	0							PPFIA1	96.7	103.2	100.1	9.14	4.03	11.04	High	High	High	Peak Found	High	High	Peak Found	High	Peak Found
	Checked	Confidence	Annotated Sequence	Modifications	Qvality PEP	Qvality q-value	# Protein Groups	# Proteins	# PSMs	Master Protein Accessions	Positions in Master Proteins	Modifications in Master Proteins	Master Protein Descriptions	# Missed Cleavages	Theo. MH+ [Da]	Abundance Ratio: (OE, Sample) / (KD, Sample)	Abundance Ratio: (KD, Sample) / (WT, Control)	Abundance Ratio: (OE, Sample) / (WT, Control)	Abundance Ratio Adj. P-Value: (OE, Sample) / (KD, Sample)	Abundance Ratio Adj. P-Value: (KD, Sample) / (WT, Control)	Abundance Ratio Adj. P-Value: (OE, Sample) / (WT, Control)	Abundance Ratio Variability [%]: (OE, Sample) / (KD, Sample)	Abundance Ratio Variability [%]: (KD, Sample) / (WT, Control)	Abundance Ratio Variability [%]: (OE, Sample) / (WT, Control)	Abundances (Grouped): KD, Sample	Abundances (Grouped): OE, Sample	Abundances (Grouped): WT, Control	Abundances (Grouped) CV [%]: KD, Sample	Abundances (Grouped) CV [%]: OE, Sample	Abundances (Grouped) CV [%]: WT, Control	Quan Info	Found in Sample: [S1] F1: Sample, KD	Found in Sample: [S2] F2: Sample, KD	Found in Sample: [S3] F3: Sample, KD	Found in Sample: [S4] F4: Sample, KD	Found in Sample: [S5] F5: Sample, OE	Found in Sample: [S6] F6: Sample, OE	Found in Sample: [S7] F7: Sample, OE	Found in Sample: [S8] F8: Sample, OE	Found in Sample: [S9] F9: Control, WT	Found in Sample: [S10] F10: Control, WT	Found in Sample: [S11] F11: Control, WT	Found in Sample: [S12] F12: Control, WT	Confidence (by Search Engine): Sequest HT	Percolator q-Value (by Search Engine): Sequest HT	Percolator PEP (by Search Engine): Sequest HT	XCorr (by Search Engine): Sequest HT	Top Apex RT [min]
	FALSE	High	[R].SMSSIPPYPASSLASSSPPGSGR.[S]	1xOxidation [M2]; 1xPhospho [S17(84.7)]	8.46225e-06	0.000173317	1	1	15	Q13136	Q13136 [677-699]	Q13136 1xPhospho [S693(84.7)]	Liprin-alpha-1 OS=Homo sapiens OX=9606 GN=PPFIA1 PE=1 SV=1	0	2316.02	0.722	1.338	0.934	0.990085	0.996282	0.999965	9.42	16.37	17.98	118.3	86.9	94.8	9.65	6.49	14.99		High	High	High	Peak Found	Peak Found	High	Peak Found	High	Peak Found	High	High	High	High	2.653e-05	1.823e-08	4.3	67.78
	FALSE	High	[R].VTSSMSSPSMQPK.[K]	1xOxidation [M]; 1xPhospho [S9(86.7)]	0.0391686	0.00141709	1	1	6	Q13136	Q13136 [1166-1178]	Q13136 1xPhospho [S1174(86.7)]	Liprin-alpha-1 OS=Homo sapiens OX=9606 GN=PPFIA1 PE=1 SV=1	0	1462.6	0.298	1.703	0.522	0.984183	0.982811	0.999965	19.33	33.62	33.68	158.1	49.1	92.8	16.42	6.45	32.26		High	High	Peak Found	Peak Found	High	Peak Found	Peak Found	Peak Found	Peak Found	Peak Found	High	Peak Found	High	0.0002446	0.001927	1.78	28.63
	TRUE	High	[R].SSDGSLSHEEDLAK.[V]	2xPhospho [S]	0.0384192	0.00141709	1	1	7	Q13136	Q13136 [238-251]		Liprin-alpha-1 OS=Homo sapiens OX=9606 GN=PPFIA1 PE=1 SV=1	0	1634.6	16.893	0.123	2.097	1.20823e-07	0.000199707	0.135173	95.41	101.7	55.99	12.4	187.7	99.9	83.61	18.06	46.41		Not Found	Not Found	Not Found	Not Found	High	High	Peak Found	High	Peak Found	Peak Found	Peak Found	High	High	0.0002446	0.001883	1.6	48.57
	TRUE	High	[K].CETSPPSSPR.[AT]	1xCarbamidomethyl [C1]; 2xPhospho [S4(98.3); S7(98.1)]	0.0743876	0.00299004	1	2	8	Q13136	Q13136 [738-747]	Q13136 2xPhospho [S741(98.3); S744(98.1)]	Liprin-alpha-1 OS=Homo sapiens OX=9606 GN=PPFIA1 PE=1 SV=1	0	1277.43	4.967	0.258	1.34	0.00247452	0.101613	0.427278	26.15	52.45	33.47	31.2	156.6	112.2	41.83	8.15	33.7		Not Found	Not Found	Not Found	Not Found	High	High	Peak Found	High	Peak Found	Peak Found	High	High	High	0.0004711	0.005054	2.84	31.2
TRUE	High	Master Protein	O60285	NUAK family SNF1-like kinase 1 OS=Homo sapiens OX=9606 GN=NUAK1 PE=1 SV=1	0	6.289	3	1	7	1	661	74.3	8.82	17.52	1	cell adhesion;protein metabolism;other metabolic processes;stress response;signal transduction;other biological processes	cytoskeleton;nucleus;other cell component	kinase activity;other molecular function	Pf00069	9891	ENSG00000074590	A7MD39; hsa:9891; O60285; Q96KA8			Regulation of TP53 Activity through Phosphorylation	1	0							NUAK1	150	25.8	124.2	147.19	81.24	117.2	High	High	Peak Found	High	Not Found	High	Not Found	Not Found	Peak Found
	Checked	Confidence	Annotated Sequence	Modifications	Qvality PEP	Qvality q-value	# Protein Groups	# Proteins	# PSMs	Master Protein Accessions	Positions in Master Proteins	Modifications in Master Proteins	Master Protein Descriptions	# Missed Cleavages	Theo. MH+ [Da]	Abundance Ratio: (OE, Sample) / (KD, Sample)	Abundance Ratio: (KD, Sample) / (WT, Control)	Abundance Ratio: (OE, Sample) / (WT, Control)	Abundance Ratio Adj. P-Value: (OE, Sample) / (KD, Sample)	Abundance Ratio Adj. P-Value: (KD, Sample) / (WT, Control)	Abundance Ratio Adj. P-Value: (OE, Sample) / (WT, Control)	Abundance Ratio Variability [%]: (OE, Sample) / (KD, Sample)	Abundance Ratio Variability [%]: (KD, Sample) / (WT, Control)	Abundance Ratio Variability [%]: (OE, Sample) / (WT, Control)	Abundances (Grouped): KD, Sample	Abundances (Grouped): OE, Sample	Abundances (Grouped): WT, Control	Abundances (Grouped) CV [%]: KD, Sample	Abundances (Grouped) CV [%]: OE, Sample	Abundances (Grouped) CV [%]: WT, Control	Quan Info	Found in Sample: [S1] F1: Sample, KD	Found in Sample: [S2] F2: Sample, KD	Found in Sample: [S3] F3: Sample, KD	Found in Sample: [S4] F4: Sample, KD	Found in Sample: [S5] F5: Sample, OE	Found in Sample: [S6] F6: Sample, OE	Found in Sample: [S7] F7: Sample, OE	Found in Sample: [S8] F8: Sample, OE	Found in Sample: [S9] F9: Control, WT	Found in Sample: [S10] F10: Control, WT	Found in Sample: [S11] F11: Control, WT	Found in Sample: [S12] F12: Control, WT	Confidence (by Search Engine): Sequest HT	Percolator q-Value (by Search Engine): Sequest HT	Percolator PEP (by Search Engine): Sequest HT	XCorr (by Search Engine): Sequest HT	Top Apex RT [min]
	TRUE	High	[K].ENDFAQSGQDAVPESPSK.[L]	1xPhospho [S15(87.5)]	9.56404e-05	0.000173317	1	1	7	O60285	O60285 [374-391]	O60285 1xPhospho [S388(87.5)]	NUAK family SNF1-like kinase 1 OS=Homo sapiens OX=9606 GN=NUAK1 PE=1 SV=1	0	1985.81	0.168	1.403	0.176	0.41215	0.999923	0.012043	97.55	91.29	96.98	150	25.8	124.2	147.19	81.24	117.2		High	High	Peak Found	High	Not Found	High	Not Found	Not Found	Peak Found	High	Peak Found	High	High	2.653e-05	5.145e-07	3.08	53.44
FALSE	High	Master Protein	P08962	CD63 antigen OS=Homo sapiens OX=9606 GN=CD63 PE=1 SV=2	0	10.686	4	1	20	1	238	25.6	7.81	42.35	1	cell adhesion;transport;other biological processes	non-structural extracellular;plasma membrane;other membranes;nucleus;other cytoplasmic organelle;other cell component		Pf00335	967	ENSG00000135404	F8VZE2; hsa:967; P08962; Q5TZP3; Q8N6Z9; Q9UCG6	Lysosome; Proteoglycans in cancer	Extracellular vesicles in the crosstalk of cardiac cells	Neutrophil degranulation; Platelet degranulation	5	0	0.281	1.998	0.578	21.89	20.3	15.89	CD63	170.4	46.2	83.4	13.35	9.41	10.43	High	High	High	Peak Found	High	High	High	High	High
	Checked	Confidence	Annotated Sequence	Modifications	Qvality PEP	Qvality q-value	# Protein Groups	# Proteins	# PSMs	Master Protein Accessions	Positions in Master Proteins	Modifications in Master Proteins	Master Protein Descriptions	# Missed Cleavages	Theo. MH+ [Da]	Abundance Ratio: (OE, Sample) / (KD, Sample)	Abundance Ratio: (KD, Sample) / (WT, Control)	Abundance Ratio: (OE, Sample) / (WT, Control)	Abundance Ratio Adj. P-Value: (OE, Sample) / (KD, Sample)	Abundance Ratio Adj. P-Value: (KD, Sample) / (WT, Control)	Abundance Ratio Adj. P-Value: (OE, Sample) / (WT, Control)	Abundance Ratio Variability [%]: (OE, Sample) / (KD, Sample)	Abundance Ratio Variability [%]: (KD, Sample) / (WT, Control)	Abundance Ratio Variability [%]: (OE, Sample) / (WT, Control)	Abundances (Grouped): KD, Sample	Abundances (Grouped): OE, Sample	Abundances (Grouped): WT, Control	Abundances (Grouped) CV [%]: KD, Sample	Abundances (Grouped) CV [%]: OE, Sample	Abundances (Grouped) CV [%]: WT, Control	Quan Info	Found in Sample: [S1] F1: Sample, KD	Found in Sample: [S2] F2: Sample, KD	Found in Sample: [S3] F3: Sample, KD	Found in Sample: [S4] F4: Sample, KD	Found in Sample: [S5] F5: Sample, OE	Found in Sample: [S6] F6: Sample, OE	Found in Sample: [S7] F7: Sample, OE	Found in Sample: [S8] F8: Sample, OE	Found in Sample: [S9] F9: Control, WT	Found in Sample: [S10] F10: Control, WT	Found in Sample: [S11] F11: Control, WT	Found in Sample: [S12] F12: Control, WT	Confidence (by Search Engine): Sequest HT	Percolator q-Value (by Search Engine): Sequest HT	Percolator PEP (by Search Engine): Sequest HT	XCorr (by Search Engine): Sequest HT	Top Apex RT [min]
	FALSE	High	[K].VMSEFNNNFR.[Q]	1xOxidation [M2]	0.000556119	0.000173317	1	1	15	P08962	P08962 [111-120]		CD63 antigen OS=Homo sapiens OX=9606 GN=CD63 PE=1 SV=2	0	1273.56	0.271	1.998	0.542	0.883489	0.868837	0.932857	13.47	15.03	12.87	170.4	46.2	83.4	13.35	9.41	10.43		High	High	High	Peak Found	High	High	High	High	High	High	High	High	High	2.653e-05	5.845e-06	2.28	49.79
	FALSE	High	[K].VMSEFNNNFR.[Q]		0.000385933	0.000173317	1	1	5	P08962	P08962 [111-120]		CD63 antigen OS=Homo sapiens OX=9606 GN=CD63 PE=1 SV=2	0	1257.57	0.308	2.029	0.631	0.958802	0.814899	0.999965	30.03	31.87	16.69	170.2	51.2	78.5	24.83	17.24	10.58		Peak Found	High	Peak Found	Peak Found	High	Peak Found	Peak Found	Peak Found	Peak Found	High	High	High	High	2.653e-05	3.524e-06	2.3	58.94
FALSE	High	Master Protein	P11274	Breakpoint cluster region protein OS=Homo sapiens OX=9606 GN=BCR PE=1 SV=2	0	17.14	3	1	12	1	1271	142.7	7.03	49.42	1	cell adhesion;cell organization and biogenesis;protein metabolism;other metabolic processes;transport;developmental processes;signal transduction;other biological processes	plasma membrane;other membranes;cytosol;other cell component	enzyme regulator activity;kinase activity;other molecular function	Pf00168, Pf00620, Pf00621, Pf09036, Pf19057	613	ENSG00000186716	hsa:613; P11274; P78501; Q12842; Q4LE80; Q6NZI3	Pathways in cancer; Chronic myeloid leukemia	Imatinib and chronic myeloid leukemia; Extrafollicular B cell activation by SARS-CoV-2	RHOC GTPase cycle; RHOA GTPase cycle; CDC42 GTPase cycle; RAC1 GTPase cycle; RAC2 GTPase cycle; RAC3 GTPase cycle; RHOB GTPase cycle; Signaling by cytosolic FGFR1 fusion mutants; Signaling by FGFR1 in disease	13	0							BCR	120.9	57.7	121.4	18.04	33.16	63.92	High	High	High	Peak Found	High	High	Peak Found	High	High
	Checked	Confidence	Annotated Sequence	Modifications	Qvality PEP	Qvality q-value	# Protein Groups	# Proteins	# PSMs	Master Protein Accessions	Positions in Master Proteins	Modifications in Master Proteins	Master Protein Descriptions	# Missed Cleavages	Theo. MH+ [Da]	Abundance Ratio: (OE, Sample) / (KD, Sample)	Abundance Ratio: (KD, Sample) / (WT, Control)	Abundance Ratio: (OE, Sample) / (WT, Control)	Abundance Ratio Adj. P-Value: (OE, Sample) / (KD, Sample)	Abundance Ratio Adj. P-Value: (KD, Sample) / (WT, Control)	Abundance Ratio Adj. P-Value: (OE, Sample) / (WT, Control)	Abundance Ratio Variability [%]: (OE, Sample) / (KD, Sample)	Abundance Ratio Variability [%]: (KD, Sample) / (WT, Control)	Abundance Ratio Variability [%]: (OE, Sample) / (WT, Control)	Abundances (Grouped): KD, Sample	Abundances (Grouped): OE, Sample	Abundances (Grouped): WT, Control	Abundances (Grouped) CV [%]: KD, Sample	Abundances (Grouped) CV [%]: OE, Sample	Abundances (Grouped) CV [%]: WT, Control	Quan Info	Found in Sample: [S1] F1: Sample, KD	Found in Sample: [S2] F2: Sample, KD	Found in Sample: [S3] F3: Sample, KD	Found in Sample: [S4] F4: Sample, KD	Found in Sample: [S5] F5: Sample, OE	Found in Sample: [S6] F6: Sample, OE	Found in Sample: [S7] F7: Sample, OE	Found in Sample: [S8] F8: Sample, OE	Found in Sample: [S9] F9: Control, WT	Found in Sample: [S10] F10: Control, WT	Found in Sample: [S11] F11: Control, WT	Found in Sample: [S12] F12: Control, WT	Confidence (by Search Engine): Sequest HT	Percolator q-Value (by Search Engine): Sequest HT	Percolator PEP (by Search Engine): Sequest HT	XCorr (by Search Engine): Sequest HT	Top Apex RT [min]
	FALSE	High	[R].ASASRPQPAPADGADPPPAEEPEARPDGEGSPGK.[A]	1xPhospho [S31(100)]	9.29612e-08	0.000173317	1	1	12	P11274	P11274 [92-125]	P11274 1xPhospho [S122(100)]	Breakpoint cluster region protein OS=Homo sapiens OX=9606 GN=BCR PE=1 SV=2	0	3388.51	0.513	0.943	0.475	0.992199	0.86567	0.739308	35.07	31.68	29.33	120.9	57.7	121.4	18.04	33.16	63.92		High	High	High	Peak Found	High	High	Peak Found	High	High	Peak Found	High	High	High	2.653e-05	3.584e-11	5.63	43.07
TRUE	High	Master Protein	Q96RT1	Erbin OS=Homo sapiens OX=9606 GN=ERBIN PE=1 SV=2	0	27.849	6	5	41	5	1412	158.2	5.5	119.1	5	cell adhesion;cell organization and biogenesis;transport;signal transduction;other biological processes	extracellular matrix;plasma membrane;other membranes;nucleus;other cell component	signal transduction activity or receptor binding;cytoskeletal activity	Pf00595, Pf13855	55914	ENSG00000112851	A0AVR1; B4E3F1; B7ZLV9; E7EQW9; E9PCR8; hsa:55914; Q1RMD0; Q86W38; Q96RT1; Q9NR18; Q9NW48; Q9ULJ5	NOD-like receptor signaling pathway	Nucleotide-binding oligomerization domain (NOD) pathway; Nod-like receptor (NLR) signaling pathway; Pathways affected in adenoid cystic carcinoma	RHOC GTPase cycle; RHOA GTPase cycle; RHOB GTPase cycle; RAC1 GTPase cycle; RHOG GTPase cycle; RAC2 GTPase cycle; RAC3 GTPase cycle; Downregulation of ERBB2 signaling; Signaling by ERBB2 KD Mutants; Signaling by ERBB2 TMD/JMD mutants; Signaling by ERBB2 ECD mutants; Constitutive Signaling by Overexpressed ERBB2; Drug-mediated inhibition of ERBB2 signaling; Resistance of ERBB2 KD mutants to trastu…	27	0							ERBIN	114.4	101.5	84.1	18.2	9.97	21.04	High	High	High	Peak Found	High	High	High	High	High
	Checked	Confidence	Annotated Sequence	Modifications	Qvality PEP	Qvality q-value	# Protein Groups	# Proteins	# PSMs	Master Protein Accessions	Positions in Master Proteins	Modifications in Master Proteins	Master Protein Descriptions	# Missed Cleavages	Theo. MH+ [Da]	Abundance Ratio: (OE, Sample) / (KD, Sample)	Abundance Ratio: (KD, Sample) / (WT, Control)	Abundance Ratio: (OE, Sample) / (WT, Control)	Abundance Ratio Adj. P-Value: (OE, Sample) / (KD, Sample)	Abundance Ratio Adj. P-Value: (KD, Sample) / (WT, Control)	Abundance Ratio Adj. P-Value: (OE, Sample) / (WT, Control)	Abundance Ratio Variability [%]: (OE, Sample) / (KD, Sample)	Abundance Ratio Variability [%]: (KD, Sample) / (WT, Control)	Abundance Ratio Variability [%]: (OE, Sample) / (WT, Control)	Abundances (Grouped): KD, Sample	Abundances (Grouped): OE, Sample	Abundances (Grouped): WT, Control	Abundances (Grouped) CV [%]: KD, Sample	Abundances (Grouped) CV [%]: OE, Sample	Abundances (Grouped) CV [%]: WT, Control	Quan Info	Found in Sample: [S1] F1: Sample, KD	Found in Sample: [S2] F2: Sample, KD	Found in Sample: [S3] F3: Sample, KD	Found in Sample: [S4] F4: Sample, KD	Found in Sample: [S5] F5: Sample, OE	Found in Sample: [S6] F6: Sample, OE	Found in Sample: [S7] F7: Sample, OE	Found in Sample: [S8] F8: Sample, OE	Found in Sample: [S9] F9: Control, WT	Found in Sample: [S10] F10: Control, WT	Found in Sample: [S11] F11: Control, WT	Found in Sample: [S12] F12: Control, WT	Confidence (by Search Engine): Sequest HT	Percolator q-Value (by Search Engine): Sequest HT	Percolator PEP (by Search Engine): Sequest HT	XCorr (by Search Engine): Sequest HT	Top Apex RT [min]
	FALSE	High	[R].QSSVSSTASVNLGDPGSTR.[R]	1xPhospho [S2(89.4)]	8.26352e-05	0.000173317	1	1	3	Q96RT1	Q96RT1 [1077-1095]	Q96RT1 1xPhospho [S1078(89.4)]	Erbin OS=Homo sapiens OX=9606 GN=ERBIN PE=1 SV=2	0	1929.85	0.656	1.437	1.108	0.966314	0.994114	0.559358	98.63	116.61	80.23	117.1	88.4	94.5	74.54	76.77	74.98		Peak Found	Peak Found	Not Found	Not Found	High	High	Peak Found	Peak Found	Not Found	Not Found	Peak Found	Peak Found	High	2.653e-05	4.232e-07	3.83	55.11
	TRUE	High	[K].IRQEDENFNSLLQNGDILNSSTEEK.[F]	1xPhospho [S21(78.6)]	7.6303e-05	0.000173317	1	1	6	Q96RT1	Q96RT1 [695-719]	Q96RT1 1xPhospho [S715(78.6)]	Erbin OS=Homo sapiens OX=9606 GN=ERBIN PE=1 SV=2	1	2973.35	0.062	2.566	0.262	0.00865776	0.347175	0.0437123	117.22	132.21	141.3	244.6	7.9	47.5	51.35	135.76	112.16		High	High	Peak Found	Peak Found	High	Not Found	Peak Found	Not Found	High	High	High	Not Found	High	2.653e-05	3.765e-07	4.89	77.74
	FALSE	High	[R].SESTENQSYAK.[H]	1xPhospho [S3(99.4)]	0.000141537	0.000173317	1	1	8	Q96RT1	Q96RT1 [1013-1023]	Q96RT1 1xPhospho [S1015(99.4)]	Erbin OS=Homo sapiens OX=9606 GN=ERBIN PE=1 SV=2	0	1323.51	0.416	1.481	0.626	0.984183	0.989643	0.999965	22.8	36.05	24.26	144.3	60	95.8	19.14	9.79	39.15		High	High	Peak Found	Peak Found	High	High	Peak Found	High	Peak Found	High	High	High	High	2.653e-05	8.822e-07	3.48	23.57
	FALSE	High	[K].STEDLSPQK.[S]	1xPhospho [S6(100)]	0.00166326	0.000173317	1	1	18	Q96RT1	Q96RT1 [852-860]	Q96RT1 1xPhospho [S857(100)]	Erbin OS=Homo sapiens OX=9606 GN=ERBIN PE=1 SV=2	0	1084.46	0.385	1.588	0.612	0.977758	0.982811	0.993313	17.26	17.33	26.38	148.9	57.3	93.7	8.49	20.63	44.28		High	High	High	Peak Found	High	High	High	High	High	High	High	High	High	2.653e-05	2.653e-05	2.86	27.15
	TRUE	High	[K].HIVNHDDVFEESEELSSDEEMK.[M]	1xOxidation [M21]; 2xPhospho [S16(100); S17(100)]	0.00215451	0.000173317	1	1	6	Q96RT1	Q96RT1 [587-608]	Q96RT1 2xPhospho [S602(100); S603(100)]	Erbin OS=Homo sapiens OX=9606 GN=ERBIN PE=1 SV=2	0	2794.05	24.221	0.364	12.077	1.11255e-05	0.000150893	1.11636e-10	36.42	267.21	380.72	10.6	268.3	21.2	39.18	11.75	112.97		Not Found	Not Found	Not Found	Not Found	High	High	Peak Found	High	Peak Found	Not Found	Not Found	High	High	2.653e-05	3.796e-05	4.22	70.33
FALSE	High	Master Protein	O75044	SLIT-ROBO Rho GTPase-activating protein 2 OS=Homo sapiens OX=9606 GN=SRGAP2 PE=1 SV=3	0	12.006	9	4	12	4	1071	120.8	6.7	21.91	4	cell adhesion;cell organization and biogenesis;developmental processes;signal transduction;other biological processes	plasma membrane;other membranes;cytosol;nucleus;other cell component	enzyme regulator activity;other molecular function	Pf00018, Pf00611, Pf00620	23380	ENSG00000266028	A2RUF3; hsa:23380; O75044	Axon guidance		RHO GTPases Activate Formins; CDC42 GTPase cycle; RAC1 GTPase cycle; RHOQ GTPase cycle; RAC3 GTPase cycle; RHOF GTPase cycle; RHOU GTPase cycle; Inactivation of CDC42 and RAC1	9	0							SRGAP2	166.5	48.8	84.7	38.91	14.48	12.27	High	High	High	Peak Found	Peak Found	Peak Found	High	Peak Found	High
	Checked	Confidence	Annotated Sequence	Modifications	Qvality PEP	Qvality q-value	# Protein Groups	# Proteins	# PSMs	Master Protein Accessions	Positions in Master Proteins	Modifications in Master Proteins	Master Protein Descriptions	# Missed Cleavages	Theo. MH+ [Da]	Abundance Ratio: (OE, Sample) / (KD, Sample)	Abundance Ratio: (KD, Sample) / (WT, Control)	Abundance Ratio: (OE, Sample) / (WT, Control)	Abundance Ratio Adj. P-Value: (OE, Sample) / (KD, Sample)	Abundance Ratio Adj. P-Value: (KD, Sample) / (WT, Control)	Abundance Ratio Adj. P-Value: (OE, Sample) / (WT, Control)	Abundance Ratio Variability [%]: (OE, Sample) / (KD, Sample)	Abundance Ratio Variability [%]: (KD, Sample) / (WT, Control)	Abundance Ratio Variability [%]: (OE, Sample) / (WT, Control)	Abundances (Grouped): KD, Sample	Abundances (Grouped): OE, Sample	Abundances (Grouped): WT, Control	Abundances (Grouped) CV [%]: KD, Sample	Abundances (Grouped) CV [%]: OE, Sample	Abundances (Grouped) CV [%]: WT, Control	Quan Info	Found in Sample: [S1] F1: Sample, KD	Found in Sample: [S2] F2: Sample, KD	Found in Sample: [S3] F3: Sample, KD	Found in Sample: [S4] F4: Sample, KD	Found in Sample: [S5] F5: Sample, OE	Found in Sample: [S6] F6: Sample, OE	Found in Sample: [S7] F7: Sample, OE	Found in Sample: [S8] F8: Sample, OE	Found in Sample: [S9] F9: Control, WT	Found in Sample: [S10] F10: Control, WT	Found in Sample: [S11] F11: Control, WT	Found in Sample: [S12] F12: Control, WT	Confidence (by Search Engine): Sequest HT	Percolator q-Value (by Search Engine): Sequest HT	Percolator PEP (by Search Engine): Sequest HT	XCorr (by Search Engine): Sequest HT	Top Apex RT [min]
	FALSE	High	[R].GGSMEDYCDSPHGETTSVEDSTQDVTAEHHTSDDECEPIEAIAK.[F]	2xCarbamidomethyl [C8; C36]; 1xOxidation [M4]; 1xPhospho [T/S/Y]	0.00483643	0.000173317	1	1	2	O75044	O75044 [693-736]		SLIT-ROBO Rho GTPase-activating protein 2 OS=Homo sapiens OX=9606 GN=SRGAP2 PE=1 SV=3	0	4932.92	0.141	4.241	1.074	0.261324	0.0881133		113.3	116.84	68.1	214.4	46.1	39.6	96.1	42.25	58.31		High	High	Not Found	Not Found	Not Found	Not Found	Not Found	Not Found	Not Found	Not Found	Not Found	Not Found	High	2.653e-05	0.0001143	3.75	66.95
	FALSE	High	[R].SPDSTANVR.[I]	1xPhospho [S1(99.9)]	0.00578251	0.000333495	1	2	7	O75044	O75044 [206-214]	O75044 1xPhospho [S206(99.9)]	SLIT-ROBO Rho GTPase-activating protein 2 OS=Homo sapiens OX=9606 GN=SRGAP2 PE=1 SV=3	0	1026.43	0.353	1.377	0.508	0.984183	0.999923	0.999965	15.19	19.26	18.19	145.4	51.4	103.3	17.6	6.83	14.41		High	High	Peak Found	Peak Found	Peak Found	Peak Found	High	Peak Found	High	High	High	High	High	4.845e-05	0.0001463	2.19	21.79
	FALSE	High	[K].TSPVVAPTSEPSSPLHTQLLKDPEPAFQR.[S]	2xPhospho [S12(80.1); S/T]	0.0596955	0.00229462	1	1	2	O75044	O75044 [982-1010]	O75044 2xPhospho [S993(80.1); S/T]	SLIT-ROBO Rho GTPase-activating protein 2 OS=Homo sapiens OX=9606 GN=SRGAP2 PE=1 SV=3	1	3289.55																No Quan Values	Not Found	Not Found	High	Not Found	Not Found	Not Found	Not Found	Not Found	Not Found	High	Not Found	Not Found	High	0.0003875	0.003606	3.72
	FALSE	High	[K].TNATSPGVNSSTSPQSTDK.[S]	1xPhospho [S/T]	0.151956	0.00877275	1	1	1	O75044	O75044 [1049-1067]		SLIT-ROBO Rho GTPase-activating protein 2 OS=Homo sapiens OX=9606 GN=SRGAP2 PE=1 SV=3	0	1958.83	0.368	2.594	0.954	0.997802	0.648026	0.728663	43.71	48.93	30.35	174.9	61.1	64	32.3	30.09	34.01		Not Found	Peak Found	High	Peak Found	Peak Found	Not Found	Peak Found	Peak Found	Peak Found	Peak Found	Peak Found	Not Found	High	0.001554	0.01636	1.51	30.78
FALSE	High	Master Protein	P35221	Catenin alpha-1 OS=Homo sapiens OX=9606 GN=CTNNA1 PE=1 SV=1	0	12.849	2	1	15	1	906	100	6.29	70.13	1	cell adhesion;cell cycle OR cell proliferation;cell organization and biogenesis;stress response;developmental processes;signal transduction;other biological processes	plasma membrane;other membranes;cytosol;cytoskeleton;other cell component	cytoskeletal activity;other molecular function	Pf01044	1495	ENSG00000044115	hsa:1495; P35221; Q12795; Q8N1C0	Hippo signaling pathway; Adherens junction; Leukocyte transendothelial migration; Bacterial invasion of epithelial cells; Pathways in cancer; Endometrial cancer; Gastric cancer; Arrhythmogenic right ventricular cardiomyopathy	Arrhythmogenic right ventricular cardiomyopathy; Apoptosis-related network due to altered Notch3 in ovarian cancer; VEGFA-VEGFR2 signaling pathway; White fat cell differentiation; Endometrial cancer; Mechanoregulation and pathology of YAP/TAZ via Hippo and non-Hippo mechanisms; Hippo-Merlin signaling dysregulation; Malignant pleural mesothelioma	RHO GTPases activate IQGAPs; Myogenesis; VEGFR2 mediated vascular permeability; Adherens junctions interactions	20	0							CTNNA1	76	128.6	95.3	16.66	11.77	41.94	High	High	High	Peak Found	High	High	High	High	High
	Checked	Confidence	Annotated Sequence	Modifications	Qvality PEP	Qvality q-value	# Protein Groups	# Proteins	# PSMs	Master Protein Accessions	Positions in Master Proteins	Modifications in Master Proteins	Master Protein Descriptions	# Missed Cleavages	Theo. MH+ [Da]	Abundance Ratio: (OE, Sample) / (KD, Sample)	Abundance Ratio: (KD, Sample) / (WT, Control)	Abundance Ratio: (OE, Sample) / (WT, Control)	Abundance Ratio Adj. P-Value: (OE, Sample) / (KD, Sample)	Abundance Ratio Adj. P-Value: (KD, Sample) / (WT, Control)	Abundance Ratio Adj. P-Value: (OE, Sample) / (WT, Control)	Abundance Ratio Variability [%]: (OE, Sample) / (KD, Sample)	Abundance Ratio Variability [%]: (KD, Sample) / (WT, Control)	Abundance Ratio Variability [%]: (OE, Sample) / (WT, Control)	Abundances (Grouped): KD, Sample	Abundances (Grouped): OE, Sample	Abundances (Grouped): WT, Control	Abundances (Grouped) CV [%]: KD, Sample	Abundances (Grouped) CV [%]: OE, Sample	Abundances (Grouped) CV [%]: WT, Control	Quan Info	Found in Sample: [S1] F1: Sample, KD	Found in Sample: [S2] F2: Sample, KD	Found in Sample: [S3] F3: Sample, KD	Found in Sample: [S4] F4: Sample, KD	Found in Sample: [S5] F5: Sample, OE	Found in Sample: [S6] F6: Sample, OE	Found in Sample: [S7] F7: Sample, OE	Found in Sample: [S8] F8: Sample, OE	Found in Sample: [S9] F9: Control, WT	Found in Sample: [S10] F10: Control, WT	Found in Sample: [S11] F11: Control, WT	Found in Sample: [S12] F12: Control, WT	Confidence (by Search Engine): Sequest HT	Percolator q-Value (by Search Engine): Sequest HT	Percolator PEP (by Search Engine): Sequest HT	XCorr (by Search Engine): Sequest HT	Top Apex RT [min]
	FALSE	High	[R].TPEELDDSDFETEDFDVR.[S]	1xPhospho [S8(100)]	1.68082e-09	0.000173317	1	1	15	P35221	P35221 [634-651]	P35221 1xPhospho [S641(100)]	Catenin alpha-1 OS=Homo sapiens OX=9606 GN=CTNNA1 PE=1 SV=1	0	2238.86	1.704	0.745	1.314	0.793992	0.598196	0.95002	17.64	51.24	50.49	76	128.6	95.3	16.66	11.77	41.94		High	High	High	Peak Found	High	High	High	High	High	Peak Found	High	High	High	2.653e-05	1.417e-13	5.48	79.06
FALSE	High	Master Protein	Q9H792	Inactive tyrosine-protein kinase PEAK1 OS=Homo sapiens OX=9606 GN=PEAK1 PE=1 SV=4	0	14.963	4	4	18	4	1746	193	6.89	41.59	4	cell adhesion;cell organization and biogenesis;protein metabolism;other metabolic processes;other biological processes	cytoskeleton;other cell component	kinase activity;other molecular function	Pf00069	79834	ENSG00000173517	hsa:79834; Q6ZS78; Q8NAZ4; Q8NCM3; Q8TEG7; Q9H792			RHOV GTPase cycle; RHOU GTPase cycle	2	0							PEAK1	166.5	46	87.5	14.41	56.22	19.87	High	High	High	Peak Found	Peak Found	Peak Found	High	Peak Found	High
	Checked	Confidence	Annotated Sequence	Modifications	Qvality PEP	Qvality q-value	# Protein Groups	# Proteins	# PSMs	Master Protein Accessions	Positions in Master Proteins	Modifications in Master Proteins	Master Protein Descriptions	# Missed Cleavages	Theo. MH+ [Da]	Abundance Ratio: (OE, Sample) / (KD, Sample)	Abundance Ratio: (KD, Sample) / (WT, Control)	Abundance Ratio: (OE, Sample) / (WT, Control)	Abundance Ratio Adj. P-Value: (OE, Sample) / (KD, Sample)	Abundance Ratio Adj. P-Value: (KD, Sample) / (WT, Control)	Abundance Ratio Adj. P-Value: (OE, Sample) / (WT, Control)	Abundance Ratio Variability [%]: (OE, Sample) / (KD, Sample)	Abundance Ratio Variability [%]: (KD, Sample) / (WT, Control)	Abundance Ratio Variability [%]: (OE, Sample) / (WT, Control)	Abundances (Grouped): KD, Sample	Abundances (Grouped): OE, Sample	Abundances (Grouped): WT, Control	Abundances (Grouped) CV [%]: KD, Sample	Abundances (Grouped) CV [%]: OE, Sample	Abundances (Grouped) CV [%]: WT, Control	Quan Info	Found in Sample: [S1] F1: Sample, KD	Found in Sample: [S2] F2: Sample, KD	Found in Sample: [S3] F3: Sample, KD	Found in Sample: [S4] F4: Sample, KD	Found in Sample: [S5] F5: Sample, OE	Found in Sample: [S6] F6: Sample, OE	Found in Sample: [S7] F7: Sample, OE	Found in Sample: [S8] F8: Sample, OE	Found in Sample: [S9] F9: Control, WT	Found in Sample: [S10] F10: Control, WT	Found in Sample: [S11] F11: Control, WT	Found in Sample: [S12] F12: Control, WT	Confidence (by Search Engine): Sequest HT	Percolator q-Value (by Search Engine): Sequest HT	Percolator PEP (by Search Engine): Sequest HT	XCorr (by Search Engine): Sequest HT	Top Apex RT [min]
	FALSE	High	[K].ASTVLSQIVASIQPPQSPPETPQSGPK.[A]	1xPhospho [S17(99.7)]	1.99389e-05	0.000173317	1	1	6	Q9H792	Q9H792 [763-789]	Q9H792 1xPhospho [S779(99.7)]	Inactive tyrosine-protein kinase PEAK1 OS=Homo sapiens OX=9606 GN=PEAK1 PE=1 SV=4	0	2824.41	0.404	1.748	0.533	0.984183	0.982811	0.982776	105.12	40.02	94.78	167.4	45.8	86.8	38.74	87.16	21.9		High	High	High	Peak Found	Peak Found	Not Found	Peak Found	Not Found	Peak Found	Peak Found	High	High	High	2.653e-05	5.928e-08	4.43	85.79
	FALSE	High	[K].SAPTSPTATNISSK.[T]	1xPhospho [S5(92.3)]	0.0355583	0.00128937	1	1	1	Q9H792	Q9H792 [568-581]	Q9H792 1xPhospho [S572(92.3)]	Inactive tyrosine-protein kinase PEAK1 OS=Homo sapiens OX=9606 GN=PEAK1 PE=1 SV=4	0	1441.66																No Quan Values	Not Found	Not Found	Not Found	Not Found	Not Found	Not Found	Not Found	Not Found	Not Found	Not Found	Not Found	High	High	0.0002296	0.00169	1.85
	FALSE	High	[R].SHSSPSQIPK.[K]	1xPhospho [S]	0.0465788	0.00164529	1	1	10	Q9H792	Q9H792 [1033-1042]		Inactive tyrosine-protein kinase PEAK1 OS=Homo sapiens OX=9606 GN=PEAK1 PE=1 SV=4	0	1147.51	0.361	1.873	0.64	0.989436	0.982811	0.999965	56.87	50.39	30.06	162.1	50.3	87.6	48.39	27.77	18.73		High	High	High	Peak Found	Peak Found	Peak Found	High	Peak Found	High	High	High	High	High	0.0002898	0.002477	2.3	24.21
	FALSE	High	[K].LVTSPQSEPPAPFPPPR.[S]	1xPhospho [T/S]	0.068143	0.00278375	1	1	1	Q9H792	Q9H792 [858-874]		Inactive tyrosine-protein kinase PEAK1 OS=Homo sapiens OX=9606 GN=PEAK1 PE=1 SV=4	0	1896.93	0.179	1.312	0.241	0.7065	0.999759	0.213261	99.4	36.12	106.35	162.4	20.6	117	44.64	74.13	42.87		Peak Found	Peak Found	Peak Found	Not Found	Not Found	Not Found	Not Found	Not Found	Peak Found	Not Found	High	Peak Found	High	0.0004479	0.004389	1.74	68.64
FALSE	High	Master Protein	P55196	Afadin OS=Homo sapiens OX=9606 GN=AFDN PE=1 SV=3	0	45.766	5	5	105	5	1824	206.7	6.47	366.95	5	cell adhesion;cell-cell signaling;cell organization and biogenesis;signal transduction;other biological processes	plasma membrane;other membranes;cytosol;nucleus;other cell component	cytoskeletal activity;other molecular function	Pf00498, Pf00595, Pf00788, Pf01843	4301	ENSG00000130396	hsa:4301; O75087; O75088; O75089; P55196; Q59FP0; Q5TIG6; Q5TIG7; Q9NSN7; Q9NU92	Ras signaling pathway; Rap1 signaling pathway; cAMP signaling pathway; Adherens junction; Tight junction; Leukocyte transendothelial migration	VEGFA-VEGFR2 signaling pathway; Ras signaling; 1q21.1 copy number variation syndrome		9	0							AFDN	135.7	72.1	92.2	11.97	5.09	12.13	High	High	High	Peak Found	High	High	High	High	High
	Checked	Confidence	Annotated Sequence	Modifications	Qvality PEP	Qvality q-value	# Protein Groups	# Proteins	# PSMs	Master Protein Accessions	Positions in Master Proteins	Modifications in Master Proteins	Master Protein Descriptions	# Missed Cleavages	Theo. MH+ [Da]	Abundance Ratio: (OE, Sample) / (KD, Sample)	Abundance Ratio: (KD, Sample) / (WT, Control)	Abundance Ratio: (OE, Sample) / (WT, Control)	Abundance Ratio Adj. P-Value: (OE, Sample) / (KD, Sample)	Abundance Ratio Adj. P-Value: (KD, Sample) / (WT, Control)	Abundance Ratio Adj. P-Value: (OE, Sample) / (WT, Control)	Abundance Ratio Variability [%]: (OE, Sample) / (KD, Sample)	Abundance Ratio Variability [%]: (KD, Sample) / (WT, Control)	Abundance Ratio Variability [%]: (OE, Sample) / (WT, Control)	Abundances (Grouped): KD, Sample	Abundances (Grouped): OE, Sample	Abundances (Grouped): WT, Control	Abundances (Grouped) CV [%]: KD, Sample	Abundances (Grouped) CV [%]: OE, Sample	Abundances (Grouped) CV [%]: WT, Control	Quan Info	Found in Sample: [S1] F1: Sample, KD	Found in Sample: [S2] F2: Sample, KD	Found in Sample: [S3] F3: Sample, KD	Found in Sample: [S4] F4: Sample, KD	Found in Sample: [S5] F5: Sample, OE	Found in Sample: [S6] F6: Sample, OE	Found in Sample: [S7] F7: Sample, OE	Found in Sample: [S8] F8: Sample, OE	Found in Sample: [S9] F9: Control, WT	Found in Sample: [S10] F10: Control, WT	Found in Sample: [S11] F11: Control, WT	Found in Sample: [S12] F12: Control, WT	Confidence (by Search Engine): Sequest HT	Percolator q-Value (by Search Engine): Sequest HT	Percolator PEP (by Search Engine): Sequest HT	XCorr (by Search Engine): Sequest HT	Top Apex RT [min]
	FALSE	High	[K].QGAIYHGLATLLNQPSPMMQR.[I]	2xOxidation [M18; M19]; 1xPhospho [S16(100)]	8.20881e-05	0.000173317	1	1	9	P55196	P55196 [1092-1112]	P55196 1xPhospho [S1107(100)]	Afadin OS=Homo sapiens OX=9606 GN=AFDN PE=1 SV=3	0	2438.14	0.513	1.487	0.771	0.990085	0.990767	0.999965	28.8	24.6	13.73	138	68.8	93.2	25.12	12.22	9.17		High	High	High	Peak Found	Peak Found	High	Peak Found	High	High	Peak Found	High	High	High	2.653e-05	4.193e-07	4.84	78.62
	FALSE	High	[K].QGAIYHGLATLLNQPSPMMQR.[I]	1xOxidation [M]; 1xPhospho [S16(100)]	0.000159516	0.000173317	1	1	8	P55196	P55196 [1092-1112]	P55196 1xPhospho [S1107(100)]	Afadin OS=Homo sapiens OX=9606 GN=AFDN PE=1 SV=3	0	2422.14	0.699	1.083	0.805	0.98384	0.982811	0.999965	55.63	33.49	42.19	108.2	87.1	104.7	39.07	41.3	26.54		Peak Found	High	High	Peak Found	Peak Found	Peak Found	Peak Found	Peak Found	High	High	High	Peak Found	High	2.653e-05	1.04e-06	4.44	80.02
	FALSE	High	[R].LFSQGQDVSNK.[V]	1xPhospho [S3(100)]	0.000209457	0.000173317	1	1	18	P55196	P55196 [1797-1807]	P55196 1xPhospho [S1799(100)]	Afadin OS=Homo sapiens OX=9606 GN=AFDN PE=1 SV=3	0	1302.57	0.658	1.424	0.937	0.992199	0.996719	0.999965	20.79	26.82	21.2	126.4	84.7	88.8	28.16	5.51	18.63		High	High	High	Peak Found	High	High	Peak Found	High	Peak Found	High	High	High	High	2.653e-05	1.525e-06	3.32	53.38
	FALSE	High	[R].SSPNVANQPPSPGGK.[S]	1xPhospho [S11(100)]	2.99317e-07	0.000173317	1	1	41	P55196	P55196 [1172-1186]	P55196 1xPhospho [S1182(100)]	Afadin OS=Homo sapiens OX=9606 GN=AFDN PE=1 SV=3	0	1516.68	0.419	1.754	0.75	0.982663	0.976774	0.999965	19.66	19.11	19.19	149.5	65.3	85.2	11.61	14.53	13.34		High	High	High	Peak Found	High	High	High	High	Peak Found	High	High	High	High	2.653e-05	1.808e-10	4.56	32.15
	FALSE	High	[K].SQDADSPGSSGAPENLTFK.[E]	1xPhospho [S6(100)]	5.61063e-08	0.000173317	1	1	18	P55196	P55196 [1774-1792]	P55196 1xPhospho [S1779(100)]	Afadin OS=Homo sapiens OX=9606 GN=AFDN PE=1 SV=3	0	1987.83	0.664	1.123	0.76	0.98644	0.982811	0.999965	18.29	30.15	21.85	116.9	79.1	104	16.61	10.32	37.55		High	High	High	Peak Found	High	High	Peak Found	High	High	High	High	High	High	2.653e-05	1.783e-11	5.41	63.45
	FALSE	High	[R].DYEPPSPSPAPGAPPPPPQR.[N]	1xPhospho [S8(100)]	0.00233302	0.000173317	1	1	11	P55196	P55196 [1691-1710]	P55196 1xPhospho [S1698(100)]	Afadin OS=Homo sapiens OX=9606 GN=AFDN PE=1 SV=3	0	2133.96	0.703	1.16	0.999	0.98384	0.982811	0.95002	31.66	47.87	18.7	120.1	90.4	89.5	30.79	8.38	20.06		High	Peak Found	High	Peak Found	High	High	Peak Found	High	Peak Found	High	High	Peak Found	High	2.653e-05	4.213e-05	3.36	57.17
TRUE	High	Master Protein	P49023	Paxillin OS=Homo sapiens OX=9606 GN=PXN PE=1 SV=3	0	76.924	20	7	114	7	591	64.5	6.19	348.57	7	cell adhesion;cell organization and biogenesis;RNA metabolism OR transcription;stress response;signal transduction;other biological processes	plasma membrane;other membranes;cytosol;cytoskeleton;other cell component	signal transduction activity or receptor binding;cytoskeletal activity;other molecular function	Pf00412, Pf03535	5829	ENSG00000089159	B2RAI3; B7ZMB4; hsa:5829; O14970; O14971; O60360; P49023; Q5HYA4	Chemokine signaling pathway; VEGF signaling pathway; Focal adhesion; Leukocyte transendothelial migration; Regulation of actin cytoskeleton; Bacterial invasion of epithelial cells; Shigellosis; Yersinia infection; Human cytomegalovirus infection; Human papillomavirus infection; Human immunodeficiency virus 1 infection; Viral carcinogenesis; Proteoglycans in cancer	Integrin-mediated cell adhesion; Prolactin signaling pathway; Oncostatin M signaling pathway; Focal adhesion; Hepatocyte growth factor receptor signaling; RAC1/PAK1/p38/MMP2 pathway; VEGFA-VEGFR2 signaling pathway; Chemokine signaling pathway; MFAP5 effect on permeability and motility of endothelial cells via cytoskeleton rearrangement; Gastrin signaling pathway; 3q29 copy number variation syndro…	VEGFA-VEGFR2 Pathway; GAB1 signalosome; Smooth Muscle Contraction; PTK6 Regulates RHO GTPases, RAS GTPase and MAP kinases; Localization of the PINCH-ILK-PARVIN complex to focal adhesions; Regulation of cytoskeletal remodeling and cell spreading by IPP complex components	32	0							PXN	134.9	77.5	87.7	17.8	16.97	23.49	High	High	High	High	High	High	High	High	High
	Checked	Confidence	Annotated Sequence	Modifications	Qvality PEP	Qvality q-value	# Protein Groups	# Proteins	# PSMs	Master Protein Accessions	Positions in Master Proteins	Modifications in Master Proteins	Master Protein Descriptions	# Missed Cleavages	Theo. MH+ [Da]	Abundance Ratio: (OE, Sample) / (KD, Sample)	Abundance Ratio: (KD, Sample) / (WT, Control)	Abundance Ratio: (OE, Sample) / (WT, Control)	Abundance Ratio Adj. P-Value: (OE, Sample) / (KD, Sample)	Abundance Ratio Adj. P-Value: (KD, Sample) / (WT, Control)	Abundance Ratio Adj. P-Value: (OE, Sample) / (WT, Control)	Abundance Ratio Variability [%]: (OE, Sample) / (KD, Sample)	Abundance Ratio Variability [%]: (KD, Sample) / (WT, Control)	Abundance Ratio Variability [%]: (OE, Sample) / (WT, Control)	Abundances (Grouped): KD, Sample	Abundances (Grouped): OE, Sample	Abundances (Grouped): WT, Control	Abundances (Grouped) CV [%]: KD, Sample	Abundances (Grouped) CV [%]: OE, Sample	Abundances (Grouped) CV [%]: WT, Control	Quan Info	Found in Sample: [S1] F1: Sample, KD	Found in Sample: [S2] F2: Sample, KD	Found in Sample: [S3] F3: Sample, KD	Found in Sample: [S4] F4: Sample, KD	Found in Sample: [S5] F5: Sample, OE	Found in Sample: [S6] F6: Sample, OE	Found in Sample: [S7] F7: Sample, OE	Found in Sample: [S8] F8: Sample, OE	Found in Sample: [S9] F9: Control, WT	Found in Sample: [S10] F10: Control, WT	Found in Sample: [S11] F11: Control, WT	Found in Sample: [S12] F12: Control, WT	Confidence (by Search Engine): Sequest HT	Percolator q-Value (by Search Engine): Sequest HT	Percolator PEP (by Search Engine): Sequest HT	XCorr (by Search Engine): Sequest HT	Top Apex RT [min]
	TRUE	High	[K].QKSAEPSPTVMSTSLGSNLSELDR.[L]	2xPhospho [S3(86.6); T9(86.4)]	0.000215098	0.000173317	1	1	2	P49023	P49023 [124-147]	P49023 2xPhospho [S126(86.6); T132(86.4)]	Paxillin OS=Homo sapiens OX=9606 GN=PXN PE=1 SV=3	1	2694.17	18.004	0.059	1.207	3.76213e-07	5.20069e-12	0.733682	77.97	67.44	29.86	8.5	162.5	128.9	74.28	14.69	23.98		Not Found	Not Found	Not Found	Not Found	High	Peak Found	Peak Found	High	Peak Found	Peak Found	Peak Found	Peak Found	High	2.653e-05	1.58e-06	2.9	77.65
	TRUE	High	[K].TSSVSNPQDSVGSPCSR.[V]	1xCarbamidomethyl [C15]; 1xPhospho [S13(99.1)]	3.67772e-07	0.000173317	1	1	21	P49023	P49023 [94-110]	P49023 1xPhospho [S106(99.1)]	Paxillin OS=Homo sapiens OX=9606 GN=PXN PE=1 SV=3	0	1844.75	0.47	1.648	0.768	0.984183	0.982811	0.999965	26.19	27.76	17.31	143.8	68.2	88	20.04	6.05	13.38		High	High	High	Peak Found	High	High	High	High	Peak Found	High	High	High	High	2.653e-05	2.392e-10	4.53	39.35
	TRUE	High	[K].TGSSSPPGGPPKPGSQLDSMLGSLQSDLNK.[L]	1xPhospho [S/T]	1.29098e-06	0.000173317	1	1	19	P49023	P49023 [318-347]		Paxillin OS=Homo sapiens OX=9606 GN=PXN PE=1 SV=3	0	3019.41	0.778	1.216	1.092	0.992199	0.997124	0.999965	65	81.13	48.09	122.7	89.9	87.4	55.06	12.36	47.13		Peak Found	High	High	Peak Found	High	High	High	High	High	High	High	High	High	2.653e-05	1.35e-09	5.11	81.69
	TRUE	High	[K].TGSSSPPGGPPKPGSQLDSMLGSLQSDLNK.[L]	1xOxidation [M20]; 1xPhospho [T/S]	0.000356364	0.000173317	1	1	22	P49023	P49023 [318-347]		Paxillin OS=Homo sapiens OX=9606 GN=PXN PE=1 SV=3	0	3035.4	0.65	1.454	0.944	0.991237	0.982811	0.999965	25.79	36.88	30.31	126.5	86.6	87	20.76	21.76	32.75		High	High	High	High	High	High	High	High	High	High	High	High	High	2.653e-05	3.158e-06	4.33	73.31
	TRUE	High	[R].SSPGGQDEGGFMAQGK.[T]	1xOxidation [M12]; 1xPhospho [S]	0.000100861	0.000173317	1	1	11	P49023	P49023 [302-317]		Paxillin OS=Homo sapiens OX=9606 GN=PXN PE=1 SV=3	0	1648.63	0.439	1.455	0.648	0.98384	0.991189	0.999965	4.23	16.19	11.37	142	62.1	95.9	8.02	2.6	11.63		High	High	High	Peak Found	High	High	Peak Found	High	Peak Found	Peak Found	High	High	High	2.653e-05	5.573e-07	3.52	38.53
	TRUE	High	[R].SSPGGQDEGGFMAQGK.[T]	1xPhospho [S2(88.3)]	3.69862e-05	0.000173317	1	1	8	P49023	P49023 [302-317]	P49023 1xPhospho [S303(88.3)]	Paxillin OS=Homo sapiens OX=9606 GN=PXN PE=1 SV=3	0	1632.64	0.647	1.366	0.867	0.98384	0.999923	0.999965	12.93	13.94	11.92	124.8	82.4	92.8	8.56	11.82	10.02		High	High	Peak Found	Peak Found	High	High	Peak Found	High	Peak Found	High	High	High	High	2.653e-05	1.389e-07	2.51	51.09
	TRUE	High	[R].FIHQQPQSSSPVYGSSAK.[T]	1xPhospho [S10(98.7)]	1.52424e-06	0.000173317	1	1	18	P49023	P49023 [76-93]	P49023 1xPhospho [S85(98.7)]	Paxillin OS=Homo sapiens OX=9606 GN=PXN PE=1 SV=3	0	2027.92	0.411	1.815	0.721	0.981406	0.913242	0.999965	21.08	21.49	15.4	152.9	62.9	84.2	16.99	11.67	12.54		High	High	High	Peak Found	High	High	High	High	High	High	High	High	High	2.653e-05	1.71e-09	6.06	44.82
	TRUE	High	[R].DGGRSSPGGQDEGGFMAQGK.[T]	1xOxidation [M16]; 1xPhospho [S5(90)]	1.51992e-07	0.000173317	1	1	11	P49023	P49023 [298-317]	P49023 1xPhospho [S302(90)]	Paxillin OS=Homo sapiens OX=9606 GN=PXN PE=1 SV=3	1	2033.8	0.83	0.868	0.761	0.951332	0.495929	0.999965	11.13	47.29	54.31	105.1	88.3	106.7	16.4	9.75	42.18		High	High	High	Peak Found	High	High	Peak Found	High	Peak Found	High	High	High	High	2.653e-05	7.068e-11	5.36	35.99
	TRUE	High	[R].ISASSATR.[E]	1xPhospho [S2(99.9)]	0.00820765	0.000333495	1	1	2	P49023	P49023 [257-264]	P49023 1xPhospho [S258(99.9)]	Paxillin OS=Homo sapiens OX=9606 GN=PXN PE=1 SV=3	0	872.387	0.327	1.675	0.548	0.989269	0.982811	0.999965	21.37	15.51	19.44	155	52.5	92.5	13.72	16.38	11.85		Peak Found	High	Peak Found	Peak Found	Peak Found	Peak Found	Peak Found	Peak Found	Peak Found	Peak Found	High	Peak Found	High	4.845e-05	0.0002344	1.7	24.59
FALSE	High	Master Protein	P29353	SHC-transforming protein 1 OS=Homo sapiens OX=9606 GN=SHC1 PE=1 SV=4	0	9.711	3	1	10	1	583	62.8	6.44	21.27	1	cell adhesion;cell organization and biogenesis;stress response;developmental processes;signal transduction;other biological processes	plasma membrane;other membranes;cytosol;mitochondrion	signal transduction activity or receptor binding;other molecular function	Pf00017, Pf00640	6464	ENSG00000160691	B5BU19; D3DV78; hsa:6464; O15290; P29353; Q5T180; Q5T183; Q5T184; Q5T185; Q5T186; Q8N4K5; Q96CL1	EGFR tyrosine kinase inhibitor resistance; Endocrine resistance; ErbB signaling pathway; Ras signaling pathway; Chemokine signaling pathway; Phospholipase D signaling pathway; Focal adhesion; Natural killer cell mediated cytotoxicity; Neurotrophin signaling pathway; Insulin signaling pathway; Estrogen signaling pathway; Prolactin signaling pathway; Relaxin signaling pathway; Growth hormone synthe…	IL-5 signaling pathway; Integrin-mediated cell adhesion; Leptin signaling pathway; Prolactin signaling pathway; B cell receptor signaling pathway; AGE/RAGE pathway; Oncostatin M signaling pathway; Brain-derived neurotrophic factor (BDNF) signaling pathway; Alpha 6 beta 4 signaling pathway; IL-3 signaling pathway; Kit receptor signaling pathway; Focal adhesion; IL6 signaling pathway; TGF-beta sign…	Signaling by ERBB2 KD Mutants; Signaling by ERBB2 TMD/JMD mutants; Constitutive Signaling by Ligand-Responsive EGFR Cancer Variants; Constitutive Signaling by EGFRvIII; Signaling by ERBB2 ECD mutants; Constitutive Signaling by Overexpressed ERBB2; RET signaling; Interleukin receptor SHC signaling; RAF/MAP kinase cascade; Tie2 Signaling; SHC1 events in ERBB2 signaling; SHC1 events in ERBB4 signali…	84	0							SHC1	104.1	97	98.8	26.02	15.77	5.11	High	Peak Found	High	High	High	Peak Found	High	High	Peak Found
	Checked	Confidence	Annotated Sequence	Modifications	Qvality PEP	Qvality q-value	# Protein Groups	# Proteins	# PSMs	Master Protein Accessions	Positions in Master Proteins	Modifications in Master Proteins	Master Protein Descriptions	# Missed Cleavages	Theo. MH+ [Da]	Abundance Ratio: (OE, Sample) / (KD, Sample)	Abundance Ratio: (KD, Sample) / (WT, Control)	Abundance Ratio: (OE, Sample) / (WT, Control)	Abundance Ratio Adj. P-Value: (OE, Sample) / (KD, Sample)	Abundance Ratio Adj. P-Value: (KD, Sample) / (WT, Control)	Abundance Ratio Adj. P-Value: (OE, Sample) / (WT, Control)	Abundance Ratio Variability [%]: (OE, Sample) / (KD, Sample)	Abundance Ratio Variability [%]: (KD, Sample) / (WT, Control)	Abundance Ratio Variability [%]: (OE, Sample) / (WT, Control)	Abundances (Grouped): KD, Sample	Abundances (Grouped): OE, Sample	Abundances (Grouped): WT, Control	Abundances (Grouped) CV [%]: KD, Sample	Abundances (Grouped) CV [%]: OE, Sample	Abundances (Grouped) CV [%]: WT, Control	Quan Info	Found in Sample: [S1] F1: Sample, KD	Found in Sample: [S2] F2: Sample, KD	Found in Sample: [S3] F3: Sample, KD	Found in Sample: [S4] F4: Sample, KD	Found in Sample: [S5] F5: Sample, OE	Found in Sample: [S6] F6: Sample, OE	Found in Sample: [S7] F7: Sample, OE	Found in Sample: [S8] F8: Sample, OE	Found in Sample: [S9] F9: Control, WT	Found in Sample: [S10] F10: Control, WT	Found in Sample: [S11] F11: Control, WT	Found in Sample: [S12] F12: Control, WT	Confidence (by Search Engine): Sequest HT	Percolator q-Value (by Search Engine): Sequest HT	Percolator PEP (by Search Engine): Sequest HT	XCorr (by Search Engine): Sequest HT	Top Apex RT [min]
	TRUE	High	[R].ELFDDPSYVNVQNLDK.[A]	1xPhospho [S/Y]	3.15657e-07	0.000173317	1	1	10	P29353	P29353 [420-435]		SHC-transforming protein 1 OS=Homo sapiens OX=9606 GN=SHC1 PE=1 SV=4	0	1975.87	0.829	1.083	0.989	0.949161	0.982811	0.987832	30.82	32.39	9.3	104.1	97	98.8	26.02	15.77	5.11		High	Peak Found	High	High	High	Peak Found	High	High	Peak Found	High	Peak Found	High	High	2.653e-05	1.944e-10	3.64	77.77
FALSE	High	Master Protein	P32004	Neural cell adhesion molecule L1 OS=Homo sapiens OX=9606 GN=L1CAM PE=1 SV=2	0.002	3.158	2	1	16	1	1257	139.9	6.24	12.35	1	cell adhesion;cell organization and biogenesis;developmental processes;other biological processes	plasma membrane;other membranes;other cell component	other molecular function	Pf00041, Pf07679, Pf13882, Pf13927	3897	ENSG00000198910	A0AV65; A4ZYW4; B2RMU7; G3XAF4; hsa:3897; P32004; Q8TA87	Axon guidance; Cell adhesion molecules		Recycling pathway of L1; Signal transduction by L1; Interaction between L1 and Ankyrins; Basigin interactions	7	0							L1CAM	139.5	43.7	116.7	15.32	31.37	7.36	High	Peak Found	High	High	Peak Found	Peak Found	Peak Found	Peak Found	High
	Checked	Confidence	Annotated Sequence	Modifications	Qvality PEP	Qvality q-value	# Protein Groups	# Proteins	# PSMs	Master Protein Accessions	Positions in Master Proteins	Modifications in Master Proteins	Master Protein Descriptions	# Missed Cleavages	Theo. MH+ [Da]	Abundance Ratio: (OE, Sample) / (KD, Sample)	Abundance Ratio: (KD, Sample) / (WT, Control)	Abundance Ratio: (OE, Sample) / (WT, Control)	Abundance Ratio Adj. P-Value: (OE, Sample) / (KD, Sample)	Abundance Ratio Adj. P-Value: (KD, Sample) / (WT, Control)	Abundance Ratio Adj. P-Value: (OE, Sample) / (WT, Control)	Abundance Ratio Variability [%]: (OE, Sample) / (KD, Sample)	Abundance Ratio Variability [%]: (KD, Sample) / (WT, Control)	Abundance Ratio Variability [%]: (OE, Sample) / (WT, Control)	Abundances (Grouped): KD, Sample	Abundances (Grouped): OE, Sample	Abundances (Grouped): WT, Control	Abundances (Grouped) CV [%]: KD, Sample	Abundances (Grouped) CV [%]: OE, Sample	Abundances (Grouped) CV [%]: WT, Control	Quan Info	Found in Sample: [S1] F1: Sample, KD	Found in Sample: [S2] F2: Sample, KD	Found in Sample: [S3] F3: Sample, KD	Found in Sample: [S4] F4: Sample, KD	Found in Sample: [S5] F5: Sample, OE	Found in Sample: [S6] F6: Sample, OE	Found in Sample: [S7] F7: Sample, OE	Found in Sample: [S8] F8: Sample, OE	Found in Sample: [S9] F9: Control, WT	Found in Sample: [S10] F10: Control, WT	Found in Sample: [S11] F11: Control, WT	Found in Sample: [S12] F12: Control, WT	Confidence (by Search Engine): Sequest HT	Percolator q-Value (by Search Engine): Sequest HT	Percolator PEP (by Search Engine): Sequest HT	XCorr (by Search Engine): Sequest HT	Top Apex RT [min]
	FALSE	High	[K].EAAGGNDSSGATSPINPAVALE.[-]	1xPhospho [S8(97.5)]	0.0185524	0.000750814	1	1	16	P32004	P32004 [1236-1257]	P32004 1xPhospho [S1243(97.5)]	Neural cell adhesion molecule L1 OS=Homo sapiens OX=9606 GN=L1CAM PE=1 SV=2	0	2107.92	0.297	1.174	0.36	0.859078	0.982811	0.142525	35.84	14.82	36.63	139.5	43.7	116.7	15.32	31.37	7.36		High	Peak Found	High	High	Peak Found	Peak Found	Peak Found	Peak Found	High	High	High	High	High	0.0001268	0.0006949	3.01	76.82
FALSE	High	Master Protein	Q92797	Symplekin OS=Homo sapiens OX=9606 GN=SYMPK PE=1 SV=2	0	21.551	5	4	40	4	1274	141.1	6.13	91.88	4	cell adhesion;RNA metabolism OR transcription;other metabolic processes;other biological processes	plasma membrane;other membranes;cytosol;cytoskeleton;nucleus;other cell component		Pf11935, Pf12295	8189	ENSG00000125755	hsa:8189; O00521; O00689; O00733; Q59GT5; Q8N2U5; Q92797	mRNA surveillance pathway; Tight junction		mRNA Splicing - Major Pathway; Transport of Mature mRNA Derived from an Intronless Transcript; mRNA 3'-end processing; RNA Polymerase II Transcription Termination; Processing of Intronless Pre-mRNAs	7	0							SYMPK	147.6	56.1	96.3	11.25	2.68	9.39	High	High	High	High	High	High	High	High	High
	Checked	Confidence	Annotated Sequence	Modifications	Qvality PEP	Qvality q-value	# Protein Groups	# Proteins	# PSMs	Master Protein Accessions	Positions in Master Proteins	Modifications in Master Proteins	Master Protein Descriptions	# Missed Cleavages	Theo. MH+ [Da]	Abundance Ratio: (OE, Sample) / (KD, Sample)	Abundance Ratio: (KD, Sample) / (WT, Control)	Abundance Ratio: (OE, Sample) / (WT, Control)	Abundance Ratio Adj. P-Value: (OE, Sample) / (KD, Sample)	Abundance Ratio Adj. P-Value: (KD, Sample) / (WT, Control)	Abundance Ratio Adj. P-Value: (OE, Sample) / (WT, Control)	Abundance Ratio Variability [%]: (OE, Sample) / (KD, Sample)	Abundance Ratio Variability [%]: (KD, Sample) / (WT, Control)	Abundance Ratio Variability [%]: (OE, Sample) / (WT, Control)	Abundances (Grouped): KD, Sample	Abundances (Grouped): OE, Sample	Abundances (Grouped): WT, Control	Abundances (Grouped) CV [%]: KD, Sample	Abundances (Grouped) CV [%]: OE, Sample	Abundances (Grouped) CV [%]: WT, Control	Quan Info	Found in Sample: [S1] F1: Sample, KD	Found in Sample: [S2] F2: Sample, KD	Found in Sample: [S3] F3: Sample, KD	Found in Sample: [S4] F4: Sample, KD	Found in Sample: [S5] F5: Sample, OE	Found in Sample: [S6] F6: Sample, OE	Found in Sample: [S7] F7: Sample, OE	Found in Sample: [S8] F8: Sample, OE	Found in Sample: [S9] F9: Control, WT	Found in Sample: [S10] F10: Control, WT	Found in Sample: [S11] F11: Control, WT	Found in Sample: [S12] F12: Control, WT	Confidence (by Search Engine): Sequest HT	Percolator q-Value (by Search Engine): Sequest HT	Percolator PEP (by Search Engine): Sequest HT	XCorr (by Search Engine): Sequest HT	Top Apex RT [min]
	FALSE	High	[R].SPQTLAPVGEDAMK.[T]	1xOxidation [M13]; 1xPhospho [S1(99)]	0.00391282	0.000173317	1	1	8	Q92797	Q92797 [1243-1256]	Q92797 1xPhospho [S1243(99)]	Symplekin OS=Homo sapiens OX=9606 GN=SYMPK PE=1 SV=2	0	1539.68	0.411	1.453	0.594	0.98384	0.996719	0.993561	11.46	25.14	24.19	143.9	60	96.2	10.38	5.18	18.75		Peak Found	High	Peak Found	Peak Found	High	High	High	High	Peak Found	Peak Found	High	High	High	2.653e-05	8.555e-05	3.02	47.54
	FALSE	High	[K].EERSPQTLAPVGEDAMK.[T]	1xOxidation [M16]; 1xPhospho [S4(97.8)]	0.00062674	0.000173317	1	1	7	Q92797	Q92797 [1240-1256]	Q92797 1xPhospho [S1243(97.8)]	Symplekin OS=Homo sapiens OX=9606 GN=SYMPK PE=1 SV=2	1	1953.86	0.338	1.6	0.573	0.980641	0.982811	0.986427	16.8	19.19	18.9	153.9	52	94	16.82	7.2	14.79		High	High	Peak Found	Peak Found	High	Peak Found	Peak Found	High	Peak Found	High	High	High	High	2.653e-05	6.907e-06	2.6	43.73
	FALSE	High	[R].RLSAQGQAISVVGSLSSMSPLEEEAPQAK.[R]	1xPhospho [S]	0.00578251	0.000333495	1	1	1	Q92797	Q92797 [492-520]		Symplekin OS=Homo sapiens OX=9606 GN=SYMPK PE=1 SV=2	1	3050.49																No Quan Values	Not Found	High	Not Found	Not Found	Not Found	Not Found	Not Found	Not Found	Not Found	Not Found	Not Found	Not Found	High	4.845e-05	0.0001454	2.6
	FALSE	High	[K].TPSPAAEDAREPEAK.[G]	1xPhospho [S3(100)]	0.0164885	0.000750814	1	1	24	Q92797	Q92797 [1257-1271]	Q92797 1xPhospho [S1259(100)]	Symplekin OS=Homo sapiens OX=9606 GN=SYMPK PE=1 SV=2	1	1648.72	0.377	1.442	0.599	0.98384	0.999923	0.997007	16.85	24.78	24.84	148.5	55.3	96.2	7.68	12.23	19.43		High	High	High	High	High	High	Peak Found	High	High	High	High	High	High	0.0001268	0.0005915	2.06	31.07
FALSE	High	Master Protein	P35613	Basigin OS=Homo sapiens OX=9606 GN=BSG PE=1 SV=2	0	14.768	5	2	12	2	385	42.2	5.66	50.33	2	cell adhesion;cell organization and biogenesis;developmental processes;signal transduction;other biological processes	plasma membrane;other membranes;ER/Golgi;other cytoplasmic organelle;other cell component	other molecular function	Pf13927	682	ENSG00000172270	A6NJW1; D3YLG5; hsa:682; P35613; Q7Z796; Q8IZL7		Matrix metalloproteinases; VEGFA-VEGFR2 signaling pathway; IL-18 signaling pathway	Degradation of the extracellular matrix; Integrin cell surface interactions; Pyruvate metabolism; Aspirin ADME; Basigin interactions; Proton-coupled monocarboxylate transport; Defective SLC16A1 causes symptomatic deficiency in lactate transport (SDLT)	10	0							BSG	123.8	70.9	105.3	18.71	17.88	17.14	High	High	High	Peak Found	Peak Found	High	High	High	Peak Found
	Checked	Confidence	Annotated Sequence	Modifications	Qvality PEP	Qvality q-value	# Protein Groups	# Proteins	# PSMs	Master Protein Accessions	Positions in Master Proteins	Modifications in Master Proteins	Master Protein Descriptions	# Missed Cleavages	Theo. MH+ [Da]	Abundance Ratio: (OE, Sample) / (KD, Sample)	Abundance Ratio: (KD, Sample) / (WT, Control)	Abundance Ratio: (OE, Sample) / (WT, Control)	Abundance Ratio Adj. P-Value: (OE, Sample) / (KD, Sample)	Abundance Ratio Adj. P-Value: (KD, Sample) / (WT, Control)	Abundance Ratio Adj. P-Value: (OE, Sample) / (WT, Control)	Abundance Ratio Variability [%]: (OE, Sample) / (KD, Sample)	Abundance Ratio Variability [%]: (KD, Sample) / (WT, Control)	Abundance Ratio Variability [%]: (OE, Sample) / (WT, Control)	Abundances (Grouped): KD, Sample	Abundances (Grouped): OE, Sample	Abundances (Grouped): WT, Control	Abundances (Grouped) CV [%]: KD, Sample	Abundances (Grouped) CV [%]: OE, Sample	Abundances (Grouped) CV [%]: WT, Control	Quan Info	Found in Sample: [S1] F1: Sample, KD	Found in Sample: [S2] F2: Sample, KD	Found in Sample: [S3] F3: Sample, KD	Found in Sample: [S4] F4: Sample, KD	Found in Sample: [S5] F5: Sample, OE	Found in Sample: [S6] F6: Sample, OE	Found in Sample: [S7] F7: Sample, OE	Found in Sample: [S8] F8: Sample, OE	Found in Sample: [S9] F9: Control, WT	Found in Sample: [S10] F10: Control, WT	Found in Sample: [S11] F11: Control, WT	Found in Sample: [S12] F12: Control, WT	Confidence (by Search Engine): Sequest HT	Percolator q-Value (by Search Engine): Sequest HT	Percolator PEP (by Search Engine): Sequest HT	XCorr (by Search Engine): Sequest HT	Top Apex RT [min]
	FALSE	High	[R].RKPEDVLDDDDAGSAPLK.[S]	1xPhospho [S14(100)]	3.40555e-06	0.000173317	1	1	4	P35613	P35613 [349-366]	P35613 1xPhospho [S362(100)]	Basigin OS=Homo sapiens OX=9606 GN=BSG PE=1 SV=2	1	2020.92	0.62	1.144	0.656	0.98384	0.982811	0.999965	49.93	39.78	26.08	128.1	66.6	105.3	34.2	29	23.14		Peak Found	Peak Found	High	Peak Found	Peak Found	Peak Found	Peak Found	Peak Found	Peak Found	High	High	High	High	2.653e-05	5.181e-09	5.3	61.51
	FALSE	High	[R].KPEDVLDDDDAGSAPLK.[S]	1xPhospho [S13(100)]	6.90656e-05	0.000173317	1	1	8	P35613	P35613 [350-366]	P35613 1xPhospho [S362(100)]	Basigin OS=Homo sapiens OX=9606 GN=BSG PE=1 SV=2	0	1864.82	0.575	1.214	0.644	0.984183	0.982811	0.999965	13	23.99	22.77	122.2	72.5	105.3	8.13	11.22	19.66		High	High	Peak Found	Peak Found	Peak Found	High	High	High	Peak Found	Peak Found	High	High	High	2.653e-05	3.294e-07	5.09	59.46
FALSE	Medium	None	Q7RTW8	Otoancorin OS=Homo sapiens OX=9606 GN=OTOA PE=1 SV=1	0.01	2.231	1	1	3	1	1153	128.5	5.82	0	1	cell adhesion;other biological processes	non-structural extracellular;plasma membrane;other membranes;other cell component			146183	ENSG00000155719	A1L3A8; A2VDI0; B3KWU3; E9PF51; hsa:146183; Q7RTW8; Q8NA86; Q96M76			Post-translational modification: synthesis of GPI-anchored proteins	1	0	0.258	0.921	0.17	51.72	81.82	77.88	OTOA	115.7	31.3	153	26.29	45.3	72.16	High	Peak Found	Peak Found	Peak Found	Not Found	Not Found	Not Found	Not Found	Peak Found
	Checked	Confidence	Annotated Sequence	Modifications	Qvality PEP	Qvality q-value	# Protein Groups	# Proteins	# PSMs	Master Protein Accessions	Positions in Master Proteins	Modifications in Master Proteins	Master Protein Descriptions	# Missed Cleavages	Theo. MH+ [Da]	Abundance Ratio: (OE, Sample) / (KD, Sample)	Abundance Ratio: (KD, Sample) / (WT, Control)	Abundance Ratio: (OE, Sample) / (WT, Control)	Abundance Ratio Adj. P-Value: (OE, Sample) / (KD, Sample)	Abundance Ratio Adj. P-Value: (KD, Sample) / (WT, Control)	Abundance Ratio Adj. P-Value: (OE, Sample) / (WT, Control)	Abundance Ratio Variability [%]: (OE, Sample) / (KD, Sample)	Abundance Ratio Variability [%]: (KD, Sample) / (WT, Control)	Abundance Ratio Variability [%]: (OE, Sample) / (WT, Control)	Abundances (Grouped): KD, Sample	Abundances (Grouped): OE, Sample	Abundances (Grouped): WT, Control	Abundances (Grouped) CV [%]: KD, Sample	Abundances (Grouped) CV [%]: OE, Sample	Abundances (Grouped) CV [%]: WT, Control	Quan Info	Found in Sample: [S1] F1: Sample, KD	Found in Sample: [S2] F2: Sample, KD	Found in Sample: [S3] F3: Sample, KD	Found in Sample: [S4] F4: Sample, KD	Found in Sample: [S5] F5: Sample, OE	Found in Sample: [S6] F6: Sample, OE	Found in Sample: [S7] F7: Sample, OE	Found in Sample: [S8] F8: Sample, OE	Found in Sample: [S9] F9: Control, WT	Found in Sample: [S10] F10: Control, WT	Found in Sample: [S11] F11: Control, WT	Found in Sample: [S12] F12: Control, WT	Confidence (by Search Engine): Sequest HT	Percolator q-Value (by Search Engine): Sequest HT	Percolator PEP (by Search Engine): Sequest HT	XCorr (by Search Engine): Sequest HT	Top Apex RT [min]
	FALSE	High	[K].IIEDLR.[RAK]		0.0816697	0.00310462	1	3	6	P05783	P05783 [132-137]		Keratin, type I cytoskeletal 18 OS=Homo sapiens OX=9606 GN=KRT18 PE=1 SV=2	0	758.441	0.258	0.921	0.17	0.98384	0.982811	0.0497697	51.72	81.82	77.88	115.7	31.3	153	26.29	45.3	72.16		High	Peak Found	Peak Found	Peak Found	Not Found	Not Found	Not Found	Not Found	Peak Found	High	Peak Found	High	High	0.0004847	0.005876	1.43	41.83
FALSE	High	Master Protein	P35612	Beta-adducin OS=Homo sapiens OX=9606 GN=ADD2 PE=1 SV=3	0	14.987	9	5	23	4	726	80.8	5.92	55.02	5	cell adhesion;cell organization and biogenesis;developmental processes;other biological processes	plasma membrane;other membranes;cytosol;cytoskeleton;other cell component	cytoskeletal activity;other molecular function	Pf00596	119	ENSG00000075340	A8K4P2; B4DM17; D6W5G7; D6W5G8; hsa:119; P35612; Q13482; Q16412; Q59G82; Q5U5P4; Q6P0P2; Q6PGQ4; Q7Z688; Q7Z689; Q7Z690; Q7Z691			Miscellaneous transport and binding events	1	0							ADD2	110.8	77.3	111.9	35.82	5.4	14.76	High	High	High	Peak Found	Peak Found	High	Peak Found	Peak Found	High
	Checked	Confidence	Annotated Sequence	Modifications	Qvality PEP	Qvality q-value	# Protein Groups	# Proteins	# PSMs	Master Protein Accessions	Positions in Master Proteins	Modifications in Master Proteins	Master Protein Descriptions	# Missed Cleavages	Theo. MH+ [Da]	Abundance Ratio: (OE, Sample) / (KD, Sample)	Abundance Ratio: (KD, Sample) / (WT, Control)	Abundance Ratio: (OE, Sample) / (WT, Control)	Abundance Ratio Adj. P-Value: (OE, Sample) / (KD, Sample)	Abundance Ratio Adj. P-Value: (KD, Sample) / (WT, Control)	Abundance Ratio Adj. P-Value: (OE, Sample) / (WT, Control)	Abundance Ratio Variability [%]: (OE, Sample) / (KD, Sample)	Abundance Ratio Variability [%]: (KD, Sample) / (WT, Control)	Abundance Ratio Variability [%]: (OE, Sample) / (WT, Control)	Abundances (Grouped): KD, Sample	Abundances (Grouped): OE, Sample	Abundances (Grouped): WT, Control	Abundances (Grouped) CV [%]: KD, Sample	Abundances (Grouped) CV [%]: OE, Sample	Abundances (Grouped) CV [%]: WT, Control	Quan Info	Found in Sample: [S1] F1: Sample, KD	Found in Sample: [S2] F2: Sample, KD	Found in Sample: [S3] F3: Sample, KD	Found in Sample: [S4] F4: Sample, KD	Found in Sample: [S5] F5: Sample, OE	Found in Sample: [S6] F6: Sample, OE	Found in Sample: [S7] F7: Sample, OE	Found in Sample: [S8] F8: Sample, OE	Found in Sample: [S9] F9: Control, WT	Found in Sample: [S10] F10: Control, WT	Found in Sample: [S11] F11: Control, WT	Found in Sample: [S12] F12: Control, WT	Confidence (by Search Engine): Sequest HT	Percolator q-Value (by Search Engine): Sequest HT	Percolator PEP (by Search Engine): Sequest HT	XCorr (by Search Engine): Sequest HT	Top Apex RT [min]
	FALSE	High	[K].KLELDGEKETAPEEPGSPAK.[S]	1xPhospho [S17(100)]	0.00225691	0.000173317	1	1	7	P35612	P35612 [576-595]	P35612 1xPhospho [S592(100)]	Beta-adducin OS=Homo sapiens OX=9606 GN=ADD2 PE=1 SV=3	2	2205.03	0.262	1.349	0.35	0.978024	0.999923	0.496275	20.99	59.96	42.69	149.5	39.6	110.9	35.9	12.35	47.36		High	High	High	Peak Found	Peak Found	High	Peak Found	Peak Found	High	Peak Found	High	Peak Found	High	2.653e-05	4.048e-05	3.44	50.23
	FALSE	High	[-].MSEETVPEAASPPPPQGQPYFDR.[F]	1xMet-loss+Acetyl [N-Term]; 1xPhospho [S11(99.5)]	0.0115636	0.000490989	1	1	3	P35612	P35612 [1-23]	P35612 1xMet-loss+Acetyl [N-Term]; 1xPhospho [S11(99.5)]	Beta-adducin OS=Homo sapiens OX=9606 GN=ADD2 PE=1 SV=3	0	2521.09	0.525	2.291	0.583	0.984183	0.589141	0.999965	324.69	138.81	104.82	119	73.9	107.2	111.29	17.58	85.1		High	High	High	Not Found	Not Found	Not Found	Not Found	Not Found	Not Found	Peak Found	Peak Found	Not Found	High	6.974e-05	0.0003694	2.13	76.16
	FALSE	High	[K].ETAPEEPGSPAK.[S]	1xPhospho [S9(100)]	0.0465788	0.00164529	1	1	3	P35612	P35612 [584-595]	P35612 1xPhospho [S592(100)]	Beta-adducin OS=Homo sapiens OX=9606 GN=ADD2 PE=1 SV=3	0	1292.54	0.17	1.717	0.362	0.692512	0.982811	0.878249	63.69	26.84	71.14	170.1	29.5	100.4	15.64	54.46	29.63		High	High	High	Peak Found	Not Found	Peak Found	Not Found	Peak Found	Peak Found	Peak Found	Peak Found	Peak Found	High	0.0002898	0.00247	1.44	28.59
	FALSE	High	[R].TPSFLKK.[SN]	1xPhospho [S3(100)]	0.0519166	0.00177457	3	3	8	P35611; Q9UEY8; P35612	P35611 [724-730]; Q9UEY8 [691-697]; P35612 [711-717]	P35611 1xPhospho [S726(100)]; Q9UEY8 1xPhospho [S693(100)]; P35612 1xPhospho [S713(100)]	Alpha-adducin OS=Homo sapiens OX=9606 GN=ADD1 PE=1 SV=2 Gamma-adducin OS=Homo sapiens OX=9606 GN=ADD3 PE=1 SV=1 Beta-adducin OS=Homo sapiens OX=9606 GN=ADD2 PE=1 SV=3	1	900.459	0.559	1.549	0.84	0.984183	0.982811	0.999965	9.31	13.63	12.98	135.5	74.7	89.8	8.5	7.18	46.9	Shared	Peak Found	High	High	Peak Found	High	High	Peak Found	High	Peak Found	Not Found	High	High	High	0.0003228	0.002909	2.36	41.94
	FALSE	High	[K].EAETKSPLVSPSK.[S]	2xPhospho [S6(81.8); S12(81.7)]	0.110282	0.00526247	1	1	2	P35612	P35612 [608-620]	P35612 2xPhospho [S613(81.8); S619(81.7)]	Beta-adducin OS=Homo sapiens OX=9606 GN=ADD2 PE=1 SV=3	1	1532.66	1.521	0.498	0.76	0.578223	0.0198108	0.999965	41.9	42.19	21.49	66.2	100.9	132.9	39.89	7.62	22.97		Peak Found	Peak Found	Peak Found	Peak Found	Peak Found	High	Peak Found	Peak Found	Peak Found	High	Peak Found	Peak Found	High	0.0009272	0.0096	2.85	31.67
FALSE	High	Master Protein Candidate	P22392	Nucleoside diphosphate kinase B OS=Homo sapiens OX=9606 GN=NME2 PE=1 SV=1	0	9.568	18	2	19	1	152	17.3	8.41	47.54	2	cell adhesion;protein metabolism;RNA metabolism OR transcription;other metabolic processes;signal transduction;other biological processes	non-structural extracellular;cytosol;other cell component	nucleic acid binding activity;kinase activity;other molecular function	Pf00334	4831; 654364	ENSG00000243678	A8MWA3; hsa:4831; hsa:654364; P22392; Q1WM23; Q6LCT6	Purine metabolism; Pyrimidine metabolism; Drug metabolism; Metabolic pathways; Nucleotide metabolism; Biosynthesis of cofactors	Pyrimidine metabolism	Neutrophil degranulation; Interconversion of nucleotide di- and triphosphates; Azathioprine ADME; Ribavirin ADME	11	0	0.226	0.815	0.181	86	88.57	97.56	NME2	127.6	65	107.4	9.45	6.28	31.79	High	High	High	Peak Found	High	High	Peak Found	High	Peak Found
	Checked	Confidence	Annotated Sequence	Modifications	Qvality PEP	Qvality q-value	# Protein Groups	# Proteins	# PSMs	Master Protein Accessions	Positions in Master Proteins	Modifications in Master Proteins	Master Protein Descriptions	# Missed Cleavages	Theo. MH+ [Da]	Abundance Ratio: (OE, Sample) / (KD, Sample)	Abundance Ratio: (KD, Sample) / (WT, Control)	Abundance Ratio: (OE, Sample) / (WT, Control)	Abundance Ratio Adj. P-Value: (OE, Sample) / (KD, Sample)	Abundance Ratio Adj. P-Value: (KD, Sample) / (WT, Control)	Abundance Ratio Adj. P-Value: (OE, Sample) / (WT, Control)	Abundance Ratio Variability [%]: (OE, Sample) / (KD, Sample)	Abundance Ratio Variability [%]: (KD, Sample) / (WT, Control)	Abundance Ratio Variability [%]: (OE, Sample) / (WT, Control)	Abundances (Grouped): KD, Sample	Abundances (Grouped): OE, Sample	Abundances (Grouped): WT, Control	Abundances (Grouped) CV [%]: KD, Sample	Abundances (Grouped) CV [%]: OE, Sample	Abundances (Grouped) CV [%]: WT, Control	Quan Info	Found in Sample: [S1] F1: Sample, KD	Found in Sample: [S2] F2: Sample, KD	Found in Sample: [S3] F3: Sample, KD	Found in Sample: [S4] F4: Sample, KD	Found in Sample: [S5] F5: Sample, OE	Found in Sample: [S6] F6: Sample, OE	Found in Sample: [S7] F7: Sample, OE	Found in Sample: [S8] F8: Sample, OE	Found in Sample: [S9] F9: Control, WT	Found in Sample: [S10] F10: Control, WT	Found in Sample: [S11] F11: Control, WT	Found in Sample: [S12] F12: Control, WT	Confidence (by Search Engine): Sequest HT	Percolator q-Value (by Search Engine): Sequest HT	Percolator PEP (by Search Engine): Sequest HT	XCorr (by Search Engine): Sequest HT	Top Apex RT [min]
	FALSE	High	[R].VMLGETNPADSKPGTIR.[G]	1xOxidation [M2]	0.00743366	0.000333495	2	3	2	P15531; O60361	P15531 [89-105]; O60361 [74-90]		Nucleoside diphosphate kinase A OS=Homo sapiens OX=9606 GN=NME1 PE=1 SV=1 Putative nucleoside diphosphate kinase OS=Homo sapiens OX=9606 GN=NME2P1 PE=5 SV=1	0	1801.91	0.226	0.815	0.181	0.969199	0.962467	0.0571055	86	88.57	97.56	114.3	28.9	156.8	23.17	74.49	79.59	Shared	High	Peak Found	Peak Found	Peak Found	Not Found	Not Found	Not Found	Not Found	Peak Found	Peak Found	Peak Found	High	High	4.845e-05	0.0002045	3.29	47.85
	FALSE	High	[R].NIIHGSDSVK.[S]	1xPhospho [S8(93.2)]	0.025216	0.00102204	1	2	16	O60361	O60361 [100-109]	O60361 1xPhospho [S107(93.2)]	Putative nucleoside diphosphate kinase OS=Homo sapiens OX=9606 GN=NME2P1 PE=5 SV=1	0	1149.53	0.582	1.45	0.852	0.98644	0.989925	0.999965	7.37	18.55	16.14	133.4	77.6	89	8.28	4.44	15.31		High	High	High	Peak Found	High	High	Peak Found	High	Peak Found	High	High	High	High	0.0001968	0.001052	2.97	34.87
	FALSE	High	[R].VMLGETNPADSKPGTIR.[G]	1xOxidation [M2]; 1xPhospho [T6(99.4)]	0.0289046	0.00102204	2	3	1	P15531; O60361	P15531 [89-105]; O60361 [74-90]	P15531 1xPhospho [T94(99.4)]; O60361 1xPhospho [T79(99.4)]	Nucleoside diphosphate kinase A OS=Homo sapiens OX=9606 GN=NME1 PE=1 SV=1 Putative nucleoside diphosphate kinase OS=Homo sapiens OX=9606 GN=NME2P1 PE=5 SV=1	0	1881.88	0.224	2.624	0.551	0.970555	0.644803	0.999965	59.24	29.38	68.65	183.9	41.3	74.8	25.86	62.1	32.74	Shared	Peak Found	High	Peak Found	Peak Found	Not Found	Not Found	Not Found	Not Found	Not Found	Peak Found	Not Found	Peak Found	High	0.0001968	0.001258	2.36	49.33
TRUE	Medium	Master Protein	O60469	Cell adhesion molecule DSCAM OS=Homo sapiens OX=9606 GN=DSCAM PE=1 SV=2	0.021	1.886	2	1	1	1	2012	222.1	7.68	4.57	1	cell adhesion;cell organization and biogenesis;developmental processes;signal transduction;other biological processes	non-structural extracellular;plasma membrane;other membranes;other cell component	signal transduction activity or receptor binding;other molecular function	Pf00041, Pf07679, Pf13927	1826	ENSG00000171587	hsa:1826; O60468; O60469			DSCAM interactions	1	0							DSCAM	214.2	41.5	44.3	18.26	77.41	95.52	Peak Found	Peak Found	Peak Found	Peak Found	Not Found	Peak Found	Not Found	Peak Found	Not Found
	Checked	Confidence	Annotated Sequence	Modifications	Qvality PEP	Qvality q-value	# Protein Groups	# Proteins	# PSMs	Master Protein Accessions	Positions in Master Proteins	Modifications in Master Proteins	Master Protein Descriptions	# Missed Cleavages	Theo. MH+ [Da]	Abundance Ratio: (OE, Sample) / (KD, Sample)	Abundance Ratio: (KD, Sample) / (WT, Control)	Abundance Ratio: (OE, Sample) / (WT, Control)	Abundance Ratio Adj. P-Value: (OE, Sample) / (KD, Sample)	Abundance Ratio Adj. P-Value: (KD, Sample) / (WT, Control)	Abundance Ratio Adj. P-Value: (OE, Sample) / (WT, Control)	Abundance Ratio Variability [%]: (OE, Sample) / (KD, Sample)	Abundance Ratio Variability [%]: (KD, Sample) / (WT, Control)	Abundance Ratio Variability [%]: (OE, Sample) / (WT, Control)	Abundances (Grouped): KD, Sample	Abundances (Grouped): OE, Sample	Abundances (Grouped): WT, Control	Abundances (Grouped) CV [%]: KD, Sample	Abundances (Grouped) CV [%]: OE, Sample	Abundances (Grouped) CV [%]: WT, Control	Quan Info	Found in Sample: [S1] F1: Sample, KD	Found in Sample: [S2] F2: Sample, KD	Found in Sample: [S3] F3: Sample, KD	Found in Sample: [S4] F4: Sample, KD	Found in Sample: [S5] F5: Sample, OE	Found in Sample: [S6] F6: Sample, OE	Found in Sample: [S7] F7: Sample, OE	Found in Sample: [S8] F8: Sample, OE	Found in Sample: [S9] F9: Control, WT	Found in Sample: [S10] F10: Control, WT	Found in Sample: [S11] F11: Control, WT	Found in Sample: [S12] F12: Control, WT	Confidence (by Search Engine): Sequest HT	Percolator q-Value (by Search Engine): Sequest HT	Percolator PEP (by Search Engine): Sequest HT	XCorr (by Search Engine): Sequest HT	Top Apex RT [min]
	TRUE	High	[K].SLTVTHTVHYQSVSQATGPLVDVSDARPGTNPTTR.[R]	3xPhospho [T/S/Y]	0.132766	0.00708618	1	1	1	O60469	O60469 [1699-1733]		Cell adhesion molecule DSCAM OS=Homo sapiens OX=9606 GN=DSCAM PE=1 SV=2	0	3932.76	0.205	4.58	0.938	0.508538	0.0131434	0.947267	93.94	105.83	116.54	214.2	41.5	44.3	18.26	77.41	95.52		Peak Found	Peak Found	Peak Found	Peak Found	Not Found	Peak Found	Not Found	Peak Found	Not Found	Peak Found	High	Not Found	High	0.001168	0.013	4.57	64.87
TRUE	High	Master Protein	Q96AC1	Fermitin family homolog 2 OS=Homo sapiens OX=9606 GN=FERMT2 PE=1 SV=1	0	17.475	5	2	16	2	680	77.8	6.7	25.59	2	cell adhesion;cell-cell signaling;cell organization and biogenesis;developmental processes;signal transduction;other biological processes	plasma membrane;other membranes;cytosol;cytoskeleton;nucleus;other cell component	signal transduction activity or receptor binding;cytoskeletal activity;other molecular function	Pf00169, Pf00373, Pf18124	10979	ENSG00000073712	B5TJY2; hsa:10979; Q14840; Q86TY7; Q96AC1			RAC1 GTPase cycle; RAC3 GTPase cycle; Cell-extracellular matrix interactions	3	0							FERMT2	90.6	162.9	46.5	78.34	3.88	103.61	High	High	Peak Found	Peak Found	High	High	High	High	Peak Found
	Checked	Confidence	Annotated Sequence	Modifications	Qvality PEP	Qvality q-value	# Protein Groups	# Proteins	# PSMs	Master Protein Accessions	Positions in Master Proteins	Modifications in Master Proteins	Master Protein Descriptions	# Missed Cleavages	Theo. MH+ [Da]	Abundance Ratio: (OE, Sample) / (KD, Sample)	Abundance Ratio: (KD, Sample) / (WT, Control)	Abundance Ratio: (OE, Sample) / (WT, Control)	Abundance Ratio Adj. P-Value: (OE, Sample) / (KD, Sample)	Abundance Ratio Adj. P-Value: (KD, Sample) / (WT, Control)	Abundance Ratio Adj. P-Value: (OE, Sample) / (WT, Control)	Abundance Ratio Variability [%]: (OE, Sample) / (KD, Sample)	Abundance Ratio Variability [%]: (KD, Sample) / (WT, Control)	Abundance Ratio Variability [%]: (OE, Sample) / (WT, Control)	Abundances (Grouped): KD, Sample	Abundances (Grouped): OE, Sample	Abundances (Grouped): WT, Control	Abundances (Grouped) CV [%]: KD, Sample	Abundances (Grouped) CV [%]: OE, Sample	Abundances (Grouped) CV [%]: WT, Control	Quan Info	Found in Sample: [S1] F1: Sample, KD	Found in Sample: [S2] F2: Sample, KD	Found in Sample: [S3] F3: Sample, KD	Found in Sample: [S4] F4: Sample, KD	Found in Sample: [S5] F5: Sample, OE	Found in Sample: [S6] F6: Sample, OE	Found in Sample: [S7] F7: Sample, OE	Found in Sample: [S8] F8: Sample, OE	Found in Sample: [S9] F9: Control, WT	Found in Sample: [S10] F10: Control, WT	Found in Sample: [S11] F11: Control, WT	Found in Sample: [S12] F12: Control, WT	Confidence (by Search Engine): Sequest HT	Percolator q-Value (by Search Engine): Sequest HT	Percolator PEP (by Search Engine): Sequest HT	XCorr (by Search Engine): Sequest HT	Top Apex RT [min]
	TRUE	High	[K].LDDQSEDEALELEGPLITPGSGSIYSSPGLYSK.[T]	1xPhospho [S5(100)]	0.000324717	0.000173317	1	1	4	Q96AC1	Q96AC1 [155-187]	Q96AC1 1xPhospho [S159(100)]	Fermitin family homolog 2 OS=Homo sapiens OX=9606 GN=FERMT2 PE=1 SV=1	0	3547.63	3.866	1.101	4.884	0.00535821	0.982811	0.000178745	92.49	126.65	154.46	53.4	204.4	42.3	73.04	42.52	100.34		Peak Found	High	Peak Found	Not Found	High	High	Peak Found	Peak Found	Not Found	Not Found	High	Peak Found	High	2.653e-05	2.793e-06	4.31	86.71
	TRUE	High	[K].KLDDQSEDEALELEGPLITPGSGSIYSSPGLYSK.[T]	1xPhospho [S6(100)]	6.70652e-06	0.000173317	1	1	7	Q96AC1	Q96AC1 [154-187]	Q96AC1 1xPhospho [S159(100)]	Fermitin family homolog 2 OS=Homo sapiens OX=9606 GN=FERMT2 PE=1 SV=1	1	3675.72	1.494	0.977	3.103	0.67683	0.861904	0.00796598	65.34	130.51	156.13	98.6	153.9	47.5	81.94	9.51	105.79		High	High	Not Found	Peak Found	High	High	Peak Found	High	Peak Found	Peak Found	High	High	High	2.653e-05	1.316e-08	5.2	82.5
	TRUE	High	[K].KLDDQSEDEALELEGPLITPGSGSIYSSPGLYSK.[T]	2xPhospho [S6(100); S27(76.1)]	0.00409854	0.000173317	1	1	5	Q96AC1	Q96AC1 [154-187]	Q96AC1 2xPhospho [S159(100); S180(76.1)]	Fermitin family homolog 2 OS=Homo sapiens OX=9606 GN=FERMT2 PE=1 SV=1	1	3755.69	5.2	0.398	2.243	0.0031986	0.376037	0.0403987	137.18	136.81	136.48	49	151.8	99.2	57.65	107.49	118.43		Not Found	Not Found	Not Found	Not Found	High	High	High	High	Peak Found	Not Found	Peak Found	High	High	2.653e-05	9.106e-05	2.7	85.6
FALSE	High	Master Protein	O94933	SLIT and NTRK-like protein 3 OS=Homo sapiens OX=9606 GN=SLITRK3 PE=1 SV=2	0.008	2.393	1	1	2	1	977	108.9	7.37	5.9	1	cell adhesion;cell-cell signaling;cell organization and biogenesis;developmental processes;other biological processes	plasma membrane;other membranes;other cell component		Pf13855	22865	ENSG00000121871	hsa:22865; O94933; Q1RMY6	Cell adhesion molecules		Receptor-type tyrosine-protein phosphatases; RAC3 GTPase cycle	3	0							SLITRK3	154.1	63.7	82.2	23.18	16.32	18.27	High	Peak Found	Peak Found	Peak Found	Peak Found	Peak Found	High	Peak Found	Peak Found
	Checked	Confidence	Annotated Sequence	Modifications	Qvality PEP	Qvality q-value	# Protein Groups	# Proteins	# PSMs	Master Protein Accessions	Positions in Master Proteins	Modifications in Master Proteins	Master Protein Descriptions	# Missed Cleavages	Theo. MH+ [Da]	Abundance Ratio: (OE, Sample) / (KD, Sample)	Abundance Ratio: (KD, Sample) / (WT, Control)	Abundance Ratio: (OE, Sample) / (WT, Control)	Abundance Ratio Adj. P-Value: (OE, Sample) / (KD, Sample)	Abundance Ratio Adj. P-Value: (KD, Sample) / (WT, Control)	Abundance Ratio Adj. P-Value: (OE, Sample) / (WT, Control)	Abundance Ratio Variability [%]: (OE, Sample) / (KD, Sample)	Abundance Ratio Variability [%]: (KD, Sample) / (WT, Control)	Abundance Ratio Variability [%]: (OE, Sample) / (WT, Control)	Abundances (Grouped): KD, Sample	Abundances (Grouped): OE, Sample	Abundances (Grouped): WT, Control	Abundances (Grouped) CV [%]: KD, Sample	Abundances (Grouped) CV [%]: OE, Sample	Abundances (Grouped) CV [%]: WT, Control	Quan Info	Found in Sample: [S1] F1: Sample, KD	Found in Sample: [S2] F2: Sample, KD	Found in Sample: [S3] F3: Sample, KD	Found in Sample: [S4] F4: Sample, KD	Found in Sample: [S5] F5: Sample, OE	Found in Sample: [S6] F6: Sample, OE	Found in Sample: [S7] F7: Sample, OE	Found in Sample: [S8] F8: Sample, OE	Found in Sample: [S9] F9: Control, WT	Found in Sample: [S10] F10: Control, WT	Found in Sample: [S11] F11: Control, WT	Found in Sample: [S12] F12: Control, WT	Confidence (by Search Engine): Sequest HT	Percolator q-Value (by Search Engine): Sequest HT	Percolator PEP (by Search Engine): Sequest HT	XCorr (by Search Engine): Sequest HT	Top Apex RT [min]
	FALSE	High	[R].EIQPAAFSLMPNLK.[L]	1xOxidation [M10]; 1xPhospho [S8(100)]	0.0643928	0.00240534	1	1	2	O94933	O94933 [494-507]	O94933 1xPhospho [S501(100)]	SLIT and NTRK-like protein 3 OS=Homo sapiens OX=9606 GN=SLITRK3 PE=1 SV=2	0	1654.79	0.413	1.831	0.768	0.975114	0.894932	0.999965	25.53	28.47	25.01	154.1	63.7	82.2	23.18	16.32	18.27		High	Peak Found	Peak Found	Peak Found	Peak Found	Peak Found	High	Peak Found	Peak Found	Peak Found	Peak Found	Peak Found	High	0.0004	0.004044	3.13	36.75
TRUE	High	Master Protein	Q9P258	Protein RCC2 OS=Homo sapiens OX=9606 GN=RCC2 PE=1 SV=2	0	6.024	5	1	4	1	522	56	8.78	15.14	1	cell adhesion;cell cycle OR cell proliferation;cell organization and biogenesis;signal transduction;other biological processes	plasma membrane;other membranes;cytosol;cytoskeleton;nucleus;other cytoplasmic organelle;other cell component	enzyme regulator activity;cytoskeletal activity;other molecular function	Pf00415	55920	ENSG00000179051; ENSG00000281540	hsa:55920; Q8IVL9; Q9BSN6; Q9NPV8; Q9P258			Separation of Sister Chromatids; Resolution of Sister Chromatid Cohesion; RHO GTPases Activate Formins; EML4 and NUDC in mitotic spindle formation; Amplification of signal from unattached kinetochores via a MAD2 inhibitory signal	6	0							RCC2	14	219.6	66.3	87.46	9.78	77.82	Not Found	Not Found	Not Found	Not Found	Peak Found	High	Peak Found	High	Peak Found
	Checked	Confidence	Annotated Sequence	Modifications	Qvality PEP	Qvality q-value	# Protein Groups	# Proteins	# PSMs	Master Protein Accessions	Positions in Master Proteins	Modifications in Master Proteins	Master Protein Descriptions	# Missed Cleavages	Theo. MH+ [Da]	Abundance Ratio: (OE, Sample) / (KD, Sample)	Abundance Ratio: (KD, Sample) / (WT, Control)	Abundance Ratio: (OE, Sample) / (WT, Control)	Abundance Ratio Adj. P-Value: (OE, Sample) / (KD, Sample)	Abundance Ratio Adj. P-Value: (KD, Sample) / (WT, Control)	Abundance Ratio Adj. P-Value: (OE, Sample) / (WT, Control)	Abundance Ratio Variability [%]: (OE, Sample) / (KD, Sample)	Abundance Ratio Variability [%]: (KD, Sample) / (WT, Control)	Abundance Ratio Variability [%]: (OE, Sample) / (WT, Control)	Abundances (Grouped): KD, Sample	Abundances (Grouped): OE, Sample	Abundances (Grouped): WT, Control	Abundances (Grouped) CV [%]: KD, Sample	Abundances (Grouped) CV [%]: OE, Sample	Abundances (Grouped) CV [%]: WT, Control	Quan Info	Found in Sample: [S1] F1: Sample, KD	Found in Sample: [S2] F2: Sample, KD	Found in Sample: [S3] F3: Sample, KD	Found in Sample: [S4] F4: Sample, KD	Found in Sample: [S5] F5: Sample, OE	Found in Sample: [S6] F6: Sample, OE	Found in Sample: [S7] F7: Sample, OE	Found in Sample: [S8] F8: Sample, OE	Found in Sample: [S9] F9: Control, WT	Found in Sample: [S10] F10: Control, WT	Found in Sample: [S11] F11: Control, WT	Found in Sample: [S12] F12: Control, WT	Confidence (by Search Engine): Sequest HT	Percolator q-Value (by Search Engine): Sequest HT	Percolator PEP (by Search Engine): Sequest HT	XCorr (by Search Engine): Sequest HT	Top Apex RT [min]
	TRUE	High	[R].CSSSSGGGSSGDEDGLELDGAPGGGKR.[A]	1xCarbamidomethyl [C1]; 2xPhospho [S4(80.5); S]	0.000148275	0.000173317	1	1	4	Q9P258	Q9P258 [42-68]	Q9P258 2xPhospho [S45(80.5); S]	Protein RCC2 OS=Homo sapiens OX=9606 GN=RCC2 PE=1 SV=2	1	2655.99	14.497	0.331	3.021	2.15008e-07	0.1174	0.000756567	29.84	103.79	82.4	14	219.6	66.3	87.46	9.78	77.82		Not Found	Not Found	Not Found	Not Found	Peak Found	High	Peak Found	High	Peak Found	Not Found	Not Found	Peak Found	High	2.653e-05	9.471e-07	4.79	58.8
FALSE	High	Master Protein	P16615	Sarcoplasmic/endoplasmic reticulum calcium ATPase 2 OS=Homo sapiens OX=9606 GN=ATP2A2 PE=1 SV=1	0	5.479	1	1	14	1	1042	114.7	5.34	51.44	1	cell adhesion;cell organization and biogenesis;other metabolic processes;stress response;transport;signal transduction;other biological processes	plasma membrane;other membranes;cytosol;ER/Golgi;other cell component	transporter activity;other molecular function	Pf00122, Pf00689, Pf00690, Pf08282, Pf13246	488	ENSG00000174437	A6NDN7; B4DF05; hsa:488; P16614; P16615; Q86VJ2	Calcium signaling pathway; cGMP-PKG signaling pathway; cAMP signaling pathway; Cardiac muscle contraction; Adrenergic signaling in cardiomyocytes; Thyroid hormone signaling pathway; Pancreatic secretion; Alzheimer disease; Spinocerebellar ataxia; Pathways of neurodegeneration; Hypertrophic cardiomyopathy; Arrhythmogenic right ventricular cardiomyopathy; Dilated cardiomyopathy; Diabetic cardiomyop…	Alzheimer's disease and miRNA effects; Arrhythmogenic right ventricular cardiomyopathy; Endothelin pathways; Myometrial relaxation and contraction pathways; Alzheimer's disease; Calcium regulation in cardiac cells	Pre-NOTCH Processing in Golgi; Ion homeostasis; Ion transport by P-type ATPases; Reduction of cytosolic Ca++ levels	24	0							ATP2A2	124.6	79.2	96.2	16.17	9.54	18.13	High	High	High	Peak Found	High	High	Peak Found	High	Peak Found
	Checked	Confidence	Annotated Sequence	Modifications	Qvality PEP	Qvality q-value	# Protein Groups	# Proteins	# PSMs	Master Protein Accessions	Positions in Master Proteins	Modifications in Master Proteins	Master Protein Descriptions	# Missed Cleavages	Theo. MH+ [Da]	Abundance Ratio: (OE, Sample) / (KD, Sample)	Abundance Ratio: (KD, Sample) / (WT, Control)	Abundance Ratio: (OE, Sample) / (WT, Control)	Abundance Ratio Adj. P-Value: (OE, Sample) / (KD, Sample)	Abundance Ratio Adj. P-Value: (KD, Sample) / (WT, Control)	Abundance Ratio Adj. P-Value: (OE, Sample) / (WT, Control)	Abundance Ratio Variability [%]: (OE, Sample) / (KD, Sample)	Abundance Ratio Variability [%]: (KD, Sample) / (WT, Control)	Abundance Ratio Variability [%]: (OE, Sample) / (WT, Control)	Abundances (Grouped): KD, Sample	Abundances (Grouped): OE, Sample	Abundances (Grouped): WT, Control	Abundances (Grouped) CV [%]: KD, Sample	Abundances (Grouped) CV [%]: OE, Sample	Abundances (Grouped) CV [%]: WT, Control	Quan Info	Found in Sample: [S1] F1: Sample, KD	Found in Sample: [S2] F2: Sample, KD	Found in Sample: [S3] F3: Sample, KD	Found in Sample: [S4] F4: Sample, KD	Found in Sample: [S5] F5: Sample, OE	Found in Sample: [S6] F6: Sample, OE	Found in Sample: [S7] F7: Sample, OE	Found in Sample: [S8] F8: Sample, OE	Found in Sample: [S9] F9: Control, WT	Found in Sample: [S10] F10: Control, WT	Found in Sample: [S11] F11: Control, WT	Found in Sample: [S12] F12: Control, WT	Confidence (by Search Engine): Sequest HT	Percolator q-Value (by Search Engine): Sequest HT	Percolator PEP (by Search Engine): Sequest HT	XCorr (by Search Engine): Sequest HT	Top Apex RT [min]
	FALSE	High	[R].EFDELNPSAQR.[D]	1xPhospho [S8(100)]	0.000368399	0.000173317	1	1	14	P16615	P16615 [656-666]	P16615 1xPhospho [S663(100)]	Sarcoplasmic/endoplasmic reticulum calcium ATPase 2 OS=Homo sapiens OX=9606 GN=ATP2A2 PE=1 SV=1	0	1385.57	0.632	1.319	0.805	0.9893	0.989627	0.999965	15.26	23.57	18.09	124.6	79.2	96.2	16.17	9.54	18.13		High	High	High	Peak Found	High	High	Peak Found	High	Peak Found	High	High	High	High	2.653e-05	3.32e-06	3.66	57.65
TRUE	High	Master Protein	Q86TC9	Myopalladin OS=Homo sapiens OX=9606 GN=MYPN PE=1 SV=2	0	168.078	24	19	286	19	1320	145.2	6.77	904.39	19	cell adhesion;cell organization and biogenesis;developmental processes	plasma membrane;other membranes;cytoskeleton;nucleus;other cell component	cytoskeletal activity;other molecular function	Pf07679	84665	ENSG00000138347	hsa:84665; Q5VV35; Q5VV36; Q86T37; Q86TC9; Q8N3L4; Q96K90; Q96KF5		Integrin-mediated cell adhesion		1	0	0.25	1.853	0.449	13.37	17.76	8.58	MYPN	115.7	91.8	92.4	15.09	10.43	11.69	High	High	High	High	High	High	High	High	High
	Checked	Confidence	Annotated Sequence	Modifications	Qvality PEP	Qvality q-value	# Protein Groups	# Proteins	# PSMs	Master Protein Accessions	Positions in Master Proteins	Modifications in Master Proteins	Master Protein Descriptions	# Missed Cleavages	Theo. MH+ [Da]	Abundance Ratio: (OE, Sample) / (KD, Sample)	Abundance Ratio: (KD, Sample) / (WT, Control)	Abundance Ratio: (OE, Sample) / (WT, Control)	Abundance Ratio Adj. P-Value: (OE, Sample) / (KD, Sample)	Abundance Ratio Adj. P-Value: (KD, Sample) / (WT, Control)	Abundance Ratio Adj. P-Value: (OE, Sample) / (WT, Control)	Abundance Ratio Variability [%]: (OE, Sample) / (KD, Sample)	Abundance Ratio Variability [%]: (KD, Sample) / (WT, Control)	Abundance Ratio Variability [%]: (OE, Sample) / (WT, Control)	Abundances (Grouped): KD, Sample	Abundances (Grouped): OE, Sample	Abundances (Grouped): WT, Control	Abundances (Grouped) CV [%]: KD, Sample	Abundances (Grouped) CV [%]: OE, Sample	Abundances (Grouped) CV [%]: WT, Control	Quan Info	Found in Sample: [S1] F1: Sample, KD	Found in Sample: [S2] F2: Sample, KD	Found in Sample: [S3] F3: Sample, KD	Found in Sample: [S4] F4: Sample, KD	Found in Sample: [S5] F5: Sample, OE	Found in Sample: [S6] F6: Sample, OE	Found in Sample: [S7] F7: Sample, OE	Found in Sample: [S8] F8: Sample, OE	Found in Sample: [S9] F9: Control, WT	Found in Sample: [S10] F10: Control, WT	Found in Sample: [S11] F11: Control, WT	Found in Sample: [S12] F12: Control, WT	Confidence (by Search Engine): Sequest HT	Percolator q-Value (by Search Engine): Sequest HT	Percolator PEP (by Search Engine): Sequest HT	XCorr (by Search Engine): Sequest HT	Top Apex RT [min]
	FALSE	High	[K].NTKSPQPVNDDNIR.[E]	1xPhospho [S4(100)]	0.000785508	0.000173317	1	1	7	Q86TC9	Q86TC9 [864-877]	Q86TC9 1xPhospho [S867(100)]	Myopalladin OS=Homo sapiens OX=9606 GN=MYPN PE=1 SV=2	1	1677.76	0.429	1.721	0.754	0.98384	0.982811	0.999965	22.23	27.07	22.57	148.9	65	86.2	17.23	6.79	36.95		Peak Found	High	Peak Found	Peak Found	High	High	Peak Found	High	Peak Found	Peak Found	High	High	High	2.653e-05	9.429e-06	2.9	31.96
	FALSE	High	[K].LDSTQLQQLHNQVLLEQHQLQNPPPSSPK.[E]	1xPhospho [S/T]	0.000115962	0.000173317	1	1	17	Q86TC9	Q86TC9 [658-686]		Myopalladin OS=Homo sapiens OX=9606 GN=MYPN PE=1 SV=2	0	3397.69	0.508	1.679	0.844	0.98384	0.982811	0.999965	23.54	41.3	28.18	141.5	72.5	86	22.34	15.69	34.36		Peak Found	High	High	Peak Found	High	High	Peak Found	High	High	High	High	High	High	2.653e-05	6.715e-07	5.39	75.17
	FALSE	High	[R].IQKPNEVSSPPTTSAVIPPAVPQAQHLVAQPR.[V]	1xPhospho [S/T]	0.00174235	0.000173317	1	1	5	Q86TC9	Q86TC9 [378-409]		Myopalladin OS=Homo sapiens OX=9606 GN=MYPN PE=1 SV=2	0	3437.79	0.268	1.647	0.441	0.868806	0.982811	0.582453	29.05	12.86	40.69	162.4	41.5	96.2	6.15	66.99	36.55		Peak Found	High	High	Peak Found	Not Found	High	Peak Found	Peak Found	Peak Found	High	High	Peak Found	High	2.653e-05	2.82e-05	3.06	69.17
	FALSE	High	[R].LTSAGQSHR.[G]	1xPhospho [S3(99.8)]	0.00141834	0.000173317	1	1	8	Q86TC9	Q86TC9 [1045-1053]	Q86TC9 1xPhospho [S1047(99.8)]	Myopalladin OS=Homo sapiens OX=9606 GN=MYPN PE=1 SV=2	0	1036.46	0.449	1.495	0.636	0.98384	0.988287	0.999965	21.55	20.8	25.18	142.3	64.5	93.2	12.79	18.25	18.52		High	High	High	Peak Found	High	Peak Found	Peak Found	High	Peak Found	High	High	High	High	2.653e-05	2.125e-05	2.37	14.65
	FALSE	High	[R].TPVDESDDEIQHDEIPTGK.[C]	1xPhospho [S6(100)]	4.23245e-09	0.000173317	1	1	37	Q86TC9	Q86TC9 [923-941]	Q86TC9 1xPhospho [S928(100)]	Myopalladin OS=Homo sapiens OX=9606 GN=MYPN PE=1 SV=2	0	2204.92	0.564	1.442	0.809	0.984183	0.982811	0.999965	12.37	11.9	14.74	132.4	74.8	92.8	6.86	15.99	13.22		High	High	High	Peak Found	High	High	High	High	High	High	High	High	High	2.653e-05	5.068e-13	6.44	55.67
	FALSE	High	[K].TPEPSSPVKEPPPVLAKPK.[L]	1xPhospho [S/T]	6.23387e-06	0.000173317	1	1	36	Q86TC9	Q86TC9 [639-657]		Myopalladin OS=Homo sapiens OX=9606 GN=MYPN PE=1 SV=2	1	2078.09	0.386	1.917	0.791	0.975114	0.827415	0.999965	35.58	17.66	25.93	154.2	63.6	82.2	84.49	21.34	4.77		High	High	High	Peak Found	High	High	High	High	Peak Found	High	High	High	High	2.653e-05	1.19e-08	4.91	46.25
	FALSE	High	[R].TVSKESLLVSHPSVQTK.[S]	1xPhospho [S3(99.7)]	0.00143729	0.000173317	1	1	12	Q86TC9	Q86TC9 [757-773]	Q86TC9 1xPhospho [S759(99.7)]	Myopalladin OS=Homo sapiens OX=9606 GN=MYPN PE=1 SV=2	1	1919.98	0.328	2.049	0.658	0.973713	0.79241	0.999965	33.36	33.1	36.35	158.6	56.8	84.6	43.75	22.96	28.97		High	High	High	Peak Found	High	High	High	High	Peak Found	High	High	High	High	2.653e-05	2.171e-05	4.05	50.96
	FALSE	High	[R].VATIQQCQSPTNYLQGLDGKPIIAAPVFTK.[M]	1xCarbamidomethyl [C7]; 1xPhospho [T11(96)]	2.66335e-06	0.000173317	1	1	21	Q86TC9	Q86TC9 [410-439]	Q86TC9 1xPhospho [T420(96)]	Myopalladin OS=Homo sapiens OX=9606 GN=MYPN PE=1 SV=2	0	3338.69	0.667	1.342	0.854	0.992199	0.991542	0.999965	45.21	60.9	37.07	124.3	79.1	96.7	56.01	11.26	35.09		High	High	High	Peak Found	High	High	Peak Found	High	High	High	High	High	High	2.653e-05	3.695e-09	6.06	80.84
	FALSE	High	[K].VMQENSSSFSDLSER.[R]	1xOxidation [M2]; 1xPhospho [S8(99.4)]	3.59145e-06	0.000173317	1	1	5	Q86TC9	Q86TC9 [191-205]	Q86TC9 1xPhospho [S198(99.4)]	Myopalladin OS=Homo sapiens OX=9606 GN=MYPN PE=1 SV=2	0	1811.72	0.287	1.824	0.47	0.977758	0.982811	0.997007	23.27	21.63	30.1	164.9	45.7	89.4	11.52	59.96	17.69		High	High	High	Peak Found	Not Found	Peak Found	Peak Found	Peak Found	Peak Found	Peak Found	High	High	High	2.653e-05	5.584e-09	3.61	54.56
	FALSE	High	[K].SPQPVNDDNIR.[E]	1xPhospho [S1(100)]	0.00284658	0.000173317	1	1	16	Q86TC9	Q86TC9 [867-877]	Q86TC9 1xPhospho [S867(100)]	Myopalladin OS=Homo sapiens OX=9606 GN=MYPN PE=1 SV=2	0	1334.57	0.732	1.019	0.745	0.984183	0.933218	0.999965	19.51	24.48	14.59	111.7	81.7	106.5	20.7	8.24	15.86		Peak Found	High	High	Peak Found	High	High	Peak Found	High	High	High	High	High	High	2.653e-05	5.551e-05	2.23	38.11
	FALSE	High	[K].SPQPVNDDNIR.[E]		0.00132725	0.000173317	1	1	9	Q86TC9	Q86TC9 [867-877]		Myopalladin OS=Homo sapiens OX=9606 GN=MYPN PE=1 SV=2	0	1254.61	0.25	1.853	0.449	0.809957	0.970426	0.819079	13.37	17.76	8.58	163.8	42	94.2	13.55	6.27	8.37		High	High	High	Peak Found	High	High	Peak Found	Peak Found	High	High	High	High	High	2.653e-05	1.942e-05	2.18	33.67
	FALSE	High	[R].SPTSSKESPQEAK.[R]	1xPhospho [S8(100)]	1.14547e-06	0.000173317	1	1	5	Q86TC9	Q86TC9 [124-136]	Q86TC9 1xPhospho [S131(100)]	Myopalladin OS=Homo sapiens OX=9606 GN=MYPN PE=1 SV=2	1	1455.64	0.44	1.732	0.733	0.989436	0.982811	0.999965	40.22	47.86	21.89	142.3	64.9	92.8	39.06	14.39	18.41		Peak Found	High	Peak Found	Peak Found	Peak Found	Peak Found	High	High	Peak Found	High	High	Peak Found	High	2.653e-05	1.15e-09	5.22	14.95
	TRUE	High	[R].EAEQAASEAAGGDTTPGSSPSSLYYEEPLGQPPR.[F]	2xPhospho [T14(81.4); S/T/Y]	4.51883e-07	0.000173317	1	1	27	Q86TC9	Q86TC9 [237-270]	Q86TC9 2xPhospho [T250(81.4); S/T/Y]	Myopalladin OS=Homo sapiens OX=9606 GN=MYPN PE=1 SV=2	0	3609.49	13.637	0.148	2.022	0.00244366	3.88394e-07	0.32502	41.76	50.6	38.07	13.9	192	94	50.04	5.25	31.45		High	High	High	Peak Found	High	High	High	High	High	High	High	High	High	2.653e-05	3.177e-10	4.92	79.59
	FALSE	High	[R].EAEQAASEAAGGDTTPGSSPSSLYYEEPLGQPPR.[F]	1xPhospho [S/T/Y]	1.51845e-05	0.000173317	1	1	13	Q86TC9	Q86TC9 [237-270]		Myopalladin OS=Homo sapiens OX=9606 GN=MYPN PE=1 SV=2	0	3529.53	0.401	1.559	0.638	0.98384	0.982811	0.999965	20.35	17.17	13.87	146	59.9	94.1	13.57	66.37	2.03		High	High	Peak Found	High	High	High	Peak Found	Peak Found	High	High	High	High	High	2.653e-05	4.068e-08	3.42	75.03
	FALSE	High	[R].CVSPIPVSPTSR.[I]	1xCarbamidomethyl [C1]; 2xPhospho [S3(100); S8(83.3)]	0.000126422	0.000173317	1	1	18	Q86TC9	Q86TC9 [811-822]	Q86TC9 2xPhospho [S813(100); S818(83.3)]	Myopalladin OS=Homo sapiens OX=9606 GN=MYPN PE=1 SV=2	0	1459.61	1.364	0.782	1.074	0.933162	0.695957	0.999965	23.1	25.85	8.75	81.2	113.2	105.6	19.41	10.56	11.32		Peak Found	High	High	Peak Found	High	High	Peak Found	High	Peak Found	High	High	High	High	2.653e-05	7.571e-07	4.16	55.43
	FALSE	High	[K].HSPNLSFEPNFCQDNPRSPTSSK.[E]	1xCarbamidomethyl [C12]; 1xPhospho [S18(99.8)]	3.03321e-07	0.000173317	1	1	16	Q86TC9	Q86TC9 [107-129]	Q86TC9 1xPhospho [S124(99.8)]	Myopalladin OS=Homo sapiens OX=9606 GN=MYPN PE=1 SV=2	1	2726.17	0.478	1.443	0.628	0.98384	0.982811	0.957913	35.34	12.48	24.59	143.1	60.6	96.3	23.86	20.39	6.37		High	High	High	Peak Found	High	High	High	High	High	High	High	High	High	2.653e-05	1.835e-10	5.03	67.92
	FALSE	High	[K].HSPNLSFEPNFCQDNPRSPTSSKESPQEAK.[R]	1xCarbamidomethyl [C12]; 2xPhospho [S18(99.7); S/T]	0.00354263	0.000173317	1	1	4	Q86TC9	Q86TC9 [107-136]	Q86TC9 2xPhospho [S124(99.7); S/T]	Myopalladin OS=Homo sapiens OX=9606 GN=MYPN PE=1 SV=2	2	3575.49	1.332	0.99	1.035	0.751343	0.933875	0.987832	71.09	65.1	57.62	104.9	107.7	87.4	45.76	42.59	50.1		Peak Found	Peak Found	High	Peak Found	Peak Found	High	High	Peak Found	Peak Found	Peak Found	High	Peak Found	High	2.653e-05	7.482e-05	3.27	66.9
	FALSE	High	[K].KNTKSPQPVNDDNIR.[E]	1xPhospho [T/S]	0.00361376	0.000173317	1	1	1	Q86TC9	Q86TC9 [863-877]		Myopalladin OS=Homo sapiens OX=9606 GN=MYPN PE=1 SV=2	2	1805.85	0.482	1.392	0.743	0.984183	0.988546	0.999965	16.09	73.24	46.75	139.7	67.2	93.1	21.21	4.58	87.89		Peak Found	Peak Found	High	Peak Found	Peak Found	Peak Found	Peak Found	Peak Found	Peak Found	Peak Found	Peak Found	Peak Found	High	2.653e-05	7.673e-05	3.27	30.07
	FALSE	High	[R].GNEDLSNNGSLHSANSTTNLAAIEPQPSPPHSEPPSVEQPPKPK.[L]	1xPhospho [S28(96.6)]	9.00895e-05	0.000173317	1	1	16	Q86TC9	Q86TC9 [534-577]	Q86TC9 1xPhospho [S561(96.6)]	Myopalladin OS=Homo sapiens OX=9606 GN=MYPN PE=1 SV=2	0	4650.17	0.357	2.474	0.883	0.9369	0.291164	0.999965	44.52	58.91	51.2	167.6	62.1	70.4	15.72	35.26	45.34		High	High	High	High	High	High	High	High	High	Peak Found	High	High	High	2.653e-05	4.734e-07	5.46	64.21
	FALSE	High	[R].CVSPIPVSPTSR.[I]	1xCarbamidomethyl [C1]; 1xPhospho [S8(100)]	0.0080467	0.000333495	1	1	1	Q86TC9	Q86TC9 [811-822]	Q86TC9 1xPhospho [S818(100)]	Myopalladin OS=Homo sapiens OX=9606 GN=MYPN PE=1 SV=2	0	1379.64																No Quan Values	Not Found	Not Found	Not Found	Not Found	Not Found	Not Found	Not Found	Not Found	Not Found	Not Found	Not Found	High	High	4.845e-05	0.0002286	3.02
	FALSE	High	[K].ISSFEQR.[L]	1xPhospho [S3(100)]	0.0242496	0.00102204	1	1	4	Q86TC9	Q86TC9 [905-911]	Q86TC9 1xPhospho [S907(100)]	Myopalladin OS=Homo sapiens OX=9606 GN=MYPN PE=1 SV=2	0	946.403	0.367	1.64	0.571	0.9893	0.982811	0.999965	20.6	24.61	25.13	152.9	56.2	90.9	14.25	9.14	23.69		Peak Found	High	High	Peak Found	Peak Found	Peak Found	Peak Found	Peak Found	Peak Found	Peak Found	High	High	High	0.0001968	0.0009933	2.37	36.25
	FALSE	High	[R].KRLSPDQMK.[H]	1xOxidation [M8]; 1xPhospho [S4(100)]	0.0522482	0.00177457	1	1	5	Q86TC9	Q86TC9 [98-106]	Q86TC9 1xPhospho [S101(100)]	Myopalladin OS=Homo sapiens OX=9606 GN=MYPN PE=1 SV=2	2	1198.56	0.336	1.481	0.45	0.98384	0.989627	0.931138	59.74	57.19	9.15	144	48.4	107.6	69.28	1.9	17.3		Not Found	High	High	Peak Found	Peak Found	Peak Found	Peak Found	High	Peak Found	Peak Found	Peak Found	High	High	0.0003228	0.002925	2.85	21.41
	FALSE	High	[R].GNEDLSNNGSLHSANSTTNLAAIEPQPSPPHSEPPSVEQPPKPK.[L]	2xPhospho [S/T]	0.153733	0.00877275	1	1	3	Q86TC9	Q86TC9 [534-577]		Myopalladin OS=Homo sapiens OX=9606 GN=MYPN PE=1 SV=2	0	4730.14	0.256	1.496	0.47	0.98384	0.984093	0.999965	56.16	108.95	99.12	151.3	47.5	101.1	66.56	28.24	102.72		High	Peak Found	Peak Found	Peak Found	Not Found	Not Found	Not Found	Not Found	Not Found	Peak Found	Peak Found	High	High	0.001554	0.01668	3.15	66.04
TRUE	High	Master Protein	Q9NQC3	Reticulon-4 OS=Homo sapiens OX=9606 GN=RTN4 PE=1 SV=2	0	45.238	6	4	79	4	1192	129.9	4.5	299.85	4	cell adhesion;cell organization and biogenesis;stress response;developmental processes;other biological processes	plasma membrane;other membranes;ER/Golgi;nucleus;other cell component	other molecular function	Pf02453	57142	ENSG00000115310	hsa:57142; O94962; Q7L7Q5; Q7L7Q6; Q7L7Q8; Q8IUA4; Q96B16; Q9BXG5; Q9H212; Q9H3I3; Q9NQC3; Q9UQ42; Q9Y293; Q9Y2Y7; Q9Y5U6	Alzheimer disease	Alzheimer's disease and miRNA effects; Spinal cord injury; 22q11.2 copy number variation syndrome; Alzheimer's disease; Neurogenesis regulation in the olfactory epithelium	Axonal growth inhibition (RHOA activation)	7	0							RTN4	119.8	81.6	98.6	23.95	1.24	17.23	High	High	High	High	High	High	High	High	High
	Checked	Confidence	Annotated Sequence	Modifications	Qvality PEP	Qvality q-value	# Protein Groups	# Proteins	# PSMs	Master Protein Accessions	Positions in Master Proteins	Modifications in Master Proteins	Master Protein Descriptions	# Missed Cleavages	Theo. MH+ [Da]	Abundance Ratio: (OE, Sample) / (KD, Sample)	Abundance Ratio: (KD, Sample) / (WT, Control)	Abundance Ratio: (OE, Sample) / (WT, Control)	Abundance Ratio Adj. P-Value: (OE, Sample) / (KD, Sample)	Abundance Ratio Adj. P-Value: (KD, Sample) / (WT, Control)	Abundance Ratio Adj. P-Value: (OE, Sample) / (WT, Control)	Abundance Ratio Variability [%]: (OE, Sample) / (KD, Sample)	Abundance Ratio Variability [%]: (KD, Sample) / (WT, Control)	Abundance Ratio Variability [%]: (OE, Sample) / (WT, Control)	Abundances (Grouped): KD, Sample	Abundances (Grouped): OE, Sample	Abundances (Grouped): WT, Control	Abundances (Grouped) CV [%]: KD, Sample	Abundances (Grouped) CV [%]: OE, Sample	Abundances (Grouped) CV [%]: WT, Control	Quan Info	Found in Sample: [S1] F1: Sample, KD	Found in Sample: [S2] F2: Sample, KD	Found in Sample: [S3] F3: Sample, KD	Found in Sample: [S4] F4: Sample, KD	Found in Sample: [S5] F5: Sample, OE	Found in Sample: [S6] F6: Sample, OE	Found in Sample: [S7] F7: Sample, OE	Found in Sample: [S8] F8: Sample, OE	Found in Sample: [S9] F9: Control, WT	Found in Sample: [S10] F10: Control, WT	Found in Sample: [S11] F11: Control, WT	Found in Sample: [S12] F12: Control, WT	Confidence (by Search Engine): Sequest HT	Percolator q-Value (by Search Engine): Sequest HT	Percolator PEP (by Search Engine): Sequest HT	XCorr (by Search Engine): Sequest HT	Top Apex RT [min]
	TRUE	High	[R].RGSSGSVDETLFALPAASEPVIR.[S]	2xPhospho [S6(91.9); S/T]	1.07184e-06	0.000173317	1	1	5	Q9NQC3	Q9NQC3 [179-201]	Q9NQC3 2xPhospho [S184(91.9); S/T]	Reticulon-4 OS=Homo sapiens OX=9606 GN=RTN4 PE=1 SV=2	1	2519.16	6.241	0.32	1.899	0.000652381	0.00822223	0.14613	44.58	49.06	37.81	26.9	182	91.1	38.95	13.67	35.43		Peak Found	Peak Found	Peak Found	Peak Found	High	Peak Found	Peak Found	High	High	Peak Found	High	High	High	2.653e-05	1.045e-09	5.74	83.32
	FALSE	High	[R].QPSWDPSPVSSTVPAPSPLSAAAVSPSK.[L]	1xPhospho [S3(83.7)]	4.95445e-05	0.000173317	1	1	18	Q9NQC3	Q9NQC3 [105-132]	Q9NQC3 1xPhospho [S107(83.7)]	Reticulon-4 OS=Homo sapiens OX=9606 GN=RTN4 PE=1 SV=2	0	2827.35	0.687	1.24	0.77	0.993993	0.982811	0.999965	14.68	22.65	24.34	118.8	81.7	99.5	9	15.66	19.19		Peak Found	High	High	High	High	High	High	High	Peak Found	High	High	High	High	2.653e-05	2.082e-07	4.67	76.97
	TRUE	High	[-].MEDLDQSPLVSSSDSPPRPQPAFK.[Y]	1xAcetyl [N-Term]; 2xPhospho [S7(100); S15(78.7)]	0.000245661	0.000173317	1	1	16	Q9NQC3	Q9NQC3 [1-24]	Q9NQC3 1xAcetyl [N-Term]; 2xPhospho [S7(100); S15(78.7)]	Reticulon-4 OS=Homo sapiens OX=9606 GN=RTN4 PE=1 SV=2	0	2830.2	15.912	0.099	1.605	0.000189538	4.1125e-16	0.525007	75.72	81.8	38.86	10.9	180.8	108.3	76.79	7.95	30.67		Peak Found	Not Found	High	High	High	High	High	High	High	High	High	High	High	2.653e-05	1.895e-06	5.16	82.53
	FALSE	High	[-].MEDLDQSPLVSSSDSPPRPQPAFK.[Y]	1xAcetyl [N-Term]; 1xPhospho [S15(99.8)]	1.63516e-07	0.000173317	1	1	28	Q9NQC3	Q9NQC3 [1-24]	Q9NQC3 1xAcetyl [N-Term]; 1xPhospho [S15(99.8)]	Reticulon-4 OS=Homo sapiens OX=9606 GN=RTN4 PE=1 SV=2	0	2750.24	0.656	1.232	0.809	0.992199	0.999923	0.999965	20	24.51	16.78	121.6	79.8	98.6	24.34	1.16	17.35		High	High	High	High	High	High	High	High	High	High	High	High	High	2.653e-05	7.853e-11	6.57	79.49
	FALSE	High	[-].MEDLDQSPLVSSSDSPPRPQPAFK.[Y]	1xMet-loss [N-Term]; 1xPhospho [S]	7.18744e-05	0.000173317	1	1	3	Q9NQC3	Q9NQC3 [1-24]	Q9NQC3 1xMet-loss [N-Term]	Reticulon-4 OS=Homo sapiens OX=9606 GN=RTN4 PE=1 SV=2	0	2577.19	0.861	1.149	1.003	0.988275	0.989347	0.999965	17.33	28.18	29.44	114.1	93.2	92.6	13.17	15.33	23.84		High	Peak Found	Peak Found	High	Peak Found	Peak Found	Peak Found	Peak Found	Peak Found	Peak Found	High	Peak Found	High	2.653e-05	3.479e-07	5.57	74.14
	FALSE	High	[K].RRGSSGSVDETLFALPAASEPVIR.[S]	2xPhospho [S4(86.5); S5(86.5)]	0.00723981	0.000333495	1	1	9	Q9NQC3	Q9NQC3 [178-201]	Q9NQC3 2xPhospho [S181(86.5); S182(86.5)]	Reticulon-4 OS=Homo sapiens OX=9606 GN=RTN4 PE=1 SV=2	2	2675.26	1.475	0.793	1.042	0.807745	0.346912	0.999965	57.3	57.01	20.18	75.2	114.5	110.3	44.18	12.39	23.52		Peak Found	Peak Found	Peak Found	Peak Found	High	High	High	Peak Found	Peak Found	High	High	High	High	4.845e-05	0.000198	4.46	79.2
FALSE	High	Master Protein	Q0ZGT2	Nexilin OS=Homo sapiens OX=9606 GN=NEXN PE=1 SV=1	0	36.756	4	3	46	3	675	80.6	5.33	152.76	3	cell adhesion;cell organization and biogenesis;developmental processes;other biological processes	plasma membrane;other membranes;cytoskeleton;other cell component	cytoskeletal activity;other molecular function	Pf07679	91624	ENSG00000162614	A0PJ84; B4DPZ7; hsa:91624; Q0D2H2; Q0ZGT2; Q14CC2; Q14CC3; Q16081; Q7Z2X0; Q96DL0; Q9Y2V1		VEGFA-VEGFR2 signaling pathway		1	0							NEXN	113.6	77.7	108.6	16.66	4.24	18.85	High	High	High	High	High	High	Peak Found	High	Peak Found
	Checked	Confidence	Annotated Sequence	Modifications	Qvality PEP	Qvality q-value	# Protein Groups	# Proteins	# PSMs	Master Protein Accessions	Positions in Master Proteins	Modifications in Master Proteins	Master Protein Descriptions	# Missed Cleavages	Theo. MH+ [Da]	Abundance Ratio: (OE, Sample) / (KD, Sample)	Abundance Ratio: (KD, Sample) / (WT, Control)	Abundance Ratio: (OE, Sample) / (WT, Control)	Abundance Ratio Adj. P-Value: (OE, Sample) / (KD, Sample)	Abundance Ratio Adj. P-Value: (KD, Sample) / (WT, Control)	Abundance Ratio Adj. P-Value: (OE, Sample) / (WT, Control)	Abundance Ratio Variability [%]: (OE, Sample) / (KD, Sample)	Abundance Ratio Variability [%]: (KD, Sample) / (WT, Control)	Abundance Ratio Variability [%]: (OE, Sample) / (WT, Control)	Abundances (Grouped): KD, Sample	Abundances (Grouped): OE, Sample	Abundances (Grouped): WT, Control	Abundances (Grouped) CV [%]: KD, Sample	Abundances (Grouped) CV [%]: OE, Sample	Abundances (Grouped) CV [%]: WT, Control	Quan Info	Found in Sample: [S1] F1: Sample, KD	Found in Sample: [S2] F2: Sample, KD	Found in Sample: [S3] F3: Sample, KD	Found in Sample: [S4] F4: Sample, KD	Found in Sample: [S5] F5: Sample, OE	Found in Sample: [S6] F6: Sample, OE	Found in Sample: [S7] F7: Sample, OE	Found in Sample: [S8] F8: Sample, OE	Found in Sample: [S9] F9: Control, WT	Found in Sample: [S10] F10: Control, WT	Found in Sample: [S11] F11: Control, WT	Found in Sample: [S12] F12: Control, WT	Confidence (by Search Engine): Sequest HT	Percolator q-Value (by Search Engine): Sequest HT	Percolator PEP (by Search Engine): Sequest HT	XCorr (by Search Engine): Sequest HT	Top Apex RT [min]
	FALSE	High	[K].EMLASDDEEDVSSK.[V]	1xPhospho [S5(100)]	2.94245e-06	0.000173317	1	1	12	Q0ZGT2	Q0ZGT2 [76-89]	Q0ZGT2 1xPhospho [S80(100)]	Nexilin OS=Homo sapiens OX=9606 GN=NEXN PE=1 SV=1	0	1634.61	0.815	0.971	0.784	0.987168	0.756035	0.999965	17.9	24.76	22.84	104.5	87	108.6	13.62	6.32	17.35		Peak Found	High	Peak Found	Peak Found	High	High	Peak Found	High	Peak Found	Peak Found	High	High	High	2.653e-05	4.236e-09	3.78	51.13
	FALSE	High	[K].EMLASDDEEDVSSK.[V]	1xOxidation [M2]; 1xPhospho [S5(100)]	2.30117e-06	0.000173317	1	1	17	Q0ZGT2	Q0ZGT2 [76-89]	Q0ZGT2 1xPhospho [S80(100)]	Nexilin OS=Homo sapiens OX=9606 GN=NEXN PE=1 SV=1	0	1650.61	0.722	1.004	0.728	0.989436	0.847789	0.999965	14.49	32.88	28.45	110.9	80.1	109	21.9	5.06	28.16		High	High	High	Peak Found	High	High	Peak Found	High	Peak Found	High	High	High	High	2.653e-05	3.022e-09	4.33	42.25
	FALSE	High	[K].EMLASDDEEDVSSKVEK.[A]	1xOxidation [M2]; 1xPhospho [S5(100)]	2.11881e-07	0.000173317	1	1	9	Q0ZGT2	Q0ZGT2 [76-92]	Q0ZGT2 1xPhospho [S80(100)]	Nexilin OS=Homo sapiens OX=9606 GN=NEXN PE=1 SV=1	1	2006.81	0.607	1.163	0.733	0.999522	0.982811	0.999965	12.99	23.67	17.44	120.5	75.9	103.6	10.6	8.7	18.48		High	High	Peak Found	Peak Found	High	High	Peak Found	High	Peak Found	High	High	High	High	2.653e-05	1.12e-10	4.25	49.32
	FALSE	High	[K].EMLASDDEEDVSSKVEK.[A]	1xPhospho [S]	0.0204651	0.000750814	1	1	3	Q0ZGT2	Q0ZGT2 [76-92]		Nexilin OS=Homo sapiens OX=9606 GN=NEXN PE=1 SV=1	1	1990.82	0.681	1.35	0.95	0.974058	0.999923	0.95002	31.82	22.61	18.87	120.6	89.3	90.1	16.45	24.49	10.95		Peak Found	High	Peak Found	High	High	Peak Found	Peak Found	Peak Found	Peak Found	Peak Found	Peak Found	Peak Found	High	0.0001458	0.0007934	2.38	55.6
	FALSE	High	[K].KESLSPGK.[L]	1xPhospho [S]	0.122885	0.00606853	1	1	5	Q0ZGT2	Q0ZGT2 [239-246]		Nexilin OS=Homo sapiens OX=9606 GN=NEXN PE=1 SV=1	1	925.439	0.329	1.432	0.526	0.98644	0.994599	0.999965	19.27	21.17	34.53	150.6	48.7	100.7	11.57	37.64	16.32		Peak Found	High	Peak Found	Peak Found	High	High	Peak Found	High	Peak Found	Peak Found	Peak Found	High	High	0.001023	0.01155	1.86	17.21
FALSE	High	Master Protein	Q8TF42	Ubiquitin-associated and SH3 domain-containing protein B OS=Homo sapiens OX=9606 GN=UBASH3B PE=1 SV=2	0.001	3.765	1	1	7	1	649	72.6	6.93	15.67	1	cell adhesion;protein metabolism;other metabolic processes;stress response;signal transduction;other biological processes	nucleus;other cell component	other molecular function	Pf00300, Pf00627, Pf14604	84959	ENSG00000154127	hsa:84959; Q53GT5; Q53GT8; Q8NBV7; Q8TF42; Q96IG9; Q96NZ2				0	0							UBASH3B	100.2	98.4	101.4	79.87	41.09	83.66	Peak Found	High	High	Peak Found	High	High	Not Found	High	Not Found
	Checked	Confidence	Annotated Sequence	Modifications	Qvality PEP	Qvality q-value	# Protein Groups	# Proteins	# PSMs	Master Protein Accessions	Positions in Master Proteins	Modifications in Master Proteins	Master Protein Descriptions	# Missed Cleavages	Theo. MH+ [Da]	Abundance Ratio: (OE, Sample) / (KD, Sample)	Abundance Ratio: (KD, Sample) / (WT, Control)	Abundance Ratio: (OE, Sample) / (WT, Control)	Abundance Ratio Adj. P-Value: (OE, Sample) / (KD, Sample)	Abundance Ratio Adj. P-Value: (KD, Sample) / (WT, Control)	Abundance Ratio Adj. P-Value: (OE, Sample) / (WT, Control)	Abundance Ratio Variability [%]: (OE, Sample) / (KD, Sample)	Abundance Ratio Variability [%]: (KD, Sample) / (WT, Control)	Abundance Ratio Variability [%]: (OE, Sample) / (WT, Control)	Abundances (Grouped): KD, Sample	Abundances (Grouped): OE, Sample	Abundances (Grouped): WT, Control	Abundances (Grouped) CV [%]: KD, Sample	Abundances (Grouped) CV [%]: OE, Sample	Abundances (Grouped) CV [%]: WT, Control	Quan Info	Found in Sample: [S1] F1: Sample, KD	Found in Sample: [S2] F2: Sample, KD	Found in Sample: [S3] F3: Sample, KD	Found in Sample: [S4] F4: Sample, KD	Found in Sample: [S5] F5: Sample, OE	Found in Sample: [S6] F6: Sample, OE	Found in Sample: [S7] F7: Sample, OE	Found in Sample: [S8] F8: Sample, OE	Found in Sample: [S9] F9: Control, WT	Found in Sample: [S10] F10: Control, WT	Found in Sample: [S11] F11: Control, WT	Found in Sample: [S12] F12: Control, WT	Confidence (by Search Engine): Sequest HT	Percolator q-Value (by Search Engine): Sequest HT	Percolator PEP (by Search Engine): Sequest HT	XCorr (by Search Engine): Sequest HT	Top Apex RT [min]
	FALSE	High	[R].VNSQPGPQK.[R]	1xPhospho [S3(100)]	0.0065134	0.000333495	1	1	7	Q8TF42	Q8TF42 [375-383]	Q8TF42 1xPhospho [S377(100)]	Ubiquitin-associated and SH3 domain-containing protein B OS=Homo sapiens OX=9606 GN=UBASH3B PE=1 SV=2	0	1034.47	0.801	1.201	0.97	0.802227	0.999923	0.775635	74.72	97.47	127.57	100.2	98.4	101.4	79.87	41.09	83.66		Peak Found	High	High	Peak Found	High	High	Not Found	High	Not Found	Peak Found	High	High	High	4.845e-05	0.0001718	2.36	15.76
FALSE	High	Master Protein	Q9H6X2	Anthrax toxin receptor 1 OS=Homo sapiens OX=9606 GN=ANTXR1 PE=1 SV=2	0	6.038	4	1	25	1	564	62.7	7.61	58.76	1	cell adhesion;cell organization and biogenesis;transport;developmental processes;other biological processes	plasma membrane;other membranes;other cytoplasmic organelle;other cell component	cytoskeletal activity;other molecular function	Pf00092, Pf05586, Pf05587	84168	ENSG00000169604	A8K7U8; hsa:84168; J7K7G4; J7KF88; Q4ZFV6; Q53QD8; Q96P02; Q9H6X2; Q9NVP3	NOD-like receptor signaling pathway			1	0							ANTXR1	90.5	94.1	115.4	18.16	1.52	13.64	High	High	High	High	High	High	Peak Found	High	Peak Found
	Checked	Confidence	Annotated Sequence	Modifications	Qvality PEP	Qvality q-value	# Protein Groups	# Proteins	# PSMs	Master Protein Accessions	Positions in Master Proteins	Modifications in Master Proteins	Master Protein Descriptions	# Missed Cleavages	Theo. MH+ [Da]	Abundance Ratio: (OE, Sample) / (KD, Sample)	Abundance Ratio: (KD, Sample) / (WT, Control)	Abundance Ratio: (OE, Sample) / (WT, Control)	Abundance Ratio Adj. P-Value: (OE, Sample) / (KD, Sample)	Abundance Ratio Adj. P-Value: (KD, Sample) / (WT, Control)	Abundance Ratio Adj. P-Value: (OE, Sample) / (WT, Control)	Abundance Ratio Variability [%]: (OE, Sample) / (KD, Sample)	Abundance Ratio Variability [%]: (KD, Sample) / (WT, Control)	Abundance Ratio Variability [%]: (OE, Sample) / (WT, Control)	Abundances (Grouped): KD, Sample	Abundances (Grouped): OE, Sample	Abundances (Grouped): WT, Control	Abundances (Grouped) CV [%]: KD, Sample	Abundances (Grouped) CV [%]: OE, Sample	Abundances (Grouped) CV [%]: WT, Control	Quan Info	Found in Sample: [S1] F1: Sample, KD	Found in Sample: [S2] F2: Sample, KD	Found in Sample: [S3] F3: Sample, KD	Found in Sample: [S4] F4: Sample, KD	Found in Sample: [S5] F5: Sample, OE	Found in Sample: [S6] F6: Sample, OE	Found in Sample: [S7] F7: Sample, OE	Found in Sample: [S8] F8: Sample, OE	Found in Sample: [S9] F9: Control, WT	Found in Sample: [S10] F10: Control, WT	Found in Sample: [S11] F11: Control, WT	Found in Sample: [S12] F12: Control, WT	Confidence (by Search Engine): Sequest HT	Percolator q-Value (by Search Engine): Sequest HT	Percolator PEP (by Search Engine): Sequest HT	XCorr (by Search Engine): Sequest HT	Top Apex RT [min]
	FALSE	High	[K].EVPPPPAEESEEEDDDGLPK.[K]	1xPhospho [S10(100)]	0.000145349	0.000173317	1	1	25	Q9H6X2	Q9H6X2 [353-372]	Q9H6X2 1xPhospho [S362(100)]	Anthrax toxin receptor 1 OS=Homo sapiens OX=9606 GN=ANTXR1 PE=1 SV=2	0	2258.92	1.034	0.822	0.811	0.981406	0.344386	0.999965	15.37	23.12	12.75	90.5	94.1	115.4	18.16	1.52	13.64		High	High	High	High	High	High	Peak Found	High	Peak Found	High	High	High	High	2.653e-05	9.165e-07	3.67	60.48
TRUE	High	Master Protein	Q99959	Plakophilin-2 OS=Homo sapiens OX=9606 GN=PKP2 PE=1 SV=2	0	13.316	3	3	25	3	881	97.4	9.33	74.8	3	cell adhesion;cell-cell signaling;cell organization and biogenesis;developmental processes;other biological processes	plasma membrane;other membranes;cytoskeleton;nucleus;other cell component	other molecular function	Pf00514	5318	ENSG00000057294	A0AV37; B8QFA1; B8QGS6; B8QGS7; D3DUW9; hsa:5318; Q4VC01; Q99959; Q99960	Arrhythmogenic right ventricular cardiomyopathy	Arrhythmogenic right ventricular cardiomyopathy; Epithelial to mesenchymal transition in colorectal cancer	Formation of the cornified envelope	5	0							PKP2	43.4	147.9	108.7	14	8.37	26.98	High	High	High	Peak Found	High	High	Peak Found	High	Peak Found
	Checked	Confidence	Annotated Sequence	Modifications	Qvality PEP	Qvality q-value	# Protein Groups	# Proteins	# PSMs	Master Protein Accessions	Positions in Master Proteins	Modifications in Master Proteins	Master Protein Descriptions	# Missed Cleavages	Theo. MH+ [Da]	Abundance Ratio: (OE, Sample) / (KD, Sample)	Abundance Ratio: (KD, Sample) / (WT, Control)	Abundance Ratio: (OE, Sample) / (WT, Control)	Abundance Ratio Adj. P-Value: (OE, Sample) / (KD, Sample)	Abundance Ratio Adj. P-Value: (KD, Sample) / (WT, Control)	Abundance Ratio Adj. P-Value: (OE, Sample) / (WT, Control)	Abundance Ratio Variability [%]: (OE, Sample) / (KD, Sample)	Abundance Ratio Variability [%]: (KD, Sample) / (WT, Control)	Abundance Ratio Variability [%]: (OE, Sample) / (WT, Control)	Abundances (Grouped): KD, Sample	Abundances (Grouped): OE, Sample	Abundances (Grouped): WT, Control	Abundances (Grouped) CV [%]: KD, Sample	Abundances (Grouped) CV [%]: OE, Sample	Abundances (Grouped) CV [%]: WT, Control	Quan Info	Found in Sample: [S1] F1: Sample, KD	Found in Sample: [S2] F2: Sample, KD	Found in Sample: [S3] F3: Sample, KD	Found in Sample: [S4] F4: Sample, KD	Found in Sample: [S5] F5: Sample, OE	Found in Sample: [S6] F6: Sample, OE	Found in Sample: [S7] F7: Sample, OE	Found in Sample: [S8] F8: Sample, OE	Found in Sample: [S9] F9: Control, WT	Found in Sample: [S10] F10: Control, WT	Found in Sample: [S11] F11: Control, WT	Found in Sample: [S12] F12: Control, WT	Confidence (by Search Engine): Sequest HT	Percolator q-Value (by Search Engine): Sequest HT	Percolator PEP (by Search Engine): Sequest HT	XCorr (by Search Engine): Sequest HT	Top Apex RT [min]
	TRUE	High	[R].RLEISPDSSPER.[A]	2xPhospho [S5(100); S]	0.000578728	0.000173317	1	1	8	Q99959	Q99959 [147-158]	Q99959 2xPhospho [S151(100); S]	Plakophilin-2 OS=Homo sapiens OX=9606 GN=PKP2 PE=1 SV=2	1	1545.63	8.557	0.168	1.435	0.00726313	3.28034e-10	0.797646	41.49	50.77	34.92	18.9	168.2	112.8	42.9	10.48	29.05		Peak Found	Peak Found	Peak Found	Peak Found	High	High	Peak Found	High	Peak Found	High	High	High	High	2.653e-05	6.207e-06	3.4	49.11
	FALSE	High	[R].GTAQYSSQKSVEER.[S]	1xPhospho [S10(100)]	0.000828366	0.000173317	1	1	9	Q99959	Q99959 [126-139]	Q99959 1xPhospho [S135(100)]	Plakophilin-2 OS=Homo sapiens OX=9606 GN=PKP2 PE=1 SV=2	1	1649.72	0.427	1.424	0.617	0.988275	0.999923	0.999965	25.88	29.31	24.24	143.2	59.3	97.5	15.23	21.89	22.81		High	High	High	Peak Found	High	High	Peak Found	High	Peak Found	High	High	High	High	2.653e-05	1.014e-05	3.13	27.84
	TRUE	High	[R].LEISPDSSPER.[A]	2xPhospho [S4(98.5); S7(89)]	0.0200676	0.000750814	1	1	8	Q99959	Q99959 [148-158]	Q99959 2xPhospho [S151(98.5); S154(89)]	Plakophilin-2 OS=Homo sapiens OX=9606 GN=PKP2 PE=1 SV=2	0	1389.53	8.794	0.16	1.87	0.000344868	0.000257334	0.0952779	22.2	69.87	53.22	20.9	179.7	99.4	54.57	13.56	44.16		Not Found	Not Found	Not Found	Not Found	High	High	Peak Found	High	Peak Found	Peak Found	High	High	High	0.0001458	0.0007682	2.78	54.58
TRUE	High	Master Protein	P00533	Epidermal growth factor receptor OS=Homo sapiens OX=9606 GN=EGFR PE=1 SV=2	0	45.358	9	5	34	5	1210	134.2	6.68	93.89	5	cell adhesion;cell cycle OR cell proliferation;cell organization and biogenesis;protein metabolism;other metabolic processes;stress response;developmental processes;signal transduction;other biological processes	non-structural extracellular;plasma membrane;other membranes;ER/Golgi;nucleus;other cytoplasmic organelle;other cell component	enzyme regulator activity;cytoskeletal activity;nucleic acid binding activity;kinase activity;other molecular function	Pf00757, Pf01030, Pf07714, Pf14843	1956	ENSG00000146648	hsa:1956; O00688; O00732; P00533; P06268; Q14225; Q68GS5; Q92795; Q9BZS2; Q9GZX1; Q9H2C9; Q9H3C9; Q9UMD7; Q9UMD8; Q9UMG5	EGFR tyrosine kinase inhibitor resistance; Endocrine resistance; MAPK signaling pathway; ErbB signaling pathway; Ras signaling pathway; Rap1 signaling pathway; Calcium signaling pathway; HIF-1 signaling pathway; FoxO signaling pathway; Phospholipase D signaling pathway; Endocytosis; PI3K-Akt signaling pathway; Focal adhesion; Adherens junction; Gap junction; JAK-STAT signaling pathway; Regulation…	Androgen receptor signaling pathway; Glioblastoma signaling pathways; AGE/RAGE pathway; Gastric cancer network 2; Spinal cord injury; Aryl hydrocarbon receptor pathway; Mammary gland development pathway - Pregnancy and lactation (Stage 3 of 4); Bladder cancer; TCA cycle nutrient use and invasiveness of ovarian cancer; Extracellular vesicle-mediated signaling in recipient cells; Aryl hydrocarbon r…	HCMV Early Events; NOTCH3 Activation and Transmission of Signal to the Nucleus; PIP3 activates AKT signaling; Constitutive Signaling by Aberrant PI3K in Cancer; PI5P, PP2A and IER3 Regulate PI3K/AKT Signaling; RAF/MAP kinase cascade; Signaling by ERBB4; SHC1 events in ERBB2 signaling; GRB2 events in ERBB2 signaling; PI3K events in ERBB2 signaling; ERBB2 Regulates Cell Motility; ERBB2 Activates PT…	125	0							EGFR	110.9	101.4	87.7	40.93	8.12	38	High	High	Peak Found	High	High	High	High	High	High
	Checked	Confidence	Annotated Sequence	Modifications	Qvality PEP	Qvality q-value	# Protein Groups	# Proteins	# PSMs	Master Protein Accessions	Positions in Master Proteins	Modifications in Master Proteins	Master Protein Descriptions	# Missed Cleavages	Theo. MH+ [Da]	Abundance Ratio: (OE, Sample) / (KD, Sample)	Abundance Ratio: (KD, Sample) / (WT, Control)	Abundance Ratio: (OE, Sample) / (WT, Control)	Abundance Ratio Adj. P-Value: (OE, Sample) / (KD, Sample)	Abundance Ratio Adj. P-Value: (KD, Sample) / (WT, Control)	Abundance Ratio Adj. P-Value: (OE, Sample) / (WT, Control)	Abundance Ratio Variability [%]: (OE, Sample) / (KD, Sample)	Abundance Ratio Variability [%]: (KD, Sample) / (WT, Control)	Abundance Ratio Variability [%]: (OE, Sample) / (WT, Control)	Abundances (Grouped): KD, Sample	Abundances (Grouped): OE, Sample	Abundances (Grouped): WT, Control	Abundances (Grouped) CV [%]: KD, Sample	Abundances (Grouped) CV [%]: OE, Sample	Abundances (Grouped) CV [%]: WT, Control	Quan Info	Found in Sample: [S1] F1: Sample, KD	Found in Sample: [S2] F2: Sample, KD	Found in Sample: [S3] F3: Sample, KD	Found in Sample: [S4] F4: Sample, KD	Found in Sample: [S5] F5: Sample, OE	Found in Sample: [S6] F6: Sample, OE	Found in Sample: [S7] F7: Sample, OE	Found in Sample: [S8] F8: Sample, OE	Found in Sample: [S9] F9: Control, WT	Found in Sample: [S10] F10: Control, WT	Found in Sample: [S11] F11: Control, WT	Found in Sample: [S12] F12: Control, WT	Confidence (by Search Engine): Sequest HT	Percolator q-Value (by Search Engine): Sequest HT	Percolator PEP (by Search Engine): Sequest HT	XCorr (by Search Engine): Sequest HT	Top Apex RT [min]
	TRUE	High	[R].TPLLSSLSATSNNSTVACIDR.[N]	1xCarbamidomethyl [C18]; 3xPhospho [T15(76.8); S/T]	0.00563152	0.000173317	1	1	2	P00533	P00533 [1032-1052]	P00533 3xPhospho [T1046(76.8); S/T]	Epidermal growth factor receptor OS=Homo sapiens OX=9606 GN=EGFR PE=1 SV=2	0	2447	19.303	0.665	11.891	1.34931e-08	0.982811	4.84655e-13	57.86	66.64	59.59	13.8	263.7	22.4	63.12	19	58.07		Not Found	Not Found	Not Found	Not Found	Peak Found	High	High	Peak Found	Peak Found	Peak Found	Peak Found	Peak Found	High	2.653e-05	0.0001408	2.5	88.67
	TRUE	High	[R].TPLLSSLSATSNNSTVACIDR.[N]	1xCarbamidomethyl [C18]; 1xPhospho [S8(98.6)]	2.61819e-05	0.000173317	1	1	8	P00533	P00533 [1032-1052]	P00533 1xPhospho [S1039(98.6)]	Epidermal growth factor receptor OS=Homo sapiens OX=9606 GN=EGFR PE=1 SV=2	0	2287.06	1.243	1.775	1.978	0.91164	0.96229	0.194202	70.78	104.75	90.14	102.3	133.4	64.3	61.71	11.09	89.38		High	High	Peak Found	Peak Found	High	Peak Found	High	High	Not Found	Peak Found	High	High	High	2.653e-05	8.651e-08	3.28	74.85
	TRUE	High	[R].YSSDPTGALTEDSIDDTFLPVPEYINQSVPK.[R]	2xPhospho [T/S/Y]	0.0011021	0.000173317	1	1	3	P00533	P00533 [1069-1099]		Epidermal growth factor receptor OS=Homo sapiens OX=9606 GN=EGFR PE=1 SV=2	0	3558.55	7.193	1.004	8.514	3.1605e-05	0.982811	2.07119e-07	52.52	97.54	70.31	30.3	243.3	26.3	58.06	11.35	105.7		Not Found	Not Found	Not Found	Not Found	High	High	Peak Found	High	Not Found	Not Found	Not Found	Peak Found	High	2.653e-05	1.505e-05	3.74	95.34
	TRUE	High	[R].YSSDPTGALTEDSIDDTFLPVPEYINQSVPK.[R]	1xPhospho [T17(93.5)]	0.00318618	0.000173317	1	1	5	P00533	P00533 [1069-1099]	P00533 1xPhospho [T1085(93.5)]	Epidermal growth factor receptor OS=Homo sapiens OX=9606 GN=EGFR PE=1 SV=2	0	3478.58	5.1	1.095	4.765	0.00655359	0.982811	2.2501e-05	114.4	132.32	145.26	42.1	215	42.9	135.03	52.32	108.63		Peak Found	High	Not Found	Not Found	Peak Found	High	Peak Found	High	Not Found	Not Found	High	High	High	2.653e-05	6.444e-05	3.31	90.17
	TRUE	High	[R].ELVEPLTPSGEAPNQALLR.[I]	1xPhospho [T7(99.9)]	2.99026e-05	0.000173317	1	1	6	P00533	P00533 [687-705]	P00533 1xPhospho [T693(99.9)]	Epidermal growth factor receptor OS=Homo sapiens OX=9606 GN=EGFR PE=1 SV=2	0	2114.05	0.47	1.357	0.687	0.98384	0.996719	0.999965	27.76	23.85	15.71	140.4	63.5	96.1	19.74	6.25	15.36		High	Peak Found	Peak Found	Peak Found	Peak Found	High	Peak Found	Peak Found	High	High	High	High	High	2.653e-05	1.037e-07	3.51	75.39
	TRUE	High	[R].ALMDEEDMDDVVDADEYLIPQQGFFSSPSTSR.[T]	2xOxidation [M3; M8]; 1xPhospho [S/T/Y]	3.79823e-05	0.000173317	1	1	7	P00533	P00533 [1000-1031]		Epidermal growth factor receptor OS=Homo sapiens OX=9606 GN=EGFR PE=1 SV=2	0	3719.53	4.487	0.831	3.395	0.028724	0.394347	0.0113295	213.13	137.34	168.97	40.9	205.1	54	108.7	15.32	97.15		High	High	Not Found	High	Peak Found	High	Peak Found	High	Not Found	Not Found	High	High	High	2.653e-05	1.436e-07	4.77	87.69
	TRUE	High	[R].ALMDEEDMDDVVDADEYLIPQQGFFSSPSTSR.[T]	1xOxidation [M8]; 1xPhospho [S/T/Y]	0.00686706	0.000333495	1	1	2	P00533	P00533 [1000-1031]		Epidermal growth factor receptor OS=Homo sapiens OX=9606 GN=EGFR PE=1 SV=2	0	3703.53																No Quan Values	Not Found	Not Found	Not Found	Not Found	Not Found	Not Found	Not Found	Not Found	Not Found	Not Found	High	Not Found	High	4.845e-05	0.0001833	2.06
	TRUE	High	[K].GSTAENAEYLR.[V]	1xPhospho [Y9(79.1)]	0.127361	0.0066408	1	1	1	P00533	P00533 [1189-1199]	P00533 1xPhospho [Y1197(79.1)]	Epidermal growth factor receptor OS=Homo sapiens OX=9606 GN=EGFR PE=1 SV=2	0	1290.54	0.214	1.712	0.351	0.943052	0.982811	0.932882	60	30.78	53.09	165.7	37.4	96.8	21.18	66.34	31.59		High	Peak Found	Peak Found	Peak Found	Not Found	Not Found	Not Found	Not Found	Peak Found	Peak Found	Peak Found	Peak Found	High	0.00111	0.01225	1.99	39.76
FALSE	Medium	Master Protein	Q12946	Forkhead box protein F1 OS=Homo sapiens OX=9606 GN=FOXF1 PE=1 SV=2	0.023	1.851	3	1	6	1	379	40.1	9.1	13.91	1	cell adhesion;cell organization and biogenesis;RNA metabolism OR transcription;stress response;developmental processes;signal transduction;other biological processes	nucleus;other cell component	nucleic acid binding activity;other molecular function	Pf00250	2294	ENSG00000103241	B2RAF4; hsa:2294; Q12946; Q5FWE5				0	0							FOXF1	132.2	59.2	108.6	31.86	13.95	31.51	Peak Found	Peak Found	Peak Found	Peak Found	High	High	Peak Found	High	Peak Found
	Checked	Confidence	Annotated Sequence	Modifications	Qvality PEP	Qvality q-value	# Protein Groups	# Proteins	# PSMs	Master Protein Accessions	Positions in Master Proteins	Modifications in Master Proteins	Master Protein Descriptions	# Missed Cleavages	Theo. MH+ [Da]	Abundance Ratio: (OE, Sample) / (KD, Sample)	Abundance Ratio: (KD, Sample) / (WT, Control)	Abundance Ratio: (OE, Sample) / (WT, Control)	Abundance Ratio Adj. P-Value: (OE, Sample) / (KD, Sample)	Abundance Ratio Adj. P-Value: (KD, Sample) / (WT, Control)	Abundance Ratio Adj. P-Value: (OE, Sample) / (WT, Control)	Abundance Ratio Variability [%]: (OE, Sample) / (KD, Sample)	Abundance Ratio Variability [%]: (KD, Sample) / (WT, Control)	Abundance Ratio Variability [%]: (OE, Sample) / (WT, Control)	Abundances (Grouped): KD, Sample	Abundances (Grouped): OE, Sample	Abundances (Grouped): WT, Control	Abundances (Grouped) CV [%]: KD, Sample	Abundances (Grouped) CV [%]: OE, Sample	Abundances (Grouped) CV [%]: WT, Control	Quan Info	Found in Sample: [S1] F1: Sample, KD	Found in Sample: [S2] F2: Sample, KD	Found in Sample: [S3] F3: Sample, KD	Found in Sample: [S4] F4: Sample, KD	Found in Sample: [S5] F5: Sample, OE	Found in Sample: [S6] F6: Sample, OE	Found in Sample: [S7] F7: Sample, OE	Found in Sample: [S8] F8: Sample, OE	Found in Sample: [S9] F9: Control, WT	Found in Sample: [S10] F10: Control, WT	Found in Sample: [S11] F11: Control, WT	Found in Sample: [S12] F12: Control, WT	Confidence (by Search Engine): Sequest HT	Percolator q-Value (by Search Engine): Sequest HT	Percolator PEP (by Search Engine): Sequest HT	XCorr (by Search Engine): Sequest HT	Top Apex RT [min]
	FALSE	High	[R].YHSQSPSMCDR.[K]	1xCarbamidomethyl [C9]; 1xOxidation [M8]; 1xPhospho [S5(99.8)]	0.139187	0.00777628	1	1	6	Q12946	Q12946 [331-341]	Q12946 1xPhospho [S335(99.8)]	Forkhead box protein F1 OS=Homo sapiens OX=9606 GN=FOXF1 PE=1 SV=2	0	1463.51	0.468	1.219	0.57	0.992199	0.987312	0.999965	41.76	33.46	42.17	132.2	59.2	108.6	31.86	13.95	31.51		Peak Found	Peak Found	Peak Found	Peak Found	High	High	Peak Found	High	Peak Found	Peak Found	High	High	High	0.001267	0.01409	2.5	20.23
FALSE	High	Master Protein	P26038	Moesin OS=Homo sapiens OX=9606 GN=MSN PE=1 SV=3	0	4.988	7	2	2	2	577	67.8	6.4	2.09	2	cell adhesion;cell cycle OR cell proliferation;cell organization and biogenesis;other biological processes	plasma membrane;other membranes;cytosol;cytoskeleton;other cell component	signal transduction activity or receptor binding;cytoskeletal activity;nucleic acid binding activity;other molecular function	Pf00373, Pf00769, Pf09379, Pf09380, Pf20492	4478	ENSG00000147065	hsa:4478; P26038	Tight junction; Leukocyte transendothelial migration; Regulation of actin cytoskeleton; Measles; Proteoglycans in cancer	Glial cell differentiation; AGE/RAGE pathway; Measles virus infection; 16p11.2 proximal deletion syndrome; Regulation of actin cytoskeleton	Gene and protein expression by JAK-STAT signaling after Interleukin-12 stimulation; Recycling pathway of L1; Sensory processing of sound by inner hair cells of the cochlea; Sensory processing of sound by outer hair cells of the cochlea; Signaling by ALK fusions and activated point mutants	15	0	0.28	1.841	0.563	23.29	38.88	31.98	MSN	168	47	85	22.28	10.42	33.02	High	High	Peak Found	Peak Found	Peak Found	Peak Found	Peak Found	Peak Found	Peak Found
	Checked	Confidence	Annotated Sequence	Modifications	Qvality PEP	Qvality q-value	# Protein Groups	# Proteins	# PSMs	Master Protein Accessions	Positions in Master Proteins	Modifications in Master Proteins	Master Protein Descriptions	# Missed Cleavages	Theo. MH+ [Da]	Abundance Ratio: (OE, Sample) / (KD, Sample)	Abundance Ratio: (KD, Sample) / (WT, Control)	Abundance Ratio: (OE, Sample) / (WT, Control)	Abundance Ratio Adj. P-Value: (OE, Sample) / (KD, Sample)	Abundance Ratio Adj. P-Value: (KD, Sample) / (WT, Control)	Abundance Ratio Adj. P-Value: (OE, Sample) / (WT, Control)	Abundance Ratio Variability [%]: (OE, Sample) / (KD, Sample)	Abundance Ratio Variability [%]: (KD, Sample) / (WT, Control)	Abundance Ratio Variability [%]: (OE, Sample) / (WT, Control)	Abundances (Grouped): KD, Sample	Abundances (Grouped): OE, Sample	Abundances (Grouped): WT, Control	Abundances (Grouped) CV [%]: KD, Sample	Abundances (Grouped) CV [%]: OE, Sample	Abundances (Grouped) CV [%]: WT, Control	Quan Info	Found in Sample: [S1] F1: Sample, KD	Found in Sample: [S2] F2: Sample, KD	Found in Sample: [S3] F3: Sample, KD	Found in Sample: [S4] F4: Sample, KD	Found in Sample: [S5] F5: Sample, OE	Found in Sample: [S6] F6: Sample, OE	Found in Sample: [S7] F7: Sample, OE	Found in Sample: [S8] F8: Sample, OE	Found in Sample: [S9] F9: Control, WT	Found in Sample: [S10] F10: Control, WT	Found in Sample: [S11] F11: Control, WT	Found in Sample: [S12] F12: Control, WT	Confidence (by Search Engine): Sequest HT	Percolator q-Value (by Search Engine): Sequest HT	Percolator PEP (by Search Engine): Sequest HT	XCorr (by Search Engine): Sequest HT	Top Apex RT [min]
	FALSE	High	[R].NISFNDK.[K]		0.0412366	0.00153195	1	3	1	P26038	P26038 [247-253]		Moesin OS=Homo sapiens OX=9606 GN=MSN PE=1 SV=3	0	837.41	0.28	1.841	0.563	0.98384	0.982811	0.999965	23.29	38.88	31.98	168	47	85	22.28	10.42	33.02		Peak Found	High	Peak Found	Peak Found	Peak Found	Peak Found	Peak Found	Peak Found	Peak Found	Peak Found	Peak Found	Peak Found	High	0.0002602	0.002077	1.59	36.81
	FALSE	High	[K].TAMSTPHVAEPAENEQDEQDENGAEASADLR.[A]	1xOxidation [M3]	0.0734638	0.00299004	1	1	1	P26038	P26038 [465-495]		Moesin OS=Homo sapiens OX=9606 GN=MSN PE=1 SV=3	0	3328.41																No Quan Values	High	Not Found	Not Found	Not Found	Not Found	Not Found	Not Found	Not Found	Not Found	Not Found	Not Found	Not Found	High	0.0004711	0.004946	2.09
FALSE	High	Master Protein	P08865	40S ribosomal protein SA OS=Homo sapiens OX=9606 GN=RPSA PE=1 SV=4	0	9.654	8	2	5	2	295	32.8	4.87	13.87	2	cell adhesion;cell organization and biogenesis;protein metabolism;other metabolic processes;other biological processes	plasma membrane;other membranes;cytosol;translational apparatus;nucleus;other cell component	translation activity;other molecular function	Pf00318, Pf16122	3921	ENSG00000168028	hsa:3921; P08865; P11085; P12030; Q16471; Q6IPD1; Q6IPD2; Q6NSD1; Q6NXQ8; Q86VC0	Ribosome; Coronavirus disease	Cytoplasmic ribosomal proteins	Regulation of expression of SLITs and ROBOs; L13a-mediated translational silencing of Ceruloplasmin expression; Translation initiation complex formation; Formation of a pool of free 40S subunits; Formation of the ternary complex, and subsequently, the 43S complex; Ribosomal scanning and start codon recognition; GTP hydrolysis and joining of the 60S ribosomal subunit; Major pathway of rRNA process…	21	0	0.333	1.331	0.484	56.53	61.47	52.99	RPSA	148.5	49.8	101.7	10.29	33.48	39.28	Peak Found	High	Peak Found	Peak Found	Peak Found	Peak Found	Peak Found	Peak Found	Peak Found
	Checked	Confidence	Annotated Sequence	Modifications	Qvality PEP	Qvality q-value	# Protein Groups	# Proteins	# PSMs	Master Protein Accessions	Positions in Master Proteins	Modifications in Master Proteins	Master Protein Descriptions	# Missed Cleavages	Theo. MH+ [Da]	Abundance Ratio: (OE, Sample) / (KD, Sample)	Abundance Ratio: (KD, Sample) / (WT, Control)	Abundance Ratio: (OE, Sample) / (WT, Control)	Abundance Ratio Adj. P-Value: (OE, Sample) / (KD, Sample)	Abundance Ratio Adj. P-Value: (KD, Sample) / (WT, Control)	Abundance Ratio Adj. P-Value: (OE, Sample) / (WT, Control)	Abundance Ratio Variability [%]: (OE, Sample) / (KD, Sample)	Abundance Ratio Variability [%]: (KD, Sample) / (WT, Control)	Abundance Ratio Variability [%]: (OE, Sample) / (WT, Control)	Abundances (Grouped): KD, Sample	Abundances (Grouped): OE, Sample	Abundances (Grouped): WT, Control	Abundances (Grouped) CV [%]: KD, Sample	Abundances (Grouped) CV [%]: OE, Sample	Abundances (Grouped) CV [%]: WT, Control	Quan Info	Found in Sample: [S1] F1: Sample, KD	Found in Sample: [S2] F2: Sample, KD	Found in Sample: [S3] F3: Sample, KD	Found in Sample: [S4] F4: Sample, KD	Found in Sample: [S5] F5: Sample, OE	Found in Sample: [S6] F6: Sample, OE	Found in Sample: [S7] F7: Sample, OE	Found in Sample: [S8] F8: Sample, OE	Found in Sample: [S9] F9: Control, WT	Found in Sample: [S10] F10: Control, WT	Found in Sample: [S11] F11: Control, WT	Found in Sample: [S12] F12: Control, WT	Confidence (by Search Engine): Sequest HT	Percolator q-Value (by Search Engine): Sequest HT	Percolator PEP (by Search Engine): Sequest HT	XCorr (by Search Engine): Sequest HT	Top Apex RT [min]
	FALSE	High	[R].YVDIAIPCNNK.[G]	1xCarbamidomethyl [C8]	0.000290043	0.000173317	1	1	4	P08865	P08865 [156-166]		40S ribosomal protein SA OS=Homo sapiens OX=9606 GN=RPSA PE=1 SV=4	0	1306.65	0.3	1.67	0.496	0.977467	0.982811	0.993313	21.53	20.46	24.84	157.3	47.4	95.3	13.32	21.98	20.13		Peak Found	High	Peak Found	Peak Found	Peak Found	Peak Found	Peak Found	Peak Found	Peak Found	High	High	High	High	2.653e-05	2.383e-06	2.96	57.63
	FALSE	High	[K].FAAATGATPIAGR.[F]		0.00415319	0.000173317	1	1	1	P08865	P08865 [90-102]		40S ribosomal protein SA OS=Homo sapiens OX=9606 GN=RPSA PE=1 SV=4	0	1203.65	0.519	0.702	0.342	0.98384	0.971626	0.886687	82.42	65.55	97.11	95.1	66.1	138.8	55.94	66.41	78.04		Peak Found	Peak Found	Not Found	Peak Found	Not Found	Not Found	Not Found	Not Found	Peak Found	Peak Found	Not Found	High	High	2.653e-05	9.312e-05	2.77	45.18
TRUE	High	Master Protein	O75445	Usherin OS=Homo sapiens OX=9606 GN=USH2A PE=1 SV=3	0.001	3.486	0	1	8	1	5202	575.2	6.83	22.87	1	cell adhesion;developmental processes;other biological processes	non-structural extracellular;extracellular matrix;plasma membrane;other membranes;cytoskeleton;other cell component	cytoskeletal activity;other molecular function	Pf00041, Pf00053, Pf00055, Pf02210, Pf13385	7399	ENSG00000042781	hsa:7399; O75445; Q5VVM9; Q6S362; Q9NS27				0	0							USH2A	166	15.1	118.9	30.79	86.76	12.98	High	High	High	High	Peak Found	Peak Found	Not Found	Not Found	High
	Checked	Confidence	Annotated Sequence	Modifications	Qvality PEP	Qvality q-value	# Protein Groups	# Proteins	# PSMs	Master Protein Accessions	Positions in Master Proteins	Modifications in Master Proteins	Master Protein Descriptions	# Missed Cleavages	Theo. MH+ [Da]	Abundance Ratio: (OE, Sample) / (KD, Sample)	Abundance Ratio: (KD, Sample) / (WT, Control)	Abundance Ratio: (OE, Sample) / (WT, Control)	Abundance Ratio Adj. P-Value: (OE, Sample) / (KD, Sample)	Abundance Ratio Adj. P-Value: (KD, Sample) / (WT, Control)	Abundance Ratio Adj. P-Value: (OE, Sample) / (WT, Control)	Abundance Ratio Variability [%]: (OE, Sample) / (KD, Sample)	Abundance Ratio Variability [%]: (KD, Sample) / (WT, Control)	Abundance Ratio Variability [%]: (OE, Sample) / (WT, Control)	Abundances (Grouped): KD, Sample	Abundances (Grouped): OE, Sample	Abundances (Grouped): WT, Control	Abundances (Grouped) CV [%]: KD, Sample	Abundances (Grouped) CV [%]: OE, Sample	Abundances (Grouped) CV [%]: WT, Control	Quan Info	Found in Sample: [S1] F1: Sample, KD	Found in Sample: [S2] F2: Sample, KD	Found in Sample: [S3] F3: Sample, KD	Found in Sample: [S4] F4: Sample, KD	Found in Sample: [S5] F5: Sample, OE	Found in Sample: [S6] F6: Sample, OE	Found in Sample: [S7] F7: Sample, OE	Found in Sample: [S8] F8: Sample, OE	Found in Sample: [S9] F9: Control, WT	Found in Sample: [S10] F10: Control, WT	Found in Sample: [S11] F11: Control, WT	Found in Sample: [S12] F12: Control, WT	Confidence (by Search Engine): Sequest HT	Percolator q-Value (by Search Engine): Sequest HT	Percolator PEP (by Search Engine): Sequest HT	XCorr (by Search Engine): Sequest HT	Top Apex RT [min]
	TRUE	High	[K].KNDPVPVKCCETELIPK.[S]	2xCarbamidomethyl [C9; C10]; 1xPhospho [T12(100)]	0.0105452	0.000490989	1	1	8	O75445	O75445 [3350-3366]	O75445 1xPhospho [T3361(100)]	Usherin OS=Homo sapiens OX=9606 GN=USH2A PE=1 SV=3	2	2107	0.097	1.286	0.117	0.0565955	0.989627	2.17237e-05	81.89	43.58	78.47	166	15.1	118.9	30.79	86.76	12.98		High	High	High	High	Peak Found	Peak Found	Not Found	Not Found	High	High	Peak Found	Peak Found	High	6.974e-05	0.0003267	3.51	82.55
FALSE	High	Master Protein	P15291	Beta-1,4-galactosyltransferase 1 OS=Homo sapiens OX=9606 GN=B4GALT1 PE=1 SV=5	0	8.936	7	1	11	1	398	43.9	8.65	33.33	1	cell adhesion;cell cycle OR cell proliferation;cell organization and biogenesis;protein metabolism;other metabolic processes;stress response;developmental processes;other biological processes	plasma membrane;other membranes;ER/Golgi;other cytoplasmic organelle;other cell component	cytoskeletal activity;other molecular function	Pf02709, Pf13733	2683	ENSG00000086062	B2R710; D3DRL2; hsa:2683; P15291; Q12909; Q12910; Q12911; Q14456; Q14509; Q14523	Galactose metabolism; N-Glycan biosynthesis; Various types of N-glycan biosynthesis; Other types of O-glycan biosynthesis; Mannose type O-glycan biosynthesis; Glycosaminoglycan biosynthesis; Glycosphingolipid biosynthesis; Metabolic pathways	Metabolism of spingolipids in ER and Golgi apparatus; Synthesis of ceramides and 1-deoxyceramides	Neutrophil degranulation; Pre-NOTCH Processing in Golgi; N-Glycan antennae elongation; Keratan sulfate biosynthesis; Interaction With Cumulus Cells And The Zona Pellucida; Defective B4GALT1 causes B4GALT1-CDG (CDG-2d); Lactose synthesis; Defective B4GALT1 causes CDG-2d	18	0							B4GALT1	135.8	79.7	84.5	48.49	18.91	28.31	Peak Found	High	Peak Found	Peak Found	High	High	High	High	Peak Found
	Checked	Confidence	Annotated Sequence	Modifications	Qvality PEP	Qvality q-value	# Protein Groups	# Proteins	# PSMs	Master Protein Accessions	Positions in Master Proteins	Modifications in Master Proteins	Master Protein Descriptions	# Missed Cleavages	Theo. MH+ [Da]	Abundance Ratio: (OE, Sample) / (KD, Sample)	Abundance Ratio: (KD, Sample) / (WT, Control)	Abundance Ratio: (OE, Sample) / (WT, Control)	Abundance Ratio Adj. P-Value: (OE, Sample) / (KD, Sample)	Abundance Ratio Adj. P-Value: (KD, Sample) / (WT, Control)	Abundance Ratio Adj. P-Value: (OE, Sample) / (WT, Control)	Abundance Ratio Variability [%]: (OE, Sample) / (KD, Sample)	Abundance Ratio Variability [%]: (KD, Sample) / (WT, Control)	Abundance Ratio Variability [%]: (OE, Sample) / (WT, Control)	Abundances (Grouped): KD, Sample	Abundances (Grouped): OE, Sample	Abundances (Grouped): WT, Control	Abundances (Grouped) CV [%]: KD, Sample	Abundances (Grouped) CV [%]: OE, Sample	Abundances (Grouped) CV [%]: WT, Control	Quan Info	Found in Sample: [S1] F1: Sample, KD	Found in Sample: [S2] F2: Sample, KD	Found in Sample: [S3] F3: Sample, KD	Found in Sample: [S4] F4: Sample, KD	Found in Sample: [S5] F5: Sample, OE	Found in Sample: [S6] F6: Sample, OE	Found in Sample: [S7] F7: Sample, OE	Found in Sample: [S8] F8: Sample, OE	Found in Sample: [S9] F9: Control, WT	Found in Sample: [S10] F10: Control, WT	Found in Sample: [S11] F11: Control, WT	Found in Sample: [S12] F12: Control, WT	Confidence (by Search Engine): Sequest HT	Percolator q-Value (by Search Engine): Sequest HT	Percolator PEP (by Search Engine): Sequest HT	XCorr (by Search Engine): Sequest HT	Top Apex RT [min]
	FALSE	High	[R].LPQLVGVSTPLQGGSNSAAAIGQSSGELR.[T]	1xPhospho [S25(86.1)]	1.1531e-06	0.000173317	1	1	11	P15291	P15291 [50-78]	P15291 1xPhospho [S74(86.1)]	Beta-1,4-galactosyltransferase 1 OS=Homo sapiens OX=9606 GN=B4GALT1 PE=1 SV=5	0	2874.44	0.587	1.606	0.942	0.9893	0.982811	0.999965	46.42	48.72	34.34	135.8	79.7	84.5	48.49	18.91	28.31		Peak Found	High	Peak Found	Peak Found	High	High	High	High	Peak Found	High	High	High	High	2.653e-05	1.158e-09	5.39	77.98
TRUE	High	Master Protein	P11831	Serum response factor OS=Homo sapiens OX=9606 GN=SRF PE=1 SV=1	0	9.672	14	2	8	2	508	51.6	8.1	24.08	2	cell adhesion;cell organization and biogenesis;RNA metabolism OR transcription;other metabolic processes;stress response;developmental processes;other biological processes	nucleus;other cell component	nucleic acid binding activity;other molecular function	Pf00319	6722	ENSG00000112658	hsa:6722; P11831; Q5T648	MAPK signaling pathway; cGMP-PKG signaling pathway; Human T-cell leukemia virus 1 infection; Viral carcinogenesis	Heart development; SRF and miRs in smooth muscle differentiation and proliferation; Genes targeted by miRNAs in adipocytes; Cell differentiation - expanded index; Cell differentiation - index; Mesodermal commitment pathway; Mesodermal commitment pathway; MAPK signaling pathway; VEGFA-VEGFR2 signaling pathway; Envelope proteins and their potential roles in EDMD physiopathology; 22q11.2 copy number…	Regulation of NPAS4 gene transcription; RHO GTPases Activate Formins; NGF-stimulated transcription; Estrogen-dependent nuclear events downstream of ESR-membrane signaling	23	0							SRF	223	27.9	49.1	6.61	102.51	111.45	Peak Found	High	High	High	High	Peak Found	Not Found	Not Found	Not Found
	Checked	Confidence	Annotated Sequence	Modifications	Qvality PEP	Qvality q-value	# Protein Groups	# Proteins	# PSMs	Master Protein Accessions	Positions in Master Proteins	Modifications in Master Proteins	Master Protein Descriptions	# Missed Cleavages	Theo. MH+ [Da]	Abundance Ratio: (OE, Sample) / (KD, Sample)	Abundance Ratio: (KD, Sample) / (WT, Control)	Abundance Ratio: (OE, Sample) / (WT, Control)	Abundance Ratio Adj. P-Value: (OE, Sample) / (KD, Sample)	Abundance Ratio Adj. P-Value: (KD, Sample) / (WT, Control)	Abundance Ratio Adj. P-Value: (OE, Sample) / (WT, Control)	Abundance Ratio Variability [%]: (OE, Sample) / (KD, Sample)	Abundance Ratio Variability [%]: (KD, Sample) / (WT, Control)	Abundance Ratio Variability [%]: (OE, Sample) / (WT, Control)	Abundances (Grouped): KD, Sample	Abundances (Grouped): OE, Sample	Abundances (Grouped): WT, Control	Abundances (Grouped) CV [%]: KD, Sample	Abundances (Grouped) CV [%]: OE, Sample	Abundances (Grouped) CV [%]: WT, Control	Quan Info	Found in Sample: [S1] F1: Sample, KD	Found in Sample: [S2] F2: Sample, KD	Found in Sample: [S3] F3: Sample, KD	Found in Sample: [S4] F4: Sample, KD	Found in Sample: [S5] F5: Sample, OE	Found in Sample: [S6] F6: Sample, OE	Found in Sample: [S7] F7: Sample, OE	Found in Sample: [S8] F8: Sample, OE	Found in Sample: [S9] F9: Control, WT	Found in Sample: [S10] F10: Control, WT	Found in Sample: [S11] F11: Control, WT	Found in Sample: [S12] F12: Control, WT	Confidence (by Search Engine): Sequest HT	Percolator q-Value (by Search Engine): Sequest HT	Percolator PEP (by Search Engine): Sequest HT	XCorr (by Search Engine): Sequest HT	Top Apex RT [min]
	FALSE	High	[K].STGSGPVSSGGLMQLPTSFTLMPGGAVAQQVPVQAIQVHQAPQQASPSR.[D]	2xOxidation [M13; M22]; 1xPhospho [S46(78.4)]	0.00259421	0.000173317	1	1	2	P11831	P11831 [325-373]	P11831 1xPhospho [S370(78.4)]	Serum response factor OS=Homo sapiens OX=9606 GN=SRF PE=1 SV=1	0	4997.43																No Quan Values	Not Found	Not Found	High	High	Not Found	Not Found	Not Found	Not Found	Not Found	Not Found	Not Found	Not Found	High	2.653e-05	4.868e-05	4.93
	TRUE	High	[K].ALIQTCLNSPDSPPRSDPTTDQR.[M]	1xCarbamidomethyl [C6]; 1xPhospho [S12(98.2)]	0.016597	0.000750814	1	1	5	P11831	P11831 [213-235]	P11831 1xPhospho [S224(98.2)]	Serum response factor OS=Homo sapiens OX=9606 GN=SRF PE=1 SV=1	1	2649.2	0.12	4.719	0.568	0.154766	0.00257616	0.979886	193.98	193.14	132.77	223	27.9	49.1	6.61	102.51	111.45		Peak Found	High	Peak Found	Peak Found	High	Peak Found	Not Found	Not Found	Not Found	Not Found	High	High	High	0.0001268	0.0005976	3.49	61.45
	FALSE	High	[K].STGSGPVSSGGLMQLPTSFTLMPGGAVAQQVPVQAIQVHQAPQQASPSR.[D]	1xOxidation [M22]; 1xPhospho [S/T]	0.0935505	0.00395255	1	1	1	P11831	P11831 [325-373]		Serum response factor OS=Homo sapiens OX=9606 GN=SRF PE=1 SV=1	0	4981.43																No Quan Values	Not Found	High	Not Found	Not Found	Not Found	Not Found	Not Found	Not Found	Not Found	Not Found	Not Found	Not Found	High	0.0006051	0.007309	2.36
TRUE	High	Master Protein	Q9Y5K6	CD2-associated protein OS=Homo sapiens OX=9606 GN=CD2AP PE=1 SV=1	0	8.593	9	3	6	3	639	71.4	6.4	15.57	3	cell adhesion;cell cycle OR cell proliferation;cell organization and biogenesis;protein metabolism;other metabolic processes;signal transduction;other biological processes	plasma membrane;other membranes;cytoskeleton;nucleus;other cell component	signal transduction activity or receptor binding;cytoskeletal activity;other molecular function	Pf00018, Pf14604	23607	ENSG00000198087	A6NL34; hsa:23607; Q5VYA3; Q9UG97; Q9Y5K6	Bacterial invasion of epithelial cells	Primary focal segmental glomerulosclerosis (FSGS); Nephrotic syndrome; Genes controlling nephrogenesis; GDNF signaling	Nephrin family interactions	6	0							CD2AP	109.3	87.4	103.3	12.04	11.79	20.43	Peak Found	High	High	Peak Found	Peak Found	Peak Found	Peak Found	High	Peak Found
	Checked	Confidence	Annotated Sequence	Modifications	Qvality PEP	Qvality q-value	# Protein Groups	# Proteins	# PSMs	Master Protein Accessions	Positions in Master Proteins	Modifications in Master Proteins	Master Protein Descriptions	# Missed Cleavages	Theo. MH+ [Da]	Abundance Ratio: (OE, Sample) / (KD, Sample)	Abundance Ratio: (KD, Sample) / (WT, Control)	Abundance Ratio: (OE, Sample) / (WT, Control)	Abundance Ratio Adj. P-Value: (OE, Sample) / (KD, Sample)	Abundance Ratio Adj. P-Value: (KD, Sample) / (WT, Control)	Abundance Ratio Adj. P-Value: (OE, Sample) / (WT, Control)	Abundance Ratio Variability [%]: (OE, Sample) / (KD, Sample)	Abundance Ratio Variability [%]: (KD, Sample) / (WT, Control)	Abundance Ratio Variability [%]: (OE, Sample) / (WT, Control)	Abundances (Grouped): KD, Sample	Abundances (Grouped): OE, Sample	Abundances (Grouped): WT, Control	Abundances (Grouped) CV [%]: KD, Sample	Abundances (Grouped) CV [%]: OE, Sample	Abundances (Grouped) CV [%]: WT, Control	Quan Info	Found in Sample: [S1] F1: Sample, KD	Found in Sample: [S2] F2: Sample, KD	Found in Sample: [S3] F3: Sample, KD	Found in Sample: [S4] F4: Sample, KD	Found in Sample: [S5] F5: Sample, OE	Found in Sample: [S6] F6: Sample, OE	Found in Sample: [S7] F7: Sample, OE	Found in Sample: [S8] F8: Sample, OE	Found in Sample: [S9] F9: Control, WT	Found in Sample: [S10] F10: Control, WT	Found in Sample: [S11] F11: Control, WT	Found in Sample: [S12] F12: Control, WT	Confidence (by Search Engine): Sequest HT	Percolator q-Value (by Search Engine): Sequest HT	Percolator PEP (by Search Engine): Sequest HT	XCorr (by Search Engine): Sequest HT	Top Apex RT [min]
	FALSE	High	[K].DTCYSPKPSVYLSTPSSASK.[A]	1xCarbamidomethyl [C3]; 1xPhospho [T2(85.7)]	0.00559439	0.000173317	1	1	2	Q9Y5K6	Q9Y5K6 [538-557]	Q9Y5K6 1xPhospho [T539(85.7)]	CD2-associated protein OS=Homo sapiens OX=9606 GN=CD2AP PE=1 SV=1	0	2254.99	0.507	1.466	0.703	0.988275	0.989627	0.999965	27.23	31.87	49.27	137.9	72	90.1	16.35	43.58	26.51		Peak Found	High	High	Peak Found	Not Found	Peak Found	Peak Found	Peak Found	Peak Found	Peak Found	Peak Found	Peak Found	High	2.653e-05	0.0001392	2.85	61.78
	TRUE	High	[R].TSSSETEEKKPEKPLILQSLGPK.[T]	1xPhospho [S/T]	0.0362535	0.00141709	1	1	1	Q9Y5K6	Q9Y5K6 [231-253]		CD2-associated protein OS=Homo sapiens OX=9606 GN=CD2AP PE=1 SV=1	1	2606.33	0.189	5.428	1.024	0.769506	0.0147454	0.621719	38.34	74.96	81.55	223.5	42.6	33.9	31.11	27.28	85.36		Peak Found	High	Peak Found	Peak Found	Not Found	Not Found	Not Found	Not Found	Not Found	Peak Found	Not Found	Not Found	High	0.0002446	0.001722	2.69	67.78
	FALSE	High	[R].FNGGHSPTHSPEK.[I]	2xPhospho [S6(100); S10(99.9)]	0.117133	0.00559539	1	1	3	Q9Y5K6	Q9Y5K6 [505-517]	Q9Y5K6 2xPhospho [S510(100); S514(99.9)]	CD2-associated protein OS=Homo sapiens OX=9606 GN=CD2AP PE=1 SV=1	0	1554.58	2.119	0.494	1.101	0.136051	0.0579018	0.902569	32.07	48.77	17.78	59.8	126.7	113.5	31.84	12.42	40.25		Peak Found	Peak Found	Peak Found	Peak Found	Peak Found	Peak Found	Peak Found	High	Peak Found	Peak Found	Peak Found	High	High	0.0009643	0.01065	3.08	21.81
TRUE	High	Master Protein	Q9H307	Pinin OS=Homo sapiens OX=9606 GN=PNN PE=1 SV=5	0	91.744	10	9	140	9	717	81.6	7.14	461.49	9	cell adhesion;RNA metabolism OR transcription;other metabolic processes	plasma membrane;other membranes;cytoskeleton;nucleus;other cell component	nucleic acid binding activity;other molecular function	Pf04696, Pf04697	5411	ENSG00000100941	B4DZX8; hsa:5411; O60899; Q53EM7; Q6P5X4; Q7KYL1; Q99738; Q9H307; Q9UHZ9; Q9UQR9	Nucleocytoplasmic transport; mRNA surveillance pathway			2	0							PNN	140	64.7	95.3	15.08	28.29	53.42	High	High	High	High	High	High	High	High	High
	Checked	Confidence	Annotated Sequence	Modifications	Qvality PEP	Qvality q-value	# Protein Groups	# Proteins	# PSMs	Master Protein Accessions	Positions in Master Proteins	Modifications in Master Proteins	Master Protein Descriptions	# Missed Cleavages	Theo. MH+ [Da]	Abundance Ratio: (OE, Sample) / (KD, Sample)	Abundance Ratio: (KD, Sample) / (WT, Control)	Abundance Ratio: (OE, Sample) / (WT, Control)	Abundance Ratio Adj. P-Value: (OE, Sample) / (KD, Sample)	Abundance Ratio Adj. P-Value: (KD, Sample) / (WT, Control)	Abundance Ratio Adj. P-Value: (OE, Sample) / (WT, Control)	Abundance Ratio Variability [%]: (OE, Sample) / (KD, Sample)	Abundance Ratio Variability [%]: (KD, Sample) / (WT, Control)	Abundance Ratio Variability [%]: (OE, Sample) / (WT, Control)	Abundances (Grouped): KD, Sample	Abundances (Grouped): OE, Sample	Abundances (Grouped): WT, Control	Abundances (Grouped) CV [%]: KD, Sample	Abundances (Grouped) CV [%]: OE, Sample	Abundances (Grouped) CV [%]: WT, Control	Quan Info	Found in Sample: [S1] F1: Sample, KD	Found in Sample: [S2] F2: Sample, KD	Found in Sample: [S3] F3: Sample, KD	Found in Sample: [S4] F4: Sample, KD	Found in Sample: [S5] F5: Sample, OE	Found in Sample: [S6] F6: Sample, OE	Found in Sample: [S7] F7: Sample, OE	Found in Sample: [S8] F8: Sample, OE	Found in Sample: [S9] F9: Control, WT	Found in Sample: [S10] F10: Control, WT	Found in Sample: [S11] F11: Control, WT	Found in Sample: [S12] F12: Control, WT	Confidence (by Search Engine): Sequest HT	Percolator q-Value (by Search Engine): Sequest HT	Percolator PEP (by Search Engine): Sequest HT	XCorr (by Search Engine): Sequest HT	Top Apex RT [min]
	FALSE	High	[R].QESDPEDDDVKKPALQSSVVATSK.[E]	1xPhospho [S3(100)]	9.57362e-07	0.000173317	1	1	36	Q9H307	Q9H307 [98-121]	Q9H307 1xPhospho [S100(100)]	Pinin OS=Homo sapiens OX=9606 GN=PNN PE=1 SV=5	1	2653.22	0.511	1.467	0.74	0.98384	0.982811	0.999965	6.55	22.84	21.35	136	69.5	94.5	16.39	37.64	73.93		High	High	High	Peak Found	High	High	High	High	Peak Found	High	High	High	High	2.653e-05	8.978e-10	4.98	48.92
	FALSE	High	[R].QESDPEDDDVK.[K]	1xPhospho [S3(100)]	6.68091e-05	0.000173317	1	1	8	Q9H307	Q9H307 [98-108]	Q9H307 1xPhospho [S100(100)]	Pinin OS=Homo sapiens OX=9606 GN=PNN PE=1 SV=5	0	1356.48	0.766	0.804	0.668	0.966696	0.695895	0.999965	24.18	46.11	38.81	103.4	78	118.6	31.85	5.45	32.42		Peak Found	High	Peak Found	Peak Found	High	High	Peak Found	High	Peak Found	High	High	High	High	2.653e-05	3.138e-07	3.61	28.54
	FALSE	High	[R].RGFSDSGGGPPAK.[Q]	1xPhospho [S4(100)]	6.84153e-06	0.000173317	1	1	19	Q9H307	Q9H307 [63-75]	Q9H307 1xPhospho [S66(100)]	Pinin OS=Homo sapiens OX=9606 GN=PNN PE=1 SV=5	1	1312.57	0.553	1.488	0.806	0.988275	0.982811	0.999965	15.78	12.65	8.77	135.8	73.1	91	13.4	6.85	5.1		High	High	High	Peak Found	High	High	Peak Found	High	Peak Found	High	High	High	High	2.653e-05	1.354e-08	3.87	31.32
	FALSE	High	[K].QQDSQPEEVMDVLEMVENVK.[H]	2xOxidation [M10; M15]; 1xPhospho [S4(100)]	2.36314e-06	0.000173317	1	1	3	Q9H307	Q9H307 [378-397]	Q9H307 1xPhospho [S381(100)]	Pinin OS=Homo sapiens OX=9606 GN=PNN PE=1 SV=5	0	2459.04	0.148	1.188	0.15	0.585761	0.989627	0.0163651	46.58	35.09	30.99	147.3	18.3	134.5	30.01	23.77	21.9		High	Peak Found	Peak Found	High	Not Found	Not Found	Not Found	Not Found	Peak Found	High	Peak Found	Peak Found	High	2.653e-05	3.13e-09	3.84	83.71
	FALSE	High	[K].QQDSQPEEVMDVLEMVENVK.[H]	1xOxidation [M]; 1xPhospho [S4(100)]	5.21018e-06	0.000173317	1	1	8	Q9H307	Q9H307 [378-397]	Q9H307 1xPhospho [S381(100)]	Pinin OS=Homo sapiens OX=9606 GN=PNN PE=1 SV=5	0	2443.04	0.678	0.843	0.731	0.96004	0.982811	0.999965	77.35	97.83	83.81	110.8	75.1	114.1	76.63	34.95	69.49		High	High	Not Found	High	Peak Found	Peak Found	Peak Found	Not Found	Peak Found	Peak Found	High	High	High	2.653e-05	9.322e-09	4.42	89.67
	TRUE	High	[K].QQDSQPEEVMDVLEMVENVK.[H]	1xPhospho [S4(100)]	1.16409e-05	0.000173317	1	1	3	Q9H307	Q9H307 [378-397]	Q9H307 1xPhospho [S381(100)]	Pinin OS=Homo sapiens OX=9606 GN=PNN PE=1 SV=5	0	2427.05	5.435	0.363	1.531	0.000187367	0.613224	0.16359	97.55	83.41	97.67	41.2	174.3	84.5	55.03	74.48	62.17		Peak Found	Peak Found	Not Found	Not Found	Peak Found	Peak Found	High	Peak Found	Not Found	Not Found	High	High	High	2.653e-05	2.816e-08	4.57	93.98
	FALSE	High	[R].GFSDSGGGPPAK.[Q]	1xPhospho [S3(100)]	0.000106367	0.000173317	1	1	25	Q9H307	Q9H307 [64-75]	Q9H307 1xPhospho [S66(100)]	Pinin OS=Homo sapiens OX=9606 GN=PNN PE=1 SV=5	0	1156.47	0.415	1.501	0.63	0.982663	0.987754	0.985189	14.29	26.14	26.51	145.4	60	94.6	10.52	8.5	22.09		Peak Found	High	High	Peak Found	High	High	Peak Found	High	Peak Found	High	High	High	High	2.653e-05	5.959e-07	3.74	35.48
	FALSE	High	[R].ESEKQQDSQPEEVMDVLEMVENVK.[H]	2xOxidation [M14; M19]; 1xPhospho [S2(87.7)]	0.000415187	0.000173317	1	1	6	Q9H307	Q9H307 [374-397]	Q9H307 1xPhospho [S375(87.7)]	Pinin OS=Homo sapiens OX=9606 GN=PNN PE=1 SV=5	1	2932.25	0.353	1.727	0.61	0.98384	0.982811	0.999965	105.98	123.05	128.94	184.4	58.3	57.2	74.92	99.5	124.17		High	Peak Found	High	High	Not Found	Peak Found	Peak Found	Not Found	Not Found	High	Peak Found	Not Found	High	2.653e-05	3.924e-06	3.69	79.43
	FALSE	High	[R].ESEKQQDSQPEEVMDVLEMVENVK.[H]	1xOxidation [M]; 1xPhospho [S2(96.7)]	0.00426469	0.000173317	1	1	3	Q9H307	Q9H307 [374-397]	Q9H307 1xPhospho [S375(96.7)]	Pinin OS=Homo sapiens OX=9606 GN=PNN PE=1 SV=5	1	2916.25	0.33	0.76	0.314	0.984183	0.670649	0.211366	95.98	81.45	94.27	95.1	42.3	162.6	77.72	77.47	54.94		High	Peak Found	Peak Found	Peak Found	Not Found	Peak Found	Not Found	Peak Found	High	Peak Found	Peak Found	High	High	2.653e-05	9.642e-05	2.78	84.36
	FALSE	High	[R].ESEKQQDSQPEEVMDVLEMVENVK.[H]	1xPhospho [S8(87.3)]	3.17451e-05	0.000173317	1	1	3	Q9H307	Q9H307 [374-397]	Q9H307 1xPhospho [S381(87.3)]	Pinin OS=Homo sapiens OX=9606 GN=PNN PE=1 SV=5	1	2900.26	0.247	1.282	0.317	0.981406	0.989627	0.779275	99.18	84.19	92.31	148.5	36.7	114.9	65.17	90.54	12.08		High	High	Peak Found	Peak Found	Not Found	Not Found	Not Found	Not Found	Not Found	Not Found	Peak Found	Not Found	High	2.653e-05	1.128e-07	3.76	88.77
	FALSE	High	[R].ESRQESDPEDDDVKKPALQSSVVATSK.[E]	1xPhospho [S6(99.7)]	1.01249e-05	0.000173317	1	1	16	Q9H307	Q9H307 [95-121]	Q9H307 1xPhospho [S100(99.7)]	Pinin OS=Homo sapiens OX=9606 GN=PNN PE=1 SV=5	2	3025.4	0.249	1.678	0.419	0.635497	0.982811	0.429828	42.71	54.01	53.39	162.6	40.6	96.9	26.76	32.26	44.04		High	High	High	Peak Found	High	High	High	High	Peak Found	High	High	High	High	2.653e-05	2.319e-08	4.27	47.31
	FALSE	High	[R].KRSISESSR.[S]	1xPhospho [S3(99.9)]	0.0730059	0.00299004	1	1	1	Q9H307	Q9H307 [688-696]	Q9H307 1xPhospho [S690(99.9)]	Pinin OS=Homo sapiens OX=9606 GN=PNN PE=1 SV=5	2	1129.54	0.308	0.992	0.306	0.988275	0.999923	0.69333	105.99	94.14	74.14	130.5	38.1	131.5	76	18.45	56.26		Not Found	High	Not Found	Peak Found	Peak Found	Peak Found	Peak Found	Peak Found	Not Found	Not Found	Not Found	Not Found	High	0.0004711	0.004898	1.69	21.65
	FALSE	High	[R].SISESSR.[S]	1xPhospho [S]	0.082178	0.00310462	1	1	9	Q9H307	Q9H307 [690-696]		Pinin OS=Homo sapiens OX=9606 GN=PNN PE=1 SV=5	0	845.34	1.007	1.1	1.038	0.545964	0.982811	0.779073	24.67	28.64	32.32	102.3	100.2	97.5	18.85	21	27.96		Peak Found	High	High	Peak Found	High	High	High	High	Peak Found	Peak Found	High	High	High	0.0004847	0.005917	1.08	20.34
TRUE	High	Master Protein	O14713	Integrin beta-1-binding protein 1 OS=Homo sapiens OX=9606 GN=ITGB1BP1 PE=1 SV=1	0	5.155	7	1	7	1	200	21.8	6.34	1.9	1	cell adhesion;cell cycle OR cell proliferation;cell organization and biogenesis;developmental processes;signal transduction;other biological processes	plasma membrane;other membranes;cytosol;cytoskeleton;nucleus;other cell component	signal transduction activity or receptor binding;enzyme regulator activity;other molecular function	Pf10480	9270	ENSG00000119185	D6W4Y9; hsa:9270; O14713; O14714; Q53RS0				0	0							ITGB1BP1	38.1	159.5	102.4	25.57	10.13	50.58	High	Peak Found	Peak Found	Peak Found	High	High	High	High	High
	Checked	Confidence	Annotated Sequence	Modifications	Qvality PEP	Qvality q-value	# Protein Groups	# Proteins	# PSMs	Master Protein Accessions	Positions in Master Proteins	Modifications in Master Proteins	Master Protein Descriptions	# Missed Cleavages	Theo. MH+ [Da]	Abundance Ratio: (OE, Sample) / (KD, Sample)	Abundance Ratio: (KD, Sample) / (WT, Control)	Abundance Ratio: (OE, Sample) / (WT, Control)	Abundance Ratio Adj. P-Value: (OE, Sample) / (KD, Sample)	Abundance Ratio Adj. P-Value: (KD, Sample) / (WT, Control)	Abundance Ratio Adj. P-Value: (OE, Sample) / (WT, Control)	Abundance Ratio Variability [%]: (OE, Sample) / (KD, Sample)	Abundance Ratio Variability [%]: (KD, Sample) / (WT, Control)	Abundance Ratio Variability [%]: (OE, Sample) / (WT, Control)	Abundances (Grouped): KD, Sample	Abundances (Grouped): OE, Sample	Abundances (Grouped): WT, Control	Abundances (Grouped) CV [%]: KD, Sample	Abundances (Grouped) CV [%]: OE, Sample	Abundances (Grouped) CV [%]: WT, Control	Quan Info	Found in Sample: [S1] F1: Sample, KD	Found in Sample: [S2] F2: Sample, KD	Found in Sample: [S3] F3: Sample, KD	Found in Sample: [S4] F4: Sample, KD	Found in Sample: [S5] F5: Sample, OE	Found in Sample: [S6] F6: Sample, OE	Found in Sample: [S7] F7: Sample, OE	Found in Sample: [S8] F8: Sample, OE	Found in Sample: [S9] F9: Control, WT	Found in Sample: [S10] F10: Control, WT	Found in Sample: [S11] F11: Control, WT	Found in Sample: [S12] F12: Control, WT	Confidence (by Search Engine): Sequest HT	Percolator q-Value (by Search Engine): Sequest HT	Percolator PEP (by Search Engine): Sequest HT	XCorr (by Search Engine): Sequest HT	Top Apex RT [min]
	FALSE	High	[R].HSSSSSQSSEISTK.[S]	1xPhospho [S3(93.2)]	0.033767	0.00114608	1	1	4	O14713	O14713 [9-22]	O14713 1xPhospho [S11(93.2)]	Integrin beta-1-binding protein 1 OS=Homo sapiens OX=9606 GN=ITGB1BP1 PE=1 SV=1	0	1531.63	0.436	1.34	0.579	0.989436	0.996719	0.999965	15.58	29.61	27.28	137	57.9	105.1	17.69	18.57	21.55		High	Peak Found	Peak Found	Peak Found	Peak Found	Peak Found	High	Peak Found	High	Peak Found	Peak Found	High	High	0.000211	0.001565	1.9	18.03
	TRUE	High	[R].HSSSSSQSSEISTK.[S]	2xPhospho [S3(97.8); S/T]	0.0685721	0.00291516	1	1	3	O14713	O14713 [9-22]	O14713 2xPhospho [S11(97.8); S/T]	Integrin beta-1-binding protein 1 OS=Homo sapiens OX=9606 GN=ITGB1BP1 PE=1 SV=1	0	1611.59	4.293	0.312	1.601	0.000590016	0.458246	0.115218	22.71	61.27	56.15	38.1	159.5	102.4	25.57	10.13	50.58		Not Found	Not Found	Peak Found	Peak Found	High	High	Peak Found	High	Peak Found	Peak Found	Peak Found	Peak Found	High	0.0004647	0.004468	1.52	21.93
TRUE	High	Master Protein	Q13464	Rho-associated protein kinase 1 OS=Homo sapiens OX=9606 GN=ROCK1 PE=1 SV=1	0	14.319	2	1	14	1	1354	158.1	5.9	50.59	1	cell adhesion;cell cycle OR cell proliferation;cell organization and biogenesis;protein metabolism;other metabolic processes;developmental processes;signal transduction;other biological processes	non-structural extracellular;plasma membrane;other membranes;cytosol;cytoskeleton;ER/Golgi;other cell component	enzyme regulator activity;cytoskeletal activity;kinase activity;other molecular function	Pf00069, Pf08912	6093	ENSG00000067900	B0YJ91; hsa:6093; Q13464; Q2KHM4; Q59GZ4	cGMP-PKG signaling pathway; cAMP signaling pathway; Chemokine signaling pathway; Sphingolipid signaling pathway; Vascular smooth muscle contraction; TGF-beta signaling pathway; Axon guidance; Focal adhesion; Tight junction; Platelet activation; Leukocyte transendothelial migration; Regulation of actin cytoskeleton; Oxytocin signaling pathway; Pathogenic Escherichia coli infection; Shigellosis; Ye…	Androgen receptor signaling pathway; MicroRNAs in cardiomyocyte hypertrophy; Integrin-mediated cell adhesion; Leptin signaling pathway; Microtubule cytoskeleton regulation; Pathogenic Escherichia coli infection; AGE/RAGE pathway; Focal adhesion; TGF-beta signaling pathway; VEGFA-VEGFR2 signaling pathway; Chemokine signaling pathway; EGF/EGFR signaling pathway; Gastrin signaling pathway; mBDNF and…	RHOC GTPase cycle; RHOA GTPase cycle; G alpha (12/13) signalling events; RHOB GTPase cycle; Sema4D induced cell migration and growth-cone collapse; Apoptotic cleavage of cellular proteins; Neutrophil degranulation; Potential therapeutics for SARS; EPHB-mediated forward signaling; VEGFA-VEGFR2 Pathway; RND3 GTPase cycle; EPHA-mediated growth cone collapse; RHO GTPases Activate ROCKs; RHOBTB1 GTPas…	55	0							ROCK1	9.6	257.8	32.7	61.62	28.01	113.38	Not Found	High	Not Found	Not Found	High	High	Peak Found	High	High
	Checked	Confidence	Annotated Sequence	Modifications	Qvality PEP	Qvality q-value	# Protein Groups	# Proteins	# PSMs	Master Protein Accessions	Positions in Master Proteins	Modifications in Master Proteins	Master Protein Descriptions	# Missed Cleavages	Theo. MH+ [Da]	Abundance Ratio: (OE, Sample) / (KD, Sample)	Abundance Ratio: (KD, Sample) / (WT, Control)	Abundance Ratio: (OE, Sample) / (WT, Control)	Abundance Ratio Adj. P-Value: (OE, Sample) / (KD, Sample)	Abundance Ratio Adj. P-Value: (KD, Sample) / (WT, Control)	Abundance Ratio Adj. P-Value: (OE, Sample) / (WT, Control)	Abundance Ratio Variability [%]: (OE, Sample) / (KD, Sample)	Abundance Ratio Variability [%]: (KD, Sample) / (WT, Control)	Abundance Ratio Variability [%]: (OE, Sample) / (WT, Control)	Abundances (Grouped): KD, Sample	Abundances (Grouped): OE, Sample	Abundances (Grouped): WT, Control	Abundances (Grouped) CV [%]: KD, Sample	Abundances (Grouped) CV [%]: OE, Sample	Abundances (Grouped) CV [%]: WT, Control	Quan Info	Found in Sample: [S1] F1: Sample, KD	Found in Sample: [S2] F2: Sample, KD	Found in Sample: [S3] F3: Sample, KD	Found in Sample: [S4] F4: Sample, KD	Found in Sample: [S5] F5: Sample, OE	Found in Sample: [S6] F6: Sample, OE	Found in Sample: [S7] F7: Sample, OE	Found in Sample: [S8] F8: Sample, OE	Found in Sample: [S9] F9: Control, WT	Found in Sample: [S10] F10: Control, WT	Found in Sample: [S11] F11: Control, WT	Found in Sample: [S12] F12: Control, WT	Confidence (by Search Engine): Sequest HT	Percolator q-Value (by Search Engine): Sequest HT	Percolator PEP (by Search Engine): Sequest HT	XCorr (by Search Engine): Sequest HT	Top Apex RT [min]
	TRUE	High	[K].LLDLSDSTSVASFPSADETDGNLPESR.[I]	2xPhospho [T/S]	2.01484e-06	0.000173317	1	1	13	Q13464	Q13464 [1094-1120]		Rho-associated protein kinase 1 OS=Homo sapiens OX=9606 GN=ROCK1 PE=1 SV=1	0	2983.25	27.31	0.28	7.891	4.8116e-06	0.232075	8.49744e-06	50.15	67.74	52.02	9.6	257.8	32.7	61.62	28.01	113.38		Not Found	Not Found	Not Found	Not Found	High	High	Peak Found	High	High	High	High	High	High	2.653e-05	2.509e-09	5.14	85.07
	FALSE	High	[K].LLDLSDSTSVASFPSADETDGNLPESR.[I]	1xPhospho [S15(96.9)]	0.000247299	0.000173317	1	1	1	Q13464	Q13464 [1094-1120]	Q13464 1xPhospho [S1108(96.9)]	Rho-associated protein kinase 1 OS=Homo sapiens OX=9606 GN=ROCK1 PE=1 SV=1	0	2903.28																No Quan Values	Not Found	High	Not Found	Not Found	Not Found	Not Found	Not Found	Not Found	Not Found	Not Found	Not Found	Not Found	High	2.653e-05	1.911e-06	4.61
TRUE	High	Master Protein	Q07157	Tight junction protein ZO-1 OS=Homo sapiens OX=9606 GN=TJP1 PE=1 SV=3	0	54.643	8	9	84	9	1748	195.3	6.7	199.71	9	cell adhesion;cell organization and biogenesis;other biological processes	plasma membrane;other membranes;cytosol;cytoskeleton;other cell component	other molecular function	Pf00595, Pf00625, Pf00791, Pf07653	7082	ENSG00000104067; ENSG00000277401	B4E3K1; hsa:7082; Q07157; Q2NKP3; Q4ZGJ6	Adherens junction; Tight junction; Gap junction; Vibrio cholerae infection; Epithelial cell signaling in Helicobacter pylori infection; Pathogenic Escherichia coli infection	Epithelial to mesenchymal transition in colorectal cancer; MFAP5 effect on permeability and motility of endothelial cells via cytoskeleton rearrangement; Gastrin signaling pathway; Disruption of postsynaptic signaling by CNV; 1q21.1 copy number variation syndrome	RUNX1 regulates expression of components of tight junctions; Signaling by Hippo; Regulation of gap junction activity; SARS-CoV-2 targets PDZ proteins in cell-cell junction; Apoptotic cleavage of cell adhesion proteins	16	0							TJP1	21.1	174.7	104.2	27.31	12.01	30.05	High	High	High	Peak Found	High	High	High	High	High
	Checked	Confidence	Annotated Sequence	Modifications	Qvality PEP	Qvality q-value	# Protein Groups	# Proteins	# PSMs	Master Protein Accessions	Positions in Master Proteins	Modifications in Master Proteins	Master Protein Descriptions	# Missed Cleavages	Theo. MH+ [Da]	Abundance Ratio: (OE, Sample) / (KD, Sample)	Abundance Ratio: (KD, Sample) / (WT, Control)	Abundance Ratio: (OE, Sample) / (WT, Control)	Abundance Ratio Adj. P-Value: (OE, Sample) / (KD, Sample)	Abundance Ratio Adj. P-Value: (KD, Sample) / (WT, Control)	Abundance Ratio Adj. P-Value: (OE, Sample) / (WT, Control)	Abundance Ratio Variability [%]: (OE, Sample) / (KD, Sample)	Abundance Ratio Variability [%]: (KD, Sample) / (WT, Control)	Abundance Ratio Variability [%]: (OE, Sample) / (WT, Control)	Abundances (Grouped): KD, Sample	Abundances (Grouped): OE, Sample	Abundances (Grouped): WT, Control	Abundances (Grouped) CV [%]: KD, Sample	Abundances (Grouped) CV [%]: OE, Sample	Abundances (Grouped) CV [%]: WT, Control	Quan Info	Found in Sample: [S1] F1: Sample, KD	Found in Sample: [S2] F2: Sample, KD	Found in Sample: [S3] F3: Sample, KD	Found in Sample: [S4] F4: Sample, KD	Found in Sample: [S5] F5: Sample, OE	Found in Sample: [S6] F6: Sample, OE	Found in Sample: [S7] F7: Sample, OE	Found in Sample: [S8] F8: Sample, OE	Found in Sample: [S9] F9: Control, WT	Found in Sample: [S10] F10: Control, WT	Found in Sample: [S11] F11: Control, WT	Found in Sample: [S12] F12: Control, WT	Confidence (by Search Engine): Sequest HT	Percolator q-Value (by Search Engine): Sequest HT	Percolator PEP (by Search Engine): Sequest HT	XCorr (by Search Engine): Sequest HT	Top Apex RT [min]
	FALSE	High	[R].IDSPGFKPASQQK.[A]	1xPhospho [S3(100)]	0.000817437	0.000173317	1	1	1	Q07157	Q07157 [910-922]	Q07157 1xPhospho [S912(100)]	Tight junction protein ZO-1 OS=Homo sapiens OX=9606 GN=TJP1 PE=1 SV=3	0	1482.7	0.338	1.393	0.513	0.975114	0.999923	0.862994	18.46	49.21	37.4	149.6	48.8	101.6	16.34	8.75	45.59		Peak Found	Peak Found	Peak Found	Peak Found	Peak Found	Peak Found	Peak Found	Peak Found	Peak Found	Peak Found	Peak Found	High	High	2.653e-05	9.978e-06	2.88	36.41
	FALSE	High	[R].LEEPTPAPSTSYSPQADSLR.[T]	1xPhospho [S13(97.9)]	0.00015846	0.000173317	1	1	7	Q07157	Q07157 [956-975]	Q07157 1xPhospho [S968(97.9)]	Tight junction protein ZO-1 OS=Homo sapiens OX=9606 GN=TJP1 PE=1 SV=3	0	2226	0.403	1.82	0.678	0.98384	0.971246	0.999965	43.33	18.26	31.82	157.1	58.3	84.6	17.08	49.49	10.55		Peak Found	High	Peak Found	Peak Found	Peak Found	Peak Found	Not Found	Peak Found	Peak Found	High	High	High	High	2.653e-05	1.034e-06	3.11	65.44
	TRUE	High	[K].VQIPVSRPDPEPVSDNEEDSYDEEIHDPR.[S]	2xPhospho [S14(100); S20(100)]	0.000216531	0.000173317	1	1	11	Q07157	Q07157 [112-140]	Q07157 2xPhospho [S125(100); S131(100)]	Tight junction protein ZO-1 OS=Homo sapiens OX=9606 GN=TJP1 PE=1 SV=3	0	3523.46	12.483	0.129	1.59	0.00347011	5.41986e-08	0.69728	40.69	43.56	32.5	13.4	180.2	106.4	49.29	14.98	24.24		Peak Found	High	Peak Found	Peak Found	Peak Found	High	High	High	High	High	High	High	High	2.653e-05	1.597e-06	5.04	69
	FALSE	High	[K].VQIPVSRPDPEPVSDNEEDSYDEEIHDPR.[S]	1xPhospho [S14(95.8)]	0.00131846	0.000173317	1	1	5	Q07157	Q07157 [112-140]	Q07157 1xPhospho [S125(95.8)]	Tight junction protein ZO-1 OS=Homo sapiens OX=9606 GN=TJP1 PE=1 SV=3	0	3443.49	0.444	1.032	0.439	0.98384	0.961205	0.465213	52.99	23.08	38.69	122.8	52.3	124.9	20.47	49.8	11.71		Peak Found	High	Peak Found	Peak Found	High	Peak Found	Peak Found	High	High	High	Peak Found	Peak Found	High	2.653e-05	1.928e-05	2.66	67.87
	FALSE	High	[K].AIPVSPSAVEEDEDEDGHTVVATAR.[G]	1xPhospho [S5(96)]	0.00023922	0.000173317	1	1	8	Q07157	Q07157 [1613-1637]	Q07157 1xPhospho [S1617(96)]	Tight junction protein ZO-1 OS=Homo sapiens OX=9606 GN=TJP1 PE=1 SV=3	0	2674.19	0.439	1.441	0.658	0.984183	0.999923	0.999965	32.2	31.7	25.48	141.2	63.8	95	24.78	65.36	15.4		High	High	Peak Found	Peak Found	Peak Found	Peak Found	Not Found	Peak Found	Peak Found	High	High	High	High	2.653e-05	1.827e-06	3.29	68.86
	FALSE	High	[R].HSPQQPSNGSLR.[S]	1xPhospho [S10(91.4)]	0.00753251	0.000333495	1	1	15	Q07157	Q07157 [328-339]	Q07157 1xPhospho [S337(91.4)]	Tight junction protein ZO-1 OS=Homo sapiens OX=9606 GN=TJP1 PE=1 SV=3	0	1387.61	0.334	1.66	0.603	0.975114	0.982811	0.999965	40.98	39.63	28.33	156.8	55.6	87.6	38.37	31.68	17.29		High	High	High	Peak Found	High	Peak Found	Peak Found	High	High	High	High	High	High	4.845e-05	0.0002088	2.71	24.25
	FALSE	High	[R].SVASSQPAKPTK.[V]	1xPhospho [S1(100)]	0.00799375	0.000333495	1	1	9	Q07157	Q07157 [175-186]	Q07157 1xPhospho [S175(100)]	Tight junction protein ZO-1 OS=Homo sapiens OX=9606 GN=TJP1 PE=1 SV=3	0	1280.62	0.29	1.71	0.506	0.982663	0.982811	0.999965	22.92	28.82	29.89	165	47.8	87.2	21.63	26.06	21.88		High	High	High	Peak Found	High	High	Peak Found	Peak Found	Peak Found	High	High	Peak Found	High	4.845e-05	0.0002252	2.86	18.13
	TRUE	High	[K].KVQIPVSRPDPEPVSDNEEDSYDEEIHDPR.[S]	2xPhospho [S15(99.4); S21(98)]	0.00621884	0.000333495	1	1	10	Q07157	Q07157 [111-140]	Q07157 2xPhospho [S125(99.4); S131(98)]	Tight junction protein ZO-1 OS=Homo sapiens OX=9606 GN=TJP1 PE=1 SV=3	1	3651.55	6.385	0.207	1.516	0.0112897	2.06595e-09	0.684673	68.37	66.65	37.3	23.3	166.7	110	55.85	16.08	32.9		Peak Found	High	Peak Found	Peak Found	High	High	Peak Found	High	Peak Found	Peak Found	High	High	High	4.845e-05	0.0001613	3.78	67.63
	FALSE	High	[K].KVQIPVSRPDPEPVSDNEEDSYDEEIHDPR.[S]	1xPhospho [S/Y]	0.00987267	0.000490989	1	1	2	Q07157	Q07157 [111-140]		Tight junction protein ZO-1 OS=Homo sapiens OX=9606 GN=TJP1 PE=1 SV=3	1	3571.59	0.105	2.575	0.342	0.0492799	0.380027	0.23935	70.1	57.7	119.18	200.6	21.1	78.3	10.49	96.18	69.64		Peak Found	High	Peak Found	Peak Found	Peak Found	Not Found	Not Found	Not Found	Peak Found	Peak Found	Not Found	Peak Found	High	6.974e-05	0.0002988	3.06	67.55
	FALSE	High	[R].SVASSQPAKPTK.[V]	2xPhospho [S1(100); S4(99.8)]	0.0269111	0.00102204	1	1	5	Q07157	Q07157 [175-186]	Q07157 2xPhospho [S175(100); S178(99.8)]	Tight junction protein ZO-1 OS=Homo sapiens OX=9606 GN=TJP1 PE=1 SV=3	0	1360.59	2.691	0.522	1.382	0.093472	0.121029	0.56889	18.82	35.95	34.27	53.4	141.7	105	19.38	4.52	35.42		Peak Found	Peak Found	Peak Found	Peak Found	High	High	Peak Found	High	Peak Found	Peak Found	High	High	High	0.0001968	0.001146	2.57	22.68
	TRUE	High	[K].QPYPSRPPFDNQHSQDLDSR.[Q]	1xPhospho [S/Y]	0.0240921	0.00102204	1	1	6	Q07157	Q07157 [1098-1117]		Tight junction protein ZO-1 OS=Homo sapiens OX=9606 GN=TJP1 PE=1 SV=3	0	2464.07	0.04	13.9	0.542	0.00157043	1.37304e-12	0.785566	69.86	140.45	124.66	272.5	9.7	17.8	62.85	57.11	185.63		Peak Found	High	High	Not Found	Not Found	Not Found	Not Found	High	Not Found	High	High	Peak Found	High	0.0001968	0.0009863	4.6	55.9
	FALSE	High	[K].SREDLSAQPVQTK.[F]	1xPhospho [S1(98.3)]	0.106993	0.00491562	1	1	5	Q07157	Q07157 [617-629]	Q07157 1xPhospho [S617(98.3)]	Tight junction protein ZO-1 OS=Homo sapiens OX=9606 GN=TJP1 PE=1 SV=3	1	1538.72	0.378	1.374	0.545	0.981406	0.999923	0.941847	11.8	26.11	24.81	145.7	53.9	100.4	9.21	7.78	39.22		High	High	High	Peak Found	Peak Found	Peak Found	Peak Found	Peak Found	Peak Found	Peak Found	High	Peak Found	High	0.0008201	0.009185	3.03	34.22
TRUE	High	Master Protein	Q9Y2D8	Afadin- and alpha-actinin-binding protein OS=Homo sapiens OX=9606 GN=SSX2IP PE=1 SV=3	0	5.251	3	1	1	1	614	71.2	6.4	2.53	1	cell adhesion;cell cycle OR cell proliferation;cell organization and biogenesis;transport;other biological processes	cytoskeleton;nucleus;other cell component	other molecular function	Pf11559	117178	ENSG00000117155	A8K8W0; B4DFE3; D3DT13; hsa:117178; J3KR02; Q6P2P8; Q6ULS1; Q7L168; Q9UIX0; Q9Y2D8	Adherens junction			1	0							SSX2IP	127.4	156.7	15.9	43.52	52.49	141.36	Peak Found	Peak Found	Peak Found	Peak Found	Not Found	Peak Found	Peak Found	Peak Found	Not Found
	Checked	Confidence	Annotated Sequence	Modifications	Qvality PEP	Qvality q-value	# Protein Groups	# Proteins	# PSMs	Master Protein Accessions	Positions in Master Proteins	Modifications in Master Proteins	Master Protein Descriptions	# Missed Cleavages	Theo. MH+ [Da]	Abundance Ratio: (OE, Sample) / (KD, Sample)	Abundance Ratio: (KD, Sample) / (WT, Control)	Abundance Ratio: (OE, Sample) / (WT, Control)	Abundance Ratio Adj. P-Value: (OE, Sample) / (KD, Sample)	Abundance Ratio Adj. P-Value: (KD, Sample) / (WT, Control)	Abundance Ratio Adj. P-Value: (OE, Sample) / (WT, Control)	Abundance Ratio Variability [%]: (OE, Sample) / (KD, Sample)	Abundance Ratio Variability [%]: (KD, Sample) / (WT, Control)	Abundance Ratio Variability [%]: (OE, Sample) / (WT, Control)	Abundances (Grouped): KD, Sample	Abundances (Grouped): OE, Sample	Abundances (Grouped): WT, Control	Abundances (Grouped) CV [%]: KD, Sample	Abundances (Grouped) CV [%]: OE, Sample	Abundances (Grouped) CV [%]: WT, Control	Quan Info	Found in Sample: [S1] F1: Sample, KD	Found in Sample: [S2] F2: Sample, KD	Found in Sample: [S3] F3: Sample, KD	Found in Sample: [S4] F4: Sample, KD	Found in Sample: [S5] F5: Sample, OE	Found in Sample: [S6] F6: Sample, OE	Found in Sample: [S7] F7: Sample, OE	Found in Sample: [S8] F8: Sample, OE	Found in Sample: [S9] F9: Control, WT	Found in Sample: [S10] F10: Control, WT	Found in Sample: [S11] F11: Control, WT	Found in Sample: [S12] F12: Control, WT	Confidence (by Search Engine): Sequest HT	Percolator q-Value (by Search Engine): Sequest HT	Percolator PEP (by Search Engine): Sequest HT	XCorr (by Search Engine): Sequest HT	Top Apex RT [min]
	TRUE	High	[R].VDDSTGTVISDVEEDAGELSR.[E]	1xPhospho [S10(99.9)]	0.000537954	0.000173317	1	1	1	Q9Y2D8	Q9Y2D8 [303-323]	Q9Y2D8 1xPhospho [S312(99.9)]	Afadin- and alpha-actinin-binding protein OS=Homo sapiens OX=9606 GN=SSX2IP PE=1 SV=3	0	2273.97	1.204	7.048	7.204	0.376174	0.0182969	4.92607e-08	46.57	114.14	121.67	127.4	156.7	15.9	43.52	52.49	141.36		Peak Found	Peak Found	Peak Found	Peak Found	Not Found	Peak Found	Peak Found	Peak Found	Not Found	Not Found	High	Not Found	High	2.653e-05	5.614e-06	2.53	85.67
FALSE	High	Master Protein	Q96IF1	LIM domain-containing protein ajuba OS=Homo sapiens OX=9606 GN=AJUBA PE=1 SV=1	0	8.72	3	1	10	1	538	56.9	7.14	17.17	1	cell adhesion;cell cycle OR cell proliferation;cell organization and biogenesis;RNA metabolism OR transcription;other metabolic processes;stress response;signal transduction;other biological processes	plasma membrane;other membranes;cytosol;cytoskeleton;ER/Golgi;nucleus;other cell component	cytoskeletal activity;other molecular function	Pf00412	84962	ENSG00000129474	A8MX18; D3DS37; hsa:84962; Q96IF1	Hippo signaling pathway; Hippo signaling pathway	Interleukin-1 induced activation of NF-kB; Hippo-Merlin signaling dysregulation; Head and neck squamous cell carcinoma; Malignant pleural mesothelioma	Oxygen-dependent proline hydroxylation of Hypoxia-inducible Factor Alpha; Regulation of PLK1 Activity at G2/M Transition; Activation of anterior HOX genes in hindbrain development during early embryogenesis	9	0							AJUBA	165.3	48.4	86.3	24.56	11.15	24.1	High	High	High	Peak Found	Peak Found	Peak Found	Peak Found	Peak Found	Peak Found
	Checked	Confidence	Annotated Sequence	Modifications	Qvality PEP	Qvality q-value	# Protein Groups	# Proteins	# PSMs	Master Protein Accessions	Positions in Master Proteins	Modifications in Master Proteins	Master Protein Descriptions	# Missed Cleavages	Theo. MH+ [Da]	Abundance Ratio: (OE, Sample) / (KD, Sample)	Abundance Ratio: (KD, Sample) / (WT, Control)	Abundance Ratio: (OE, Sample) / (WT, Control)	Abundance Ratio Adj. P-Value: (OE, Sample) / (KD, Sample)	Abundance Ratio Adj. P-Value: (KD, Sample) / (WT, Control)	Abundance Ratio Adj. P-Value: (OE, Sample) / (WT, Control)	Abundance Ratio Variability [%]: (OE, Sample) / (KD, Sample)	Abundance Ratio Variability [%]: (KD, Sample) / (WT, Control)	Abundance Ratio Variability [%]: (OE, Sample) / (WT, Control)	Abundances (Grouped): KD, Sample	Abundances (Grouped): OE, Sample	Abundances (Grouped): WT, Control	Abundances (Grouped) CV [%]: KD, Sample	Abundances (Grouped) CV [%]: OE, Sample	Abundances (Grouped) CV [%]: WT, Control	Quan Info	Found in Sample: [S1] F1: Sample, KD	Found in Sample: [S2] F2: Sample, KD	Found in Sample: [S3] F3: Sample, KD	Found in Sample: [S4] F4: Sample, KD	Found in Sample: [S5] F5: Sample, OE	Found in Sample: [S6] F6: Sample, OE	Found in Sample: [S7] F7: Sample, OE	Found in Sample: [S8] F8: Sample, OE	Found in Sample: [S9] F9: Control, WT	Found in Sample: [S10] F10: Control, WT	Found in Sample: [S11] F11: Control, WT	Found in Sample: [S12] F12: Control, WT	Confidence (by Search Engine): Sequest HT	Percolator q-Value (by Search Engine): Sequest HT	Percolator PEP (by Search Engine): Sequest HT	XCorr (by Search Engine): Sequest HT	Top Apex RT [min]
	FALSE	High	[R].SSFASSSASDASKPSSPR.[G]	1xPhospho [S15(90.6)]	1.65074e-06	0.000173317	1	1	10	Q96IF1	Q96IF1 [122-139]	Q96IF1 1xPhospho [S136(90.6)]	LIM domain-containing protein ajuba OS=Homo sapiens OX=9606 GN=AJUBA PE=1 SV=1	0	1835.78	0.3	1.747	0.544	0.977758	0.982811	0.999965	31.21	28.92	18.36	165.3	48.4	86.3	24.56	11.15	24.1		High	High	High	Peak Found	Peak Found	Peak Found	Peak Found	Peak Found	Peak Found	High	High	High	High	2.653e-05	1.906e-09	4.05	33.28
TRUE	High	Master Protein	P15924	Desmoplakin OS=Homo sapiens OX=9606 GN=DSP PE=1 SV=3	0	60.876	2	5	69	5	2871	331.6	6.81	164.59	5	cell adhesion;cell organization and biogenesis;protein metabolism;other metabolic processes;stress response;developmental processes;other biological processes	plasma membrane;other membranes;cytoskeleton;other cell component	cytoskeletal activity;other molecular function	Pf00681, Pf17902, Pf18373	1832	ENSG00000096696	B2RTT2; D7RX09; hsa:1832; O75993; P15924; Q14189; Q9UHN4	Arrhythmogenic right ventricular cardiomyopathy	Arrhythmogenic right ventricular cardiomyopathy; Lung fibrosis; Epithelial to mesenchymal transition in colorectal cancer	Formation of the cornified envelope; Neutrophil degranulation; RND3 GTPase cycle; RND1 GTPase cycle; Apoptotic cleavage of cell adhesion proteins	10	0							DSP	123.6	103.8	72.6	12.03	19.21	54.65	High	High	High	Peak Found	High	High	High	High	Peak Found
	Checked	Confidence	Annotated Sequence	Modifications	Qvality PEP	Qvality q-value	# Protein Groups	# Proteins	# PSMs	Master Protein Accessions	Positions in Master Proteins	Modifications in Master Proteins	Master Protein Descriptions	# Missed Cleavages	Theo. MH+ [Da]	Abundance Ratio: (OE, Sample) / (KD, Sample)	Abundance Ratio: (KD, Sample) / (WT, Control)	Abundance Ratio: (OE, Sample) / (WT, Control)	Abundance Ratio Adj. P-Value: (OE, Sample) / (KD, Sample)	Abundance Ratio Adj. P-Value: (KD, Sample) / (WT, Control)	Abundance Ratio Adj. P-Value: (OE, Sample) / (WT, Control)	Abundance Ratio Variability [%]: (OE, Sample) / (KD, Sample)	Abundance Ratio Variability [%]: (KD, Sample) / (WT, Control)	Abundance Ratio Variability [%]: (OE, Sample) / (WT, Control)	Abundances (Grouped): KD, Sample	Abundances (Grouped): OE, Sample	Abundances (Grouped): WT, Control	Abundances (Grouped) CV [%]: KD, Sample	Abundances (Grouped) CV [%]: OE, Sample	Abundances (Grouped) CV [%]: WT, Control	Quan Info	Found in Sample: [S1] F1: Sample, KD	Found in Sample: [S2] F2: Sample, KD	Found in Sample: [S3] F3: Sample, KD	Found in Sample: [S4] F4: Sample, KD	Found in Sample: [S5] F5: Sample, OE	Found in Sample: [S6] F6: Sample, OE	Found in Sample: [S7] F7: Sample, OE	Found in Sample: [S8] F8: Sample, OE	Found in Sample: [S9] F9: Control, WT	Found in Sample: [S10] F10: Control, WT	Found in Sample: [S11] F11: Control, WT	Found in Sample: [S12] F12: Control, WT	Confidence (by Search Engine): Sequest HT	Percolator q-Value (by Search Engine): Sequest HT	Percolator PEP (by Search Engine): Sequest HT	XCorr (by Search Engine): Sequest HT	Top Apex RT [min]
	TRUE	High	[R].SSSFSDTLEESSPIAAIFDTENLEK.[I]	2xPhospho [S/T]	5.21521e-08	0.000173317	1	1	9	P15924	P15924 [2606-2630]		Desmoplakin OS=Homo sapiens OX=9606 GN=DSP PE=1 SV=3	0	2877.2	16.428	1.975	35.744	2.26312e-05	0.971246	1.24141e-15	68.68	129.55	120.5	15.2	277	7.7	30.93	47.31	173.48		High	Not Found	Not Found	Not Found	High	High	High	High	Not Found	High	High	High	High	2.653e-05	1.623e-11	5.78	96.8
	TRUE	High	[R].SSSFSDTLEESSPIAAIFDTENLEK.[I]	1xPhospho [S/T]	1.9639e-08	0.000173317	1	1	18	P15924	P15924 [2606-2630]		Desmoplakin OS=Homo sapiens OX=9606 GN=DSP PE=1 SV=3	0	2797.23	8.737	0.861	9.486	0.00661041	0.778197	9.43044e-09	174.66	145.77	140.38	24.3	253.3	22.4	105.86	32.95	163.38		High	High	Not Found	Peak Found	High	High	Peak Found	High	Peak Found	High	High	High	High	2.653e-05	4.214e-12	4.48	92.99
	FALSE	High	[K].GLPSPYNMSSAPGSR.[S]	1xOxidation [M8]; 1xPhospho [S14(100)]	1.96757e-05	0.000173317	1	1	11	P15924	P15924 [2812-2826]	P15924 1xPhospho [S2825(100)]	Desmoplakin OS=Homo sapiens OX=9606 GN=DSP PE=1 SV=3	0	1616.68	0.295	1.866	0.588	0.8819	0.875692	0.982776	20.07	34.81	42.54	165.9	46.2	87.9	10.7	16.9	29.03		Peak Found	High	High	Peak Found	High	High	Peak Found	High	Peak Found	Peak Found	High	High	High	2.653e-05	5.806e-08	3.67	54.2
	FALSE	High	[K].GLPSPYNMSSAPGSR.[S]	1xPhospho [S14(99.2)]	0.00302161	0.000173317	1	1	6	P15924	P15924 [2812-2826]	P15924 1xPhospho [S2825(99.2)]	Desmoplakin OS=Homo sapiens OX=9606 GN=DSP PE=1 SV=3	0	1600.68	0.435	1.768	0.775	0.988275	0.982811	0.999965	27.46	26.92	30.38	151.3	67.4	81.4	18.52	60.62	22.17		Peak Found	High	High	Peak Found	Peak Found	Peak Found	Not Found	Peak Found	Peak Found	Peak Found	High	High	High	2.653e-05	6.025e-05	3.3	66.44
	TRUE	High	[R].NLTIRSSSFSDTLEESSPIAAIFDTENLEK.[I]	2xPhospho [T/S]	0.00682183	0.000333495	1	1	1	P15924	P15924 [2601-2630]		Desmoplakin OS=Homo sapiens OX=9606 GN=DSP PE=1 SV=3	1	3474.56	1.642	1.383	2.868	0.162745	0.982811	0.000956305	79.26	20.91	107.26	86.8	147.1	66.1	11.57	91.49	52.53		Peak Found	Not Found	Not Found	Not Found	Peak Found	Not Found	Peak Found	High	Not Found	Not Found	Not Found	Peak Found	High	4.845e-05	0.0001829	3.33	93.97
	FALSE	High	[R].SMSFQGIR.[Q]	1xOxidation [M2]; 1xPhospho [S3(100)]	0.0298577	0.00102204	1	1	6	P15924	P15924 [2207-2214]	P15924 1xPhospho [S2209(100)]	Desmoplakin OS=Homo sapiens OX=9606 GN=DSP PE=1 SV=3	0	1021.42	0.189	2.273	0.458	0.437866	0.556146	0.779275	15.29	23.61	30.63	187.3	33.9	78.7	10.49	14.1	20.72		High	High	High	Peak Found	Peak Found	Peak Found	Peak Found	Peak Found	Peak Found	High	High	Peak Found	High	0.0001968	0.001323	2.41	46.95
	TRUE	High	[K].GLPSPYNMSSAPGSR.[S]	2xPhospho [S14(100); S/Y]	0.0412366	0.00153195	1	1	4	P15924	P15924 [2812-2826]	P15924 2xPhospho [S2825(100); S/Y]	Desmoplakin OS=Homo sapiens OX=9606 GN=DSP PE=1 SV=3	0	1680.65	26.464	0.079	2.343	2.55934e-06	1.7843e-13	0.0350318	38.12	84.54	59.83	7.6	206.2	86.2	45.14	3.23	74.97		Not Found	Not Found	Not Found	Not Found	High	High	Peak Found	High	Peak Found	Not Found	Peak Found	High	High	0.0002602	0.002086	3.21	72.69
	FALSE	High	[R].AESGPDLR.[Y]	1xPhospho [S3(100)]	0.0589449	0.00229462	1	1	11	P15924	P15924 [20-27]	P15924 1xPhospho [S22(100)]	Desmoplakin OS=Homo sapiens OX=9606 GN=DSP PE=1 SV=3	0	924.382	0.354	1.632	0.577	0.973713	0.982811	0.98766	9.48	13.53	13.56	152.6	53.9	93.5	8.09	7.48	13.74		High	High	High	Peak Found	High	High	Peak Found	High	Peak Found	High	High	High	High	0.0003875	0.003516	2.3	31.66
	TRUE	High	[K].GLPSPYNMSSAPGSR.[S]	1xOxidation [M8]; 2xPhospho [S14(100); S/Y]	0.123621	0.00630404	1	1	3	P15924	P15924 [2812-2826]	P15924 2xPhospho [S2825(100); S/Y]	Desmoplakin OS=Homo sapiens OX=9606 GN=DSP PE=1 SV=3	0	1696.64	13.083	0.161	2.349	6.12495e-06	3.24404e-07	0.0856003	26.84	82.99	58.42	15.5	198.5	86.1	41.62	2.63	72.66		Not Found	Not Found	Not Found	Not Found	Peak Found	High	High	Peak Found	Peak Found	Peak Found	Not Found	High	High	0.001023	0.01161	2.59	62.67
TRUE	High	Master Protein	Q6IQ23	Pleckstrin homology domain-containing family A member 7 OS=Homo sapiens OX=9606 GN=PLEKHA7 PE=1 SV=2	0	13.497	4	2	14	2	1121	127.1	9.35	48.42	2	cell adhesion;cell organization and biogenesis	other membranes;cytosol;cytoskeleton;nucleus;other cell component	other molecular function	Pf00169	144100	ENSG00000166689	B4DK33; B4DWC3; hsa:144100; Q6IQ23; Q86VZ7				0	0							PLEKHA7	118.7	72.8	108.5	21.93	6.4	11.97	High	High	Peak Found	Peak Found	High	High	Peak Found	High	Peak Found
	Checked	Confidence	Annotated Sequence	Modifications	Qvality PEP	Qvality q-value	# Protein Groups	# Proteins	# PSMs	Master Protein Accessions	Positions in Master Proteins	Modifications in Master Proteins	Master Protein Descriptions	# Missed Cleavages	Theo. MH+ [Da]	Abundance Ratio: (OE, Sample) / (KD, Sample)	Abundance Ratio: (KD, Sample) / (WT, Control)	Abundance Ratio: (OE, Sample) / (WT, Control)	Abundance Ratio Adj. P-Value: (OE, Sample) / (KD, Sample)	Abundance Ratio Adj. P-Value: (KD, Sample) / (WT, Control)	Abundance Ratio Adj. P-Value: (OE, Sample) / (WT, Control)	Abundance Ratio Variability [%]: (OE, Sample) / (KD, Sample)	Abundance Ratio Variability [%]: (KD, Sample) / (WT, Control)	Abundance Ratio Variability [%]: (OE, Sample) / (WT, Control)	Abundances (Grouped): KD, Sample	Abundances (Grouped): OE, Sample	Abundances (Grouped): WT, Control	Abundances (Grouped) CV [%]: KD, Sample	Abundances (Grouped) CV [%]: OE, Sample	Abundances (Grouped) CV [%]: WT, Control	Quan Info	Found in Sample: [S1] F1: Sample, KD	Found in Sample: [S2] F2: Sample, KD	Found in Sample: [S3] F3: Sample, KD	Found in Sample: [S4] F4: Sample, KD	Found in Sample: [S5] F5: Sample, OE	Found in Sample: [S6] F6: Sample, OE	Found in Sample: [S7] F7: Sample, OE	Found in Sample: [S8] F8: Sample, OE	Found in Sample: [S9] F9: Control, WT	Found in Sample: [S10] F10: Control, WT	Found in Sample: [S11] F11: Control, WT	Found in Sample: [S12] F12: Control, WT	Confidence (by Search Engine): Sequest HT	Percolator q-Value (by Search Engine): Sequest HT	Percolator PEP (by Search Engine): Sequest HT	XCorr (by Search Engine): Sequest HT	Top Apex RT [min]
	TRUE	High	[K].TVPLFPHPPVPSLSTSESKPPPQPSPPTSPVR.[T]	2xPhospho [S25(99.3); T/S]	0.000162727	0.000173317	1	1	3	Q6IQ23	Q6IQ23 [843-874]	Q6IQ23 2xPhospho [S867(99.3); T/S]	Pleckstrin homology domain-containing family A member 7 OS=Homo sapiens OX=9606 GN=PLEKHA7 PE=1 SV=2	0	3517.72	0.051	1.834	0.092	0.00289739	0.961601	2.29112e-05	50.98	52.86	51.98	190.3	9.2	100.5	22.71	39.53	50.08		High	High	Peak Found	Peak Found	Not Found	Not Found	Not Found	Not Found	Peak Found	Peak Found	High	Peak Found	High	2.653e-05	1.075e-06	3.95	75.26
	FALSE	High	[R].KVTSPLQSPTK.[A]	2xPhospho [S4(99.1); S8(100)]	1.2034e-05	0.000173317	1	1	11	Q6IQ23	Q6IQ23 [900-910]	Q6IQ23 2xPhospho [S903(99.1); S907(100)]	Pleckstrin homology domain-containing family A member 7 OS=Homo sapiens OX=9606 GN=PLEKHA7 PE=1 SV=2	1	1345.62	1.315	0.711	0.935	0.767842	0.242621	0.999965	23.38	24.46	16.01	80	107.5	112.5	22.29	5.29	12.69		Peak Found	High	Peak Found	Peak Found	High	High	Peak Found	High	Peak Found	Peak Found	High	High	High	2.653e-05	2.962e-08	4.86	35.5
FALSE	High	None	P15311	Ezrin OS=Homo sapiens OX=9606 GN=EZR PE=1 SV=4	0.005	2.683	1	1	1	1	586	69.4	6.27	0	1	cell adhesion;cell cycle OR cell proliferation;cell organization and biogenesis;transport;signal transduction;other biological processes	plasma membrane;other membranes;cytosol;cytoskeleton;nucleus;other cytoplasmic organelle;other cell component	cytoskeletal activity;other molecular function	Pf00373, Pf00769, Pf09379, Pf09380, Pf20492	7430	ENSG00000092820	E1P5A8; hsa:7430; P15311; P23714; Q4VX75; Q96CU8; Q9NSJ4	Tight junction; Leukocyte transendothelial migration; Regulation of actin cytoskeleton; Gastric acid secretion; Pathogenic Escherichia coli infection; Proteoglycans in cancer; MicroRNAs in cancer	Pathogenic Escherichia coli infection; AGE/RAGE pathway; VEGFA-VEGFR2 signaling pathway; 16p11.2 proximal deletion syndrome; CCL18 signaling pathway; Regulation of actin cytoskeleton; GDNF signaling	Recycling pathway of L1; Sensory processing of sound by inner hair cells of the cochlea; Sensory processing of sound by outer hair cells of the cochlea; Netrin-1 signaling	18	0	0.28	1.841	0.563	23.29	38.88	31.98	EZR	168	47	85	22.28	10.42	33.02	Peak Found	High	Peak Found	Peak Found	Peak Found	Peak Found	Peak Found	Peak Found	Peak Found
	Checked	Confidence	Annotated Sequence	Modifications	Qvality PEP	Qvality q-value	# Protein Groups	# Proteins	# PSMs	Master Protein Accessions	Positions in Master Proteins	Modifications in Master Proteins	Master Protein Descriptions	# Missed Cleavages	Theo. MH+ [Da]	Abundance Ratio: (OE, Sample) / (KD, Sample)	Abundance Ratio: (KD, Sample) / (WT, Control)	Abundance Ratio: (OE, Sample) / (WT, Control)	Abundance Ratio Adj. P-Value: (OE, Sample) / (KD, Sample)	Abundance Ratio Adj. P-Value: (KD, Sample) / (WT, Control)	Abundance Ratio Adj. P-Value: (OE, Sample) / (WT, Control)	Abundance Ratio Variability [%]: (OE, Sample) / (KD, Sample)	Abundance Ratio Variability [%]: (KD, Sample) / (WT, Control)	Abundance Ratio Variability [%]: (OE, Sample) / (WT, Control)	Abundances (Grouped): KD, Sample	Abundances (Grouped): OE, Sample	Abundances (Grouped): WT, Control	Abundances (Grouped) CV [%]: KD, Sample	Abundances (Grouped) CV [%]: OE, Sample	Abundances (Grouped) CV [%]: WT, Control	Quan Info	Found in Sample: [S1] F1: Sample, KD	Found in Sample: [S2] F2: Sample, KD	Found in Sample: [S3] F3: Sample, KD	Found in Sample: [S4] F4: Sample, KD	Found in Sample: [S5] F5: Sample, OE	Found in Sample: [S6] F6: Sample, OE	Found in Sample: [S7] F7: Sample, OE	Found in Sample: [S8] F8: Sample, OE	Found in Sample: [S9] F9: Control, WT	Found in Sample: [S10] F10: Control, WT	Found in Sample: [S11] F11: Control, WT	Found in Sample: [S12] F12: Control, WT	Confidence (by Search Engine): Sequest HT	Percolator q-Value (by Search Engine): Sequest HT	Percolator PEP (by Search Engine): Sequest HT	XCorr (by Search Engine): Sequest HT	Top Apex RT [min]
	FALSE	High	[R].NISFNDK.[K]		0.0412366	0.00153195	1	3	1	P26038	P26038 [247-253]		Moesin OS=Homo sapiens OX=9606 GN=MSN PE=1 SV=3	0	837.41	0.28	1.841	0.563	0.98384	0.982811	0.999965	23.29	38.88	31.98	168	47	85	22.28	10.42	33.02		Peak Found	High	Peak Found	Peak Found	Peak Found	Peak Found	Peak Found	Peak Found	Peak Found	Peak Found	Peak Found	Peak Found	High	0.0002602	0.002077	1.59	36.81
TRUE	High	Master Protein	O15357	Phosphatidylinositol 3,4,5-trisphosphate 5-phosphatase 2 OS=Homo sapiens OX=9606 GN=INPPL1 PE=1 SV=2	0	8.367	6	2	5	2	1258	138.5	6.54	16	2	cell adhesion;cell organization and biogenesis;other metabolic processes;transport;developmental processes;other biological processes	plasma membrane;other membranes;cytosol;cytoskeleton;ER/Golgi;nucleus;other cell component	cytoskeletal activity;other molecular function	Pf00017, Pf00536, Pf03372	3636	ENSG00000165458	B2RTX5; hsa:3636; O15357; Q13577; Q13578	Inositol phosphate metabolism; Metabolic pathways; Phosphatidylinositol signaling system; B cell receptor signaling pathway; Fc gamma R-mediated phagocytosis; Insulin signaling pathway	EGF/EGFR signaling pathway; Insulin signaling	Synthesis of PIPs at the plasma membrane; Interleukin receptor SHC signaling; Synthesis of IP3 and IP4 in the cytosol	11	0							INPPL1	55.1	221.6	23.3	75.45	41.77	72.2	Peak Found	High	Not Found	High	Peak Found	High	Peak Found	High	Not Found
	Checked	Confidence	Annotated Sequence	Modifications	Qvality PEP	Qvality q-value	# Protein Groups	# Proteins	# PSMs	Master Protein Accessions	Positions in Master Proteins	Modifications in Master Proteins	Master Protein Descriptions	# Missed Cleavages	Theo. MH+ [Da]	Abundance Ratio: (OE, Sample) / (KD, Sample)	Abundance Ratio: (KD, Sample) / (WT, Control)	Abundance Ratio: (OE, Sample) / (WT, Control)	Abundance Ratio Adj. P-Value: (OE, Sample) / (KD, Sample)	Abundance Ratio Adj. P-Value: (KD, Sample) / (WT, Control)	Abundance Ratio Adj. P-Value: (OE, Sample) / (WT, Control)	Abundance Ratio Variability [%]: (OE, Sample) / (KD, Sample)	Abundance Ratio Variability [%]: (KD, Sample) / (WT, Control)	Abundance Ratio Variability [%]: (OE, Sample) / (WT, Control)	Abundances (Grouped): KD, Sample	Abundances (Grouped): OE, Sample	Abundances (Grouped): WT, Control	Abundances (Grouped) CV [%]: KD, Sample	Abundances (Grouped) CV [%]: OE, Sample	Abundances (Grouped) CV [%]: WT, Control	Quan Info	Found in Sample: [S1] F1: Sample, KD	Found in Sample: [S2] F2: Sample, KD	Found in Sample: [S3] F3: Sample, KD	Found in Sample: [S4] F4: Sample, KD	Found in Sample: [S5] F5: Sample, OE	Found in Sample: [S6] F6: Sample, OE	Found in Sample: [S7] F7: Sample, OE	Found in Sample: [S8] F8: Sample, OE	Found in Sample: [S9] F9: Control, WT	Found in Sample: [S10] F10: Control, WT	Found in Sample: [S11] F11: Control, WT	Found in Sample: [S12] F12: Control, WT	Confidence (by Search Engine): Sequest HT	Percolator q-Value (by Search Engine): Sequest HT	Percolator PEP (by Search Engine): Sequest HT	XCorr (by Search Engine): Sequest HT	Top Apex RT [min]
	FALSE	High	[K].NSFNNPAYYVLEGVPHQLLPPEPPSPAR.[A]	1xPhospho [S25(100)]	0.0011935	0.000173317	1	1	3	O15357	O15357 [979-1006]	O15357 1xPhospho [S1003(100)]	Phosphatidylinositol 3,4,5-trisphosphate 5-phosphatase 2 OS=Homo sapiens OX=9606 GN=INPPL1 PE=1 SV=2	0	3183.53	0.373	3.058	1.066	0.989436	0.285612	0.670743	82.59	103.2	103.02	177.3	63.3	59.4	78.35	61.95	101.35		Peak Found	High	Not Found	High	Not Found	Peak Found	Not Found	Not Found	Not Found	Not Found	High	Not Found	High	2.653e-05	1.673e-05	4.13	85.46
	TRUE	High	[R].VGEGSSSDEESGGTLPPPDFPPPPLPDSAIFLPPSLDPLPGPVVR.[G]	2xPhospho [S/T]	0.0885101	0.00372367	1	1	2	O15357	O15357 [1034-1078]		Phosphatidylinositol 3,4,5-trisphosphate 5-phosphatase 2 OS=Homo sapiens OX=9606 GN=INPPL1 PE=1 SV=2	0	4693.2	20.238	1.002	19.394	2.30182e-07	0.999923	1.49952e-11	58.66	89.85	70.38	11.7	272.2	16	66.9	48.3	60.31		Peak Found	Peak Found	Not Found	Peak Found	Peak Found	High	Peak Found	High	Not Found	Peak Found	Peak Found	Not Found	High	0.0005789	0.006734	2.85	96.55
FALSE	High	Master Protein	Q14247	Src substrate cortactin OS=Homo sapiens OX=9606 GN=CTTN PE=1 SV=2	0	50.652	6	4	93	4	550	61.5	5.4	327.83	4	cell adhesion;cell organization and biogenesis;transport;developmental processes;signal transduction;other biological processes	plasma membrane;other membranes;cytosol;cytoskeleton;ER/Golgi;other cell component	cytoskeletal activity;other molecular function	Pf02218, Pf14604	2017	ENSG00000085733; ENSG00000288401	hsa:2017; Q14247; Q8N707; Q96H99	Tight junction; Bacterial invasion of epithelial cells; Pathogenic Escherichia coli infection; Shigellosis; Proteoglycans in cancer	Pathogenic Escherichia coli infection; Hepatitis C and hepatocellular carcinoma	Clathrin-mediated endocytosis; RHO GTPases activate PAKs	9	0							CTTN	116.3	82	101.7	8.53	2.04	9.94	High	High	High	High	High	High	High	High	High
	Checked	Confidence	Annotated Sequence	Modifications	Qvality PEP	Qvality q-value	# Protein Groups	# Proteins	# PSMs	Master Protein Accessions	Positions in Master Proteins	Modifications in Master Proteins	Master Protein Descriptions	# Missed Cleavages	Theo. MH+ [Da]	Abundance Ratio: (OE, Sample) / (KD, Sample)	Abundance Ratio: (KD, Sample) / (WT, Control)	Abundance Ratio: (OE, Sample) / (WT, Control)	Abundance Ratio Adj. P-Value: (OE, Sample) / (KD, Sample)	Abundance Ratio Adj. P-Value: (KD, Sample) / (WT, Control)	Abundance Ratio Adj. P-Value: (OE, Sample) / (WT, Control)	Abundance Ratio Variability [%]: (OE, Sample) / (KD, Sample)	Abundance Ratio Variability [%]: (KD, Sample) / (WT, Control)	Abundance Ratio Variability [%]: (OE, Sample) / (WT, Control)	Abundances (Grouped): KD, Sample	Abundances (Grouped): OE, Sample	Abundances (Grouped): WT, Control	Abundances (Grouped) CV [%]: KD, Sample	Abundances (Grouped) CV [%]: OE, Sample	Abundances (Grouped) CV [%]: WT, Control	Quan Info	Found in Sample: [S1] F1: Sample, KD	Found in Sample: [S2] F2: Sample, KD	Found in Sample: [S3] F3: Sample, KD	Found in Sample: [S4] F4: Sample, KD	Found in Sample: [S5] F5: Sample, OE	Found in Sample: [S6] F6: Sample, OE	Found in Sample: [S7] F7: Sample, OE	Found in Sample: [S8] F8: Sample, OE	Found in Sample: [S9] F9: Control, WT	Found in Sample: [S10] F10: Control, WT	Found in Sample: [S11] F11: Control, WT	Found in Sample: [S12] F12: Control, WT	Confidence (by Search Engine): Sequest HT	Percolator q-Value (by Search Engine): Sequest HT	Percolator PEP (by Search Engine): Sequest HT	XCorr (by Search Engine): Sequest HT	Top Apex RT [min]
	FALSE	High	[R].LPSSPVYEDAASFK.[A]	1xPhospho [S4(100)]	6.17504e-07	0.000173317	1	1	11	Q14247	Q14247 [415-428]	Q14247 1xPhospho [S418(100)]	Src substrate cortactin OS=Homo sapiens OX=9606 GN=CTTN PE=1 SV=2	0	1590.71	0.397	1.617	0.641	0.970555	0.982811	0.969568	14.4	14.85	7	148.9	59.1	92	14.74	9.08	9.65		Peak Found	High	High	Peak Found	High	High	Peak Found	High	Peak Found	High	High	High	High	2.653e-05	4.904e-10	4.24	70.96
	FALSE	High	[K].TQTPPVSPAPQPTEERLPSSPVYEDAASFK.[A]	2xPhospho [T3(94.3); T/S/Y]	0.00104509	0.000173317	1	1	7	Q14247	Q14247 [399-428]	Q14247 2xPhospho [T401(94.3); T/S/Y]	Src substrate cortactin OS=Homo sapiens OX=9606 GN=CTTN PE=1 SV=2	1	3386.52	0.11	1.417	0.682	0.0879667	0.999923	0.999965	262.76	42.88	126.22	160	19.2	120.8	25.58	107.74	68.71		Peak Found	High	High	High	High	Not Found	Not Found	High	Not Found	Peak Found	High	High	High	2.653e-05	1.401e-05	4.93	74.52
	FALSE	High	[K].TQTPPVSPAPQPTEER.[L]	2xPhospho [T3(100); S7(100)]	5.38616e-06	0.000173317	1	1	26	Q14247	Q14247 [399-414]	Q14247 2xPhospho [T401(100); S405(100)]	Src substrate cortactin OS=Homo sapiens OX=9606 GN=CTTN PE=1 SV=2	0	1894.8	1.018	0.84	0.894	0.98384	0.838027	0.999965	5.08	18.46	12.13	95.2	96.7	108.1	15.27	2.9	11.64		High	High	High	Peak Found	High	High	Peak Found	High	High	High	High	High	High	2.653e-05	9.742e-09	4.85	45.59
	FALSE	High	[K].TQTPPVSPAPQPTEER.[L]	1xPhospho [T3(100)]	3.26319e-07	0.000173317	1	1	19	Q14247	Q14247 [399-414]	Q14247 1xPhospho [T401(100)]	Src substrate cortactin OS=Homo sapiens OX=9606 GN=CTTN PE=1 SV=2	0	1814.83	0.27	1.687	0.475	0.802227	0.982811	0.760389	18.17	18.22	8.6	163.8	44.2	92	16.47	4.91	9.55		High	High	High	Peak Found	High	High	High	High	High	High	High	High	High	2.653e-05	2.034e-10	4.76	44.18
	FALSE	High	[R].AKTQTPPVSPAPQPTEER.[L]	2xPhospho [T3(89.5); S9(100)]	0.000163812	0.000173317	1	1	27	Q14247	Q14247 [397-414]	Q14247 2xPhospho [T399(89.5); S405(100)]	Src substrate cortactin OS=Homo sapiens OX=9606 GN=CTTN PE=1 SV=2	1	2093.93	0.656	1.179	0.79	0.992199	0.989643	0.999965	12.38	20.66	10.2	120.8	79.3	99.9	14.51	3.54	12.03		High	High	High	Peak Found	High	High	High	High	High	High	High	High	High	2.653e-05	1.083e-06	4.95	38.07
	FALSE	High	[R].AKTQTPPVSPAPQPTEER.[L]	1xPhospho [T5(94.7)]	0.00815365	0.000333495	1	1	3	Q14247	Q14247 [397-414]	Q14247 1xPhospho [T401(94.7)]	Src substrate cortactin OS=Homo sapiens OX=9606 GN=CTTN PE=1 SV=2	1	2013.96	0.504	1.411	0.649	0.9893	0.999923	0.999965	72.55	49.49	38.76	134.6	70.1	95.3	44.73	22.12	27.32		High	High	High	Peak Found	Peak Found	Peak Found	Peak Found	Not Found	Peak Found	Peak Found	Peak Found	Peak Found	High	4.845e-05	0.0002327	3.22	37.68
TRUE	High	Master Protein	Q8TDM6	Disks large homolog 5 OS=Homo sapiens OX=9606 GN=DLG5 PE=1 SV=4	0	6.965	1	2	12	2	1919	213.7	7.42	23.22	2	cell adhesion;cell organization and biogenesis;developmental processes;signal transduction;other biological processes	plasma membrane;other membranes;cytoskeleton;other cell component	cytoskeletal activity;other molecular function	Pf00595, Pf00625, Pf04822, Pf16610	9231	ENSG00000151208; ENSG00000274429	A6H8Y3; hsa:9231; Q149N1; Q5T1H7; Q5T1H8; Q6DKG3; Q86WC0; Q8TDM6; Q8TDM7; Q9UE73; Q9Y4E3	Hippo signaling pathway		RND1 GTPase cycle; RND2 GTPase cycle; RHOV GTPase cycle; RHOU GTPase cycle; RND3 GTPase cycle	6	0							DLG5	176.9	68.5	54.6	11.05	10.45	15.79	High	High	High	Peak Found	High	Peak Found	Peak Found	High	Peak Found
	Checked	Confidence	Annotated Sequence	Modifications	Qvality PEP	Qvality q-value	# Protein Groups	# Proteins	# PSMs	Master Protein Accessions	Positions in Master Proteins	Modifications in Master Proteins	Master Protein Descriptions	# Missed Cleavages	Theo. MH+ [Da]	Abundance Ratio: (OE, Sample) / (KD, Sample)	Abundance Ratio: (KD, Sample) / (WT, Control)	Abundance Ratio: (OE, Sample) / (WT, Control)	Abundance Ratio Adj. P-Value: (OE, Sample) / (KD, Sample)	Abundance Ratio Adj. P-Value: (KD, Sample) / (WT, Control)	Abundance Ratio Adj. P-Value: (OE, Sample) / (WT, Control)	Abundance Ratio Variability [%]: (OE, Sample) / (KD, Sample)	Abundance Ratio Variability [%]: (KD, Sample) / (WT, Control)	Abundance Ratio Variability [%]: (OE, Sample) / (WT, Control)	Abundances (Grouped): KD, Sample	Abundances (Grouped): OE, Sample	Abundances (Grouped): WT, Control	Abundances (Grouped) CV [%]: KD, Sample	Abundances (Grouped) CV [%]: OE, Sample	Abundances (Grouped) CV [%]: WT, Control	Quan Info	Found in Sample: [S1] F1: Sample, KD	Found in Sample: [S2] F2: Sample, KD	Found in Sample: [S3] F3: Sample, KD	Found in Sample: [S4] F4: Sample, KD	Found in Sample: [S5] F5: Sample, OE	Found in Sample: [S6] F6: Sample, OE	Found in Sample: [S7] F7: Sample, OE	Found in Sample: [S8] F8: Sample, OE	Found in Sample: [S9] F9: Control, WT	Found in Sample: [S10] F10: Control, WT	Found in Sample: [S11] F11: Control, WT	Found in Sample: [S12] F12: Control, WT	Confidence (by Search Engine): Sequest HT	Percolator q-Value (by Search Engine): Sequest HT	Percolator PEP (by Search Engine): Sequest HT	XCorr (by Search Engine): Sequest HT	Top Apex RT [min]
	TRUE	High	[R].LGSSSNLQFK.[A]	1xPhospho [S3(90.8)]	0.00122562	0.000173317	1	1	2	Q8TDM6	Q8TDM6 [1261-1270]	Q8TDM6 1xPhospho [S1263(90.8)]	Disks large homolog 5 OS=Homo sapiens OX=9606 GN=DLG5 PE=1 SV=4	0	1160.53	0.426	6.183	2.67	0.992199	0.0182969	0.00194518	30.15	15.88	25.62	189.4	80.7	29.8	14.37	20.16	14.61		Peak Found	High	Peak Found	Peak Found	Peak Found	Peak Found	Peak Found	Peak Found	Not Found	Peak Found	Peak Found	Not Found	High	2.653e-05	1.738e-05	3.11	57.81
	FALSE	High	[R].ATHGSNSLPSSAR.[L]	1xPhospho [S7(80)]	0.0847637	0.00335315	1	1	10	Q8TDM6	Q8TDM6 [1248-1260]	Q8TDM6 1xPhospho [S1254(80)]	Disks large homolog 5 OS=Homo sapiens OX=9606 GN=DLG5 PE=1 SV=4	0	1364.6	0.368	1.861	0.671	0.992199	0.982811	0.999965	26.4	33.14	19.04	154.6	57	88.4	23.67	12.33	17.85		High	High	High	Peak Found	High	Peak Found	Peak Found	High	Peak Found	High	High	High	High	0.0005323	0.00623	2.08	24.48
TRUE	High	Master Protein	Q15942	Zyxin OS=Homo sapiens OX=9606 GN=ZYX PE=1 SV=1	0	46.543	17	8	123	8	572	61.2	6.67	338.17	8	cell adhesion;cell-cell signaling;cell organization and biogenesis;stress response;signal transduction;other biological processes	plasma membrane;other membranes;cytosol;cytoskeleton;nucleus;other cell component	other molecular function	Pf00412	7791	ENSG00000159840; ENSG00000285443	A4D2G6; B4DQX7; hsa:7791; Q15942; Q6I9S4	Focal adhesion	Integrin-mediated cell adhesion; Focal adhesion		3	0							ZYX	143.2	62.6	94.2	10.61	7.43	13.02	High	High	High	Peak Found	High	High	High	High	High
	Checked	Confidence	Annotated Sequence	Modifications	Qvality PEP	Qvality q-value	# Protein Groups	# Proteins	# PSMs	Master Protein Accessions	Positions in Master Proteins	Modifications in Master Proteins	Master Protein Descriptions	# Missed Cleavages	Theo. MH+ [Da]	Abundance Ratio: (OE, Sample) / (KD, Sample)	Abundance Ratio: (KD, Sample) / (WT, Control)	Abundance Ratio: (OE, Sample) / (WT, Control)	Abundance Ratio Adj. P-Value: (OE, Sample) / (KD, Sample)	Abundance Ratio Adj. P-Value: (KD, Sample) / (WT, Control)	Abundance Ratio Adj. P-Value: (OE, Sample) / (WT, Control)	Abundance Ratio Variability [%]: (OE, Sample) / (KD, Sample)	Abundance Ratio Variability [%]: (KD, Sample) / (WT, Control)	Abundance Ratio Variability [%]: (OE, Sample) / (WT, Control)	Abundances (Grouped): KD, Sample	Abundances (Grouped): OE, Sample	Abundances (Grouped): WT, Control	Abundances (Grouped) CV [%]: KD, Sample	Abundances (Grouped) CV [%]: OE, Sample	Abundances (Grouped) CV [%]: WT, Control	Quan Info	Found in Sample: [S1] F1: Sample, KD	Found in Sample: [S2] F2: Sample, KD	Found in Sample: [S3] F3: Sample, KD	Found in Sample: [S4] F4: Sample, KD	Found in Sample: [S5] F5: Sample, OE	Found in Sample: [S6] F6: Sample, OE	Found in Sample: [S7] F7: Sample, OE	Found in Sample: [S8] F8: Sample, OE	Found in Sample: [S9] F9: Control, WT	Found in Sample: [S10] F10: Control, WT	Found in Sample: [S11] F11: Control, WT	Found in Sample: [S12] F12: Control, WT	Confidence (by Search Engine): Sequest HT	Percolator q-Value (by Search Engine): Sequest HT	Percolator PEP (by Search Engine): Sequest HT	XCorr (by Search Engine): Sequest HT	Top Apex RT [min]
	FALSE	High	[K].LGHPEALSAGTGSPQPPSFTYAQQR.[E]	1xPhospho [S13(98.9)]	5.44274e-07	0.000173317	1	1	19	Q15942	Q15942 [296-320]	Q15942 1xPhospho [S308(98.9)]	Zyxin OS=Homo sapiens OX=9606 GN=ZYX PE=1 SV=1	0	2677.24	0.495	1.485	0.766	0.98384	0.982811	0.999965	26.67	18.78	28.42	139	67	94	19.54	17.4	19.13		High	High	High	Peak Found	High	High	High	High	Peak Found	High	High	High	High	2.653e-05	4.124e-10	4.9	68.85
	FALSE	High	[R].SPGAPGPLTLK.[E]	1xPhospho [S1(100)]	0.000320432	0.000173317	1	1	22	Q15942	Q15942 [344-354]	Q15942 1xPhospho [S344(100)]	Zyxin OS=Homo sapiens OX=9606 GN=ZYX PE=1 SV=1	0	1117.57	0.388	1.596	0.612	0.965166	0.982811	0.932882	15.38	20.47	9.77	148.9	57.8	93.3	16.15	6.14	11.53		High	High	High	Peak Found	High	High	Peak Found	High	Peak Found	High	High	High	High	2.653e-05	2.734e-06	3.27	58.25
	FALSE	High	[K].FTPVASKFSPGAPGGSGSQPNQK.[L]	1xPhospho [S6(97.3)]	4.66689e-05	0.000173317	1	1	13	Q15942	Q15942 [273-295]	Q15942 1xPhospho [S278(97.3)]	Zyxin OS=Homo sapiens OX=9606 GN=ZYX PE=1 SV=1	1	2326.09	0.365	2.096	0.783	0.981406	0.793297	0.999965	18.97	11.32	19.52	162.7	59.5	77.8	9.52	15.68	6.3		Peak Found	High	High	Peak Found	High	High	High	High	Peak Found	High	High	High	High	2.653e-05	1.923e-07	3.73	53.37
	FALSE	High	[K].FSPGAPGGSGSQPNQK.[L]	1xPhospho [S2(100)]	5.10736e-06	0.000173317	1	1	16	Q15942	Q15942 [280-295]	Q15942 1xPhospho [S281(100)]	Zyxin OS=Homo sapiens OX=9606 GN=ZYX PE=1 SV=1	0	1595.68	0.383	1.583	0.608	0.96905	0.982811	0.937319	11.53	17.26	14.4	148.9	57.7	93.3	9.6	5.69	17.63		High	High	High	Peak Found	High	High	Peak Found	High	Peak Found	High	High	High	High	2.653e-05	9.043e-09	3.74	37.85
	FALSE	High	[R].GPPASSPAPAPK.[F]	1xPhospho [S6(99)]	0.000176231	0.000173317	1	1	31	Q15942	Q15942 [254-265]	Q15942 1xPhospho [S259(99)]	Zyxin OS=Homo sapiens OX=9606 GN=ZYX PE=1 SV=1	0	1156.54	0.402	1.387	0.558	0.98384	0.999923	0.972315	41.82	37.83	31.29	138.2	55.6	106.2	36.52	18.51	22.81		High	High	High	Peak Found	High	High	Peak Found	High	High	High	High	High	High	2.653e-05	1.196e-06	3.99	23.25
	TRUE	High	[K].FSPVTPK.[F]	2xPhospho [S2(100); T5(100)]	0.0179548	0.000750814	1	1	4	Q15942	Q15942 [266-272]	Q15942 2xPhospho [S267(100); T270(100)]	Zyxin OS=Homo sapiens OX=9606 GN=ZYX PE=1 SV=1	0	935.368	3.113	0.416	1.289	0.00765731	0.248998	0.377256	7.32	18.02	17.85	46.7	142.6	110.6	4.34	7.65	22.97		Not Found	Not Found	Not Found	Peak Found	High	High	Peak Found	High	Peak Found	Peak Found	Peak Found	High	High	0.0001268	0.0006638	2.4	48.78
	FALSE	High	[K].VSSIDLEIDSLSSLLDDMTK.[N]	1xOxidation [M18]; 1xPhospho [S/T]	0.0152403	0.000750814	1	1	2	Q15942	Q15942 [141-160]		Zyxin OS=Homo sapiens OX=9606 GN=ZYX PE=1 SV=1	0	2277.05																No Quan Values	Not Found	Not Found	Not Found	Not Found	Not Found	Not Found	Not Found	Not Found	Not Found	Not Found	Not Found	High	High	0.0001268	0.0005365	1.86
	FALSE	High	[K].FSPVTPK.[F]	1xPhospho [S2(100)]	0.0664515	0.00266141	1	1	15	Q15942	Q15942 [266-272]	Q15942 1xPhospho [S267(100)]	Zyxin OS=Homo sapiens OX=9606 GN=ZYX PE=1 SV=1	0	855.401	0.316	1.66	0.526	0.973507	0.982811	0.964258	13.8	18.13	14.09	158	49.4	92.6	12.54	9.83	12.85		High	High	High	Peak Found	High	High	Peak Found	High	Peak Found	High	High	High	High	0.0004326	0.004238	1.98	41.87
	FALSE	High	[R].GPPASSPAPAPKFSPVTPK.[F]	2xPhospho [S14(99.8); S/T]	0.0994578	0.00432203	1	1	1	Q15942	Q15942 [254-272]	Q15942 2xPhospho [S267(99.8); S/T]	Zyxin OS=Homo sapiens OX=9606 GN=ZYX PE=1 SV=1	1	1992.92	0.27	2.186	0.606	0.98384	0.891487	0.999965	91.77	43.29	91.72	175.4	42.2	82.4	62.08	42.22	60.56		Not Found	High	Peak Found	Peak Found	Not Found	Not Found	Not Found	Not Found	Peak Found	Peak Found	Peak Found	Not Found	High	0.0006833	0.008092	2.04	58.66
FALSE	High	Master Protein	P17252	Protein kinase C alpha type OS=Homo sapiens OX=9606 GN=PRKCA PE=1 SV=4	0	14.264	4	2	17	2	672	76.7	7.05	41.24	2	cell adhesion;cell cycle OR cell proliferation;cell organization and biogenesis;protein metabolism;other metabolic processes;developmental processes;signal transduction;other biological processes	plasma membrane;other membranes;cytosol;mitochondrion;ER/Golgi;nucleus;other cell component	signal transduction activity or receptor binding;kinase activity;other molecular function	Pf00069, Pf00130, Pf00168, Pf00433	5578	ENSG00000154229	B5BU22; hsa:5578; P17252; Q15137; Q32M72; Q96RE4	EGFR tyrosine kinase inhibitor resistance; MAPK signaling pathway; ErbB signaling pathway; Ras signaling pathway; Rap1 signaling pathway; Calcium signaling pathway; HIF-1 signaling pathway; Phosphatidylinositol signaling system; Sphingolipid signaling pathway; Phospholipase D signaling pathway; mTOR signaling pathway; PI3K-Akt signaling pathway; Adrenergic signaling in cardiomyocytes; Vascular sm…	Target of rapamycin signaling; Thyroxine (thyroid hormone) production; Follicle stimulating hormone (FSH) signaling pathway; Microtubule cytoskeleton regulation; Endothelin pathways; Glioblastoma signaling pathways; Pathogenic Escherichia coli infection; AGE/RAGE pathway; Corticotropin-releasing hormone signaling pathway; Oncostatin M signaling pathway; Spinal cord injury; Alpha 6 beta 4 signalin…	G alpha (z) signalling events; Disinhibition of SNARE formation; RET signaling; Regulation of KIT signaling; SHC1 events in ERBB2 signaling; Ca2+ pathway; WNT5A-dependent internalization of FZD4; Inactivation, recovery and regulation of the phototransduction cascade; Syndecan interactions; HuR (ELAVL1) binds and stabilizes mRNA; VEGFR2 mediated cell proliferation; Trafficking of GluR2-containing …	143	0							PRKCA	111.9	88.6	99.5	18.62	9.99	20.66	High	High	High	Peak Found	High	High	High	High	High
	Checked	Confidence	Annotated Sequence	Modifications	Qvality PEP	Qvality q-value	# Protein Groups	# Proteins	# PSMs	Master Protein Accessions	Positions in Master Proteins	Modifications in Master Proteins	Master Protein Descriptions	# Missed Cleavages	Theo. MH+ [Da]	Abundance Ratio: (OE, Sample) / (KD, Sample)	Abundance Ratio: (KD, Sample) / (WT, Control)	Abundance Ratio: (OE, Sample) / (WT, Control)	Abundance Ratio Adj. P-Value: (OE, Sample) / (KD, Sample)	Abundance Ratio Adj. P-Value: (KD, Sample) / (WT, Control)	Abundance Ratio Adj. P-Value: (OE, Sample) / (WT, Control)	Abundance Ratio Variability [%]: (OE, Sample) / (KD, Sample)	Abundance Ratio Variability [%]: (KD, Sample) / (WT, Control)	Abundance Ratio Variability [%]: (OE, Sample) / (WT, Control)	Abundances (Grouped): KD, Sample	Abundances (Grouped): OE, Sample	Abundances (Grouped): WT, Control	Abundances (Grouped) CV [%]: KD, Sample	Abundances (Grouped) CV [%]: OE, Sample	Abundances (Grouped) CV [%]: WT, Control	Quan Info	Found in Sample: [S1] F1: Sample, KD	Found in Sample: [S2] F2: Sample, KD	Found in Sample: [S3] F3: Sample, KD	Found in Sample: [S4] F4: Sample, KD	Found in Sample: [S5] F5: Sample, OE	Found in Sample: [S6] F6: Sample, OE	Found in Sample: [S7] F7: Sample, OE	Found in Sample: [S8] F8: Sample, OE	Found in Sample: [S9] F9: Control, WT	Found in Sample: [S10] F10: Control, WT	Found in Sample: [S11] F11: Control, WT	Found in Sample: [S12] F12: Control, WT	Confidence (by Search Engine): Sequest HT	Percolator q-Value (by Search Engine): Sequest HT	Percolator PEP (by Search Engine): Sequest HT	XCorr (by Search Engine): Sequest HT	Top Apex RT [min]
	TRUE	High	[KR].TFCGTPDYIAPEIIAYQPYGK.[S]	1xCarbamidomethyl [C3]; 1xPhospho [T1(100)]	6.08753e-05	0.000173317	1	3	9	P17252	P17252 [497-517]	P17252 1xPhospho [T497(100)]	Protein kinase C alpha type OS=Homo sapiens OX=9606 GN=PRKCA PE=1 SV=4	0	2484.12	0.986	0.932	1.013	0.975125	0.77784	0.999965	27.78	38.36	38.63	102.9	101.5	95.5	27.23	10.89	27.99		High	High	Peak Found	Peak Found	Peak Found	High	High	High	Peak Found	High	Peak Found	High	High	2.653e-05	2.771e-07	4.05	84.43
	TRUE	High	[K].VISPSEDR.[K]	1xPhospho [S3(100)]	0.0269111	0.00102204	1	1	8	P17252	P17252 [317-324]	P17252 1xPhospho [S319(100)]	Protein kinase C alpha type OS=Homo sapiens OX=9606 GN=PRKCA PE=1 SV=4	0	982.424	0.268	1.326	0.356	0.952039	0.997124	0.579179	22.19	28.66	25.8	148.7	39.2	112.1	19.5	7.64	23.18		Peak Found	High	High	Peak Found	High	High	High	Peak Found	High	High	Peak Found	High	High	0.0001968	0.001142	1.93	28.17
FALSE	High	Master Protein	P41182	B-cell lymphoma 6 protein OS=Homo sapiens OX=9606 GN=BCL6 PE=1 SV=1	0.002	3.149	2	1	2	1	706	78.8	7.94	4.74	1	cell adhesion;cell cycle OR cell proliferation;cell organization and biogenesis;protein metabolism;DNA metabolism;RNA metabolism OR transcription;other metabolic processes;stress response;developmental processes;signal transduction;other biological processes	ER/Golgi;nucleus	nucleic acid binding activity;other molecular function	Pf00096, Pf00651	604	ENSG00000113916	A7E241; B8PSA7; D3DNV5; hsa:604; P41182	FoxO signaling pathway; Transcriptional misregulation in cancer; Chemical carcinogenesis	B cell receptor signaling pathway; Vitamin D receptor pathway; MECP2 and associated Rett syndrome; FBXL10 enhancement of MAP/ERK signaling in diffuse large B-cell lymphoma; Extrafollicular B cell activation by SARS-CoV-2; DNA damage response (only ATM dependent)	Interleukin-4 and Interleukin-13 signaling; TP53 regulates transcription of several additional cell death genes whose specific roles in p53-dependent apoptosis remain uncertain; FOXO-mediated transcription of cell death genes	12	0							BCL6	165.8	49.6	84.6	12.6	12.06	14.9	Peak Found	High	Peak Found	Peak Found	Peak Found	Peak Found	Peak Found	Peak Found	Peak Found
	Checked	Confidence	Annotated Sequence	Modifications	Qvality PEP	Qvality q-value	# Protein Groups	# Proteins	# PSMs	Master Protein Accessions	Positions in Master Proteins	Modifications in Master Proteins	Master Protein Descriptions	# Missed Cleavages	Theo. MH+ [Da]	Abundance Ratio: (OE, Sample) / (KD, Sample)	Abundance Ratio: (KD, Sample) / (WT, Control)	Abundance Ratio: (OE, Sample) / (WT, Control)	Abundance Ratio Adj. P-Value: (OE, Sample) / (KD, Sample)	Abundance Ratio Adj. P-Value: (KD, Sample) / (WT, Control)	Abundance Ratio Adj. P-Value: (OE, Sample) / (WT, Control)	Abundance Ratio Variability [%]: (OE, Sample) / (KD, Sample)	Abundance Ratio Variability [%]: (KD, Sample) / (WT, Control)	Abundance Ratio Variability [%]: (OE, Sample) / (WT, Control)	Abundances (Grouped): KD, Sample	Abundances (Grouped): OE, Sample	Abundances (Grouped): WT, Control	Abundances (Grouped) CV [%]: KD, Sample	Abundances (Grouped) CV [%]: OE, Sample	Abundances (Grouped) CV [%]: WT, Control	Quan Info	Found in Sample: [S1] F1: Sample, KD	Found in Sample: [S2] F2: Sample, KD	Found in Sample: [S3] F3: Sample, KD	Found in Sample: [S4] F4: Sample, KD	Found in Sample: [S5] F5: Sample, OE	Found in Sample: [S6] F6: Sample, OE	Found in Sample: [S7] F7: Sample, OE	Found in Sample: [S8] F8: Sample, OE	Found in Sample: [S9] F9: Control, WT	Found in Sample: [S10] F10: Control, WT	Found in Sample: [S11] F11: Control, WT	Found in Sample: [S12] F12: Control, WT	Confidence (by Search Engine): Sequest HT	Percolator q-Value (by Search Engine): Sequest HT	Percolator PEP (by Search Engine): Sequest HT	XCorr (by Search Engine): Sequest HT	Top Apex RT [min]
	FALSE	High	[K].NACILQASGSPPAK.[S]	1xCarbamidomethyl [C3]; 1xPhospho [S10(96.7)]	0.0189203	0.000750814	1	1	2	P41182	P41182 [352-365]	P41182 1xPhospho [S361(96.7)]	B-cell lymphoma 6 protein OS=Homo sapiens OX=9606 GN=BCL6 PE=1 SV=1	0	1493.68	0.298	1.876	0.561	0.978245	0.975845	0.999965	14.41	20.08	18.31	165.8	49.6	84.6	12.6	12.06	14.9		Peak Found	High	Peak Found	Peak Found	Peak Found	Peak Found	Peak Found	Peak Found	Peak Found	Peak Found	High	Peak Found	High	0.0001268	0.0007099	2.57	49.5
TRUE	High	Master Protein	Q14126	Desmoglein-2 OS=Homo sapiens OX=9606 GN=DSG2 PE=1 SV=2	0	13.157	3	2	15	2	1118	122.2	5.24	33.37	2	cell adhesion;cell organization and biogenesis;developmental processes;other biological processes	plasma membrane;other membranes;other cell component	other molecular function	Pf00028	1829	ENSG00000046604	hsa:1829; Q14126; Q4KKU6	Arrhythmogenic right ventricular cardiomyopathy	Arrhythmogenic right ventricular cardiomyopathy; GDNF signaling	Formation of the cornified envelope; RHOG GTPase cycle; RAC2 GTPase cycle; RAC3 GTPase cycle; Apoptotic cleavage of cell adhesion proteins	9	0							DSG2	83.4	93.4	123.2	0.64	11.54	6.88	High	High	High	Peak Found	High	High	Peak Found	High	High
	Checked	Confidence	Annotated Sequence	Modifications	Qvality PEP	Qvality q-value	# Protein Groups	# Proteins	# PSMs	Master Protein Accessions	Positions in Master Proteins	Modifications in Master Proteins	Master Protein Descriptions	# Missed Cleavages	Theo. MH+ [Da]	Abundance Ratio: (OE, Sample) / (KD, Sample)	Abundance Ratio: (KD, Sample) / (WT, Control)	Abundance Ratio: (OE, Sample) / (WT, Control)	Abundance Ratio Adj. P-Value: (OE, Sample) / (KD, Sample)	Abundance Ratio Adj. P-Value: (KD, Sample) / (WT, Control)	Abundance Ratio Adj. P-Value: (OE, Sample) / (WT, Control)	Abundance Ratio Variability [%]: (OE, Sample) / (KD, Sample)	Abundance Ratio Variability [%]: (KD, Sample) / (WT, Control)	Abundance Ratio Variability [%]: (OE, Sample) / (WT, Control)	Abundances (Grouped): KD, Sample	Abundances (Grouped): OE, Sample	Abundances (Grouped): WT, Control	Abundances (Grouped) CV [%]: KD, Sample	Abundances (Grouped) CV [%]: OE, Sample	Abundances (Grouped) CV [%]: WT, Control	Quan Info	Found in Sample: [S1] F1: Sample, KD	Found in Sample: [S2] F2: Sample, KD	Found in Sample: [S3] F3: Sample, KD	Found in Sample: [S4] F4: Sample, KD	Found in Sample: [S5] F5: Sample, OE	Found in Sample: [S6] F6: Sample, OE	Found in Sample: [S7] F7: Sample, OE	Found in Sample: [S8] F8: Sample, OE	Found in Sample: [S9] F9: Control, WT	Found in Sample: [S10] F10: Control, WT	Found in Sample: [S11] F11: Control, WT	Found in Sample: [S12] F12: Control, WT	Confidence (by Search Engine): Sequest HT	Percolator q-Value (by Search Engine): Sequest HT	Percolator PEP (by Search Engine): Sequest HT	XCorr (by Search Engine): Sequest HT	Top Apex RT [min]
	FALSE	High	[K].VVPSFLPVDQGGSLVGR.[N]	1xPhospho [S13(100)]	0.00015126	0.000173317	1	1	5	Q14126	Q14126 [668-684]	Q14126 1xPhospho [S680(100)]	Desmoglein-2 OS=Homo sapiens OX=9606 GN=DSG2 PE=1 SV=2	0	1806.91	0.846	1.445	1.129	0.984183	0.989643	0.961688	24.87	41.79	40.27	116.7	100.6	82.6	22.93	10.01	31.67		High	Peak Found	High	Peak Found	High	High	Peak Found	Peak Found	Peak Found	Peak Found	High	Peak Found	High	2.653e-05	9.663e-07	3.4	79.81
	TRUE	High	[K].AASYTEEDENHTAK.[D]	1xPhospho [S3(100)]	2.29242e-05	0.000173317	1	1	10	Q14126	Q14126 [780-793]	Q14126 1xPhospho [S782(100)]	Desmoglein-2 OS=Homo sapiens OX=9606 GN=DSG2 PE=1 SV=2	0	1645.64	1.475	0.43	0.585	0.786682	0.00105501	0.917743	31.49	27.08	26.1	62.5	92.2	145.3	29.36	20.17	15.96		High	High	High	Peak Found	High	High	Peak Found	High	High	High	High	Peak Found	High	2.653e-05	7.208e-08	2.84	26.71
FALSE	High	Master Protein	P18206	Vinculin OS=Homo sapiens OX=9606 GN=VCL PE=1 SV=4	0	9.498	1	1	14	1	1134	123.7	5.66	47.56	1	cell adhesion;cell organization and biogenesis;developmental processes;other biological processes	non-structural extracellular;plasma membrane;other membranes;cytosol;cytoskeleton;other cell component	cytoskeletal activity;other molecular function	Pf01044	7414	ENSG00000035403	hsa:7414; P18206; Q16450; Q5SWX2; Q7Z3B8; Q8IXU7	Focal adhesion; Adherens junction; Leukocyte transendothelial migration; Regulation of actin cytoskeleton; Bacterial invasion of epithelial cells; Shigellosis; Amoebiasis	Integrin-mediated cell adhesion; Primary focal segmental glomerulosclerosis (FSGS); Focal adhesion; VEGFA-VEGFR2 signaling pathway; MFAP5 effect on permeability and motility of endothelial cells via cytoskeleton rearrangement; Melanoma; Regulation of actin cytoskeleton	Platelet degranulation ; Neutrophil degranulation; Signaling by BRAF and RAF1 fusions; Signaling by ALK fusions and activated point mutants; Smooth Muscle Contraction; Signaling by moderate kinase activity BRAF mutants; Paradoxical activation of RAF signaling by kinase inactive BRAF; Signaling downstream of RAS mutants; Signaling by RAF1 mutants; MAP2K and MAPK activation; Signaling by high-kinas…	25	0							VCL	119.7	80.3	100	11.78	6.83	17.49	High	High	High	High	High	High	High	High	High
	Checked	Confidence	Annotated Sequence	Modifications	Qvality PEP	Qvality q-value	# Protein Groups	# Proteins	# PSMs	Master Protein Accessions	Positions in Master Proteins	Modifications in Master Proteins	Master Protein Descriptions	# Missed Cleavages	Theo. MH+ [Da]	Abundance Ratio: (OE, Sample) / (KD, Sample)	Abundance Ratio: (KD, Sample) / (WT, Control)	Abundance Ratio: (OE, Sample) / (WT, Control)	Abundance Ratio Adj. P-Value: (OE, Sample) / (KD, Sample)	Abundance Ratio Adj. P-Value: (KD, Sample) / (WT, Control)	Abundance Ratio Adj. P-Value: (OE, Sample) / (WT, Control)	Abundance Ratio Variability [%]: (OE, Sample) / (KD, Sample)	Abundance Ratio Variability [%]: (KD, Sample) / (WT, Control)	Abundance Ratio Variability [%]: (OE, Sample) / (WT, Control)	Abundances (Grouped): KD, Sample	Abundances (Grouped): OE, Sample	Abundances (Grouped): WT, Control	Abundances (Grouped) CV [%]: KD, Sample	Abundances (Grouped) CV [%]: OE, Sample	Abundances (Grouped) CV [%]: WT, Control	Quan Info	Found in Sample: [S1] F1: Sample, KD	Found in Sample: [S2] F2: Sample, KD	Found in Sample: [S3] F3: Sample, KD	Found in Sample: [S4] F4: Sample, KD	Found in Sample: [S5] F5: Sample, OE	Found in Sample: [S6] F6: Sample, OE	Found in Sample: [S7] F7: Sample, OE	Found in Sample: [S8] F8: Sample, OE	Found in Sample: [S9] F9: Control, WT	Found in Sample: [S10] F10: Control, WT	Found in Sample: [S11] F11: Control, WT	Found in Sample: [S12] F12: Control, WT	Confidence (by Search Engine): Sequest HT	Percolator q-Value (by Search Engine): Sequest HT	Percolator PEP (by Search Engine): Sequest HT	XCorr (by Search Engine): Sequest HT	Top Apex RT [min]
	TRUE	High	[R].DPSASPGDAGEQAIR.[Q]	1xPhospho [S5(100)]	4.51883e-07	0.000173317	1	1	14	P18206	P18206 [286-300]	P18206 1xPhospho [S290(100)]	Vinculin OS=Homo sapiens OX=9606 GN=VCL PE=1 SV=4	0	1550.65	0.675	1.134	0.802	0.98384	0.982811	0.999965	12.65	21.74	20.8	119.7	80.3	100	11.78	6.83	17.49		High	High	High	High	High	High	High	High	High	High	High	High	High	2.653e-05	3.18e-10	4.38	46.52
FALSE	High	Master Protein	Q99569	Plakophilin-4 OS=Homo sapiens OX=9606 GN=PKP4 PE=1 SV=2	0	17.203	3	4	21	4	1192	131.8	8.94	42.67	4	cell adhesion;cell-cell signaling;cell organization and biogenesis;other biological processes	plasma membrane;other membranes;cytoskeleton;nucleus;other cell component	other molecular function	Pf00514	8502	ENSG00000144283	hsa:8502; Q86W91; Q99569			Formation of the cornified envelope; RND2 GTPase cycle; RND3 GTPase cycle; RND1 GTPase cycle	5	0							PKP4	142.5	60.2	97.3	13.09	4.56	15.65	High	High	High	Peak Found	High	High	Peak Found	High	High
	Checked	Confidence	Annotated Sequence	Modifications	Qvality PEP	Qvality q-value	# Protein Groups	# Proteins	# PSMs	Master Protein Accessions	Positions in Master Proteins	Modifications in Master Proteins	Master Protein Descriptions	# Missed Cleavages	Theo. MH+ [Da]	Abundance Ratio: (OE, Sample) / (KD, Sample)	Abundance Ratio: (KD, Sample) / (WT, Control)	Abundance Ratio: (OE, Sample) / (WT, Control)	Abundance Ratio Adj. P-Value: (OE, Sample) / (KD, Sample)	Abundance Ratio Adj. P-Value: (KD, Sample) / (WT, Control)	Abundance Ratio Adj. P-Value: (OE, Sample) / (WT, Control)	Abundance Ratio Variability [%]: (OE, Sample) / (KD, Sample)	Abundance Ratio Variability [%]: (KD, Sample) / (WT, Control)	Abundance Ratio Variability [%]: (OE, Sample) / (WT, Control)	Abundances (Grouped): KD, Sample	Abundances (Grouped): OE, Sample	Abundances (Grouped): WT, Control	Abundances (Grouped) CV [%]: KD, Sample	Abundances (Grouped) CV [%]: OE, Sample	Abundances (Grouped) CV [%]: WT, Control	Quan Info	Found in Sample: [S1] F1: Sample, KD	Found in Sample: [S2] F2: Sample, KD	Found in Sample: [S3] F3: Sample, KD	Found in Sample: [S4] F4: Sample, KD	Found in Sample: [S5] F5: Sample, OE	Found in Sample: [S6] F6: Sample, OE	Found in Sample: [S7] F7: Sample, OE	Found in Sample: [S8] F8: Sample, OE	Found in Sample: [S9] F9: Control, WT	Found in Sample: [S10] F10: Control, WT	Found in Sample: [S11] F11: Control, WT	Found in Sample: [S12] F12: Control, WT	Confidence (by Search Engine): Sequest HT	Percolator q-Value (by Search Engine): Sequest HT	Percolator PEP (by Search Engine): Sequest HT	XCorr (by Search Engine): Sequest HT	Top Apex RT [min]
	FALSE	High	[R].TGSVGIGNLQR.[T]	1xPhospho [S3(99)]	0.00137204	0.000173317	1	1	5	Q99569	Q99569 [445-455]	Q99569 1xPhospho [S447(99)]	Plakophilin-4 OS=Homo sapiens OX=9606 GN=PKP4 PE=1 SV=2	0	1181.57	0.594	1.526	1.013	0.98384	0.989347	0.809837	9.93	22.56	16.89	136.4	80.2	83.4	12.25	7.58	16.15		High	Peak Found	Peak Found	Peak Found	Peak Found	Peak Found	Peak Found	High	Peak Found	High	Peak Found	High	High	2.653e-05	2.041e-05	2.94	54.33
	FALSE	High	[R].VASPSQGQVGSSSPK.[R]	1xPhospho [S13(98.7)]	1.75743e-05	0.000173317	1	1	10	Q99569	Q99569 [325-339]	Q99569 1xPhospho [S337(98.7)]	Plakophilin-4 OS=Homo sapiens OX=9606 GN=PKP4 PE=1 SV=2	0	1495.68	0.362	1.37	0.464	0.98384	0.999923	0.784782	17.92	18.82	24.6	140.2	52.6	107.2	20.1	10.59	19.23		High	High	High	Peak Found	High	High	Peak Found	High	High	High	High	High	High	2.653e-05	4.991e-08	3.65	28.1
	FALSE	High	[R].VGSPLTLTDAQTR.[V]	1xPhospho [S3(100)]	0.0125137	0.000636991	1	1	1	Q99569	Q99569 [312-324]	Q99569 1xPhospho [S314(100)]	Plakophilin-4 OS=Homo sapiens OX=9606 GN=PKP4 PE=1 SV=2	0	1438.69	0.338	1.77	0.553	0.987168	0.982811	0.999965	42.29	14.92	51.7	159.1	52.8	88.1	3.39	56.28	20.49		Peak Found	Peak Found	High	Peak Found	Peak Found	Peak Found	Not Found	Not Found	Peak Found	Peak Found	Peak Found	Peak Found	High	8.894e-05	0.0004112	2.78	61.57
	FALSE	High	[R].VASPSQGQVGSSSPKR.[S]	1xPhospho [S]	0.144179	0.00800202	1	1	5	Q99569	Q99569 [325-340]		Plakophilin-4 OS=Homo sapiens OX=9606 GN=PKP4 PE=1 SV=2	1	1651.78	0.311	2.093	0.619	0.98384	0.847042	0.999965	20.97	34.37	36.59	167.7	54	78.3	13.45	20.93	28.74		High	High	High	Peak Found	Peak Found	Peak Found	Peak Found	Peak Found	Peak Found	High	Peak Found	High	High	0.001352	0.01495	1.96	24.79
FALSE	High	Master Protein	Q96AQ6	Pre-B-cell leukemia transcription factor-interacting protein 1 OS=Homo sapiens OX=9606 GN=PBXIP1 PE=1 SV=1	0	6.198	2	2	10	2	731	80.6	5.33	24.91	2	cell adhesion;cell organization and biogenesis;protein metabolism;RNA metabolism OR transcription;other metabolic processes;stress response;developmental processes;other biological processes	other membranes;cytosol;cytoskeleton;nucleus;other cell component	other molecular function		57326	ENSG00000163346	hsa:57326; Q5T174; Q5T176; Q96AQ6; Q9H8X6; Q9HA02; Q9HD85		VEGFA-VEGFR2 signaling pathway		1	0							PBXIP1	151.1	47	101.9	11.98	22.12	54.45	High	High	High	Peak Found	Peak Found	High	High	Peak Found	High
	Checked	Confidence	Annotated Sequence	Modifications	Qvality PEP	Qvality q-value	# Protein Groups	# Proteins	# PSMs	Master Protein Accessions	Positions in Master Proteins	Modifications in Master Proteins	Master Protein Descriptions	# Missed Cleavages	Theo. MH+ [Da]	Abundance Ratio: (OE, Sample) / (KD, Sample)	Abundance Ratio: (KD, Sample) / (WT, Control)	Abundance Ratio: (OE, Sample) / (WT, Control)	Abundance Ratio Adj. P-Value: (OE, Sample) / (KD, Sample)	Abundance Ratio Adj. P-Value: (KD, Sample) / (WT, Control)	Abundance Ratio Adj. P-Value: (OE, Sample) / (WT, Control)	Abundance Ratio Variability [%]: (OE, Sample) / (KD, Sample)	Abundance Ratio Variability [%]: (KD, Sample) / (WT, Control)	Abundance Ratio Variability [%]: (OE, Sample) / (WT, Control)	Abundances (Grouped): KD, Sample	Abundances (Grouped): OE, Sample	Abundances (Grouped): WT, Control	Abundances (Grouped) CV [%]: KD, Sample	Abundances (Grouped) CV [%]: OE, Sample	Abundances (Grouped) CV [%]: WT, Control	Quan Info	Found in Sample: [S1] F1: Sample, KD	Found in Sample: [S2] F2: Sample, KD	Found in Sample: [S3] F3: Sample, KD	Found in Sample: [S4] F4: Sample, KD	Found in Sample: [S5] F5: Sample, OE	Found in Sample: [S6] F6: Sample, OE	Found in Sample: [S7] F7: Sample, OE	Found in Sample: [S8] F8: Sample, OE	Found in Sample: [S9] F9: Control, WT	Found in Sample: [S10] F10: Control, WT	Found in Sample: [S11] F11: Control, WT	Found in Sample: [S12] F12: Control, WT	Confidence (by Search Engine): Sequest HT	Percolator q-Value (by Search Engine): Sequest HT	Percolator PEP (by Search Engine): Sequest HT	XCorr (by Search Engine): Sequest HT	Top Apex RT [min]
	FALSE	High	[R].ALQAPHSPSK.[T]	1xPhospho [S9(99.9)]	0.0224245	0.000750814	1	1	7	Q96AQ6	Q96AQ6 [37-46]	Q96AQ6 1xPhospho [S45(99.9)]	Pre-B-cell leukemia transcription factor-interacting protein 1 OS=Homo sapiens OX=9606 GN=PBXIP1 PE=1 SV=1	0	1115.52	0.356	1.185	0.454	0.988275	0.982811	0.946525	23.84	31.92	40.22	134.7	51.6	113.7	15.65	16.58	34.53		High	High	High	Peak Found	Peak Found	High	High	Peak Found	Peak Found	High	High	Peak Found	High	0.0001642	0.0008913	2.72	23.58
	FALSE	High	[R].ALQAPHSPSKTDGK.[E]	1xPhospho [S9(79)]	0.0189203	0.000750814	1	1	3	Q96AQ6	Q96AQ6 [37-50]	Q96AQ6 1xPhospho [S45(79)]	Pre-B-cell leukemia transcription factor-interacting protein 1 OS=Homo sapiens OX=9606 GN=PBXIP1 PE=1 SV=1	1	1516.72	0.265	1.972	0.451	0.98384	0.970426	0.999965	63.74	63.94	77.62	165.9	46	88	24.46	44.32	88.1		Peak Found	Peak Found	Peak Found	Peak Found	Peak Found	Not Found	Peak Found	Peak Found	High	Not Found	High	High	High	0.0001268	0.0007119	3.94	23.63
FALSE	High	Master Protein	Q8TEW0	Partitioning defective 3 homolog OS=Homo sapiens OX=9606 GN=PARD3 PE=1 SV=2	0	34.616	7	7	53	7	1356	151.3	7.68	128.61	7	cell adhesion;cell cycle OR cell proliferation;cell organization and biogenesis;transport;developmental processes;signal transduction;other biological processes	plasma membrane;other membranes;cytosol;cytoskeleton;other cell component	other molecular function	Pf00595, Pf12053	56288	ENSG00000148498	F5H5T0; hsa:56288; Q5T2U1; Q5VUA2; Q5VUA3; Q5VWV0; Q5VWV1; Q5VWV3; Q5VWV4; Q5VWV5; Q6IQ47; Q8TCZ9; Q8TEW0; Q8TEW1; Q8TEW2; Q8TEW3; Q96K28; Q96RM6; Q96RM7; Q9BY57; Q9BY58; Q9HC48; Q9NWL4; Q9NYE6	Rap1 signaling pathway; Chemokine signaling pathway; Neuroactive ligand-receptor interaction; Endocytosis; Axon guidance; Hippo signaling pathway; Adherens junction; Tight junction; Human papillomavirus infection	Chemokine signaling pathway; Complement system in neuronal development and plasticity	Tight junction interactions; TGF-beta receptor signaling in EMT (epithelial to mesenchymal transition)	13	0							PARD3	112	88.1	99.8	9.83	18.44	17.93	High	High	High	High	High	High	High	High	High
	Checked	Confidence	Annotated Sequence	Modifications	Qvality PEP	Qvality q-value	# Protein Groups	# Proteins	# PSMs	Master Protein Accessions	Positions in Master Proteins	Modifications in Master Proteins	Master Protein Descriptions	# Missed Cleavages	Theo. MH+ [Da]	Abundance Ratio: (OE, Sample) / (KD, Sample)	Abundance Ratio: (KD, Sample) / (WT, Control)	Abundance Ratio: (OE, Sample) / (WT, Control)	Abundance Ratio Adj. P-Value: (OE, Sample) / (KD, Sample)	Abundance Ratio Adj. P-Value: (KD, Sample) / (WT, Control)	Abundance Ratio Adj. P-Value: (OE, Sample) / (WT, Control)	Abundance Ratio Variability [%]: (OE, Sample) / (KD, Sample)	Abundance Ratio Variability [%]: (KD, Sample) / (WT, Control)	Abundance Ratio Variability [%]: (OE, Sample) / (WT, Control)	Abundances (Grouped): KD, Sample	Abundances (Grouped): OE, Sample	Abundances (Grouped): WT, Control	Abundances (Grouped) CV [%]: KD, Sample	Abundances (Grouped) CV [%]: OE, Sample	Abundances (Grouped) CV [%]: WT, Control	Quan Info	Found in Sample: [S1] F1: Sample, KD	Found in Sample: [S2] F2: Sample, KD	Found in Sample: [S3] F3: Sample, KD	Found in Sample: [S4] F4: Sample, KD	Found in Sample: [S5] F5: Sample, OE	Found in Sample: [S6] F6: Sample, OE	Found in Sample: [S7] F7: Sample, OE	Found in Sample: [S8] F8: Sample, OE	Found in Sample: [S9] F9: Control, WT	Found in Sample: [S10] F10: Control, WT	Found in Sample: [S11] F11: Control, WT	Found in Sample: [S12] F12: Control, WT	Confidence (by Search Engine): Sequest HT	Percolator q-Value (by Search Engine): Sequest HT	Percolator PEP (by Search Engine): Sequest HT	XCorr (by Search Engine): Sequest HT	Top Apex RT [min]
	FALSE	High	[K].SMDLGIADETK.[L]	1xOxidation [M2]; 1xPhospho [S1(100)]	0.000879382	0.000173317	1	1	10	Q8TEW0	Q8TEW0 [852-862]	Q8TEW0 1xPhospho [S852(100)]	Partitioning defective 3 homolog OS=Homo sapiens OX=9606 GN=PARD3 PE=1 SV=2	0	1275.52	0.575	1.386	0.735	0.989268	0.999923	0.999965	14.23	33.63	33.65	127.1	73	99.8	22.85	3.8	26.2		High	High	High	Peak Found	High	High	High	High	Peak Found	High	High	High	High	2.653e-05	1.096e-05	3.21	51.03
	FALSE	High	[K].SMDLGIADETK.[L]	1xPhospho [S1(100)]	6.33509e-05	0.000173317	1	1	4	Q8TEW0	Q8TEW0 [852-862]	Q8TEW0 1xPhospho [S852(100)]	Partitioning defective 3 homolog OS=Homo sapiens OX=9606 GN=PARD3 PE=1 SV=2	0	1259.52	0.365	1.326	0.564	0.98384	0.998344	0.967695	138.78	74.75	120.8	138.9	52.6	108.5	26.81	99.2	56.62		Peak Found	High	Peak Found	Peak Found	Not Found	Peak Found	Not Found	High	Peak Found	Peak Found	High	High	High	2.653e-05	2.91e-07	3.61	66.74
	FALSE	High	[K].SPGSPPGPELPIETALDDR.[E]	1xPhospho [S4(100)]	4.98748e-05	0.000173317	1	1	13	Q8TEW0	Q8TEW0 [692-710]	Q8TEW0 1xPhospho [S695(100)]	Partitioning defective 3 homolog OS=Homo sapiens OX=9606 GN=PARD3 PE=1 SV=2	0	2027.93	0.661	1.311	0.961	0.987168	0.989925	0.999965	16.99	19.04	10.31	125	85.9	89.1	13.97	9.46	13.92		High	High	High	High	Peak Found	Peak Found	High	High	High	High	High	High	High	2.653e-05	2.094e-07	3.82	81.01
	FALSE	High	[R].FSPDSQYIDNR.[S]	1xPhospho [S2(100)]	0.000586466	0.000173317	1	1	10	Q8TEW0	Q8TEW0 [382-392]	Q8TEW0 1xPhospho [S383(100)]	Partitioning defective 3 homolog OS=Homo sapiens OX=9606 GN=PARD3 PE=1 SV=2	0	1421.57	1.03	0.973	0.985	0.963979	0.847042	0.999965	12.07	12.8	5.78	96.7	100.9	102.4	17.97	2.84	6.92		High	High	High	Peak Found	High	High	Peak Found	High	Peak Found	High	High	High	High	2.653e-05	6.318e-06	3.11	60.26
	FALSE	High	[K].AAISDSADCSLSPDVDPVLAFQR.[E]	1xCarbamidomethyl [C9]; 1xPhospho [S]	0.000316203	0.000173317	1	1	3	Q8TEW0	Q8TEW0 [798-820]		Partitioning defective 3 homolog OS=Homo sapiens OX=9606 GN=PARD3 PE=1 SV=2	0	2514.12	0.576	1.268	1.063	0.98384	0.996282	0.864427	84.4	82.74	51.56	115.1	95.3	89.5	68.54	46.26	20.1		High	High	Peak Found	Peak Found	Peak Found	Peak Found	Not Found	Peak Found	Peak Found	Peak Found	High	Peak Found	High	2.653e-05	2.694e-06	3.94	81.6
	FALSE	High	[R].NSKPSPVDSNR.[S]	1xPhospho [S5(99.9)]	0.108298	0.00502727	1	1	6	Q8TEW0	Q8TEW0 [1135-1145]	Q8TEW0 1xPhospho [S1139(99.9)]	Partitioning defective 3 homolog OS=Homo sapiens OX=9606 GN=PARD3 PE=1 SV=2	0	1280.56	0.497	1.193	0.567	0.98384	0.999923	0.999965	29.15	29.76	18.81	125	63.3	111.7	25.18	16.89	11.35		High	Peak Found	High	Peak Found	Peak Found	High	Peak Found	Peak Found	Peak Found	High	High	High	High	0.0008668	0.009301	1.72	16.18
	FALSE	High	[R].GCNESFR.[A]	1xCarbamidomethyl [C2]; 1xPhospho [S5(100)]	0.141664	0.00777628	1	2	6	Q8TEW0	Q8TEW0 [920-926]	Q8TEW0 1xPhospho [S924(100)]	Partitioning defective 3 homolog OS=Homo sapiens OX=9606 GN=PARD3 PE=1 SV=2	0	949.323	0.53	1.314	0.746	0.98384	0.999923	0.999965	18.19	27.21	25.96	135	68.7	96.4	13.08	8.51	20.72		High	High	High	Peak Found	High	Peak Found	Peak Found	High	Peak Found	Peak Found	High	Peak Found	High	0.001309	0.01458	1.41	28.69
	FALSE	High	[K].ETKAEDEDIVLTPDGTR.[E]	1xPhospho [T16(99.6)]	0.148456	0.00845769	1	1	1	Q8TEW0	Q8TEW0 [568-584]	Q8TEW0 1xPhospho [T583(99.6)]	Partitioning defective 3 homolog OS=Homo sapiens OX=9606 GN=PARD3 PE=1 SV=2	1	1968.88	0.478	1.522	0.665	0.990874	0.989347	0.999965	32.92	32.34	6.99	137.5	64.9	97.6	50.87	3.34	15.07		Peak Found	Peak Found	Peak Found	Peak Found	Peak Found	Peak Found	Peak Found	Peak Found	Peak Found	High	Peak Found	Peak Found	High	0.001483	0.0157	1.89	22.57
TRUE	High	Master Protein	O94887	FERM, ARHGEF and pleckstrin domain-containing protein 2 OS=Homo sapiens OX=9606 GN=FARP2 PE=1 SV=3	0	14.904	5	2	18	2	1054	119.8	8.79	39.49	2	cell adhesion;cell organization and biogenesis;developmental processes;signal transduction;other biological processes	cytosol;cytoskeleton;other cell component	enzyme regulator activity;cytoskeletal activity	Pf00169, Pf00373, Pf00621, Pf08736, Pf09379, Pf09380	9855	ENSG00000006607	B7Z6J8; F5GZ84; hsa:9855; O94887; Q53QM5; Q8WU27; Q9UFE7	Rap1 signaling pathway; Adherens junction	2q37 copy number variation syndrome	RAC1 GTPase cycle; SEMA3A-Plexin repulsion signaling by inhibiting Integrin adhesion	5	0							FARP2	110.8	107.3	82	9.98	18.15	6.01	High	High	High	Peak Found	High	High	Peak Found	High	High
	Checked	Confidence	Annotated Sequence	Modifications	Qvality PEP	Qvality q-value	# Protein Groups	# Proteins	# PSMs	Master Protein Accessions	Positions in Master Proteins	Modifications in Master Proteins	Master Protein Descriptions	# Missed Cleavages	Theo. MH+ [Da]	Abundance Ratio: (OE, Sample) / (KD, Sample)	Abundance Ratio: (KD, Sample) / (WT, Control)	Abundance Ratio: (OE, Sample) / (WT, Control)	Abundance Ratio Adj. P-Value: (OE, Sample) / (KD, Sample)	Abundance Ratio Adj. P-Value: (KD, Sample) / (WT, Control)	Abundance Ratio Adj. P-Value: (OE, Sample) / (WT, Control)	Abundance Ratio Variability [%]: (OE, Sample) / (KD, Sample)	Abundance Ratio Variability [%]: (KD, Sample) / (WT, Control)	Abundance Ratio Variability [%]: (OE, Sample) / (WT, Control)	Abundances (Grouped): KD, Sample	Abundances (Grouped): OE, Sample	Abundances (Grouped): WT, Control	Abundances (Grouped) CV [%]: KD, Sample	Abundances (Grouped) CV [%]: OE, Sample	Abundances (Grouped) CV [%]: WT, Control	Quan Info	Found in Sample: [S1] F1: Sample, KD	Found in Sample: [S2] F2: Sample, KD	Found in Sample: [S3] F3: Sample, KD	Found in Sample: [S4] F4: Sample, KD	Found in Sample: [S5] F5: Sample, OE	Found in Sample: [S6] F6: Sample, OE	Found in Sample: [S7] F7: Sample, OE	Found in Sample: [S8] F8: Sample, OE	Found in Sample: [S9] F9: Control, WT	Found in Sample: [S10] F10: Control, WT	Found in Sample: [S11] F11: Control, WT	Found in Sample: [S12] F12: Control, WT	Confidence (by Search Engine): Sequest HT	Percolator q-Value (by Search Engine): Sequest HT	Percolator PEP (by Search Engine): Sequest HT	XCorr (by Search Engine): Sequest HT	Top Apex RT [min]
	TRUE	High	[R].TPASPSSANAFYSLSPSTLVPSGLPEFK.[D]	2xPhospho [S/T/Y]	0.000307912	0.000173317	1	1	8	O94887	O94887 [396-423]		FERM, ARHGEF and pleckstrin domain-containing protein 2 OS=Homo sapiens OX=9606 GN=FARP2 PE=1 SV=3	0	3012.37	4.122	0.929	3.938	0.00160186	0.982811	3.7182e-05	56.37	66.99	66.93	44.3	207.9	47.7	43.22	17.44	66.84		High	High	Not Found	Peak Found	High	High	Peak Found	High	Not Found	Not Found	Peak Found	High	High	2.653e-05	2.593e-06	3.93	93.62
	FALSE	High	[K].DSSSSLTDPQVSYVKSPAAER.[R]	1xPhospho [S16(98.6)]	3.86376e-06	0.000173317	1	1	10	O94887	O94887 [424-444]	O94887 1xPhospho [S439(98.6)]	FERM, ARHGEF and pleckstrin domain-containing protein 2 OS=Homo sapiens OX=9606 GN=FARP2 PE=1 SV=3	1	2304.04	0.415	1.462	0.622	0.988275	0.989627	0.999965	40.15	23.2	43.14	145.5	54.7	99.9	18.02	33.01	21.58		High	High	High	Peak Found	Peak Found	Peak Found	Peak Found	Peak Found	High	High	High	High	High	2.653e-05	6.175e-09	4.49	58.85
FALSE	Medium	None	Q8TEW8	Partitioning defective 3 homolog B OS=Homo sapiens OX=9606 GN=PARD3B PE=1 SV=2	0.023	1.836	1	1	6	1	1205	132.4	8.37	2.05	1	cell adhesion;cell cycle OR cell proliferation;cell organization and biogenesis;other biological processes	plasma membrane;other membranes;other cell component	other molecular function	Pf00595, Pf12053	117583	ENSG00000116117	E9PE87; hsa:117583; Q8IUC7; Q8IUC9; Q8TEW8; Q96DK9; Q96N09; Q96NX6; Q96NX7; Q96Q29				0	0							PARD3B	135	68.7	96.4	13.08	8.51	20.72	High	High	High	Peak Found	High	Peak Found	Peak Found	High	Peak Found
	Checked	Confidence	Annotated Sequence	Modifications	Qvality PEP	Qvality q-value	# Protein Groups	# Proteins	# PSMs	Master Protein Accessions	Positions in Master Proteins	Modifications in Master Proteins	Master Protein Descriptions	# Missed Cleavages	Theo. MH+ [Da]	Abundance Ratio: (OE, Sample) / (KD, Sample)	Abundance Ratio: (KD, Sample) / (WT, Control)	Abundance Ratio: (OE, Sample) / (WT, Control)	Abundance Ratio Adj. P-Value: (OE, Sample) / (KD, Sample)	Abundance Ratio Adj. P-Value: (KD, Sample) / (WT, Control)	Abundance Ratio Adj. P-Value: (OE, Sample) / (WT, Control)	Abundance Ratio Variability [%]: (OE, Sample) / (KD, Sample)	Abundance Ratio Variability [%]: (KD, Sample) / (WT, Control)	Abundance Ratio Variability [%]: (OE, Sample) / (WT, Control)	Abundances (Grouped): KD, Sample	Abundances (Grouped): OE, Sample	Abundances (Grouped): WT, Control	Abundances (Grouped) CV [%]: KD, Sample	Abundances (Grouped) CV [%]: OE, Sample	Abundances (Grouped) CV [%]: WT, Control	Quan Info	Found in Sample: [S1] F1: Sample, KD	Found in Sample: [S2] F2: Sample, KD	Found in Sample: [S3] F3: Sample, KD	Found in Sample: [S4] F4: Sample, KD	Found in Sample: [S5] F5: Sample, OE	Found in Sample: [S6] F6: Sample, OE	Found in Sample: [S7] F7: Sample, OE	Found in Sample: [S8] F8: Sample, OE	Found in Sample: [S9] F9: Control, WT	Found in Sample: [S10] F10: Control, WT	Found in Sample: [S11] F11: Control, WT	Found in Sample: [S12] F12: Control, WT	Confidence (by Search Engine): Sequest HT	Percolator q-Value (by Search Engine): Sequest HT	Percolator PEP (by Search Engine): Sequest HT	XCorr (by Search Engine): Sequest HT	Top Apex RT [min]
	FALSE	High	[R].GCNESFR.[A]	1xCarbamidomethyl [C2]; 1xPhospho [S5(100)]	0.141664	0.00777628	1	2	6	Q8TEW0	Q8TEW0 [920-926]	Q8TEW0 1xPhospho [S924(100)]	Partitioning defective 3 homolog OS=Homo sapiens OX=9606 GN=PARD3 PE=1 SV=2	0	949.323	0.53	1.314	0.746	0.98384	0.999923	0.999965	18.19	27.21	25.96	135	68.7	96.4	13.08	8.51	20.72		High	High	High	Peak Found	High	Peak Found	Peak Found	High	Peak Found	Peak Found	High	Peak Found	High	0.001309	0.01458	1.41	28.69
FALSE	High	Master Protein	Q13443	Disintegrin and metalloproteinase domain-containing protein 9 OS=Homo sapiens OX=9606 GN=ADAM9 PE=1 SV=1	0.003	2.835	1	1	5	1	819	90.5	7.52	12.05	1	cell adhesion;protein metabolism;other metabolic processes;stress response;signal transduction;other biological processes	non-structural extracellular;other membranes;other cell component	signal transduction activity or receptor binding;other molecular function	Pf00200, Pf01421, Pf01562, Pf08516	8754	ENSG00000168615	B7ZLN7; hsa:8754; Q10718; Q13443; Q8NFM6		Copper homeostasis; VEGFA-VEGFR2 signaling pathway	Collagen degradation	3	0							ADAM9	81.5	102.3	116.3	20.85	14.85	24.26	Peak Found	Peak Found	Peak Found	Peak Found	High	High	Peak Found	High	Peak Found
	Checked	Confidence	Annotated Sequence	Modifications	Qvality PEP	Qvality q-value	# Protein Groups	# Proteins	# PSMs	Master Protein Accessions	Positions in Master Proteins	Modifications in Master Proteins	Master Protein Descriptions	# Missed Cleavages	Theo. MH+ [Da]	Abundance Ratio: (OE, Sample) / (KD, Sample)	Abundance Ratio: (KD, Sample) / (WT, Control)	Abundance Ratio: (OE, Sample) / (WT, Control)	Abundance Ratio Adj. P-Value: (OE, Sample) / (KD, Sample)	Abundance Ratio Adj. P-Value: (KD, Sample) / (WT, Control)	Abundance Ratio Adj. P-Value: (OE, Sample) / (WT, Control)	Abundance Ratio Variability [%]: (OE, Sample) / (KD, Sample)	Abundance Ratio Variability [%]: (KD, Sample) / (WT, Control)	Abundance Ratio Variability [%]: (OE, Sample) / (WT, Control)	Abundances (Grouped): KD, Sample	Abundances (Grouped): OE, Sample	Abundances (Grouped): WT, Control	Abundances (Grouped) CV [%]: KD, Sample	Abundances (Grouped) CV [%]: OE, Sample	Abundances (Grouped) CV [%]: WT, Control	Quan Info	Found in Sample: [S1] F1: Sample, KD	Found in Sample: [S2] F2: Sample, KD	Found in Sample: [S3] F3: Sample, KD	Found in Sample: [S4] F4: Sample, KD	Found in Sample: [S5] F5: Sample, OE	Found in Sample: [S6] F6: Sample, OE	Found in Sample: [S7] F7: Sample, OE	Found in Sample: [S8] F8: Sample, OE	Found in Sample: [S9] F9: Control, WT	Found in Sample: [S10] F10: Control, WT	Found in Sample: [S11] F11: Control, WT	Found in Sample: [S12] F12: Control, WT	Confidence (by Search Engine): Sequest HT	Percolator q-Value (by Search Engine): Sequest HT	Percolator PEP (by Search Engine): Sequest HT	XCorr (by Search Engine): Sequest HT	Top Apex RT [min]
	FALSE	High	[R].HVSPVTPPR.[E]	2xPhospho [S3(100); T6(100)]	0.0320637	0.00114608	1	1	5	Q13443	Q13443 [756-764]	Q13443 2xPhospho [S758(100); T761(100)]	Disintegrin and metalloproteinase domain-containing protein 9 OS=Homo sapiens OX=9606 GN=ADAM9 PE=1 SV=1	0	1149.49	1.255	0.685	0.871	0.442277	0.417862	0.999965	17.35	27.66	22.85	81.5	102.3	116.3	20.85	14.85	24.26		Peak Found	Peak Found	Peak Found	Peak Found	High	High	Peak Found	High	Peak Found	Peak Found	High	High	High	0.000211	0.001463	2.66	34.57
FALSE	High	Master Protein	P15056	Serine/threonine-protein kinase B-raf OS=Homo sapiens OX=9606 GN=BRAF PE=1 SV=4	0	5.21	3	2	28	2	766	84.4	7.53	46.57	2	cell adhesion;cell-cell signaling;cell organization and biogenesis;protein metabolism;other metabolic processes;stress response;transport;developmental processes;signal transduction;other biological processes	plasma membrane;other membranes;cytosol;mitochondrion;nucleus;other cell component	kinase activity;other molecular function	Pf00130, Pf02196, Pf07714	673	ENSG00000157764	A4D1T4; B6HY61; B6HY62; B6HY63; B6HY64; B6HY65; B6HY66; hsa:673; P15056; Q13878; Q3MIN6; Q9UDP8; Q9Y6T3	EGFR tyrosine kinase inhibitor resistance; Endocrine resistance; MAPK signaling pathway; ErbB signaling pathway; Rap1 signaling pathway; cAMP signaling pathway; Chemokine signaling pathway; FoxO signaling pathway; mTOR signaling pathway; Vascular smooth muscle contraction; Focal adhesion; Natural killer cell mediated cytotoxicity; Long-term potentiation; Neurotrophin signaling pathway; Serotonerg…	Integrin-mediated cell adhesion; Thyroid stimulating hormone (TSH) signaling pathway; Alzheimer's disease and miRNA effects; Pilocytic astrocytoma; Glioblastoma signaling pathways; B cell receptor signaling pathway; Corticotropin-releasing hormone signaling pathway; Bladder cancer; Focal adhesion; BDNF-TrkB signaling; MAPK signaling pathway; Chemokine signaling pathway; Embryonic stem cell plurip…	Signaling by BRAF and RAF1 fusions; RAF activation; Signaling by moderate kinase activity BRAF mutants; Paradoxical activation of RAF signaling by kinase inactive BRAF; Signaling downstream of RAS mutants; Signaling by RAF1 mutants; MAP2K and MAPK activation; Signaling by high-kinase activity BRAF mutants; SHOC2 M1731 mutant abolishes MRAS complex function; Gain-of-function MRAS complexes activat…	97	0							BRAF	111.5	78.5	110	12.02	37.93	32.78	High	High	High	Peak Found	High	High	High	High	Peak Found
	Checked	Confidence	Annotated Sequence	Modifications	Qvality PEP	Qvality q-value	# Protein Groups	# Proteins	# PSMs	Master Protein Accessions	Positions in Master Proteins	Modifications in Master Proteins	Master Protein Descriptions	# Missed Cleavages	Theo. MH+ [Da]	Abundance Ratio: (OE, Sample) / (KD, Sample)	Abundance Ratio: (KD, Sample) / (WT, Control)	Abundance Ratio: (OE, Sample) / (WT, Control)	Abundance Ratio Adj. P-Value: (OE, Sample) / (KD, Sample)	Abundance Ratio Adj. P-Value: (KD, Sample) / (WT, Control)	Abundance Ratio Adj. P-Value: (OE, Sample) / (WT, Control)	Abundance Ratio Variability [%]: (OE, Sample) / (KD, Sample)	Abundance Ratio Variability [%]: (KD, Sample) / (WT, Control)	Abundance Ratio Variability [%]: (OE, Sample) / (WT, Control)	Abundances (Grouped): KD, Sample	Abundances (Grouped): OE, Sample	Abundances (Grouped): WT, Control	Abundances (Grouped) CV [%]: KD, Sample	Abundances (Grouped) CV [%]: OE, Sample	Abundances (Grouped) CV [%]: WT, Control	Quan Info	Found in Sample: [S1] F1: Sample, KD	Found in Sample: [S2] F2: Sample, KD	Found in Sample: [S3] F3: Sample, KD	Found in Sample: [S4] F4: Sample, KD	Found in Sample: [S5] F5: Sample, OE	Found in Sample: [S6] F6: Sample, OE	Found in Sample: [S7] F7: Sample, OE	Found in Sample: [S8] F8: Sample, OE	Found in Sample: [S9] F9: Control, WT	Found in Sample: [S10] F10: Control, WT	Found in Sample: [S11] F11: Control, WT	Found in Sample: [S12] F12: Control, WT	Confidence (by Search Engine): Sequest HT	Percolator q-Value (by Search Engine): Sequest HT	Percolator PEP (by Search Engine): Sequest HT	XCorr (by Search Engine): Sequest HT	Top Apex RT [min]
	TRUE	High	[R].SASEPSLNR.[A]	1xPhospho [S3(100)]	0.022719	0.000750814	1	1	22	P15056	P15056 [727-735]	P15056 1xPhospho [S729(100)]	Serine/threonine-protein kinase B-raf OS=Homo sapiens OX=9606 GN=BRAF PE=1 SV=4	0	1040.44	0.7	1.049	0.767	0.992199	0.882976	0.999965	46.79	40.11	52.04	110.8	80.1	109.1	12.24	38.95	34.53		High	High	High	Peak Found	High	High	High	High	Peak Found	High	High	High	High	0.0001642	0.0009078	2.2	31.85
	TRUE	High	[R].SNPKSPQKPIVR.[V]	1xPhospho [S5(100)]	0.0890575	0.00384147	1	1	6	P15056	P15056 [147-158]	P15056 1xPhospho [S151(100)]	Serine/threonine-protein kinase B-raf OS=Homo sapiens OX=9606 GN=BRAF PE=1 SV=4	1	1430.75	0.316	1.832	0.554	0.984183	0.982811	0.999965	43.61	51.35	46.4	164.9	50.8	84.3	47.36	41.62	32.62		High	High	High	Peak Found	Peak Found	Peak Found	Peak Found	Peak Found	Peak Found	High	High	High	High	0.0005937	0.006798	2.28	24.83
FALSE	High	Master Protein	Q9H4A6	Golgi phosphoprotein 3 OS=Homo sapiens OX=9606 GN=GOLPH3 PE=1 SV=1	0	7.403	5	1	21	1	298	33.8	6.44	46.5	1	cell adhesion;cell organization and biogenesis;protein metabolism;other metabolic processes;transport;other biological processes	plasma membrane;other membranes;cytosol;mitochondrion;ER/Golgi;other cytoplasmic organelle;other cell component	other molecular function	Pf05719	64083	ENSG00000113384	hsa:64083; Q9H4A6; Q9UIW5				0	0							GOLPH3	134.9	66.4	98.7	17.96	5.71	23.02	High	High	High	Peak Found	High	High	High	High	Peak Found
	Checked	Confidence	Annotated Sequence	Modifications	Qvality PEP	Qvality q-value	# Protein Groups	# Proteins	# PSMs	Master Protein Accessions	Positions in Master Proteins	Modifications in Master Proteins	Master Protein Descriptions	# Missed Cleavages	Theo. MH+ [Da]	Abundance Ratio: (OE, Sample) / (KD, Sample)	Abundance Ratio: (KD, Sample) / (WT, Control)	Abundance Ratio: (OE, Sample) / (WT, Control)	Abundance Ratio Adj. P-Value: (OE, Sample) / (KD, Sample)	Abundance Ratio Adj. P-Value: (KD, Sample) / (WT, Control)	Abundance Ratio Adj. P-Value: (OE, Sample) / (WT, Control)	Abundance Ratio Variability [%]: (OE, Sample) / (KD, Sample)	Abundance Ratio Variability [%]: (KD, Sample) / (WT, Control)	Abundance Ratio Variability [%]: (OE, Sample) / (WT, Control)	Abundances (Grouped): KD, Sample	Abundances (Grouped): OE, Sample	Abundances (Grouped): WT, Control	Abundances (Grouped) CV [%]: KD, Sample	Abundances (Grouped) CV [%]: OE, Sample	Abundances (Grouped) CV [%]: WT, Control	Quan Info	Found in Sample: [S1] F1: Sample, KD	Found in Sample: [S2] F2: Sample, KD	Found in Sample: [S3] F3: Sample, KD	Found in Sample: [S4] F4: Sample, KD	Found in Sample: [S5] F5: Sample, OE	Found in Sample: [S6] F6: Sample, OE	Found in Sample: [S7] F7: Sample, OE	Found in Sample: [S8] F8: Sample, OE	Found in Sample: [S9] F9: Control, WT	Found in Sample: [S10] F10: Control, WT	Found in Sample: [S11] F11: Control, WT	Found in Sample: [S12] F12: Control, WT	Confidence (by Search Engine): Sequest HT	Percolator q-Value (by Search Engine): Sequest HT	Percolator PEP (by Search Engine): Sequest HT	XCorr (by Search Engine): Sequest HT	Top Apex RT [min]
	FALSE	High	[R].AAGGGAGSSEDDAQSR.[R]	1xPhospho [S8(99.8)]	1.48848e-05	0.000173317	1	1	21	Q9H4A6	Q9H4A6 [28-43]	Q9H4A6 1xPhospho [S35(99.8)]	Golgi phosphoprotein 3 OS=Homo sapiens OX=9606 GN=GOLPH3 PE=1 SV=1	0	1515.57	0.492	1.261	0.682	0.997802	0.982811	0.999965	17.2	32.27	20.97	134.9	66.4	98.7	17.96	5.71	23.02		High	High	High	Peak Found	High	High	High	High	Peak Found	High	High	High	High	2.653e-05	3.951e-08	3.49	18.89
FALSE	High	Master Protein	Q9Y490	Talin-1 OS=Homo sapiens OX=9606 GN=TLN1 PE=1 SV=3	0	18.677	2	2	10	2	2541	269.6	6.07	41.45	2	cell adhesion;cell organization and biogenesis;signal transduction;other biological processes	non-structural extracellular;plasma membrane;other membranes;cytosol;cytoskeleton;other cell component	signal transduction activity or receptor binding;cytoskeletal activity;other molecular function	Pf00373, Pf01608, Pf08913, Pf09141, Pf16511	7094	ENSG00000137076	A6NMY0; hsa:7094; Q86YD0; Q9NZQ2; Q9UHH8; Q9UPX3; Q9Y490	Rap1 signaling pathway; Focal adhesion; Platelet activation; Shigellosis; Human T-cell leukemia virus 1 infection	Integrin-mediated cell adhesion; Primary focal segmental glomerulosclerosis (FSGS); Focal adhesion	Signaling by BRAF and RAF1 fusions; Signaling by moderate kinase activity BRAF mutants; Paradoxical activation of RAF signaling by kinase inactive BRAF; Signaling downstream of RAS mutants; Signaling by RAF1 mutants; MAP2K and MAPK activation; Signaling by high-kinase activity BRAF mutants; Platelet degranulation ; XBP1(S) activates chaperone genes; SEMA3A-Plexin repulsion signaling by inhibiting…	22	0							TLN1	129.3	72.8	97.9	24.85	22.97	42.35	High	High	Peak Found	Peak Found	Peak Found	Peak Found	Peak Found	High	Peak Found
	Checked	Confidence	Annotated Sequence	Modifications	Qvality PEP	Qvality q-value	# Protein Groups	# Proteins	# PSMs	Master Protein Accessions	Positions in Master Proteins	Modifications in Master Proteins	Master Protein Descriptions	# Missed Cleavages	Theo. MH+ [Da]	Abundance Ratio: (OE, Sample) / (KD, Sample)	Abundance Ratio: (KD, Sample) / (WT, Control)	Abundance Ratio: (OE, Sample) / (WT, Control)	Abundance Ratio Adj. P-Value: (OE, Sample) / (KD, Sample)	Abundance Ratio Adj. P-Value: (KD, Sample) / (WT, Control)	Abundance Ratio Adj. P-Value: (OE, Sample) / (WT, Control)	Abundance Ratio Variability [%]: (OE, Sample) / (KD, Sample)	Abundance Ratio Variability [%]: (KD, Sample) / (WT, Control)	Abundance Ratio Variability [%]: (OE, Sample) / (WT, Control)	Abundances (Grouped): KD, Sample	Abundances (Grouped): OE, Sample	Abundances (Grouped): WT, Control	Abundances (Grouped) CV [%]: KD, Sample	Abundances (Grouped) CV [%]: OE, Sample	Abundances (Grouped) CV [%]: WT, Control	Quan Info	Found in Sample: [S1] F1: Sample, KD	Found in Sample: [S2] F2: Sample, KD	Found in Sample: [S3] F3: Sample, KD	Found in Sample: [S4] F4: Sample, KD	Found in Sample: [S5] F5: Sample, OE	Found in Sample: [S6] F6: Sample, OE	Found in Sample: [S7] F7: Sample, OE	Found in Sample: [S8] F8: Sample, OE	Found in Sample: [S9] F9: Control, WT	Found in Sample: [S10] F10: Control, WT	Found in Sample: [S11] F11: Control, WT	Found in Sample: [S12] F12: Control, WT	Confidence (by Search Engine): Sequest HT	Percolator q-Value (by Search Engine): Sequest HT	Percolator PEP (by Search Engine): Sequest HT	XCorr (by Search Engine): Sequest HT	Top Apex RT [min]
	TRUE	High	[K].SKDHFGLEGDEESTMLEDSVSPK.[K]	1xOxidation [M15]; 1xPhospho [S/T]	3.25079e-06	0.000173317	1	1	6	Q9Y490	Q9Y490 [405-427]		Talin-1 OS=Homo sapiens OX=9606 GN=TLN1 PE=1 SV=3	1	2633.1	0.526	1.384	0.66	0.989436	0.999923	0.999965	33.12	46.24	43.25	130.3	72	97.7	26.12	18.28	40.23		High	High	Peak Found	Peak Found	Peak Found	Peak Found	Peak Found	High	Peak Found	High	High	High	High	2.653e-05	4.865e-09	5.17	70.12
	TRUE	High	[K].SKDHFGLEGDEESTMLEDSVSPK.[K]	1xPhospho [S/T]	0.00173083	0.000173317	1	1	1	Q9Y490	Q9Y490 [405-427]		Talin-1 OS=Homo sapiens OX=9606 GN=TLN1 PE=1 SV=3	1	2617.1	0.104	2.916	0.273	0.15691	0.244613	0.278985	80.12	100.97	123.89	206.1	21.8	72.1	36.39	72.59	88.86		Peak Found	High	Peak Found	Peak Found	Not Found	Not Found	Not Found	Not Found	Peak Found	Peak Found	Not Found	Not Found	High	2.653e-05	2.802e-05	2.87	74.88
	TRUE	High	[R].GSQAQPDSPSAQLALIAASQSFLQPGGK.[M]	1xPhospho [S8(80.7)]	0.000212259	0.000173317	1	1	3	Q9Y490	Q9Y490 [972-999]	Q9Y490 1xPhospho [S979(80.7)]	Talin-1 OS=Homo sapiens OX=9606 GN=TLN1 PE=1 SV=3	0	2834.37	0.421	1.258	0.739	0.992199	0.989925	0.999965	98.45	99.86	133.69	145.6	52.5	101.9	66.14	84.89	77.71		Peak Found	High	Not Found	Peak Found	Peak Found	Not Found	Not Found	Not Found	Not Found	Not Found	High	High	High	2.653e-05	1.543e-06	3.05	87.05
TRUE	High	Master Protein	Q9UDY2	Tight junction protein ZO-2 OS=Homo sapiens OX=9606 GN=TJP2 PE=1 SV=2	0	104.724	15	14	196	14	1190	133.9	7.4	631.03	14	cell adhesion;cell organization and biogenesis;other metabolic processes;transport;other biological processes	plasma membrane;other membranes;cytosol;nucleus;other cell component	kinase activity;other molecular function	Pf00595, Pf00625, Pf07653	9414	ENSG00000119139	A2A3H9; B7Z2R8; B7Z7T6; F5H301; F5H886; hsa:9414; Q15883; Q5VXL0; Q5VXL1; Q8N756; Q8NI14; Q99839; Q9UDY0; Q9UDY1; Q9UDY2	Tight junction; Vibrio cholerae infection	1q21.1 copy number variation syndrome	RHOC GTPase cycle; RHOA GTPase cycle; RHOB GTPase cycle; Signaling by Hippo; Apoptotic cleavage of cell adhesion proteins	8	0							TJP2	135.6	73.3	91.1	2.72	12.68	22	High	High	High	High	High	High	High	High	High
	Checked	Confidence	Annotated Sequence	Modifications	Qvality PEP	Qvality q-value	# Protein Groups	# Proteins	# PSMs	Master Protein Accessions	Positions in Master Proteins	Modifications in Master Proteins	Master Protein Descriptions	# Missed Cleavages	Theo. MH+ [Da]	Abundance Ratio: (OE, Sample) / (KD, Sample)	Abundance Ratio: (KD, Sample) / (WT, Control)	Abundance Ratio: (OE, Sample) / (WT, Control)	Abundance Ratio Adj. P-Value: (OE, Sample) / (KD, Sample)	Abundance Ratio Adj. P-Value: (KD, Sample) / (WT, Control)	Abundance Ratio Adj. P-Value: (OE, Sample) / (WT, Control)	Abundance Ratio Variability [%]: (OE, Sample) / (KD, Sample)	Abundance Ratio Variability [%]: (KD, Sample) / (WT, Control)	Abundance Ratio Variability [%]: (OE, Sample) / (WT, Control)	Abundances (Grouped): KD, Sample	Abundances (Grouped): OE, Sample	Abundances (Grouped): WT, Control	Abundances (Grouped) CV [%]: KD, Sample	Abundances (Grouped) CV [%]: OE, Sample	Abundances (Grouped) CV [%]: WT, Control	Quan Info	Found in Sample: [S1] F1: Sample, KD	Found in Sample: [S2] F2: Sample, KD	Found in Sample: [S3] F3: Sample, KD	Found in Sample: [S4] F4: Sample, KD	Found in Sample: [S5] F5: Sample, OE	Found in Sample: [S6] F6: Sample, OE	Found in Sample: [S7] F7: Sample, OE	Found in Sample: [S8] F8: Sample, OE	Found in Sample: [S9] F9: Control, WT	Found in Sample: [S10] F10: Control, WT	Found in Sample: [S11] F11: Control, WT	Found in Sample: [S12] F12: Control, WT	Confidence (by Search Engine): Sequest HT	Percolator q-Value (by Search Engine): Sequest HT	Percolator PEP (by Search Engine): Sequest HT	XCorr (by Search Engine): Sequest HT	Top Apex RT [min]
	FALSE	High	[R].LISDFEDTDGEGGAYTDNELDEPAEEPLVSSITR.[S]	1xPhospho [T/S/Y]	0.00066094	0.000173317	1	1	5	Q9UDY2	Q9UDY2 [918-951]		Tight junction protein ZO-2 OS=Homo sapiens OX=9606 GN=TJP2 PE=1 SV=2	0	3764.62	0.91	0.857	0.976	0.872995	0.761976	0.999965	32.64	77.49	86.8	107.2	97.5	95.3	44.44	10.24	66.74		Peak Found	Peak Found	Peak Found	Peak Found	Peak Found	Peak Found	Peak Found	High	Peak Found	Peak Found	High	High	High	2.653e-05	7.399e-06	3.38	85.45
	TRUE	High	[R].LISDFEDTDGEGGAYTDNELDEPAEEPLVSSITR.[S]	2xPhospho [T8(93.5); T16(98.9)]	1.13788e-06	0.000173317	1	1	11	Q9UDY2	Q9UDY2 [918-951]	Q9UDY2 2xPhospho [T925(93.5); T933(98.9)]	Tight junction protein ZO-2 OS=Homo sapiens OX=9606 GN=TJP2 PE=1 SV=2	0	3844.59	45.182	0.186	10.771	3.40107e-07	0.0364298	1.71898e-07	48.93	117.77	92.32	5.9	269.4	24.7	66.1	8.53	125.9		Not Found	Not Found	Not Found	Not Found	High	High	High	High	Peak Found	Peak Found	Peak Found	High	High	2.653e-05	1.135e-09	4.62	91.67
	FALSE	High	[K].VQVAALQASPPLDQDDR.[A]	1xPhospho [S9(100)]	8.00148e-07	0.000173317	1	1	7	Q9UDY2	Q9UDY2 [122-138]	Q9UDY2 1xPhospho [S130(100)]	Tight junction protein ZO-2 OS=Homo sapiens OX=9606 GN=TJP2 PE=1 SV=2	0	1902.9	0.53	1.204	0.65	0.996067	0.982811	0.999965	21.68	8.02	21.06	127.7	69.3	103	6.25	48.55	3.71		High	High	Peak Found	Peak Found	Peak Found	High	Peak Found	Not Found	Peak Found	High	High	High	High	2.653e-05	7.015e-10	4.85	67.59
	FALSE	High	[R].SIDQDYER.[A]	1xPhospho [S1(100)]	0.0023176	0.000173317	1	1	6	Q9UDY2	Q9UDY2 [244-251]	Q9UDY2 1xPhospho [S244(100)]	Tight junction protein ZO-2 OS=Homo sapiens OX=9606 GN=TJP2 PE=1 SV=2	0	1105.42	0.758	0.8	0.681	0.93745	0.667682	0.999965	25.2	37.01	37.34	102.9	76.6	120.5	17.92	12.85	31.77		Peak Found	High	Peak Found	Peak Found	High	High	Peak Found	High	Peak Found	Peak Found	High	High	High	2.653e-05	4.17e-05	2.25	40.68
	FALSE	High	[R].SILKPSTPIPPQEGEEVGESSEEQDNAPK.[S]	1xPhospho [S20(89.9)]	3.40884e-08	0.000173317	1	1	24	Q9UDY2	Q9UDY2 [1048-1076]	Q9UDY2 1xPhospho [S1067(89.9)]	Tight junction protein ZO-2 OS=Homo sapiens OX=9606 GN=TJP2 PE=1 SV=2	0	3172.46	0.571	1.467	0.855	0.9893	0.989627	0.999965	23.38	23.94	23.1	135.9	74.8	89.3	6.85	17.84	19.53		High	High	High	High	High	High	High	High	Peak Found	High	High	High	High	2.653e-05	9.001e-12	4.49	64.54
	FALSE	High	[R].DSQQTLINIPSLNDSDSEIEDISEIESNR.[S]	2xPhospho [S15(97.1); S17(97.1)]	0.000301836	0.000173317	1	1	1	Q9UDY2	Q9UDY2 [384-412]	Q9UDY2 2xPhospho [S398(97.1); S400(97.1)]	Tight junction protein ZO-2 OS=Homo sapiens OX=9606 GN=TJP2 PE=1 SV=2	0	3421.46																No Quan Values	Not Found	Not Found	Not Found	Not Found	Not Found	Not Found	Not Found	High	Not Found	Not Found	Not Found	Not Found	High	2.653e-05	2.512e-06	3.33
	FALSE	High	[R].AASSDQLRDNSPPPAFKPEPPK.[A]	1xPhospho [S11(98.6)]	5.83316e-06	0.000173317	1	1	29	Q9UDY2	Q9UDY2 [976-997]	Q9UDY2 1xPhospho [S986(98.6)]	Tight junction protein ZO-2 OS=Homo sapiens OX=9606 GN=TJP2 PE=1 SV=2	1	2429.15	0.463	1.327	0.758	0.984183	0.999923	0.999965	28.43	45.15	28.12	140.5	68.9	90.6	27.38	27.52	29.86		High	High	High	Peak Found	High	High	High	High	High	High	High	High	High	2.653e-05	1.084e-08	4.12	52.74
	FALSE	High	[R].DNSPPPAFKPEPPK.[A]	1xPhospho [S3(100)]	0.00102448	0.000173317	1	1	45	Q9UDY2	Q9UDY2 [984-997]	Q9UDY2 1xPhospho [S986(100)]	Tight junction protein ZO-2 OS=Homo sapiens OX=9606 GN=TJP2 PE=1 SV=2	0	1600.74	0.522	1.537	0.802	0.98384	0.982811	0.999965	19.88	26.02	29.87	135.7	73.1	91.2	7.36	18.51	28.87		High	High	High	Peak Found	High	High	High	High	Peak Found	High	High	High	High	2.653e-05	1.36e-05	3.32	50.7
	FALSE	High	[R].GRSIDQDYER.[A]	1xPhospho [S3(100)]	7.78391e-05	0.000173317	1	1	18	Q9UDY2	Q9UDY2 [242-251]	Q9UDY2 1xPhospho [S244(100)]	Tight junction protein ZO-2 OS=Homo sapiens OX=9606 GN=TJP2 PE=1 SV=2	1	1318.54	0.781	0.908	0.719	0.984183	0.611866	0.999965	18.24	23.52	27.91	102.5	79.2	118.3	16.24	13.88	24.02		High	High	High	Peak Found	High	High	Peak Found	High	Peak Found	High	High	High	High	2.653e-05	3.891e-07	4.25	34.98
	FALSE	High	[R].GSYGSDAEEEEYR.[Q]	1xPhospho [S5(100)]	0.000164904	0.000173317	1	1	7	Q9UDY2	Q9UDY2 [1155-1167]	Q9UDY2 1xPhospho [S1159(100)]	Tight junction protein ZO-2 OS=Homo sapiens OX=9606 GN=TJP2 PE=1 SV=2	0	1571.55	0.664	0.846	0.634	0.98384	0.439447	0.999965	19.92	29.82	28.47	112.7	71	116.3	22.04	11.27	22.43		Peak Found	High	High	Peak Found	Peak Found	High	Peak Found	High	Peak Found	Peak Found	High	High	High	2.653e-05	1.096e-06	2.77	51.08
	FALSE	High	[R].KVQVAALQASPPLDQDDR.[A]	1xPhospho [S10(100)]	2.97622e-09	0.000173317	1	1	21	Q9UDY2	Q9UDY2 [121-138]	Q9UDY2 1xPhospho [S130(100)]	Tight junction protein ZO-2 OS=Homo sapiens OX=9606 GN=TJP2 PE=1 SV=2	1	2030.99	0.53	1.477	0.784	0.984183	0.987139	0.999965	10.9	17.9	13.57	136.7	72.5	90.8	18.43	6.86	11.65		High	High	High	Peak Found	High	High	Peak Found	High	Peak Found	High	High	High	High	2.653e-05	3.115e-13	7.08	60.66
	FALSE	High	[R].GSYGSDAEEEEYRQQLSEHSK.[R]	1xPhospho [S5(78.9)]	0.0364882	0.00141709	1	1	5	Q9UDY2	Q9UDY2 [1155-1175]	Q9UDY2 1xPhospho [S1159(78.9)]	Tight junction protein ZO-2 OS=Homo sapiens OX=9606 GN=TJP2 PE=1 SV=2	1	2509.02	0.633	1.742	1.045	0.992392	0.982811	0.998786	12.41	32.69	26.36	131.4	83.6	85	28.98	13.05	37.27		Peak Found	Peak Found	High	Peak Found	Peak Found	High	Peak Found	Peak Found	High	High	Peak Found	High	High	0.0002446	0.001752	2.96	57.56
	FALSE	High	[R].RAASSDQLRDNSPPPAFKPEPPK.[A]	1xPhospho [S]	0.125853	0.00641827	1	1	4	Q9UDY2	Q9UDY2 [975-997]		Tight junction protein ZO-2 OS=Homo sapiens OX=9606 GN=TJP2 PE=1 SV=2	2	2585.25	0.415	2.326	0.82	0.9893	0.607652	0.993313	74.7	59.21	78.94	175.7	58.8	65.5	30.61	60.47	49.82		Peak Found	High	High	Peak Found	Peak Found	High	Peak Found	Peak Found	Peak Found	Peak Found	High	Peak Found	High	0.001082	0.012	4.92	54.76
	FALSE	High	[R].AYSPEYR.[R]	1xPhospho [S3(100)]	0.135143	0.00708618	1	1	7	Q9UDY2	Q9UDY2 [264-270]	Q9UDY2 1xPhospho [S266(100)]	Tight junction protein ZO-2 OS=Homo sapiens OX=9606 GN=TJP2 PE=1 SV=2	0	965.376	0.404	1.347	0.537	0.9893	0.999923	0.997007	7.1	17.72	16.05	142.6	58.1	99.3	9.23	10.71	14.31		High	Peak Found	High	Peak Found	High	High	Peak Found	High	Peak Found	Peak Found	High	High	High	0.001208	0.01351	1.82	40.12
	FALSE	High	[R].RAASSDQLRDNSPPPAFKPEPPK.[A]	2xPhospho [S4(99.6); S5(94.6)]	0.149325	0.00845769	1	1	1	Q9UDY2	Q9UDY2 [975-997]	Q9UDY2 2xPhospho [S978(99.6); S979(94.6)]	Tight junction protein ZO-2 OS=Homo sapiens OX=9606 GN=TJP2 PE=1 SV=2	2	2665.22	0.997	0.43	0.463	0.545832	0.285924	0.99103	57.02	49.99	44.64	68.5	73.8	157.6	49.11	42.28	5.8		Peak Found	Not Found	Not Found	Not Found	Not Found	Not Found	Not Found	Peak Found	Peak Found	High	Peak Found	Peak Found	High	0.001483	0.01584	2.55	53.7
	FALSE	High	[R].SFSPEER.[R]	1xPhospho [S3(100)]	0.166668	0.00989461	1	1	5	Q9UDY2	Q9UDY2 [413-419]	Q9UDY2 1xPhospho [S415(100)]	Tight junction protein ZO-2 OS=Homo sapiens OX=9606 GN=TJP2 PE=1 SV=2	0	931.356	0.337	1.29	0.406	0.98384	0.992376	0.646956	26.3	42.17	47.01	142.8	50.4	106.8	15.79	60.86	30.64		Peak Found	High	Peak Found	Peak Found	Peak Found	High	Not Found	Peak Found	Peak Found	Peak Found	Peak Found	High	High	0.001717	0.01897	1.42	36.26
FALSE	High	Master Protein	O60716	Catenin delta-1 OS=Homo sapiens OX=9606 GN=CTNND1 PE=1 SV=1	0.001	3.685	1	1	7	1	968	108.1	6.23	15.7	1	cell adhesion;cell-cell signaling;cell organization and biogenesis;developmental processes;signal transduction;other biological processes	plasma membrane;other membranes;cytosol;nucleus;other cell component	signal transduction activity or receptor binding;other molecular function	Pf00514	1500	ENSG00000198561	A8K939; hsa:1500; O15088; O60713; O60714; O60715; O60716; O60935; Q6DHZ7; Q6RBX8; Q9UP71; Q9UP72; Q9UP73	Rap1 signaling pathway; Adherens junction; Leukocyte transendothelial migration	VEGFA-VEGFR2 signaling pathway; Wnt signaling pathway and pluripotency	VEGFR2 mediated vascular permeability; Adherens junctions interactions; InlA-mediated entry of Listeria monocytogenes into host cells	8	0							CTNND1	118.8	77.9	103.3	49.8	10.69	5.04	Peak Found	High	High	Not Found	High	High	High	High	Peak Found
	Checked	Confidence	Annotated Sequence	Modifications	Qvality PEP	Qvality q-value	# Protein Groups	# Proteins	# PSMs	Master Protein Accessions	Positions in Master Proteins	Modifications in Master Proteins	Master Protein Descriptions	# Missed Cleavages	Theo. MH+ [Da]	Abundance Ratio: (OE, Sample) / (KD, Sample)	Abundance Ratio: (KD, Sample) / (WT, Control)	Abundance Ratio: (OE, Sample) / (WT, Control)	Abundance Ratio Adj. P-Value: (OE, Sample) / (KD, Sample)	Abundance Ratio Adj. P-Value: (KD, Sample) / (WT, Control)	Abundance Ratio Adj. P-Value: (OE, Sample) / (WT, Control)	Abundance Ratio Variability [%]: (OE, Sample) / (KD, Sample)	Abundance Ratio Variability [%]: (KD, Sample) / (WT, Control)	Abundance Ratio Variability [%]: (OE, Sample) / (WT, Control)	Abundances (Grouped): KD, Sample	Abundances (Grouped): OE, Sample	Abundances (Grouped): WT, Control	Abundances (Grouped) CV [%]: KD, Sample	Abundances (Grouped) CV [%]: OE, Sample	Abundances (Grouped) CV [%]: WT, Control	Quan Info	Found in Sample: [S1] F1: Sample, KD	Found in Sample: [S2] F2: Sample, KD	Found in Sample: [S3] F3: Sample, KD	Found in Sample: [S4] F4: Sample, KD	Found in Sample: [S5] F5: Sample, OE	Found in Sample: [S6] F6: Sample, OE	Found in Sample: [S7] F7: Sample, OE	Found in Sample: [S8] F8: Sample, OE	Found in Sample: [S9] F9: Control, WT	Found in Sample: [S10] F10: Control, WT	Found in Sample: [S11] F11: Control, WT	Found in Sample: [S12] F12: Control, WT	Confidence (by Search Engine): Sequest HT	Percolator q-Value (by Search Engine): Sequest HT	Percolator PEP (by Search Engine): Sequest HT	XCorr (by Search Engine): Sequest HT	Top Apex RT [min]
	FALSE	High	[K].SLDNNYSTPNER.[G]	1xPhospho [T8(98.7)]	0.00748292	0.000333495	1	1	7	O60716	O60716 [899-910]	O60716 1xPhospho [T906(98.7)]	Catenin delta-1 OS=Homo sapiens OX=9606 GN=CTNND1 PE=1 SV=1	0	1489.6	0.681	1.197	0.766	0.975722	0.982867	0.999965	19.73	12.74	11.75	118.8	77.9	103.3	49.8	10.69	5.04		Peak Found	High	High	Not Found	High	High	High	High	Peak Found	High	Peak Found	Peak Found	High	4.845e-05	0.0002065	2.72	39.92
FALSE	Medium	Master Protein	Q99755	Phosphatidylinositol 4-phosphate 5-kinase type-1 alpha OS=Homo sapiens OX=9606 GN=PIP5K1A PE=1 SV=1	0.019	1.924	4	1	1	1	562	62.6	8.21	2.44	1	cell adhesion;cell organization and biogenesis;other metabolic processes;transport;signal transduction;other biological processes	plasma membrane;other membranes;cytosol;nucleus;other cell component	kinase activity;other molecular function	Pf01504	8394	ENSG00000143398	A8K4Q0; B4DIN0; hsa:8394; Q99754; Q99755; Q99756	Inositol phosphate metabolism; Metabolic pathways; Phosphatidylinositol signaling system; Phospholipase D signaling pathway; Endocytosis; Focal adhesion; Fc gamma R-mediated phagocytosis; Regulation of actin cytoskeleton; Yersinia infection; Choline metabolism in cancer	B cell receptor signaling pathway; Regulation of actin cytoskeleton	PI5P, PP2A and IER3 Regulate PI3K/AKT Signaling; Synthesis of PIPs at the plasma membrane	14	0							PIP5K1A							Not Found	Not Found	High	Not Found	Not Found	Not Found	Not Found	Not Found	Not Found
	Checked	Confidence	Annotated Sequence	Modifications	Qvality PEP	Qvality q-value	# Protein Groups	# Proteins	# PSMs	Master Protein Accessions	Positions in Master Proteins	Modifications in Master Proteins	Master Protein Descriptions	# Missed Cleavages	Theo. MH+ [Da]	Abundance Ratio: (OE, Sample) / (KD, Sample)	Abundance Ratio: (KD, Sample) / (WT, Control)	Abundance Ratio: (OE, Sample) / (WT, Control)	Abundance Ratio Adj. P-Value: (OE, Sample) / (KD, Sample)	Abundance Ratio Adj. P-Value: (KD, Sample) / (WT, Control)	Abundance Ratio Adj. P-Value: (OE, Sample) / (WT, Control)	Abundance Ratio Variability [%]: (OE, Sample) / (KD, Sample)	Abundance Ratio Variability [%]: (KD, Sample) / (WT, Control)	Abundance Ratio Variability [%]: (OE, Sample) / (WT, Control)	Abundances (Grouped): KD, Sample	Abundances (Grouped): OE, Sample	Abundances (Grouped): WT, Control	Abundances (Grouped) CV [%]: KD, Sample	Abundances (Grouped) CV [%]: OE, Sample	Abundances (Grouped) CV [%]: WT, Control	Quan Info	Found in Sample: [S1] F1: Sample, KD	Found in Sample: [S2] F2: Sample, KD	Found in Sample: [S3] F3: Sample, KD	Found in Sample: [S4] F4: Sample, KD	Found in Sample: [S5] F5: Sample, OE	Found in Sample: [S6] F6: Sample, OE	Found in Sample: [S7] F7: Sample, OE	Found in Sample: [S8] F8: Sample, OE	Found in Sample: [S9] F9: Control, WT	Found in Sample: [S10] F10: Control, WT	Found in Sample: [S11] F11: Control, WT	Found in Sample: [S12] F12: Control, WT	Confidence (by Search Engine): Sequest HT	Percolator q-Value (by Search Engine): Sequest HT	Percolator PEP (by Search Engine): Sequest HT	XCorr (by Search Engine): Sequest HT	Top Apex RT [min]
	FALSE	High	[R].AGSSGNSCITYQPSVSGEHK.[A]	1xCarbamidomethyl [C8]; 1xPhospho [S/T/Y]	0.125105	0.00641827	1	1	1	Q99755	Q99755 [473-492]		Phosphatidylinositol 4-phosphate 5-kinase type-1 alpha OS=Homo sapiens OX=9606 GN=PIP5K1A PE=1 SV=1	0	2145.89																No Quan Values	Not Found	Not Found	High	Not Found	Not Found	Not Found	Not Found	Not Found	Not Found	Not Found	Not Found	Not Found	High	0.001067	0.0119	2.44
FALSE	Medium	Master Protein	O75147	Obscurin-like protein 1 OS=Homo sapiens OX=9606 GN=OBSL1 PE=1 SV=4	0.025	1.803	1	1	1	1	1896	206.8	5.63	2.58	1	cell adhesion;cell organization and biogenesis;developmental processes;other biological processes	cytosol;cytoskeleton;ER/Golgi;other cell component	other molecular function	Pf07679, Pf13927	23363	ENSG00000124006	A0A024R468; A4KVA4; A4KVA5; hsa:23363; O75147; Q96IW3; S4R3M6			Neddylation	1	0							OBSL1	153.5	85.3	61.2	7.63	13.9	43.04	High	Peak Found	Peak Found	Peak Found	Peak Found	Peak Found	Peak Found	Peak Found	Peak Found
	Checked	Confidence	Annotated Sequence	Modifications	Qvality PEP	Qvality q-value	# Protein Groups	# Proteins	# PSMs	Master Protein Accessions	Positions in Master Proteins	Modifications in Master Proteins	Master Protein Descriptions	# Missed Cleavages	Theo. MH+ [Da]	Abundance Ratio: (OE, Sample) / (KD, Sample)	Abundance Ratio: (KD, Sample) / (WT, Control)	Abundance Ratio: (OE, Sample) / (WT, Control)	Abundance Ratio Adj. P-Value: (OE, Sample) / (KD, Sample)	Abundance Ratio Adj. P-Value: (KD, Sample) / (WT, Control)	Abundance Ratio Adj. P-Value: (OE, Sample) / (WT, Control)	Abundance Ratio Variability [%]: (OE, Sample) / (KD, Sample)	Abundance Ratio Variability [%]: (KD, Sample) / (WT, Control)	Abundance Ratio Variability [%]: (OE, Sample) / (WT, Control)	Abundances (Grouped): KD, Sample	Abundances (Grouped): OE, Sample	Abundances (Grouped): WT, Control	Abundances (Grouped) CV [%]: KD, Sample	Abundances (Grouped) CV [%]: OE, Sample	Abundances (Grouped) CV [%]: WT, Control	Quan Info	Found in Sample: [S1] F1: Sample, KD	Found in Sample: [S2] F2: Sample, KD	Found in Sample: [S3] F3: Sample, KD	Found in Sample: [S4] F4: Sample, KD	Found in Sample: [S5] F5: Sample, OE	Found in Sample: [S6] F6: Sample, OE	Found in Sample: [S7] F7: Sample, OE	Found in Sample: [S8] F8: Sample, OE	Found in Sample: [S9] F9: Control, WT	Found in Sample: [S10] F10: Control, WT	Found in Sample: [S11] F11: Control, WT	Found in Sample: [S12] F12: Control, WT	Confidence (by Search Engine): Sequest HT	Percolator q-Value (by Search Engine): Sequest HT	Percolator PEP (by Search Engine): Sequest HT	XCorr (by Search Engine): Sequest HT	Top Apex RT [min]
	FALSE	High	[K].ASSGDQGSPPCFLR.[F]	1xCarbamidomethyl [C11]; 1xPhospho [S8(100)]	0.148456	0.00845769	1	1	1	O75147	O75147 [3-16]	O75147 1xPhospho [S10(100)]	Obscurin-like protein 1 OS=Homo sapiens OX=9606 GN=OBSL1 PE=1 SV=4	0	1558.64	0.537	2.586	1.351	0.984183	0.657655	0.195121	18.89	33.78	37.17	153.5	85.3	61.2	7.63	13.9	43.04		High	Peak Found	Peak Found	Peak Found	Peak Found	Peak Found	Peak Found	Peak Found	Peak Found	Not Found	Peak Found	Peak Found	High	0.001483	0.01573	2.58	64.22
FALSE	High	Master Protein	P25054	Adenomatous polyposis coli protein OS=Homo sapiens OX=9606 GN=APC PE=1 SV=2	0	37.027	4	7	43	7	2843	311.5	7.8	149.83	7	cell adhesion;cell-cell signaling;cell cycle OR cell proliferation;cell organization and biogenesis;protein metabolism;other metabolic processes;stress response;developmental processes;signal transduction;other biological processes	plasma membrane;other membranes;cytosol;cytoskeleton;ER/Golgi;nucleus;other cell component	enzyme regulator activity;cytoskeletal activity;other molecular function	Pf00514, Pf05923, Pf05924, Pf05937, Pf05956, Pf05972, Pf11414, Pf16629, Pf16630, Pf16633, Pf16634, Pf16635, Pf16636, Pf16689, Pf18797	324	ENSG00000134982	B7Z2B6; D3DT03; hsa:324; P25054; Q15162; Q15163; Q93042	Wnt signaling pathway; Hippo signaling pathway; Signaling pathways regulating pluripotency of stem cells; Regulation of actin cytoskeleton; Cushing syndrome; Alzheimer disease; Pathways of neurodegeneration; Human papillomavirus infection; Pathways in cancer; MicroRNAs in cancer; Colorectal cancer; Endometrial cancer; Basal cell carcinoma; Breast cancer; Hepatocellular carcinoma; Gastric cancer	Microtubule cytoskeleton regulation; Alzheimer's disease and miRNA effects; Gastric cancer network 1; Brain-derived neurotrophic factor (BDNF) signaling pathway; Endoderm differentiation; Extracellular vesicle-mediated signaling in recipient cells; Copper homeostasis; Wnt signaling pathway; Wnt/beta-catenin signaling pathway in leukemia; Regulation of Wnt / B-catenin signaling by small molecule c…	Deactivation of the beta-catenin transactivating complex; Disassembly of the destruction complex and recruitment of AXIN to the membrane; Beta-catenin phosphorylation cascade; Signaling by GSK3beta mutants; CTNNB1 S33 mutants aren't phosphorylated; CTNNB1 S37 mutants aren't phosphorylated; CTNNB1 S45 mutants aren't phosphorylated; CTNNB1 T41 mutants aren't phosphorylated; APC truncation mutants h…	59	0							APC	135.8	74.7	89.5	13.58	19.74	19.29	High	High	High	High	High	High	Peak Found	High	High
	Checked	Confidence	Annotated Sequence	Modifications	Qvality PEP	Qvality q-value	# Protein Groups	# Proteins	# PSMs	Master Protein Accessions	Positions in Master Proteins	Modifications in Master Proteins	Master Protein Descriptions	# Missed Cleavages	Theo. MH+ [Da]	Abundance Ratio: (OE, Sample) / (KD, Sample)	Abundance Ratio: (KD, Sample) / (WT, Control)	Abundance Ratio: (OE, Sample) / (WT, Control)	Abundance Ratio Adj. P-Value: (OE, Sample) / (KD, Sample)	Abundance Ratio Adj. P-Value: (KD, Sample) / (WT, Control)	Abundance Ratio Adj. P-Value: (OE, Sample) / (WT, Control)	Abundance Ratio Variability [%]: (OE, Sample) / (KD, Sample)	Abundance Ratio Variability [%]: (KD, Sample) / (WT, Control)	Abundance Ratio Variability [%]: (OE, Sample) / (WT, Control)	Abundances (Grouped): KD, Sample	Abundances (Grouped): OE, Sample	Abundances (Grouped): WT, Control	Abundances (Grouped) CV [%]: KD, Sample	Abundances (Grouped) CV [%]: OE, Sample	Abundances (Grouped) CV [%]: WT, Control	Quan Info	Found in Sample: [S1] F1: Sample, KD	Found in Sample: [S2] F2: Sample, KD	Found in Sample: [S3] F3: Sample, KD	Found in Sample: [S4] F4: Sample, KD	Found in Sample: [S5] F5: Sample, OE	Found in Sample: [S6] F6: Sample, OE	Found in Sample: [S7] F7: Sample, OE	Found in Sample: [S8] F8: Sample, OE	Found in Sample: [S9] F9: Control, WT	Found in Sample: [S10] F10: Control, WT	Found in Sample: [S11] F11: Control, WT	Found in Sample: [S12] F12: Control, WT	Confidence (by Search Engine): Sequest HT	Percolator q-Value (by Search Engine): Sequest HT	Percolator PEP (by Search Engine): Sequest HT	XCorr (by Search Engine): Sequest HT	Top Apex RT [min]
	FALSE	High	[R].SGRSPTGNTPPVIDSVSEK.[A]	1xPhospho [S/T]	0.000432068	0.000173317	1	1	5	P25054	P25054 [2671-2689]		Adenomatous polyposis coli protein OS=Homo sapiens OX=9606 GN=APC PE=1 SV=2	1	2007.94	0.426	1.653	0.738	0.981406	0.982811	0.999965	11.45	20.66	27.63	147.8	62.8	89.4	4.9	32.55	23.22		High	High	High	High	Peak Found	Peak Found	Peak Found	Peak Found	High	Peak Found	Peak Found	Peak Found	High	2.653e-05	4.122e-06	2.66	48.48
	FALSE	High	[R].SPTGNTPPVIDSVSEK.[A]	1xPhospho [T3(89.8)]	0.000117513	0.000173317	1	1	5	P25054	P25054 [2674-2689]	P25054 1xPhospho [T2676(89.8)]	Adenomatous polyposis coli protein OS=Homo sapiens OX=9606 GN=APC PE=1 SV=2	0	1707.78	0.428	1.354	0.58	0.992199	0.998344	0.999965	8.25	17.55	9.87	138.4	59.3	102.3	11.63	0.7	18.36		Peak Found	High	High	Peak Found	Peak Found	Peak Found	Peak Found	Peak Found	Peak Found	High	High	High	High	2.653e-05	6.846e-07	3.69	56.5
	FALSE	High	[K].ALEAELDAQHLSETFDNIDNLSPK.[A]	1xPhospho [S22(100)]	1.93061e-07	0.000173317	1	1	7	P25054	P25054 [759-782]	P25054 1xPhospho [S780(100)]	Adenomatous polyposis coli protein OS=Homo sapiens OX=9606 GN=APC PE=1 SV=2	0	2750.26	1.77	1.63	2.796	0.397035	0.982811	0.0227992	106.97	129.65	123.02	98.6	139	62.4	96.79	29.66	124.88		High	High	Peak Found	Peak Found	High	High	Peak Found	High	Not Found	Peak Found	High	Peak Found	High	2.653e-05	9.814e-11	7.15	82.38
	FALSE	High	[K].AVEFSSGAKSPSK.[S]	1xPhospho [S10(99.4)]	0.00028432	0.000173317	1	1	9	P25054	P25054 [1351-1363]	P25054 1xPhospho [S1360(99.4)]	Adenomatous polyposis coli protein OS=Homo sapiens OX=9606 GN=APC PE=1 SV=2	1	1374.63	0.405	1.624	0.649	0.989436	0.982811	0.999965	11.72	22.97	18.3	148.4	59	92.6	16.96	3.55	19.53		Peak Found	High	High	Peak Found	High	High	Peak Found	High	Peak Found	High	High	High	High	2.653e-05	2.314e-06	4.07	30.26
	FALSE	High	[K].YSDEQLNSGRQSPSQNER.[W]	1xPhospho [S14(87.5)]	0.00870993	0.000333495	1	1	9	P25054	P25054 [1031-1048]	P25054 1xPhospho [S1044(87.5)]	Adenomatous polyposis coli protein OS=Homo sapiens OX=9606 GN=APC PE=1 SV=2	1	2174.91	0.431	1.449	0.625	0.989269	0.995023	0.999965	10.01	28.22	34.3	140.7	62.2	97.1	7.48	3.86	40.44		High	High	Peak Found	Peak Found	High	High	Peak Found	Peak Found	Peak Found	High	Peak Found	High	High	4.845e-05	0.0002541	3.92	36.12
	FALSE	High	[K].SPSEGQTATTSPR.[G]	1xPhospho [T/S]	0.0180728	0.000750814	1	1	3	P25054	P25054 [2260-2272]		Adenomatous polyposis coli protein OS=Homo sapiens OX=9606 GN=APC PE=1 SV=2	0	1398.59	0.226	1.894	0.435	0.760619	0.970426	0.934409	23.15	24.95	14	171.3	38.3	90.4	45.42	7.04	12.15		Peak Found	Peak Found	Peak Found	Peak Found	High	Peak Found	Peak Found	Peak Found	Peak Found	Peak Found	High	Peak Found	High	0.0001268	0.0006684	1.92	22.48
	FALSE	High	[R].SKTPPPPPQTAQTK.[R]	1xPhospho [T3(99.8)]	0.161016	0.00955494	1	1	5	P25054	P25054 [1436-1449]	P25054 1xPhospho [T1438(99.8)]	Adenomatous polyposis coli protein OS=Homo sapiens OX=9606 GN=APC PE=1 SV=2	1	1557.77	0.291	2.203	0.601	0.98384	0.870454	0.999965	34.81	33.32	24.82	170.2	46.9	82.9	24.98	16.98	20.78		High	High	High	Peak Found	Peak Found	Peak Found	Peak Found	High	Peak Found	Peak Found	High	Peak Found	High	0.001649	0.01793	1.75	22.88
FALSE	High	Master Protein	P35580	Myosin-10 OS=Homo sapiens OX=9606 GN=MYH10 PE=1 SV=3	0	49.506	3	5	41	5	1976	228.9	5.54	167.14	5	cell adhesion;cell cycle OR cell proliferation;cell organization and biogenesis;other biological processes	plasma membrane;other membranes;cytosol;cytoskeleton;other cell component	cytoskeletal activity;nucleic acid binding activity;other molecular function	Pf00063, Pf00612, Pf01576, Pf02736	4628	ENSG00000133026	B2RWP9; D3DTS1; F8VTL3; hsa:4628; P35580; Q12989; Q149N3; Q149N4; Q16087; Q4LE45; Q6PK16; Q9BWG0	Vascular smooth muscle contraction; Tight junction; Regulation of actin cytoskeleton; Pathogenic Escherichia coli infection	Regulation of actin cytoskeleton	Sema4D induced cell migration and growth-cone collapse; EPHA-mediated growth cone collapse; RHO GTPases activate PAKs; RHO GTPases activate CIT; RHO GTPases activate PKNs; RHO GTPases Activate ROCKs	11	0	0.235	1.708	0.417	54.15	62.2	45.14	MYH10	104	99.3	96.7	24.22	9.19	24.05	High	High	High	Peak Found	High	High	High	High	High
	Checked	Confidence	Annotated Sequence	Modifications	Qvality PEP	Qvality q-value	# Protein Groups	# Proteins	# PSMs	Master Protein Accessions	Positions in Master Proteins	Modifications in Master Proteins	Master Protein Descriptions	# Missed Cleavages	Theo. MH+ [Da]	Abundance Ratio: (OE, Sample) / (KD, Sample)	Abundance Ratio: (KD, Sample) / (WT, Control)	Abundance Ratio: (OE, Sample) / (WT, Control)	Abundance Ratio Adj. P-Value: (OE, Sample) / (KD, Sample)	Abundance Ratio Adj. P-Value: (KD, Sample) / (WT, Control)	Abundance Ratio Adj. P-Value: (OE, Sample) / (WT, Control)	Abundance Ratio Variability [%]: (OE, Sample) / (KD, Sample)	Abundance Ratio Variability [%]: (KD, Sample) / (WT, Control)	Abundance Ratio Variability [%]: (OE, Sample) / (WT, Control)	Abundances (Grouped): KD, Sample	Abundances (Grouped): OE, Sample	Abundances (Grouped): WT, Control	Abundances (Grouped) CV [%]: KD, Sample	Abundances (Grouped) CV [%]: OE, Sample	Abundances (Grouped) CV [%]: WT, Control	Quan Info	Found in Sample: [S1] F1: Sample, KD	Found in Sample: [S2] F2: Sample, KD	Found in Sample: [S3] F3: Sample, KD	Found in Sample: [S4] F4: Sample, KD	Found in Sample: [S5] F5: Sample, OE	Found in Sample: [S6] F6: Sample, OE	Found in Sample: [S7] F7: Sample, OE	Found in Sample: [S8] F8: Sample, OE	Found in Sample: [S9] F9: Control, WT	Found in Sample: [S10] F10: Control, WT	Found in Sample: [S11] F11: Control, WT	Found in Sample: [S12] F12: Control, WT	Confidence (by Search Engine): Sequest HT	Percolator q-Value (by Search Engine): Sequest HT	Percolator PEP (by Search Engine): Sequest HT	XCorr (by Search Engine): Sequest HT	Top Apex RT [min]
	FALSE	High	[R].RQLHLEGASLELSDDDTESK.[T]	1xPhospho [T17(99)]	2.51361e-10	0.000173317	1	1	13	P35580	P35580 [1944-1963]	P35580 1xPhospho [T1960(99)]	Myosin-10 OS=Homo sapiens OX=9606 GN=MYH10 PE=1 SV=3	1	2323.04	0.913	1.545	1.552	0.98384	0.982811	0.536441	71.57	67.09	77.99	118.6	119.2	62.2	44.33	51.84	61.44		Peak Found	High	Peak Found	Peak Found	High	High	High	Peak Found	Peak Found	High	High	High	High	2.653e-05	1.031e-14	6.58	70.04
	FALSE	High	[R].QLHLEGASLELSDDDTESK.[T]	1xPhospho [S12(100)]	4.33799e-05	0.000173317	1	1	14	P35580	P35580 [1945-1963]	P35580 1xPhospho [S1956(100)]	Myosin-10 OS=Homo sapiens OX=9606 GN=MYH10 PE=1 SV=3	0	2166.94	0.996	0.92	1.023	0.98384	0.961601	0.999965	25.7	33.78	28.77	102.7	98.3	99	25.15	10.51	24.75		High	High	High	Peak Found	High	High	High	High	High	High	High	High	High	2.653e-05	1.737e-07	4.5	71.53
	FALSE	High	[R].IAQLEEELEEEQSNMELLNDR.[F]	1xOxidation [M15]	2.85437e-05	0.000173317	1	1	1	P35580	P35580 [1738-1758]		Myosin-10 OS=Homo sapiens OX=9606 GN=MYH10 PE=1 SV=3	0	2548.17																No Quan Values	High	Not Found	Not Found	Not Found	Not Found	Not Found	Not Found	Not Found	Not Found	Not Found	Not Found	Not Found	High	2.653e-05	9.754e-08	3.13
	FALSE	High	[R].IAQLEEELEEEQSNMELLNDR.[F]		9.69197e-05	0.000173317	1	1	1	P35580	P35580 [1738-1758]		Myosin-10 OS=Homo sapiens OX=9606 GN=MYH10 PE=1 SV=3	0	2532.18	0.129	1.478	0.197	0.345937	0.989627	0.0543458	108.25	94.9	83.11	166.7	23.8	109.5	81.95	18.19	70.95		Peak Found	Peak Found	Not Found	Peak Found	Not Found	Not Found	Not Found	Not Found	Not Found	Not Found	Peak Found	High	High	2.653e-05	5.236e-07	3.57	81.67
	FALSE	High	[K].SDLLLEGFNNYR.[F]		1.60134e-05	0.000173317	1	1	7	P35580	P35580 [297-308]		Myosin-10 OS=Homo sapiens OX=9606 GN=MYH10 PE=1 SV=3	0	1440.71	0.292	1.867	0.491	0.931849	0.961168	0.924917	28.33	33.76	28.57	159.7	49	91.3	21.04	15.67	28.04		High	High	High	Peak Found	High	Peak Found	Peak Found	Peak Found	Peak Found	High	High	High	High	2.653e-05	4.386e-08	3.35	77.48
	FALSE	High	[K].TSDVNETQPPQSE.[-]	1xPhospho [S12(100)]	0.110282	0.00526247	1	1	5	P35580	P35580 [1964-1976]	P35580 1xPhospho [S1975(100)]	Myosin-10 OS=Homo sapiens OX=9606 GN=MYH10 PE=1 SV=3	0	1511.59	0.613	1.086	0.674	0.9893	0.982811	0.999965	21.75	24.68	25.69	119.2	72.3	108.5	19.12	6.2	21.87		Peak Found	High	Peak Found	Peak Found	Peak Found	High	Peak Found	High	Peak Found	High	Peak Found	High	High	0.0009272	0.009593	3.57	37.71
TRUE	High	Master Protein	P62937	Peptidyl-prolyl cis-trans isomerase A OS=Homo sapiens OX=9606 GN=PPIA PE=1 SV=2	0	33.007	36	6	28	5	165	18	7.81	58.83	6	cell adhesion;cell organization and biogenesis;protein metabolism;other metabolic processes;stress response;developmental processes;other biological processes	non-structural extracellular;nucleus;other cell component	signal transduction activity or receptor binding;other molecular function	Pf00160	5478	ENSG00000196262	A8K220; hsa:5478; P05092; P62937; Q3KQW3; Q567Q0; Q6IBU5; Q96IX3; Q9BRU4; Q9BTY9; Q9UC61	Viral life cycle; Necroptosis	Prolactin signaling pathway	Neutrophil degranulation; Gene and protein expression by JAK-STAT signaling after Interleukin-12 stimulation; Budding and maturation of HIV virion; Platelet degranulation ; Basigin interactions; SARS-CoV-1 activates/modulates innate immune responses; Integration of provirus; APOBEC3G mediated resistance to HIV-1 infection; Calcineurin activates NFAT; Binding and entry of HIV virion; Assembly Of T…	18	0	0.162	0.957	0.168	68.03	74.28	105.17	PPIA	137.2	22.4	140.4	31.58	16.43	74.73	High	High	High	Peak Found	Peak Found	Peak Found	Peak Found	Peak Found	High
	Checked	Confidence	Annotated Sequence	Modifications	Qvality PEP	Qvality q-value	# Protein Groups	# Proteins	# PSMs	Master Protein Accessions	Positions in Master Proteins	Modifications in Master Proteins	Master Protein Descriptions	# Missed Cleavages	Theo. MH+ [Da]	Abundance Ratio: (OE, Sample) / (KD, Sample)	Abundance Ratio: (KD, Sample) / (WT, Control)	Abundance Ratio: (OE, Sample) / (WT, Control)	Abundance Ratio Adj. P-Value: (OE, Sample) / (KD, Sample)	Abundance Ratio Adj. P-Value: (KD, Sample) / (WT, Control)	Abundance Ratio Adj. P-Value: (OE, Sample) / (WT, Control)	Abundance Ratio Variability [%]: (OE, Sample) / (KD, Sample)	Abundance Ratio Variability [%]: (KD, Sample) / (WT, Control)	Abundance Ratio Variability [%]: (OE, Sample) / (WT, Control)	Abundances (Grouped): KD, Sample	Abundances (Grouped): OE, Sample	Abundances (Grouped): WT, Control	Abundances (Grouped) CV [%]: KD, Sample	Abundances (Grouped) CV [%]: OE, Sample	Abundances (Grouped) CV [%]: WT, Control	Quan Info	Found in Sample: [S1] F1: Sample, KD	Found in Sample: [S2] F2: Sample, KD	Found in Sample: [S3] F3: Sample, KD	Found in Sample: [S4] F4: Sample, KD	Found in Sample: [S5] F5: Sample, OE	Found in Sample: [S6] F6: Sample, OE	Found in Sample: [S7] F7: Sample, OE	Found in Sample: [S8] F8: Sample, OE	Found in Sample: [S9] F9: Control, WT	Found in Sample: [S10] F10: Control, WT	Found in Sample: [S11] F11: Control, WT	Found in Sample: [S12] F12: Control, WT	Confidence (by Search Engine): Sequest HT	Percolator q-Value (by Search Engine): Sequest HT	Percolator PEP (by Search Engine): Sequest HT	XCorr (by Search Engine): Sequest HT	Top Apex RT [min]
	TRUE	High	[R].IIPGFMCQGGDFTR.[H]	1xCarbamidomethyl [C7]; 1xOxidation [M6]	0.000206693	0.000173317	1	2	2	P62937	P62937 [56-69]		Peptidyl-prolyl cis-trans isomerase A OS=Homo sapiens OX=9606 GN=PPIA PE=1 SV=2	0	1614.74	0.099	0.841	0.078	0.171392	0.765547	5.32045e-05	70.59	63.82	80.15	135.1	12.7	152.2	30.34	57.95	58.45		Peak Found	High	Peak Found	Peak Found	Not Found	Not Found	Not Found	Not Found	Peak Found	Peak Found	Peak Found	High	High	2.653e-05	1.495e-06	1.75	69.38
	FALSE	High	[R].IIPGFMCQGGDFTR.[H]	1xCarbamidomethyl [C7]	0.00437918	0.000173317	1	2	1	P62937	P62937 [56-69]		Peptidyl-prolyl cis-trans isomerase A OS=Homo sapiens OX=9606 GN=PPIA PE=1 SV=2	0	1598.75																No Quan Values	Not Found	Not Found	Not Found	Not Found	Not Found	Not Found	Not Found	Not Found	Not Found	Not Found	Not Found	High	High	2.653e-05	0.0001	1.7
	FALSE	High	[R].VSFELFADK.[V]		0.000210853	0.000173317	1	1	1	P62937	P62937 [20-28]		Peptidyl-prolyl cis-trans isomerase A OS=Homo sapiens OX=9606 GN=PPIA PE=1 SV=2	0	1055.54																No Quan Values	Not Found	Not Found	Not Found	Not Found	Not Found	Not Found	Not Found	Not Found	Not Found	Not Found	Not Found	High	High	2.653e-05	1.534e-06	2.63
	TRUE	High	[K].EGMNIVEAMER.[F]	2xOxidation [M3; M9]	0.00284658	0.000173317	1	1	7	P62937	P62937 [134-144]		Peptidyl-prolyl cis-trans isomerase A OS=Homo sapiens OX=9606 GN=PPIA PE=1 SV=2	0	1310.57	0.179	0.868	0.159	0.715858	0.821512	0.00620932	41.05	71.45	75.31	126	22.6	151.4	24.76	34.32	63.65		High	High	Peak Found	Peak Found	Peak Found	Peak Found	Not Found	Not Found	Peak Found	High	Peak Found	High	High	2.653e-05	5.567e-05	2.67	37.02
	TRUE	High	[K].FEDENFILK.[H]		0.000250606	0.000173317	1	1	4	P62937	P62937 [83-91]		Peptidyl-prolyl cis-trans isomerase A OS=Homo sapiens OX=9606 GN=PPIA PE=1 SV=2	0	1154.57	0.102	0.94	0.093	0.11626	0.794491	1.86249e-06	46.33	145.32	142.14	138.6	14.1	147.3	39.47	31.93	101.92		High	High	Peak Found	Peak Found	Not Found	Not Found	Not Found	Not Found	Peak Found	High	Not Found	High	High	2.653e-05	1.949e-06	2.55	70.6
	FALSE	High	[K].KITIADCGQLE.[-]	1xCarbamidomethyl [C7]	0.000639352	0.000173317	1	1	7	P62937	P62937 [155-165]		Peptidyl-prolyl cis-trans isomerase A OS=Homo sapiens OX=9606 GN=PPIA PE=1 SV=2	1	1247.63	0.319	1.292	0.392	0.98384	0.989925	0.584807	27.53	55.56	44.18	139.6	46.6	113.8	24.7	6.11	51.66		High	High	High	Peak Found	Peak Found	Peak Found	Peak Found	Peak Found	High	High	High	High	High	2.653e-05	7.067e-06	3.57	58.11
	TRUE	High	[KR].TAENFR.[AQ]		0.0791717	0.00299004	2	11	6	P49792; P62937	P49792 [3092-3097]; P62937 [32-37]		E3 SUMO-protein ligase RanBP2 OS=Homo sapiens OX=9606 GN=RANBP2 PE=1 SV=2 Peptidyl-prolyl cis-trans isomerase A OS=Homo sapiens OX=9606 GN=PPIA PE=1 SV=2	0	737.358	0.162	1.338	0.135	0.722616	0.996597	0.0110453	23.16	84.71	82.48	139.9	23.5	136.6	46.38	23.36	67.46	Shared	High	High	High	Peak Found	Peak Found	Peak Found	Peak Found	Peak Found	Peak Found	High	High	High	High	0.0004711	0.005595	1.31	22.55
FALSE	High	None	P12931	Proto-oncogene tyrosine-protein kinase Src OS=Homo sapiens OX=9606 GN=SRC PE=1 SV=3	0	4.612	2	1	3	1	536	59.8	7.42	5.82	1	cell adhesion;cell cycle OR cell proliferation;cell organization and biogenesis;protein metabolism;DNA metabolism;other metabolic processes;stress response;transport;developmental processes;signal transduction;other biological processes	plasma membrane;other membranes;cytosol;cytoskeleton;mitochondrion;nucleus;other cytoplasmic organelle;other cell component	signal transduction activity or receptor binding;enzyme regulator activity;kinase activity;other molecular function	Pf00017, Pf00018, Pf07714	6714	ENSG00000197122	E1P5V4; hsa:6714; P12931; Q76P87; Q86VB9; Q9H5A8	EGFR tyrosine kinase inhibitor resistance; Endocrine resistance; ErbB signaling pathway; Rap1 signaling pathway; Chemokine signaling pathway; Mitophagy; Endocytosis; Axon guidance; VEGF signaling pathway; Focal adhesion; Adherens junction; Tight junction; Gap junction; Platelet activation; Neutrophil extracellular trap formation; C-type lectin receptor signaling pathway; GABAergic synapse; Inflam…	Androgen receptor signaling pathway; Angiogenesis; Integrin-mediated cell adhesion; RANKL/RANK signaling pathway; Thyroid stimulating hormone (TSH) signaling pathway; Leptin signaling pathway; Follicle stimulating hormone (FSH) signaling pathway; Prolactin signaling pathway; Microtubule cytoskeleton regulation; Thymic stromal lymphopoietin (TSLP) signaling pathway; Glioblastoma signaling pathways…	G alpha (i) signalling events; G alpha (s) signalling events; Extra-nuclear estrogen signaling; GPER1 signaling; Signaling by BRAF and RAF1 fusions; Regulation of RUNX3 expression and activity; RHOU GTPase cycle; PIP3 activates AKT signaling; Constitutive Signaling by Aberrant PI3K in Cancer; PI5P, PP2A and IER3 Regulate PI3K/AKT Signaling; DCC mediated attractive signaling; Downstream signal tra…	126	0							SRC	190.9	34	75.1	75.3	131.58	109.76	High	Peak Found	Peak Found	High	Peak Found	Peak Found	Not Found	Peak Found	Not Found
	Checked	Confidence	Annotated Sequence	Modifications	Qvality PEP	Qvality q-value	# Protein Groups	# Proteins	# PSMs	Master Protein Accessions	Positions in Master Proteins	Modifications in Master Proteins	Master Protein Descriptions	# Missed Cleavages	Theo. MH+ [Da]	Abundance Ratio: (OE, Sample) / (KD, Sample)	Abundance Ratio: (KD, Sample) / (WT, Control)	Abundance Ratio: (OE, Sample) / (WT, Control)	Abundance Ratio Adj. P-Value: (OE, Sample) / (KD, Sample)	Abundance Ratio Adj. P-Value: (KD, Sample) / (WT, Control)	Abundance Ratio Adj. P-Value: (OE, Sample) / (WT, Control)	Abundance Ratio Variability [%]: (OE, Sample) / (KD, Sample)	Abundance Ratio Variability [%]: (KD, Sample) / (WT, Control)	Abundance Ratio Variability [%]: (OE, Sample) / (WT, Control)	Abundances (Grouped): KD, Sample	Abundances (Grouped): OE, Sample	Abundances (Grouped): WT, Control	Abundances (Grouped) CV [%]: KD, Sample	Abundances (Grouped) CV [%]: OE, Sample	Abundances (Grouped) CV [%]: WT, Control	Quan Info	Found in Sample: [S1] F1: Sample, KD	Found in Sample: [S2] F2: Sample, KD	Found in Sample: [S3] F3: Sample, KD	Found in Sample: [S4] F4: Sample, KD	Found in Sample: [S5] F5: Sample, OE	Found in Sample: [S6] F6: Sample, OE	Found in Sample: [S7] F7: Sample, OE	Found in Sample: [S8] F8: Sample, OE	Found in Sample: [S9] F9: Control, WT	Found in Sample: [S10] F10: Control, WT	Found in Sample: [S11] F11: Control, WT	Found in Sample: [S12] F12: Control, WT	Confidence (by Search Engine): Sequest HT	Percolator q-Value (by Search Engine): Sequest HT	Percolator PEP (by Search Engine): Sequest HT	XCorr (by Search Engine): Sequest HT	Top Apex RT [min]
	TRUE	High	[R].LIEDNEYTAR.[EQ]	1xPhospho [T8(99.7)]	0.00156682	0.000173317	1	4	3	P06241	P06241 [414-423]	P06241 1xPhospho [T421(99.7)]	Tyrosine-protein kinase Fyn OS=Homo sapiens OX=9606 GN=FYN PE=1 SV=3	0	1303.56	0.272	2.533	0.971	0.906194	0.388259	0.999965	109.26	182.6	128.5	190.9	34	75.1	75.3	131.58	109.76		High	Peak Found	Peak Found	High	Peak Found	Peak Found	Not Found	Peak Found	Not Found	Not Found	Peak Found	High	High	2.653e-05	2.442e-05	2.19	37.58
FALSE	High	Master Protein	Q9Y446	Plakophilin-3 OS=Homo sapiens OX=9606 GN=PKP3 PE=1 SV=1	0	10.766	2	1	9	1	797	87	9.32	38.55	1	cell adhesion;cell organization and biogenesis;other biological processes	plasma membrane;other membranes;nucleus;other cell component	other molecular function	Pf00514	11187	ENSG00000184363	F8J390; hsa:11187; Q53EX8; Q9Y446			Formation of the cornified envelope	2	0							PKP3	131.2	79.1	89.7	27.48	12.25	25.46	High	High	High	Peak Found	High	High	High	High	Peak Found
	Checked	Confidence	Annotated Sequence	Modifications	Qvality PEP	Qvality q-value	# Protein Groups	# Proteins	# PSMs	Master Protein Accessions	Positions in Master Proteins	Modifications in Master Proteins	Master Protein Descriptions	# Missed Cleavages	Theo. MH+ [Da]	Abundance Ratio: (OE, Sample) / (KD, Sample)	Abundance Ratio: (KD, Sample) / (WT, Control)	Abundance Ratio: (OE, Sample) / (WT, Control)	Abundance Ratio Adj. P-Value: (OE, Sample) / (KD, Sample)	Abundance Ratio Adj. P-Value: (KD, Sample) / (WT, Control)	Abundance Ratio Adj. P-Value: (OE, Sample) / (WT, Control)	Abundance Ratio Variability [%]: (OE, Sample) / (KD, Sample)	Abundance Ratio Variability [%]: (KD, Sample) / (WT, Control)	Abundance Ratio Variability [%]: (OE, Sample) / (WT, Control)	Abundances (Grouped): KD, Sample	Abundances (Grouped): OE, Sample	Abundances (Grouped): WT, Control	Abundances (Grouped) CV [%]: KD, Sample	Abundances (Grouped) CV [%]: OE, Sample	Abundances (Grouped) CV [%]: WT, Control	Quan Info	Found in Sample: [S1] F1: Sample, KD	Found in Sample: [S2] F2: Sample, KD	Found in Sample: [S3] F3: Sample, KD	Found in Sample: [S4] F4: Sample, KD	Found in Sample: [S5] F5: Sample, OE	Found in Sample: [S6] F6: Sample, OE	Found in Sample: [S7] F7: Sample, OE	Found in Sample: [S8] F8: Sample, OE	Found in Sample: [S9] F9: Control, WT	Found in Sample: [S10] F10: Control, WT	Found in Sample: [S11] F11: Control, WT	Found in Sample: [S12] F12: Control, WT	Confidence (by Search Engine): Sequest HT	Percolator q-Value (by Search Engine): Sequest HT	Percolator PEP (by Search Engine): Sequest HT	XCorr (by Search Engine): Sequest HT	Top Apex RT [min]
	FALSE	High	[R].LSSGFDDIDLPSAVK.[Y]	1xPhospho [S3(100)]	5.42731e-08	0.000173317	1	1	9	Q9Y446	Q9Y446 [312-326]	Q9Y446 1xPhospho [S314(100)]	Plakophilin-3 OS=Homo sapiens OX=9606 GN=PKP3 PE=1 SV=1	0	1643.76	0.603	1.426	0.883	0.990874	0.989753	0.999965	26.49	40.75	25.12	131.2	79.1	89.7	27.48	12.25	25.46		High	High	High	Peak Found	High	High	High	High	Peak Found	Peak Found	High	High	High	2.653e-05	1.715e-11	4.7	77.87
FALSE	High	Master Protein	Q9BZL6	Serine/threonine-protein kinase D2 OS=Homo sapiens OX=9606 GN=PRKD2 PE=1 SV=3	0	10.847	2	1	7	1	878	96.7	6.84	28.77	1	cell adhesion;protein metabolism;other metabolic processes;developmental processes;signal transduction;other biological processes	plasma membrane;other membranes;cytosol;ER/Golgi;nucleus;other cell component	kinase activity;other molecular function	Pf00069, Pf00130	25865	ENSG00000105287	B4DTS2; hsa:25865; M0QZW1; M0R2R2; Q8NCK8; Q8TB08; Q9BZL6; Q9P0T6; Q9Y3X8	Rap1 signaling pathway; Aldosterone synthesis and secretion; Chemical carcinogenesis	VEGFA-VEGFR2 signaling pathway; Gastrin signaling pathway	Sphingolipid de novo biosynthesis	6	0							PRKD2	97	126.2	76.8	34.5	34.9	23.43	High	Peak Found	High	Peak Found	High	High	Peak Found	Peak Found	Peak Found
	Checked	Confidence	Annotated Sequence	Modifications	Qvality PEP	Qvality q-value	# Protein Groups	# Proteins	# PSMs	Master Protein Accessions	Positions in Master Proteins	Modifications in Master Proteins	Master Protein Descriptions	# Missed Cleavages	Theo. MH+ [Da]	Abundance Ratio: (OE, Sample) / (KD, Sample)	Abundance Ratio: (KD, Sample) / (WT, Control)	Abundance Ratio: (OE, Sample) / (WT, Control)	Abundance Ratio Adj. P-Value: (OE, Sample) / (KD, Sample)	Abundance Ratio Adj. P-Value: (KD, Sample) / (WT, Control)	Abundance Ratio Adj. P-Value: (OE, Sample) / (WT, Control)	Abundance Ratio Variability [%]: (OE, Sample) / (KD, Sample)	Abundance Ratio Variability [%]: (KD, Sample) / (WT, Control)	Abundance Ratio Variability [%]: (OE, Sample) / (WT, Control)	Abundances (Grouped): KD, Sample	Abundances (Grouped): OE, Sample	Abundances (Grouped): WT, Control	Abundances (Grouped) CV [%]: KD, Sample	Abundances (Grouped) CV [%]: OE, Sample	Abundances (Grouped) CV [%]: WT, Control	Quan Info	Found in Sample: [S1] F1: Sample, KD	Found in Sample: [S2] F2: Sample, KD	Found in Sample: [S3] F3: Sample, KD	Found in Sample: [S4] F4: Sample, KD	Found in Sample: [S5] F5: Sample, OE	Found in Sample: [S6] F6: Sample, OE	Found in Sample: [S7] F7: Sample, OE	Found in Sample: [S8] F8: Sample, OE	Found in Sample: [S9] F9: Control, WT	Found in Sample: [S10] F10: Control, WT	Found in Sample: [S11] F11: Control, WT	Found in Sample: [S12] F12: Control, WT	Confidence (by Search Engine): Sequest HT	Percolator q-Value (by Search Engine): Sequest HT	Percolator PEP (by Search Engine): Sequest HT	XCorr (by Search Engine): Sequest HT	Top Apex RT [min]
	FALSE	High	[R].SVVGTPAYLAPEVLLNQGYNR.[S]	1xPhospho [S1(100)]	5.35049e-06	0.000173317	1	1	7	Q9BZL6	Q9BZL6 [710-730]	Q9BZL6 1xPhospho [S710(100)]	Serine/threonine-protein kinase D2 OS=Homo sapiens OX=9606 GN=PRKD2 PE=1 SV=3	0	2341.16	1.193	1.262	1.569	0.564563	0.994079	0.393556	40.68	32.49	47.2	97	126.2	76.8	34.5	34.9	23.43		High	Peak Found	High	Peak Found	High	High	Peak Found	Peak Found	Peak Found	High	High	High	High	2.653e-05	9.625e-09	4.95	84.69
TRUE	High	Master Protein	Q15025	TNFAIP3-interacting protein 1 OS=Homo sapiens OX=9606 GN=TNIP1 PE=1 SV=2	0	23.521	13	3	10	3	636	71.8	6.62	38.85	3	cell adhesion;protein metabolism;other metabolic processes;stress response;signal transduction;other biological processes	cytosol;nucleus	other molecular function		10318	ENSG00000145901	A4F1W8; A4F1W9; A4F1X2; A4F1X4; A4F1X5; A4F1X6; A4F1X7; A4F1X9; B7Z699; E7EPY1; E7ET96; hsa:10318; O76008; Q05KP3; Q05KP4; Q15025; Q6N077; Q96EL9; Q99833; Q9H1J3	Shigellosis	RAC1/PAK1/p38/MMP2 pathway	Ovarian tumor domain proteases	3	0							TNIP1	127.9	80.8	91.3	27.51	45.36	25.23	Peak Found	High	Peak Found	Peak Found	High	High	Peak Found	High	Peak Found
	Checked	Confidence	Annotated Sequence	Modifications	Qvality PEP	Qvality q-value	# Protein Groups	# Proteins	# PSMs	Master Protein Accessions	Positions in Master Proteins	Modifications in Master Proteins	Master Protein Descriptions	# Missed Cleavages	Theo. MH+ [Da]	Abundance Ratio: (OE, Sample) / (KD, Sample)	Abundance Ratio: (KD, Sample) / (WT, Control)	Abundance Ratio: (OE, Sample) / (WT, Control)	Abundance Ratio Adj. P-Value: (OE, Sample) / (KD, Sample)	Abundance Ratio Adj. P-Value: (KD, Sample) / (WT, Control)	Abundance Ratio Adj. P-Value: (OE, Sample) / (WT, Control)	Abundance Ratio Variability [%]: (OE, Sample) / (KD, Sample)	Abundance Ratio Variability [%]: (KD, Sample) / (WT, Control)	Abundance Ratio Variability [%]: (OE, Sample) / (WT, Control)	Abundances (Grouped): KD, Sample	Abundances (Grouped): OE, Sample	Abundances (Grouped): WT, Control	Abundances (Grouped) CV [%]: KD, Sample	Abundances (Grouped) CV [%]: OE, Sample	Abundances (Grouped) CV [%]: WT, Control	Quan Info	Found in Sample: [S1] F1: Sample, KD	Found in Sample: [S2] F2: Sample, KD	Found in Sample: [S3] F3: Sample, KD	Found in Sample: [S4] F4: Sample, KD	Found in Sample: [S5] F5: Sample, OE	Found in Sample: [S6] F6: Sample, OE	Found in Sample: [S7] F7: Sample, OE	Found in Sample: [S8] F8: Sample, OE	Found in Sample: [S9] F9: Control, WT	Found in Sample: [S10] F10: Control, WT	Found in Sample: [S11] F11: Control, WT	Found in Sample: [S12] F12: Control, WT	Confidence (by Search Engine): Sequest HT	Percolator q-Value (by Search Engine): Sequest HT	Percolator PEP (by Search Engine): Sequest HT	XCorr (by Search Engine): Sequest HT	Top Apex RT [min]
	TRUE	High	[K].ALEEALSIQTPPSSPPTAFGSPEGAGALLR.[K]	3xPhospho [S7(99.7); S21(99.9); S/T]	3.77677e-07	0.000173317	1	1	5	Q15025	Q15025 [422-451]	Q15025 3xPhospho [S428(99.7); S442(99.9); S/T]	TNFAIP3-interacting protein 1 OS=Homo sapiens OX=9606 GN=TNIP1 PE=1 SV=2	0	3204.43	6.035	1.382	10.111	4.10399e-05	0.982811	3.3417e-12	33.42	117.59	113.3	42.6	234.4	22.9	39.67	18.23	126.15		Not Found	Not Found	Not Found	Not Found	High	High	Peak Found	High	Not Found	Not Found	Peak Found	High	High	2.653e-05	2.498e-10	5.99	96.66
	FALSE	High	[K].ALEEALSIQTPPSSPPTAFGSPEGAGALLR.[K]	2xPhospho [S7(98.8); S/T]	7.68116e-05	0.000173317	1	1	1	Q15025	Q15025 [422-451]	Q15025 2xPhospho [S428(98.8); S/T]	TNFAIP3-interacting protein 1 OS=Homo sapiens OX=9606 GN=TNIP1 PE=1 SV=2	0	3124.46	0.975	1.015	1.152	0.75369	0.982811	0.644144	109.64	104.11	126.96	91.8	111.5	96.7	73.01	116.35	93.27		Peak Found	Peak Found	Not Found	Not Found	Peak Found	Not Found	Peak Found	Not Found	Not Found	Not Found	Peak Found	High	High	2.653e-05	3.81e-07	4.51	88.73
	FALSE	High	[K].DNELLPPPSPSLGSFDPLAELTGK.[D]	1xPhospho [S9(81.5)]	0.0023176	0.000173317	1	1	2	Q15025	Q15025 [69-92]	Q15025 1xPhospho [S77(81.5)]	TNFAIP3-interacting protein 1 OS=Homo sapiens OX=9606 GN=TNIP1 PE=1 SV=2	0	2574.24	0.268	0.777	0.184	0.98384	0.982811	0.0801019	116.7	79.51	114.12	118.1	28	153.9	74.65	115.41	15.89		Peak Found	High	Not Found	Peak Found	Not Found	Not Found	Not Found	Not Found	Not Found	Not Found	High	Not Found	High	2.653e-05	4.185e-05	1.82	94.75
	FALSE	High	[R].NPNQSSQVMDPPTARPTEPESPKNDR.[E]	1xOxidation [M9]; 1xPhospho [T/S]	0.0198069	0.000750814	1	1	2	Q15025	Q15025 [607-632]		TNFAIP3-interacting protein 1 OS=Homo sapiens OX=9606 GN=TNIP1 PE=1 SV=2	1	2988.32	0.697	1.381	0.965	0.98384	0.999923	0.999965	21.96	22.84	13.66	123.9	86.4	89.7	25.56	7.74	11.28		Peak Found	Peak Found	Peak Found	Peak Found	High	High	Peak Found	Peak Found	Peak Found	Peak Found	Peak Found	Peak Found	High	0.0001268	0.0007564	2.83	38.29
FALSE	Medium	Master Protein	Q9P1Y5	Calmodulin-regulated spectrin-associated protein 3 OS=Homo sapiens OX=9606 GN=CAMSAP3 PE=1 SV=2	0.021	1.866	1	1	5	1	1249	134.7	8.35	6.09	1	cell adhesion;cell organization and biogenesis;transport;developmental processes;other biological processes	cytoskeleton;nucleus;other cell component	cytoskeletal activity;other molecular function	Pf08683, Pf11971, Pf17095	57662	ENSG00000076826	hsa:57662; Q8NDF1; Q9P1Y5				0	0							CAMSAP3	131.7	66.3	102	13.47	8.35	13.51	Peak Found	Peak Found	Peak Found	Peak Found	High	High	Peak Found	High	Peak Found
	Checked	Confidence	Annotated Sequence	Modifications	Qvality PEP	Qvality q-value	# Protein Groups	# Proteins	# PSMs	Master Protein Accessions	Positions in Master Proteins	Modifications in Master Proteins	Master Protein Descriptions	# Missed Cleavages	Theo. MH+ [Da]	Abundance Ratio: (OE, Sample) / (KD, Sample)	Abundance Ratio: (KD, Sample) / (WT, Control)	Abundance Ratio: (OE, Sample) / (WT, Control)	Abundance Ratio Adj. P-Value: (OE, Sample) / (KD, Sample)	Abundance Ratio Adj. P-Value: (KD, Sample) / (WT, Control)	Abundance Ratio Adj. P-Value: (OE, Sample) / (WT, Control)	Abundance Ratio Variability [%]: (OE, Sample) / (KD, Sample)	Abundance Ratio Variability [%]: (KD, Sample) / (WT, Control)	Abundance Ratio Variability [%]: (OE, Sample) / (WT, Control)	Abundances (Grouped): KD, Sample	Abundances (Grouped): OE, Sample	Abundances (Grouped): WT, Control	Abundances (Grouped) CV [%]: KD, Sample	Abundances (Grouped) CV [%]: OE, Sample	Abundances (Grouped) CV [%]: WT, Control	Quan Info	Found in Sample: [S1] F1: Sample, KD	Found in Sample: [S2] F2: Sample, KD	Found in Sample: [S3] F3: Sample, KD	Found in Sample: [S4] F4: Sample, KD	Found in Sample: [S5] F5: Sample, OE	Found in Sample: [S6] F6: Sample, OE	Found in Sample: [S7] F7: Sample, OE	Found in Sample: [S8] F8: Sample, OE	Found in Sample: [S9] F9: Control, WT	Found in Sample: [S10] F10: Control, WT	Found in Sample: [S11] F11: Control, WT	Found in Sample: [S12] F12: Control, WT	Confidence (by Search Engine): Sequest HT	Percolator q-Value (by Search Engine): Sequest HT	Percolator PEP (by Search Engine): Sequest HT	XCorr (by Search Engine): Sequest HT	Top Apex RT [min]
	FALSE	High	[K].DLPDGHAASPR.[G]	1xPhospho [S9(100)]	0.135943	0.00708618	1	1	5	Q9P1Y5	Q9P1Y5 [326-336]	Q9P1Y5 1xPhospho [S334(100)]	Calmodulin-regulated spectrin-associated protein 3 OS=Homo sapiens OX=9606 GN=CAMSAP3 PE=1 SV=2	0	1215.52	0.521	1.229	0.649	0.988275	0.982811	0.999965	17.36	16.97	12.62	131.7	66.3	102	13.47	8.35	13.51		Peak Found	Peak Found	Peak Found	Peak Found	High	High	Peak Found	High	Peak Found	Peak Found	High	High	High	0.001208	0.01361	2.21	31.54
TRUE	High	Master Protein	Q13017	Rho GTPase-activating protein 5 OS=Homo sapiens OX=9606 GN=ARHGAP5 PE=1 SV=2	0	39.097	5	5	25	5	1502	172.4	6.62	65.95	5	cell adhesion;cell organization and biogenesis;signal transduction;other biological processes	plasma membrane;other membranes;cytosol;ER/Golgi;other cell component	enzyme regulator activity;other molecular function	Pf00071, Pf00620, Pf01846, Pf16512, Pf19518	394	ENSG00000100852	A1L375; A1L376; A8KAA1; D3DS89; D3DS90; hsa:394; Q05BE8; Q05BU8; Q13017; Q59ER0; Q6DHZ3	Focal adhesion; Leukocyte transendothelial migration	Focal adhesion	CDC42 GTPase cycle; RAC1 GTPase cycle; RND1 GTPase cycle; RHOC GTPase cycle; RND2 GTPase cycle; RHOA GTPase cycle; RHOQ GTPase cycle; RHOG GTPase cycle; RAC3 GTPase cycle; RHOB GTPase cycle; RHOD GTPase cycle; RHOJ GTPase cycle; RHOF GTPase cycle; RND3 GTPase cycle	17	0							ARHGAP5	98.6	107.4	94	16.14	8.39	22.97	High	High	High	Peak Found	High	High	High	High	High
	Checked	Confidence	Annotated Sequence	Modifications	Qvality PEP	Qvality q-value	# Protein Groups	# Proteins	# PSMs	Master Protein Accessions	Positions in Master Proteins	Modifications in Master Proteins	Master Protein Descriptions	# Missed Cleavages	Theo. MH+ [Da]	Abundance Ratio: (OE, Sample) / (KD, Sample)	Abundance Ratio: (KD, Sample) / (WT, Control)	Abundance Ratio: (OE, Sample) / (WT, Control)	Abundance Ratio Adj. P-Value: (OE, Sample) / (KD, Sample)	Abundance Ratio Adj. P-Value: (KD, Sample) / (WT, Control)	Abundance Ratio Adj. P-Value: (OE, Sample) / (WT, Control)	Abundance Ratio Variability [%]: (OE, Sample) / (KD, Sample)	Abundance Ratio Variability [%]: (KD, Sample) / (WT, Control)	Abundance Ratio Variability [%]: (OE, Sample) / (WT, Control)	Abundances (Grouped): KD, Sample	Abundances (Grouped): OE, Sample	Abundances (Grouped): WT, Control	Abundances (Grouped) CV [%]: KD, Sample	Abundances (Grouped) CV [%]: OE, Sample	Abundances (Grouped) CV [%]: WT, Control	Quan Info	Found in Sample: [S1] F1: Sample, KD	Found in Sample: [S2] F2: Sample, KD	Found in Sample: [S3] F3: Sample, KD	Found in Sample: [S4] F4: Sample, KD	Found in Sample: [S5] F5: Sample, OE	Found in Sample: [S6] F6: Sample, OE	Found in Sample: [S7] F7: Sample, OE	Found in Sample: [S8] F8: Sample, OE	Found in Sample: [S9] F9: Control, WT	Found in Sample: [S10] F10: Control, WT	Found in Sample: [S11] F11: Control, WT	Found in Sample: [S12] F12: Control, WT	Confidence (by Search Engine): Sequest HT	Percolator q-Value (by Search Engine): Sequest HT	Percolator PEP (by Search Engine): Sequest HT	XCorr (by Search Engine): Sequest HT	Top Apex RT [min]
	TRUE	High	[R].RTHSDASDDEAFTTSK.[T]	2xPhospho [S4(98.1); S7(99.9)]	0.000744865	0.000173317	1	1	3	Q13017	Q13017 [1170-1185]	Q13017 2xPhospho [S1173(98.1); S1176(99.9)]	Rho GTPase-activating protein 5 OS=Homo sapiens OX=9606 GN=ARHGAP5 PE=1 SV=2	1	1927.71	20.057	0.096	1.862	1.25552e-06	7.91735e-06	0.170148	82.91	94.9	61.78	8.4	195.5	96.1	75.79	34.23	60.92		Not Found	Not Found	Not Found	Not Found	High	High	Peak Found	High	Peak Found	Not Found	Peak Found	Peak Found	High	2.653e-05	8.756e-06	2.52	35.56
	TRUE	High	[R].THSDASDDEAFTTSK.[T]	2xPhospho [S3(100); S6(100)]	1.40209e-05	0.000173317	1	1	7	Q13017	Q13017 [1171-1185]	Q13017 2xPhospho [S1173(100); S1176(100)]	Rho GTPase-activating protein 5 OS=Homo sapiens OX=9606 GN=ARHGAP5 PE=1 SV=2	0	1771.61	16.839	0.128	2.158	4.50222e-06	2.99339e-06	0.0604522	51.64	75.53	73.1	11.9	195	93.1	40.82	7.04	64.1		Not Found	Not Found	Not Found	Not Found	High	High	Peak Found	High	Peak Found	Peak Found	Peak Found	High	High	2.653e-05	3.66e-08	3.49	41.01
	FALSE	High	[K].GGIDNPAITSDQELDDKK.[M]	1xPhospho [S10(99)]	4.07467e-06	0.000173317	1	1	7	Q13017	Q13017 [1209-1226]	Q13017 1xPhospho [S1218(99)]	Rho GTPase-activating protein 5 OS=Homo sapiens OX=9606 GN=ARHGAP5 PE=1 SV=2	1	1995.89	0.527	1.375	0.749	0.989268	0.999923	0.999965	17.4	16.28	17.99	134.2	71.2	94.5	16.1	4.84	15.2		High	High	Peak Found	Peak Found	Peak Found	High	Peak Found	High	Peak Found	High	High	High	High	2.653e-05	6.612e-09	4.32	52.49
	FALSE	High	[K].GGIDNPAITSDQELDDK.[K]	1xPhospho [S10(99.8)]	0.00018462	0.000173317	1	1	4	Q13017	Q13017 [1209-1225]	Q13017 1xPhospho [S1218(99.8)]	Rho GTPase-activating protein 5 OS=Homo sapiens OX=9606 GN=ARHGAP5 PE=1 SV=2	0	1867.8	1.003	1.015	1.024	0.613953	0.982811	0.791744	23.74	15	16.31	103.2	96	100.7	16.14	13.99	14.11		Peak Found	Peak Found	High	Peak Found	Peak Found	Peak Found	Peak Found	Peak Found	High	Peak Found	High	High	High	2.653e-05	1.283e-06	3.71	61.82
	TRUE	High	[R].DCFPYNNYPDSDDDTEAPPPYSPIGDDVQLLPTPSDR.[S]	1xCarbamidomethyl [C2]; 2xPhospho [S22(87.3); S/T/Y]	0.0270867	0.00102204	1	1	4	Q13017	Q13017 [971-1007]	Q13017 2xPhospho [S992(87.3); S/T/Y]	Rho GTPase-activating protein 5 OS=Homo sapiens OX=9606 GN=ARHGAP5 PE=1 SV=2	0	4342.74	3.413	0.625	1.776	0.0034222	0.982811	0.0866976	80.44	76.74	71.77	43.8	165.8	90.4	71.47	35.37	53.13		Not Found	Not Found	Not Found	Not Found	High	High	High	High	Not Found	Not Found	Not Found	Peak Found	High	0.0001968	0.001159	2.47	93.54
FALSE	High	Master Protein	P56945	Breast cancer anti-estrogen resistance protein 1 OS=Homo sapiens OX=9606 GN=BCAR1 PE=1 SV=2	0	11.203	7	2	13	2	870	93.3	5.67	35.04	2	cell adhesion;cell organization and biogenesis;signal transduction;other biological processes	other membranes;cytosol;cytoskeleton;other cell component	other molecular function	Pf00018, Pf08824, Pf12026	9564	ENSG00000050820	B3KWD7; B4DEV4; B4DGB5; B4DIW5; B7Z7X7; E9PCL5; E9PCV2; F5GXA2; F5GXV6; F5H7Z0; F8WA69; hsa:9564; P56945; Q6QEF7	Rap1 signaling pathway; Chemokine signaling pathway; Focal adhesion; Leukocyte transendothelial migration; Regulation of actin cytoskeleton; Growth hormone synthesis, secretion and action; Bacterial invasion of epithelial cells; Shigellosis; Yersinia infection; Human cytomegalovirus infection	Integrin-mediated cell adhesion; Focal adhesion; TGF-beta signaling pathway; VEGFA-VEGFR2 signaling pathway; Chemokine signaling pathway; miR-509-3p alteration of YAP1/ECM axis; EGF/EGFR signaling pathway; Gastrin signaling pathway; Regulation of actin cytoskeleton; GDNF signaling	VEGFA-VEGFR2 Pathway; Downstream signal transduction; PTK6 Regulates RHO GTPases, RAS GTPase and MAP kinases; p130Cas linkage to MAPK signaling for integrins	24	0							BCAR1	148.4	76.1	75.5	26.35	27.21	26.89	High	High	High	Peak Found	High	High	Peak Found	High	Peak Found
	Checked	Confidence	Annotated Sequence	Modifications	Qvality PEP	Qvality q-value	# Protein Groups	# Proteins	# PSMs	Master Protein Accessions	Positions in Master Proteins	Modifications in Master Proteins	Master Protein Descriptions	# Missed Cleavages	Theo. MH+ [Da]	Abundance Ratio: (OE, Sample) / (KD, Sample)	Abundance Ratio: (KD, Sample) / (WT, Control)	Abundance Ratio: (OE, Sample) / (WT, Control)	Abundance Ratio Adj. P-Value: (OE, Sample) / (KD, Sample)	Abundance Ratio Adj. P-Value: (KD, Sample) / (WT, Control)	Abundance Ratio Adj. P-Value: (OE, Sample) / (WT, Control)	Abundance Ratio Variability [%]: (OE, Sample) / (KD, Sample)	Abundance Ratio Variability [%]: (KD, Sample) / (WT, Control)	Abundance Ratio Variability [%]: (OE, Sample) / (WT, Control)	Abundances (Grouped): KD, Sample	Abundances (Grouped): OE, Sample	Abundances (Grouped): WT, Control	Abundances (Grouped) CV [%]: KD, Sample	Abundances (Grouped) CV [%]: OE, Sample	Abundances (Grouped) CV [%]: WT, Control	Quan Info	Found in Sample: [S1] F1: Sample, KD	Found in Sample: [S2] F2: Sample, KD	Found in Sample: [S3] F3: Sample, KD	Found in Sample: [S4] F4: Sample, KD	Found in Sample: [S5] F5: Sample, OE	Found in Sample: [S6] F6: Sample, OE	Found in Sample: [S7] F7: Sample, OE	Found in Sample: [S8] F8: Sample, OE	Found in Sample: [S9] F9: Control, WT	Found in Sample: [S10] F10: Control, WT	Found in Sample: [S11] F11: Control, WT	Found in Sample: [S12] F12: Control, WT	Confidence (by Search Engine): Sequest HT	Percolator q-Value (by Search Engine): Sequest HT	Percolator PEP (by Search Engine): Sequest HT	XCorr (by Search Engine): Sequest HT	Top Apex RT [min]
	TRUE	High	[R].TPLVLAAPPPDSPPAEDVYDVPPPAPDLYDVPPGLR.[R]	1xPhospho [S12(97.2)]	0.000669777	0.000173317	1	1	10	P56945	P56945 [344-379]	P56945 1xPhospho [S355(97.2)]	Breast cancer anti-estrogen resistance protein 1 OS=Homo sapiens OX=9606 GN=BCAR1 PE=1 SV=2	0	3827.88	1.088	1.436	1.859	0.622452	0.996719	0.0544717	67.83	125.9	104.23	116.7	126.9	56.4	80.56	35.33	84.85		Peak Found	High	Peak Found	Peak Found	High	High	Peak Found	High	Peak Found	Not Found	High	Peak Found	High	2.653e-05	7.546e-06	3.06	87.56
	TRUE	High	[K].AQQGLYQVPGPSPQFQSPPAK.[Q]	1xPhospho [S17(100)]	0.000135106	0.000173317	1	1	3	P56945	P56945 [123-143]	P56945 1xPhospho [S139(100)]	Breast cancer anti-estrogen resistance protein 1 OS=Homo sapiens OX=9606 GN=BCAR1 PE=1 SV=2	0	2305.1	0.331	2.032	0.77	0.980641	0.733638	0.999965	37.35	18.05	53.19	162.7	55.2	82.1	6.52	54.53	22.51		High	Peak Found	High	Peak Found	Peak Found	Peak Found	Peak Found	Not Found	Peak Found	High	Peak Found	Peak Found	High	2.653e-05	8.308e-07	4.5	70.96
FALSE	High	Master Protein	P16070	CD44 antigen OS=Homo sapiens OX=9606 GN=CD44 PE=1 SV=3	0	26.534	5	3	36	3	742	81.5	5.33	110.53	3	cell adhesion;other metabolic processes;stress response;developmental processes;signal transduction;other biological processes	plasma membrane;other membranes;cytosol;ER/Golgi;other cell component	other molecular function	Pf00193	960	ENSG00000026508	A5YRN9; B6EAT9; D3DR12; D3DR13; hsa:960; O95370; P16070; P22511; Q04858; Q13419; Q13957; Q13958; Q13959; Q13960; Q13961; Q13967; Q13968; Q13980; Q15861; Q16064; Q16065; Q16066; Q16208; Q16522; Q86T72; Q86Z27; Q8N694; Q92493; Q96J24; Q9H5A5; Q9UC28; Q9UC29; Q9UC30; Q9UCB0; Q9UJ36	ECM-receptor interaction; Hematopoietic cell lineage; Shigellosis; Epstein-Barr virus infection; Proteoglycans in cancer; MicroRNAs in cancer	Hepatitis C and hepatocellular carcinoma; Wnt signaling pathway and pluripotency; Hippo-Merlin signaling dysregulation; Gastrin signaling pathway; Malignant pleural mesothelioma; CCL18 signaling pathway	Neutrophil degranulation; Cell surface interactions at the vascular wall; Degradation of the extracellular matrix; Integrin cell surface interactions; Interferon gamma signaling; Hyaluronan uptake and degradation	18	0							CD44	141.4	49.7	109	24.91	11.68	16.89	High	High	High	High	High	High	Peak Found	High	Peak Found
	Checked	Confidence	Annotated Sequence	Modifications	Qvality PEP	Qvality q-value	# Protein Groups	# Proteins	# PSMs	Master Protein Accessions	Positions in Master Proteins	Modifications in Master Proteins	Master Protein Descriptions	# Missed Cleavages	Theo. MH+ [Da]	Abundance Ratio: (OE, Sample) / (KD, Sample)	Abundance Ratio: (KD, Sample) / (WT, Control)	Abundance Ratio: (OE, Sample) / (WT, Control)	Abundance Ratio Adj. P-Value: (OE, Sample) / (KD, Sample)	Abundance Ratio Adj. P-Value: (KD, Sample) / (WT, Control)	Abundance Ratio Adj. P-Value: (OE, Sample) / (WT, Control)	Abundance Ratio Variability [%]: (OE, Sample) / (KD, Sample)	Abundance Ratio Variability [%]: (KD, Sample) / (WT, Control)	Abundance Ratio Variability [%]: (OE, Sample) / (WT, Control)	Abundances (Grouped): KD, Sample	Abundances (Grouped): OE, Sample	Abundances (Grouped): WT, Control	Abundances (Grouped) CV [%]: KD, Sample	Abundances (Grouped) CV [%]: OE, Sample	Abundances (Grouped) CV [%]: WT, Control	Quan Info	Found in Sample: [S1] F1: Sample, KD	Found in Sample: [S2] F2: Sample, KD	Found in Sample: [S3] F3: Sample, KD	Found in Sample: [S4] F4: Sample, KD	Found in Sample: [S5] F5: Sample, OE	Found in Sample: [S6] F6: Sample, OE	Found in Sample: [S7] F7: Sample, OE	Found in Sample: [S8] F8: Sample, OE	Found in Sample: [S9] F9: Control, WT	Found in Sample: [S10] F10: Control, WT	Found in Sample: [S11] F11: Control, WT	Found in Sample: [S12] F12: Control, WT	Confidence (by Search Engine): Sequest HT	Percolator q-Value (by Search Engine): Sequest HT	Percolator PEP (by Search Engine): Sequest HT	XCorr (by Search Engine): Sequest HT	Top Apex RT [min]
	FALSE	High	[K].LVINSGNGAVEDR.[K]	1xPhospho [S5(100)]	6.29314e-05	0.000173317	1	1	4	P16070	P16070 [682-694]	P16070 1xPhospho [S686(100)]	CD44 antigen OS=Homo sapiens OX=9606 GN=CD44 PE=1 SV=3	0	1423.66	0.322	1.642	0.528	0.98384	0.982811	0.999965	28.33	30.09	24.81	155.4	49.8	94.8	25.28	11.21	21.84		High	High	High	Peak Found	Peak Found	Peak Found	Peak Found	Peak Found	Peak Found	Peak Found	High	Peak Found	High	2.653e-05	2.903e-07	3.63	50.25
	FALSE	High	[K].SQEMVHLVNK.[E]	1xOxidation [M4]; 1xPhospho [S1(100)]	0.00290377	0.000173317	1	1	15	P16070	P16070 [706-715]	P16070 1xPhospho [S706(100)]	CD44 antigen OS=Homo sapiens OX=9606 GN=CD44 PE=1 SV=3	0	1280.57	0.458	1.161	0.593	0.984183	0.982811	0.98763	16.7	36.45	23.85	135	61.8	103.2	19.55	5.7	25.52		High	High	High	Peak Found	High	High	Peak Found	High	Peak Found	High	High	High	High	2.653e-05	5.703e-05	3.64	34.05
	FALSE	High	[K].SQEMVHLVNK.[E]	1xPhospho [S1(100)]	0.00211205	0.000173317	1	1	11	P16070	P16070 [706-715]	P16070 1xPhospho [S706(100)]	CD44 antigen OS=Homo sapiens OX=9606 GN=CD44 PE=1 SV=3	0	1264.58	0.641	1.122	0.788	0.984183	0.982811	0.999965	16.56	18.16	16.82	122.3	76.3	101.4	13.2	11.69	12.34		High	High	High	Peak Found	High	High	Peak Found	High	Peak Found	High	High	High	High	2.653e-05	3.666e-05	3.62	47.27
	FALSE	High	[R].KPSGLNGEASKSQEMVHLVNK.[E]	1xPhospho [S12(99.6)]	0.00134498	0.000173317	1	1	1	P16070	P16070 [695-715]	P16070 1xPhospho [S706(99.6)]	CD44 antigen OS=Homo sapiens OX=9606 GN=CD44 PE=1 SV=3	1	2333.13	0.529	0.641	0.339	0.98384	0.675948	0.808197	106.84	108.91	82.48	88.6	46.9	164.5	109.57	68.17	25.35		Not Found	Not Found	High	Peak Found	Not Found	Not Found	Not Found	Not Found	Peak Found	Peak Found	Peak Found	Peak Found	High	2.653e-05	1.982e-05	4.47	56.54
	FALSE	High	[R].KPSGLNGEASKSQEMVHLVNK.[E]	1xOxidation [M15]; 1xPhospho [S12(96.6)]	0.00325018	0.000173317	1	1	5	P16070	P16070 [695-715]	P16070 1xPhospho [S706(96.6)]	CD44 antigen OS=Homo sapiens OX=9606 GN=CD44 PE=1 SV=3	1	2349.13	0.171	1.454	0.214	0.496432	0.989627	0.0774844	101.49	82.89	61.63	166.5	25.3	108.2	85.7	88.99	57.29		Peak Found	High	High	High	Not Found	Peak Found	Peak Found	Peak Found	Peak Found	Peak Found	High	High	High	2.653e-05	6.661e-05	4.12	46.83
TRUE	High	Master Protein	Q9NY61	Protein AATF OS=Homo sapiens OX=9606 GN=AATF PE=1 SV=1	0	20.143	8	3	12	3	560	63.1	4.94	32.87	3	cell adhesion;stress response;developmental processes;other biological processes	ER/Golgi;nucleus;other cell component	cytoskeletal activity;other molecular function	Pf08164, Pf13339	26574	ENSG00000275700; ENSG00000276072	A6NCJ6; B3KQ26; hsa:26574; Q9NY61; Q9P0A4; Q9UNX5			NRAGE signals death through JNK	1	0							AATF	18.8	263.8	17.3	24.71	19.28	96.92	High	High	High	Peak Found	High	High	Peak Found	High	Peak Found
	Checked	Confidence	Annotated Sequence	Modifications	Qvality PEP	Qvality q-value	# Protein Groups	# Proteins	# PSMs	Master Protein Accessions	Positions in Master Proteins	Modifications in Master Proteins	Master Protein Descriptions	# Missed Cleavages	Theo. MH+ [Da]	Abundance Ratio: (OE, Sample) / (KD, Sample)	Abundance Ratio: (KD, Sample) / (WT, Control)	Abundance Ratio: (OE, Sample) / (WT, Control)	Abundance Ratio Adj. P-Value: (OE, Sample) / (KD, Sample)	Abundance Ratio Adj. P-Value: (KD, Sample) / (WT, Control)	Abundance Ratio Adj. P-Value: (OE, Sample) / (WT, Control)	Abundance Ratio Variability [%]: (OE, Sample) / (KD, Sample)	Abundance Ratio Variability [%]: (KD, Sample) / (WT, Control)	Abundance Ratio Variability [%]: (OE, Sample) / (WT, Control)	Abundances (Grouped): KD, Sample	Abundances (Grouped): OE, Sample	Abundances (Grouped): WT, Control	Abundances (Grouped) CV [%]: KD, Sample	Abundances (Grouped) CV [%]: OE, Sample	Abundances (Grouped) CV [%]: WT, Control	Quan Info	Found in Sample: [S1] F1: Sample, KD	Found in Sample: [S2] F2: Sample, KD	Found in Sample: [S3] F3: Sample, KD	Found in Sample: [S4] F4: Sample, KD	Found in Sample: [S5] F5: Sample, OE	Found in Sample: [S6] F6: Sample, OE	Found in Sample: [S7] F7: Sample, OE	Found in Sample: [S8] F8: Sample, OE	Found in Sample: [S9] F9: Control, WT	Found in Sample: [S10] F10: Control, WT	Found in Sample: [S11] F11: Control, WT	Found in Sample: [S12] F12: Control, WT	Confidence (by Search Engine): Sequest HT	Percolator q-Value (by Search Engine): Sequest HT	Percolator PEP (by Search Engine): Sequest HT	XCorr (by Search Engine): Sequest HT	Top Apex RT [min]
	TRUE	High	[R].YLVDGTKPNAGSEEISSEDDELVEEK.[K]	3xPhospho [S12(100); S16(100); S17(100)]	0.000622591	0.000173317	1	1	3	Q9NY61	Q9NY61 [305-330]	Q9NY61 3xPhospho [S316(100); S320(100); S321(100)]	Protein AATF OS=Homo sapiens OX=9606 GN=AATF PE=1 SV=1	0	3093.21	100	0.46	100	8.2e-16	0.0141731	1.24141e-15	69.53	97.23	129.22	0.9	297.2	2	51.64	20.51	182.45		Not Found	Not Found	Not Found	Not Found	High	Peak Found	Peak Found	High	Not Found	Not Found	Not Found	High	High	2.653e-05	6.845e-06	4.68	76.5
	FALSE	High	[R].AGDRNSEDDGVVMTFSSVK.[V]	1xOxidation [M13]; 1xPhospho [S6(100)]	0.000288122	0.000173317	1	1	7	Q9NY61	Q9NY61 [198-216]	Q9NY61 1xPhospho [S203(100)]	Protein AATF OS=Homo sapiens OX=9606 GN=AATF PE=1 SV=1	1	2109.88	0.381	1.246	0.468	0.984183	0.989643	0.820537	37.86	16.14	36.95	137.6	51.9	110.4	9.2	37.17	19.89		High	High	High	Peak Found	Peak Found	Peak Found	Peak Found	Peak Found	Peak Found	Peak Found	High	High	High	2.653e-05	2.358e-06	2.78	61.65
	TRUE	High	[R].YLVDGTKPNAGSEEISSEDDELVEEK.[K]	2xPhospho [S16(98.4); S17(99.6)]	0.0374416	0.00141709	1	1	1	Q9NY61	Q9NY61 [305-330]	Q9NY61 2xPhospho [S320(98.4); S321(99.6)]	Protein AATF OS=Homo sapiens OX=9606 GN=AATF PE=1 SV=1	0	3013.25	59.07	0.137	10.699	3.0037e-07	4.63728e-10	1.12581e-08	94.43	135	140.56	4.6	270.2	25.3	76.85	55.73	137.32		Not Found	Not Found	Not Found	Not Found	Peak Found	Peak Found	Peak Found	High	Peak Found	Not Found	Not Found	Peak Found	High	0.0002446	0.001807	3.09	72.37
	TRUE	High	[R].YLVDGTKPNAGSEEISSEDDELVEEKK.[Q]	2xPhospho [S16(98.7); S17(98.7)]	0.0879657	0.00359822	1	1	1	Q9NY61	Q9NY61 [305-331]	Q9NY61 2xPhospho [S320(98.7); S321(98.7)]	Protein AATF OS=Homo sapiens OX=9606 GN=AATF PE=1 SV=1	1	3141.34	6.193	2.651	13.168	0.0028117	0.340933	5.56001e-11	78.98	118.95	132.77	34.4	247.6	18	107.93	34.78	146.98		Not Found	Not Found	Not Found	Peak Found	Peak Found	High	Peak Found	Peak Found	Not Found	Not Found	Not Found	Peak Found	High	0.0005626	0.006623	2.86	67.82
FALSE	High	Master Protein	Q69YQ0	Cytospin-A OS=Homo sapiens OX=9606 GN=SPECC1L PE=1 SV=3	0	24.514	4	3	27	3	1117	124.5	5.76	98.64	3	cell adhesion;cell cycle OR cell proliferation;cell organization and biogenesis;other biological processes	cytoskeleton;other cell component		Pf00307	23384	ENSG00000100014	B7Z758; F5H1H6; hsa:23384; O15081; Q69YQ0				0	0							SPECC1L	141.7	67	91.3	9.51	5.86	9.64	High	High	High	Peak Found	High	High	High	High	Peak Found
	Checked	Confidence	Annotated Sequence	Modifications	Qvality PEP	Qvality q-value	# Protein Groups	# Proteins	# PSMs	Master Protein Accessions	Positions in Master Proteins	Modifications in Master Proteins	Master Protein Descriptions	# Missed Cleavages	Theo. MH+ [Da]	Abundance Ratio: (OE, Sample) / (KD, Sample)	Abundance Ratio: (KD, Sample) / (WT, Control)	Abundance Ratio: (OE, Sample) / (WT, Control)	Abundance Ratio Adj. P-Value: (OE, Sample) / (KD, Sample)	Abundance Ratio Adj. P-Value: (KD, Sample) / (WT, Control)	Abundance Ratio Adj. P-Value: (OE, Sample) / (WT, Control)	Abundance Ratio Variability [%]: (OE, Sample) / (KD, Sample)	Abundance Ratio Variability [%]: (KD, Sample) / (WT, Control)	Abundance Ratio Variability [%]: (OE, Sample) / (WT, Control)	Abundances (Grouped): KD, Sample	Abundances (Grouped): OE, Sample	Abundances (Grouped): WT, Control	Abundances (Grouped) CV [%]: KD, Sample	Abundances (Grouped) CV [%]: OE, Sample	Abundances (Grouped) CV [%]: WT, Control	Quan Info	Found in Sample: [S1] F1: Sample, KD	Found in Sample: [S2] F2: Sample, KD	Found in Sample: [S3] F3: Sample, KD	Found in Sample: [S4] F4: Sample, KD	Found in Sample: [S5] F5: Sample, OE	Found in Sample: [S6] F6: Sample, OE	Found in Sample: [S7] F7: Sample, OE	Found in Sample: [S8] F8: Sample, OE	Found in Sample: [S9] F9: Control, WT	Found in Sample: [S10] F10: Control, WT	Found in Sample: [S11] F11: Control, WT	Found in Sample: [S12] F12: Control, WT	Confidence (by Search Engine): Sequest HT	Percolator q-Value (by Search Engine): Sequest HT	Percolator PEP (by Search Engine): Sequest HT	XCorr (by Search Engine): Sequest HT	Top Apex RT [min]
	FALSE	High	[R].KGSSGNASEVSVACLTER.[I]	1xCarbamidomethyl [C14]; 1xPhospho [S3(99.9)]	1.82031e-09	0.000173317	1	1	20	Q69YQ0	Q69YQ0 [382-399]	Q69YQ0 1xPhospho [S384(99.9)]	Cytospin-A OS=Homo sapiens OX=9606 GN=SPECC1L PE=1 SV=3	1	1931.85	0.522	1.534	0.786	0.984183	0.982811	0.999965	12.91	12.66	18.19	136.6	71.3	92.1	9.31	11.92	10.05		High	High	High	Peak Found	High	High	High	High	Peak Found	High	High	High	High	2.653e-05	1.576e-13	5.87	57.91
	FALSE	High	[R].RSSTSSEPTPTVK.[T]	1xPhospho [S3(98.7)]	0.00634342	0.000333495	1	1	6	Q69YQ0	Q69YQ0 [830-842]	Q69YQ0 1xPhospho [S832(98.7)]	Cytospin-A OS=Homo sapiens OX=9606 GN=SPECC1L PE=1 SV=3	1	1456.67	0.329	1.927	0.618	0.973713	0.913242	0.999965	26.94	21.82	17.86	162.4	51.4	86.2	30.18	20.55	10.24		High	High	High	Peak Found	High	Peak Found	Peak Found	High	Peak Found	Peak Found	Peak Found	High	High	4.845e-05	0.0001659	2.69	24.43
	FALSE	High	[K].TPPAAAVSPMQR.[H]	1xOxidation [M10]; 1xPhospho [S8(100)]	0.128885	0.0066408	1	1	1	Q69YQ0	Q69YQ0 [874-885]	Q69YQ0 1xPhospho [S881(100)]	Cytospin-A OS=Homo sapiens OX=9606 GN=SPECC1L PE=1 SV=3	0	1321.6	0.45	1.184	0.471	0.989268	0.989627	0.997795	97.92	45.79	56.68	135.7	54.1	110.2	61.39	43.53	14.46		Peak Found	High	Not Found	Peak Found	Peak Found	Peak Found	Not Found	Not Found	Peak Found	Peak Found	Peak Found	Peak Found	High	0.001125	0.01246	1.61	31.27
TRUE	High	Master Protein	P42684	Tyrosine-protein kinase ABL2 OS=Homo sapiens OX=9606 GN=ABL2 PE=1 SV=1	0	31.137	5	4	72	4	1182	128.3	8.07	210.98	4	cell adhesion;protein metabolism;other metabolic processes;signal transduction;other biological processes	cytosol;cytoskeleton	cytoskeletal activity;kinase activity;other molecular function	Pf00017, Pf00018, Pf07714, Pf08919	27	ENSG00000143322	A0M8X0; B7UEF2; B7UEF3; B7UEF4; B7UEF5; hsa:27; P42684; Q5T0X6; Q5W0C5; Q6NZY6; Q7Z301	ErbB signaling pathway; Ras signaling pathway; Chemical carcinogenesis; Viral myocarditis	Ras signaling; Acute viral myocarditis; ErbB signaling pathway	RAC3 GTPase cycle; Role of ABL in ROBO-SLIT signaling; RAC1 GTPase cycle; Negative regulation of FLT3	11	0							ABL2	139.9	70.5	89.6	10.63	23.09	20.33	High	High	High	High	High	High	High	High	High
	Checked	Confidence	Annotated Sequence	Modifications	Qvality PEP	Qvality q-value	# Protein Groups	# Proteins	# PSMs	Master Protein Accessions	Positions in Master Proteins	Modifications in Master Proteins	Master Protein Descriptions	# Missed Cleavages	Theo. MH+ [Da]	Abundance Ratio: (OE, Sample) / (KD, Sample)	Abundance Ratio: (KD, Sample) / (WT, Control)	Abundance Ratio: (OE, Sample) / (WT, Control)	Abundance Ratio Adj. P-Value: (OE, Sample) / (KD, Sample)	Abundance Ratio Adj. P-Value: (KD, Sample) / (WT, Control)	Abundance Ratio Adj. P-Value: (OE, Sample) / (WT, Control)	Abundance Ratio Variability [%]: (OE, Sample) / (KD, Sample)	Abundance Ratio Variability [%]: (KD, Sample) / (WT, Control)	Abundance Ratio Variability [%]: (OE, Sample) / (WT, Control)	Abundances (Grouped): KD, Sample	Abundances (Grouped): OE, Sample	Abundances (Grouped): WT, Control	Abundances (Grouped) CV [%]: KD, Sample	Abundances (Grouped) CV [%]: OE, Sample	Abundances (Grouped) CV [%]: WT, Control	Quan Info	Found in Sample: [S1] F1: Sample, KD	Found in Sample: [S2] F2: Sample, KD	Found in Sample: [S3] F3: Sample, KD	Found in Sample: [S4] F4: Sample, KD	Found in Sample: [S5] F5: Sample, OE	Found in Sample: [S6] F6: Sample, OE	Found in Sample: [S7] F7: Sample, OE	Found in Sample: [S8] F8: Sample, OE	Found in Sample: [S9] F9: Control, WT	Found in Sample: [S10] F10: Control, WT	Found in Sample: [S11] F11: Control, WT	Found in Sample: [S12] F12: Control, WT	Confidence (by Search Engine): Sequest HT	Percolator q-Value (by Search Engine): Sequest HT	Percolator PEP (by Search Engine): Sequest HT	XCorr (by Search Engine): Sequest HT	Top Apex RT [min]
[truncated: 14,628 more rows]
[truncated: 5 more columns]
