# Supplementary material for: Apurinic/apyrimidinic endodeoxyribonuclease 1 (APE1) promotes stress granule formation via YBX1 phosphorylation in ovarian cancer
Source: Cell Mol Life Sci. 2024 Mar 4;81(1):113. doi: 10.1007/s00018-023-05086-y (PMC10912283; doi:10.1007/s00018-023-05086-y)
Supplement: Supplementary file 4 — (XLSX 2858 KB) [file 18_2023_5086_MOESM4_ESM.xlsx]

## Sheet: Sheet0
Supplementary 4. significantly regulated phosphopeptides in APEX1WT, APEX1KD and APEX1OE cells.
(a) Phosphopeptides upregulated by APEX1 in APEX1KD cells (p<0.01, phosphopeptides aboundance: APEX1KD/APEX1WT<0.5)
Checked	Protein FDR Confidence: Combined	Master	Accession	Description	Exp. q-value: Combined	Sum PEP Score	Coverage [%]	# Peptides	# PSMs	# Unique Peptides	# AAs	MW [kDa]	calc. pI	Score Sequest HT: Sequest HT	# Peptides (by Search Engine): Sequest HT	Biological Process	Cellular Component	Molecular Function	Pfam IDs	Entrez Gene ID	Ensembl Gene ID	Gene ID	KEGG Pathways	WikiPathways	Reactome Pathways	# Protein Pathway Groups	# Razor Peptides	Abundance Ratio: (OE, Sample) / (KD, Sample)	Abundance Ratio: (KD, Sample) / (WT, Control)	Abundance Ratio: (OE, Sample) / (WT, Control)	Abundance Ratio Variability [%]: (OE, Sample) / (KD, Sample)	Abundance Ratio Variability [%]: (KD, Sample) / (WT, Control)	Abundance Ratio Variability [%]: (OE, Sample) / (WT, Control)	Gene Symbol	Abundances (Grouped): KD, Sample	Abundances (Grouped): OE, Sample	Abundances (Grouped): WT, Control	Abundances (Grouped) CV [%]: KD, Sample	Abundances (Grouped) CV [%]: OE, Sample	Abundances (Grouped) CV [%]: WT, Control	Found in Sample: [S1] F1: Sample, KD	Found in Sample: [S2] F2: Sample, KD	Found in Sample: [S3] F3: Sample, KD	Found in Sample: [S4] F4: Sample, KD	Found in Sample: [S5] F5: Sample, OE	Found in Sample: [S6] F6: Sample, OE	Found in Sample: [S7] F7: Sample, OE	Found in Sample: [S8] F8: Sample, OE	Found in Sample: [S9] F9: Control, WT
TRUE	High	Master Protein	Q13185	Chromobox protein homolog 3 OS=Homo sapiens OX=9606 GN=CBX3 PE=1 SV=4	0	45.698	15	5	133	5	183	20.8	5.33	404.89	5	cell organization and biogenesis;stress response;other biological processes	other membranes;cytoskeleton;nucleus;other cell component	other molecular function	Pf00385, Pf01393	11335	ENSG00000122565	hsa:11335; Q13185; Q96CD7; Q99409; Q9BVS3; Q9P0Z6	Shigellosis	Exercise-induced circadian regulation; Effect of progerin on genes involved in Hutchinson-Gilford progeria syndrome; NIPBL role in DNA damage - Cornelia de Lange syndrome	Transcriptional Regulation by E2F6; RNA Polymerase I Promoter Escape; ERCC6 (CSB) and EHMT2 (G9a) positively regulate rRNA expression	7	0							CBX3	100.6	87.8	111.6	15.55	6.62	20.38	High	High	High	High	High	High	High	High	High
	Checked	Confidence	Annotated Sequence	Modifications	Qvality PEP	Qvality q-value	# Protein Groups	# Proteins	# PSMs	Master Protein Accessions	Positions in Master Proteins	Modifications in Master Proteins	Master Protein Descriptions	# Missed Cleavages	Theo. MH+ [Da]	Abundance Ratio: (OE, Sample) / (KD, Sample)	Abundance Ratio: (KD, Sample) / (WT, Control)	Abundance Ratio: (OE, Sample) / (WT, Control)	Abundance Ratio Adj. P-Value: (OE, Sample) / (KD, Sample)	Abundance Ratio Adj. P-Value: (KD, Sample) / (WT, Control)	Abundance Ratio Adj. P-Value: (OE, Sample) / (WT, Control)	Abundance Ratio Variability [%]: (OE, Sample) / (KD, Sample)	Abundance Ratio Variability [%]: (KD, Sample) / (WT, Control)	Abundance Ratio Variability [%]: (OE, Sample) / (WT, Control)	Abundances (Grouped): KD, Sample	Abundances (Grouped): OE, Sample	Abundances (Grouped): WT, Control	Abundances (Grouped) CV [%]: KD, Sample	Abundances (Grouped) CV [%]: OE, Sample	Abundances (Grouped) CV [%]: WT, Control	Abundances (Scaled): F1: Sample, KD	Abundances (Scaled): F2: Sample, KD	Abundances (Scaled): F3: Sample, KD	Abundances (Scaled): F4: Sample, KD	Abundances (Scaled): F5: Sample, OE	Abundances (Scaled): F6: Sample, OE	Abundances (Scaled): F7: Sample, OE	Abundances (Scaled): F8: Sample, OE	Abundances (Scaled): F9: Control, WT	Abundances (Scaled): F10: Control, WT	Abundances (Scaled): F11: Control, WT	Abundances (Scaled): F12: Control, WT	Abundances (Normalized): F1: Sample, KD	Abundances (Normalized): F2: Sample, KD	Abundances (Normalized): F3: Sample, KD	Abundances (Normalized): F4: Sample, KD	Abundances (Normalized): F5: Sample, OE	Abundances (Normalized): F6: Sample, OE	Abundances (Normalized): F7: Sample, OE
	TRUE	High	[K].RKSLSDSESDDSK.[S]	2xPhospho [S3(100); S5(99.9)]	1.53876e-05	0.000173317	1	1	31	Q13185	Q13185 [91-103]	Q13185 2xPhospho [S93(100); S95(99.9)]	Chromobox protein homolog 3 OS=Homo sapiens OX=9606 GN=CBX3 PE=1 SV=4	2	1613.61	31.811	0.056	2.077	1.47841e-05	4.1125e-16	0.183648	35.88	76.23	68.91	6.1	206.6	87.3	44.7	14.19	59.01	5.5	2.5	6.6	8.7	152.7	211.1	208.8	200.3	179.3	65.7	45.2	113.6	302879	135993	363770	479899	8.41517e+06	1.16337e+07	11510572
	TRUE	High	[R].KSLSDSESDDSK.[S]	2xPhospho [S4(100); S6(92.5)]	0.00198963	0.000173317	1	1	14	Q13185	Q13185 [92-103]	Q13185 2xPhospho [S95(100); S97(92.5)]	Chromobox protein homolog 3 OS=Homo sapiens OX=9606 GN=CBX3 PE=1 SV=4	1	1457.51	13.134	0.133	2.185	8.94748e-05	3.45752e-06	0.117135	33.27	96.64	90.93	14.9	195.2	89.8	37.43	6.72	77.31	17.1	12.1	7.2	18.3	175.5	195	180.7	203	166.1	47	19.2	158.8	173570	122476	72632.5	186010	1.78066e+06	1.97851e+06	1.83339e+06
TRUE	High	Master Protein	Q86SQ0	Pleckstrin homology-like domain family B member 2 OS=Homo sapiens OX=9606 GN=PHLDB2 PE=1 SV=2	0	44.307	7	6	32	6	1253	142.1	7.43	83.81	6	cell organization and biogenesis;other biological processes	plasma membrane;other membranes;cytosol;cytoskeleton;other cell component		Pf00169	90102	ENSG00000144824	A5PKZ3; hsa:90102; Q59EA8; Q68CY3; Q6NT98; Q86SQ0; Q8N8U8; Q8NAB1; Q8NCU5		Microtubule cytoskeleton regulation		1	0							PHLDB2	60.3	151.7	88	9.78	6.26	22.78	High	High	High	High	High	High	High	High	Peak Found
	Checked	Confidence	Annotated Sequence	Modifications	Qvality PEP	Qvality q-value	# Protein Groups	# Proteins	# PSMs	Master Protein Accessions	Positions in Master Proteins	Modifications in Master Proteins	Master Protein Descriptions	# Missed Cleavages	Theo. MH+ [Da]	Abundance Ratio: (OE, Sample) / (KD, Sample)	Abundance Ratio: (KD, Sample) / (WT, Control)	Abundance Ratio: (OE, Sample) / (WT, Control)	Abundance Ratio Adj. P-Value: (OE, Sample) / (KD, Sample)	Abundance Ratio Adj. P-Value: (KD, Sample) / (WT, Control)	Abundance Ratio Adj. P-Value: (OE, Sample) / (WT, Control)	Abundance Ratio Variability [%]: (OE, Sample) / (KD, Sample)	Abundance Ratio Variability [%]: (KD, Sample) / (WT, Control)	Abundance Ratio Variability [%]: (OE, Sample) / (WT, Control)	Abundances (Grouped): KD, Sample	Abundances (Grouped): OE, Sample	Abundances (Grouped): WT, Control	Abundances (Grouped) CV [%]: KD, Sample	Abundances (Grouped) CV [%]: OE, Sample	Abundances (Grouped) CV [%]: WT, Control	Abundances (Scaled): F1: Sample, KD	Abundances (Scaled): F2: Sample, KD	Abundances (Scaled): F3: Sample, KD	Abundances (Scaled): F4: Sample, KD	Abundances (Scaled): F5: Sample, OE	Abundances (Scaled): F6: Sample, OE	Abundances (Scaled): F7: Sample, OE	Abundances (Scaled): F8: Sample, OE	Abundances (Scaled): F9: Control, WT	Abundances (Scaled): F10: Control, WT	Abundances (Scaled): F11: Control, WT	Abundances (Scaled): F12: Control, WT	Abundances (Normalized): F1: Sample, KD	Abundances (Normalized): F2: Sample, KD	Abundances (Normalized): F3: Sample, KD	Abundances (Normalized): F4: Sample, KD	Abundances (Normalized): F5: Sample, OE	Abundances (Normalized): F6: Sample, OE	Abundances (Normalized): F7: Sample, OE
	TRUE	High	[K].LQLSDEESVFEEALMSPDTR.[Y]	1xOxidation [M15]; 1xPhospho [S4(98)]	1.90328e-05	0.000173317	1	1	3	Q86SQ0	Q86SQ0 [486-505]	Q86SQ0 1xPhospho [S489(98)]	Pleckstrin homology-like domain family B member 2 OS=Homo sapiens OX=9606 GN=PHLDB2 PE=1 SV=2	0	2392.03	7.445	0.237	1.843	0.0124881	5.27739e-06	0.409983	26.32	37.85	32.44	24.2	179.9	95.9	30.38	11.7	27.98	25	32.7	15	22.9	195.4	162.6	156.8	195.4	110.9	70.8	81.3	131.2	807073	1.05484e+06	484700	739410	6.3067e+06	5.24601e+06	5.0589e+06
TRUE	High	None	P0DJD0	RANBP2-like and GRIP domain-containing protein 1 OS=Homo sapiens OX=9606 GN=RGPD1 PE=2 SV=1	0	19.825	2	5	36	5	1748	196.5	6.14	99.59	5	transport;other biological processes	nucleus;other cell component		Pf00638, Pf01465, Pf16704	400966	ENSG00000187627	hsa:400966; P0C839; P0DJD0; Q68DN6; Q6V1X0				0	0							RGPD1	20.4	165.1	114.5	28.66	7.5	24.59	High	High	High	Peak Found	High	High	High	High	Peak Found
	Checked	Confidence	Annotated Sequence	Modifications	Qvality PEP	Qvality q-value	# Protein Groups	# Proteins	# PSMs	Master Protein Accessions	Positions in Master Proteins	Modifications in Master Proteins	Master Protein Descriptions	# Missed Cleavages	Theo. MH+ [Da]	Abundance Ratio: (OE, Sample) / (KD, Sample)	Abundance Ratio: (KD, Sample) / (WT, Control)	Abundance Ratio: (OE, Sample) / (WT, Control)	Abundance Ratio Adj. P-Value: (OE, Sample) / (KD, Sample)	Abundance Ratio Adj. P-Value: (KD, Sample) / (WT, Control)	Abundance Ratio Adj. P-Value: (OE, Sample) / (WT, Control)	Abundance Ratio Variability [%]: (OE, Sample) / (KD, Sample)	Abundance Ratio Variability [%]: (KD, Sample) / (WT, Control)	Abundance Ratio Variability [%]: (OE, Sample) / (WT, Control)	Abundances (Grouped): KD, Sample	Abundances (Grouped): OE, Sample	Abundances (Grouped): WT, Control	Abundances (Grouped) CV [%]: KD, Sample	Abundances (Grouped) CV [%]: OE, Sample	Abundances (Grouped) CV [%]: WT, Control	Abundances (Scaled): F1: Sample, KD	Abundances (Scaled): F2: Sample, KD	Abundances (Scaled): F3: Sample, KD	Abundances (Scaled): F4: Sample, KD	Abundances (Scaled): F5: Sample, OE	Abundances (Scaled): F6: Sample, OE	Abundances (Scaled): F7: Sample, OE	Abundances (Scaled): F8: Sample, OE	Abundances (Scaled): F9: Control, WT	Abundances (Scaled): F10: Control, WT	Abundances (Scaled): F11: Control, WT	Abundances (Scaled): F12: Control, WT	Abundances (Normalized): F1: Sample, KD	Abundances (Normalized): F2: Sample, KD	Abundances (Normalized): F3: Sample, KD	Abundances (Normalized): F4: Sample, KD	Abundances (Normalized): F5: Sample, OE	Abundances (Normalized): F6: Sample, OE	Abundances (Normalized): F7: Sample, OE
	TRUE	High	[K].DSLITPHVSR.[S]	2xPhospho [T5(100); S9(100)]	0.0344282	0.00114608	1	7	9	P49792	P49792 [2446-2455]	P49792 2xPhospho [T2450(100); S2454(100)]	E3 SUMO-protein ligase RanBP2 OS=Homo sapiens OX=9606 GN=RANBP2 PE=1 SV=2	0	1284.54	11.592	0.143	1.553	0.000455208	2.33472e-06	0.600106	37.7	40.94	30.9	14.3	178.8	106.9	29.95	9.23	30.23	17.7	12.4	10.1	19.7	190.7	155	188.9	181.5	135.8	96.9	64.9	126.5	216723	151589	123199	240575	2.33076e+06	1.89396e+06	2.30898e+06
	TRUE	High	[K].DSLITPHVSRSSTPRESPCGK.[I]	1xCarbamidomethyl [C19]; 3xPhospho [S9(83.1); S11(83.1); S17(99.8)]	0.0858189	0.00359822	1	7	4	P49792	P49792 [2446-2466]	P49792 3xPhospho [S2454(83.1); S2456(83.1); S2462(99.8)]	E3 SUMO-protein ligase RanBP2 OS=Homo sapiens OX=9606 GN=RANBP2 PE=1 SV=2	2	2551.04	14.688	0.118	1.659	3.4865e-06	0.00261096	0.0775148	29.67	67.86	71.92	11.8	182.7	105.5	30.21	27.12	59.46	9.7	13	16.7	8.7	152.1	122	228.5	199.5	129.9	197.6	44.2	77.9	38880.7	51997.3	66933.9	34703.6	608096	487891	913733
	TRUE	High	[K].YSPKTPPR.[W]	2xPhospho [T5(100); Y/S]	0.161947	0.00955494	1	5	3	P49792	P49792 [795-802]	P49792 2xPhospho [S796(88.1); T799(100)]	E3 SUMO-protein ligase RanBP2 OS=Homo sapiens OX=9606 GN=RANBP2 PE=1 SV=2	1	1105.45	3.665	0.329	1.162	0.00363786	0.00576361	0.8584	34.8	30.47	17.16	38.9	142.7	118.3	41.76	14.42	12.64	39.1	19.6	39.5	60.1	131.2	158.1	117.5	158.4	136.3	114.1	101.1	124.9	257496	129248	260149	395874	864230	1.04127e+06	773672
TRUE	High	Master Protein	Q92538	Golgi-specific brefeldin A-resistance guanine nucleotide exchange factor 1 OS=Homo sapiens OX=9606 GN=GBF1 PE=1 SV=2	0	43.916	8	6	97	6	1859	206.3	5.73	300.88	6	cell organization and biogenesis;other metabolic processes;transport;other biological processes	other membranes;cytosol;ER/Golgi;other cell component	enzyme regulator activity;other molecular function	Pf01369, Pf12783, Pf16213	8729	ENSG00000107862	hsa:8729; Q149P0; Q149P1; Q5VXX3; Q92538; Q96CK6; Q96HZ3; Q9H473	Endocytosis		COPI-dependent Golgi-to-ER retrograde traffic; COPI-mediated anterograde transport; trans-Golgi Network Vesicle Budding; VxPx cargo-targeting to cilium	5	0							GBF1	119.2	86.6	94.3	8.33	10.01	13.32	High	High	High	Peak Found	High	High	High	High	Peak Found
	Checked	Confidence	Annotated Sequence	Modifications	Qvality PEP	Qvality q-value	# Protein Groups	# Proteins	# PSMs	Master Protein Accessions	Positions in Master Proteins	Modifications in Master Proteins	Master Protein Descriptions	# Missed Cleavages	Theo. MH+ [Da]	Abundance Ratio: (OE, Sample) / (KD, Sample)	Abundance Ratio: (KD, Sample) / (WT, Control)	Abundance Ratio: (OE, Sample) / (WT, Control)	Abundance Ratio Adj. P-Value: (OE, Sample) / (KD, Sample)	Abundance Ratio Adj. P-Value: (KD, Sample) / (WT, Control)	Abundance Ratio Adj. P-Value: (OE, Sample) / (WT, Control)	Abundance Ratio Variability [%]: (OE, Sample) / (KD, Sample)	Abundance Ratio Variability [%]: (KD, Sample) / (WT, Control)	Abundance Ratio Variability [%]: (OE, Sample) / (WT, Control)	Abundances (Grouped): KD, Sample	Abundances (Grouped): OE, Sample	Abundances (Grouped): WT, Control	Abundances (Grouped) CV [%]: KD, Sample	Abundances (Grouped) CV [%]: OE, Sample	Abundances (Grouped) CV [%]: WT, Control	Abundances (Scaled): F1: Sample, KD	Abundances (Scaled): F2: Sample, KD	Abundances (Scaled): F3: Sample, KD	Abundances (Scaled): F4: Sample, KD	Abundances (Scaled): F5: Sample, OE	Abundances (Scaled): F6: Sample, OE	Abundances (Scaled): F7: Sample, OE	Abundances (Scaled): F8: Sample, OE	Abundances (Scaled): F9: Control, WT	Abundances (Scaled): F10: Control, WT	Abundances (Scaled): F11: Control, WT	Abundances (Scaled): F12: Control, WT	Abundances (Normalized): F1: Sample, KD	Abundances (Normalized): F2: Sample, KD	Abundances (Normalized): F3: Sample, KD	Abundances (Normalized): F4: Sample, KD	Abundances (Normalized): F5: Sample, OE	Abundances (Normalized): F6: Sample, OE	Abundances (Normalized): F7: Sample, OE
	TRUE	High	[R].AASSSSPGSPVASSPSR.[L]	2xPhospho [S9(100); S13(87.4)]	0.000188336	0.000173317	1	1	21	Q92538	Q92538 [1776-1792]	Q92538 2xPhospho [S1784(100); S1788(87.4)]	Golgi-specific brefeldin A-resistance guanine nucleotide exchange factor 1 OS=Homo sapiens OX=9606 GN=GBF1 PE=1 SV=2	0	1691.67	2.043	0.452	0.959	0.329126	0.0106204	0.999965	29.01	32.31	14.58	55.7	119.6	124.7	28.32	8.19	13.82	51.8	38.4	61.5	76.8	119.2	123.2	104.7	126.8	123.4	129.4	143.1	101.8	854545	634508	1.01488e+06	1.26834e+06	1.96795e+06	2.03363e+06	1.72877e+06
TRUE	High	Master Protein	Q14C86	GTPase-activating protein and VPS9 domain-containing protein 1 OS=Homo sapiens OX=9606 GN=GAPVD1 PE=1 SV=2	0	54.09	8	8	73	8	1478	164.9	5.22	178.62	8	transport;signal transduction;other biological processes	plasma membrane;other membranes;cytosol;other cytoplasmic organelle;other cell component	enzyme regulator activity;other molecular function	Pf00616, Pf02204, Pf18151	26130	ENSG00000165219	A8MYK3; B0QZ62; B0QZ63; B0QZ64; hsa:26130; Q14C76; Q14C86; Q2Q1W1; Q8ND92; Q8WU86; Q96CZ4; Q9NXQ1; Q9P207; Q9Y4N0			RAB GEFs exchange GTP for GDP on RABs; Clathrin-mediated endocytosis	2	0							GAPVD1	74.6	145.5	79.9	48.22	15.07	47.35	High	High	High	Peak Found	High	High	High	High	High
	Checked	Confidence	Annotated Sequence	Modifications	Qvality PEP	Qvality q-value	# Protein Groups	# Proteins	# PSMs	Master Protein Accessions	Positions in Master Proteins	Modifications in Master Proteins	Master Protein Descriptions	# Missed Cleavages	Theo. MH+ [Da]	Abundance Ratio: (OE, Sample) / (KD, Sample)	Abundance Ratio: (KD, Sample) / (WT, Control)	Abundance Ratio: (OE, Sample) / (WT, Control)	Abundance Ratio Adj. P-Value: (OE, Sample) / (KD, Sample)	Abundance Ratio Adj. P-Value: (KD, Sample) / (WT, Control)	Abundance Ratio Adj. P-Value: (OE, Sample) / (WT, Control)	Abundance Ratio Variability [%]: (OE, Sample) / (KD, Sample)	Abundance Ratio Variability [%]: (KD, Sample) / (WT, Control)	Abundance Ratio Variability [%]: (OE, Sample) / (WT, Control)	Abundances (Grouped): KD, Sample	Abundances (Grouped): OE, Sample	Abundances (Grouped): WT, Control	Abundances (Grouped) CV [%]: KD, Sample	Abundances (Grouped) CV [%]: OE, Sample	Abundances (Grouped) CV [%]: WT, Control	Abundances (Scaled): F1: Sample, KD	Abundances (Scaled): F2: Sample, KD	Abundances (Scaled): F3: Sample, KD	Abundances (Scaled): F4: Sample, KD	Abundances (Scaled): F5: Sample, OE	Abundances (Scaled): F6: Sample, OE	Abundances (Scaled): F7: Sample, OE	Abundances (Scaled): F8: Sample, OE	Abundances (Scaled): F9: Control, WT	Abundances (Scaled): F10: Control, WT	Abundances (Scaled): F11: Control, WT	Abundances (Scaled): F12: Control, WT	Abundances (Normalized): F1: Sample, KD	Abundances (Normalized): F2: Sample, KD	Abundances (Normalized): F3: Sample, KD	Abundances (Normalized): F4: Sample, KD	Abundances (Normalized): F5: Sample, OE	Abundances (Normalized): F6: Sample, OE	Abundances (Normalized): F7: Sample, OE
	TRUE	High	[R].ELPPAAAIGATSLVAAPHSSSSSPSKDSSR.[G]	2xPhospho [S/T]	0.0357886	0.00141709	1	1	7	Q14C86	Q14C86 [928-957]		GTPase-activating protein and VPS9 domain-containing protein 1 OS=Homo sapiens OX=9606 GN=GAPVD1 PE=1 SV=2	1	3038.39	3.276	0.335	1.162	0.179693	7.90824e-06	0.998786	55.87	54.14	22.13	38.6	141.8	119.6	75.63	19.69	13.14	51.4	31	0.7	65.2	164.1	134.3	104.2	160.1	129.3	102	139.5	118.2	2.15297e+06	1.2959e+06	29240.9	2.73034e+06	6.86925e+06	5.62004e+06	4.3595e+06
TRUE	High	Master Protein	Q9BQ67	Glutamate-rich WD repeat-containing protein 1 OS=Homo sapiens OX=9606 GN=GRWD1 PE=1 SV=1	0	16.266	7	1	8	1	446	49.4	4.92	32.32	1	cell organization and biogenesis;DNA metabolism;other metabolic processes;other biological processes	cytosol;nucleus;other cell component	nucleic acid binding activity;other molecular function	Pf00400, Pf12265	83743	ENSG00000105447	A0MNN5; hsa:83743; Q8TF59; Q9BQ67				0	0							GRWD1	24.3	205.5	70.1	8.96	63.79	96.69	Not Found	Not Found	Not Found	Not Found	High	High	Peak Found	High	High
	Checked	Confidence	Annotated Sequence	Modifications	Qvality PEP	Qvality q-value	# Protein Groups	# Proteins	# PSMs	Master Protein Accessions	Positions in Master Proteins	Modifications in Master Proteins	Master Protein Descriptions	# Missed Cleavages	Theo. MH+ [Da]	Abundance Ratio: (OE, Sample) / (KD, Sample)	Abundance Ratio: (KD, Sample) / (WT, Control)	Abundance Ratio: (OE, Sample) / (WT, Control)	Abundance Ratio Adj. P-Value: (OE, Sample) / (KD, Sample)	Abundance Ratio Adj. P-Value: (KD, Sample) / (WT, Control)	Abundance Ratio Adj. P-Value: (OE, Sample) / (WT, Control)	Abundance Ratio Variability [%]: (OE, Sample) / (KD, Sample)	Abundance Ratio Variability [%]: (KD, Sample) / (WT, Control)	Abundance Ratio Variability [%]: (OE, Sample) / (WT, Control)	Abundances (Grouped): KD, Sample	Abundances (Grouped): OE, Sample	Abundances (Grouped): WT, Control	Abundances (Grouped) CV [%]: KD, Sample	Abundances (Grouped) CV [%]: OE, Sample	Abundances (Grouped) CV [%]: WT, Control	Abundances (Scaled): F1: Sample, KD	Abundances (Scaled): F2: Sample, KD	Abundances (Scaled): F3: Sample, KD	Abundances (Scaled): F4: Sample, KD	Abundances (Scaled): F5: Sample, OE	Abundances (Scaled): F6: Sample, OE	Abundances (Scaled): F7: Sample, OE	Abundances (Scaled): F8: Sample, OE	Abundances (Scaled): F9: Control, WT	Abundances (Scaled): F10: Control, WT	Abundances (Scaled): F11: Control, WT	Abundances (Scaled): F12: Control, WT	Abundances (Normalized): F1: Sample, KD	Abundances (Normalized): F2: Sample, KD	Abundances (Normalized): F3: Sample, KD	Abundances (Normalized): F4: Sample, KD	Abundances (Normalized): F5: Sample, OE	Abundances (Normalized): F6: Sample, OE	Abundances (Normalized): F7: Sample, OE
	TRUE	High	[R].MHNLHGTKPPPSEGSDEEEEEEDEEDEEER.[K]	2xPhospho [S12(100); S15(100)]	1.00579e-05	0.000173317	1	1	6	Q9BQ67	Q9BQ67 [108-137]	Q9BQ67 2xPhospho [S119(100); S122(100)]	Glutamate-rich WD repeat-containing protein 1 OS=Homo sapiens OX=9606 GN=GRWD1 PE=1 SV=1	0	3669.34	8.441	0.348	4.095	0.000242906	0.00415559	0.000468425	24.72	155.4	115.35	24.3	205.5	70.1	8.96	63.79	96.69	19.4	19.6	16.7	16.7	160.9	396.8	113.9	143.9	124.5	21.7	6.5	159.4	185258	186705	159382	159055	1.53356e+06	3.78213e+06	1.08592e+06
TRUE	High	Master Protein	O43815	Striatin OS=Homo sapiens OX=9606 GN=STRN PE=1 SV=4	0	16.935	3	2	14	2	780	86.1	5.27	47.93	2	cell-cell signaling;cell organization and biogenesis;developmental processes;signal transduction;other biological processes	plasma membrane;other membranes;cytosol;other cell component	other molecular function	Pf00400, Pf08232	6801	ENSG00000115808	hsa:6801; O43815; Q3KP65; Q53TQ8; Q9NP38			PIP3 activates AKT signaling; Extra-nuclear estrogen signaling; ALK mutants bind TKIs; Signaling by ALK fusions and activated point mutants; Constitutive Signaling by Aberrant PI3K in Cancer; PI5P, PP2A and IER3 Regulate PI3K/AKT Signaling; Signaling by cytosolic PDGFRA and PDGFRB fusion proteins	7	0							STRN	9.9	258.5	31.6	116.64	15.96	112.5	Not Found	Not Found	Not Found	High	High	High	High	High	Not Found
	Checked	Confidence	Annotated Sequence	Modifications	Qvality PEP	Qvality q-value	# Protein Groups	# Proteins	# PSMs	Master Protein Accessions	Positions in Master Proteins	Modifications in Master Proteins	Master Protein Descriptions	# Missed Cleavages	Theo. MH+ [Da]	Abundance Ratio: (OE, Sample) / (KD, Sample)	Abundance Ratio: (KD, Sample) / (WT, Control)	Abundance Ratio: (OE, Sample) / (WT, Control)	Abundance Ratio Adj. P-Value: (OE, Sample) / (KD, Sample)	Abundance Ratio Adj. P-Value: (KD, Sample) / (WT, Control)	Abundance Ratio Adj. P-Value: (OE, Sample) / (WT, Control)	Abundance Ratio Variability [%]: (OE, Sample) / (KD, Sample)	Abundance Ratio Variability [%]: (KD, Sample) / (WT, Control)	Abundance Ratio Variability [%]: (OE, Sample) / (WT, Control)	Abundances (Grouped): KD, Sample	Abundances (Grouped): OE, Sample	Abundances (Grouped): WT, Control	Abundances (Grouped) CV [%]: KD, Sample	Abundances (Grouped) CV [%]: OE, Sample	Abundances (Grouped) CV [%]: WT, Control	Abundances (Scaled): F1: Sample, KD	Abundances (Scaled): F2: Sample, KD	Abundances (Scaled): F3: Sample, KD	Abundances (Scaled): F4: Sample, KD	Abundances (Scaled): F5: Sample, OE	Abundances (Scaled): F6: Sample, OE	Abundances (Scaled): F7: Sample, OE	Abundances (Scaled): F8: Sample, OE	Abundances (Scaled): F9: Control, WT	Abundances (Scaled): F10: Control, WT	Abundances (Scaled): F11: Control, WT	Abundances (Scaled): F12: Control, WT	Abundances (Normalized): F1: Sample, KD	Abundances (Normalized): F2: Sample, KD	Abundances (Normalized): F3: Sample, KD	Abundances (Normalized): F4: Sample, KD	Abundances (Normalized): F5: Sample, OE	Abundances (Normalized): F6: Sample, OE	Abundances (Normalized): F7: Sample, OE
	TRUE	High	[K].FLESAAADFSDEDEDDDVDGR.[E]	1xPhospho [S10(100)]	3.24158e-07	0.000173317	1	1	7	O43815	O43815 [236-256]	O43815 1xPhospho [S245(100)]	Striatin OS=Homo sapiens OX=9606 GN=STRN PE=1 SV=4	0	2397.89	55.16	0.084	8.034	1.50563e-07	4.1125e-16	2.39598e-05	30.53	182.39	336.39	5	260.2	34.7	48.09	11.54	114.32	4.7	4.3	1.1	3.5	203.5	243.7	189.7	197.4	5.1	2.4	141.2	203.5	143686	130258	32336.3	106986	6.20629e+06	7.43075e+06	5784996
TRUE	High	Master Protein	Q9BVS4	Serine/threonine-protein kinase RIO2 OS=Homo sapiens OX=9606 GN=RIOK2 PE=1 SV=2	0	22.981	14	4	23	4	552	63.2	5.94	52.64	4	cell cycle OR cell proliferation;protein metabolism;RNA metabolism OR transcription;other metabolic processes;other biological processes	cytosol;nucleus;other cell component	kinase activity;other molecular function	Pf01163, Pf09202	55781	ENSG00000058729	D6RDI3; hsa:55781; Q9BVS4; Q9NUT0	Ribosome biogenesis in eukaryotes		Major pathway of rRNA processing in the nucleolus and cytosol	2	0							RIOK2	116.6	96.3	87.2	5.46	9.31	16.96	Peak Found	High	Peak Found	Peak Found	High	High	Peak Found	High	High
	Checked	Confidence	Annotated Sequence	Modifications	Qvality PEP	Qvality q-value	# Protein Groups	# Proteins	# PSMs	Master Protein Accessions	Positions in Master Proteins	Modifications in Master Proteins	Master Protein Descriptions	# Missed Cleavages	Theo. MH+ [Da]	Abundance Ratio: (OE, Sample) / (KD, Sample)	Abundance Ratio: (KD, Sample) / (WT, Control)	Abundance Ratio: (OE, Sample) / (WT, Control)	Abundance Ratio Adj. P-Value: (OE, Sample) / (KD, Sample)	Abundance Ratio Adj. P-Value: (KD, Sample) / (WT, Control)	Abundance Ratio Adj. P-Value: (OE, Sample) / (WT, Control)	Abundance Ratio Variability [%]: (OE, Sample) / (KD, Sample)	Abundance Ratio Variability [%]: (KD, Sample) / (WT, Control)	Abundance Ratio Variability [%]: (OE, Sample) / (WT, Control)	Abundances (Grouped): KD, Sample	Abundances (Grouped): OE, Sample	Abundances (Grouped): WT, Control	Abundances (Grouped) CV [%]: KD, Sample	Abundances (Grouped) CV [%]: OE, Sample	Abundances (Grouped) CV [%]: WT, Control	Abundances (Scaled): F1: Sample, KD	Abundances (Scaled): F2: Sample, KD	Abundances (Scaled): F3: Sample, KD	Abundances (Scaled): F4: Sample, KD	Abundances (Scaled): F5: Sample, OE	Abundances (Scaled): F6: Sample, OE	Abundances (Scaled): F7: Sample, OE	Abundances (Scaled): F8: Sample, OE	Abundances (Scaled): F9: Control, WT	Abundances (Scaled): F10: Control, WT	Abundances (Scaled): F11: Control, WT	Abundances (Scaled): F12: Control, WT	Abundances (Normalized): F1: Sample, KD	Abundances (Normalized): F2: Sample, KD	Abundances (Normalized): F3: Sample, KD	Abundances (Normalized): F4: Sample, KD	Abundances (Normalized): F5: Sample, OE	Abundances (Normalized): F6: Sample, OE	Abundances (Normalized): F7: Sample, OE
	TRUE	High	[R].SSGDPEQIKEDSLSEESADAR.[S]	2xPhospho [S12(99.3); S14(96.7)]	0.0144605	0.000636991	1	1	8	Q9BVS4	Q9BVS4 [369-389]	Q9BVS4 2xPhospho [S380(99.3); S382(96.7)]	Serine/threonine-protein kinase RIO2 OS=Homo sapiens OX=9606 GN=RIOK2 PE=1 SV=2	1	2409.93	17.961	0.152	3.606	5.7056e-07	7.70802e-07	0.0086015	51.01	107.16	134.06	12.9	222.9	64.2	56.48	14.07	86.31	13.5	9.9	3.9	19.7	203.2	196.4	175.8	244.6	145.5	22.7	19.3	145.4	111355	81525.2	32053.9	162780	1.67701e+06	1.62078e+06	1.45088e+06
TRUE	High	Master Protein	Q9H1E3	Nuclear ubiquitous casein and cyclin-dependent kinase substrate 1 OS=Homo sapiens OX=9606 GN=NUCKS1 PE=1 SV=1	0	190.884	41	17	499	17	243	27.3	5.08	1772.19	17	cell organization and biogenesis;DNA metabolism;RNA metabolism OR transcription;other metabolic processes;stress response;other biological processes	nucleus;other cell component	nucleic acid binding activity;other molecular function		64710	ENSG00000069275	hsa:64710; Q54AC0; Q5PXE7; Q9H1D6; Q9H1E3; Q9H723				0	0							NUCKS1	44.3	150.2	105.6	25.66	3.35	21.25	High	High	High	High	High	High	High	High	High
	Checked	Confidence	Annotated Sequence	Modifications	Qvality PEP	Qvality q-value	# Protein Groups	# Proteins	# PSMs	Master Protein Accessions	Positions in Master Proteins	Modifications in Master Proteins	Master Protein Descriptions	# Missed Cleavages	Theo. MH+ [Da]	Abundance Ratio: (OE, Sample) / (KD, Sample)	Abundance Ratio: (KD, Sample) / (WT, Control)	Abundance Ratio: (OE, Sample) / (WT, Control)	Abundance Ratio Adj. P-Value: (OE, Sample) / (KD, Sample)	Abundance Ratio Adj. P-Value: (KD, Sample) / (WT, Control)	Abundance Ratio Adj. P-Value: (OE, Sample) / (WT, Control)	Abundance Ratio Variability [%]: (OE, Sample) / (KD, Sample)	Abundance Ratio Variability [%]: (KD, Sample) / (WT, Control)	Abundance Ratio Variability [%]: (OE, Sample) / (WT, Control)	Abundances (Grouped): KD, Sample	Abundances (Grouped): OE, Sample	Abundances (Grouped): WT, Control	Abundances (Grouped) CV [%]: KD, Sample	Abundances (Grouped) CV [%]: OE, Sample	Abundances (Grouped) CV [%]: WT, Control	Abundances (Scaled): F1: Sample, KD	Abundances (Scaled): F2: Sample, KD	Abundances (Scaled): F3: Sample, KD	Abundances (Scaled): F4: Sample, KD	Abundances (Scaled): F5: Sample, OE	Abundances (Scaled): F6: Sample, OE	Abundances (Scaled): F7: Sample, OE	Abundances (Scaled): F8: Sample, OE	Abundances (Scaled): F9: Control, WT	Abundances (Scaled): F10: Control, WT	Abundances (Scaled): F11: Control, WT	Abundances (Scaled): F12: Control, WT	Abundances (Normalized): F1: Sample, KD	Abundances (Normalized): F2: Sample, KD	Abundances (Normalized): F3: Sample, KD	Abundances (Normalized): F4: Sample, KD	Abundances (Normalized): F5: Sample, OE	Abundances (Normalized): F6: Sample, OE	Abundances (Normalized): F7: Sample, OE
	TRUE	High	[K].NSQEDSEDSEDKDVK.[T]	2xPhospho [S6(100); S9(100)]	4.26865e-06	0.000173317	1	1	22	Q9H1E3	Q9H1E3 [53-67]	Q9H1E3 2xPhospho [S58(100); S61(100)]	Nuclear ubiquitous casein and cyclin-dependent kinase substrate 1 OS=Homo sapiens OX=9606 GN=NUCKS1 PE=1 SV=1	1	1884.64	100	0.01	3.942	8.2e-16	4.1125e-16	0.00888825	84.9	125.68	182.16	0.2	239	60.8	61.36	3.73	101.98	0.4	0.4	0.1	0.1	200.5	213.5	207.6	196.2	207	18.5	9.5	146.1	146786	174018	49137.3	51222.1	8.37423e+07	8.91516e+07	8.66938e+07
	TRUE	High	[K].DDSHSAEDSEDEKEDHK.[N]	1xPhospho [S9(100)]	0.000474174	0.000173317	1	1	3	Q9H1E3	Q9H1E3 [71-87]	Q9H1E3 1xPhospho [S79(100)]	Nuclear ubiquitous casein and cyclin-dependent kinase substrate 1 OS=Homo sapiens OX=9606 GN=NUCKS1 PE=1 SV=1	1	2052.73	1.306	0.406	0.53	0.749625	0.000418612	0.772752	51.27	46.55	36.2	61.9	80.9	157.2	40.18	27.64	17.33	35.6	50.5	93.3	73.3	98.7	64	106.2	62.4	185.3	161.1	121.3	148.3	1.14337e+06	1.62355e+06	2.9995e+06	2.35548e+06	3.17403e+06	2.05567e+06	3414949
	TRUE	High	[K].DDSHSAEDSEDEKEDHK.[N]	2xPhospho [S5(97.1); S9(99.9)]	0.000255651	0.000173317	1	1	16	Q9H1E3	Q9H1E3 [71-87]	Q9H1E3 2xPhospho [S75(97.1); S79(99.9)]	Nuclear ubiquitous casein and cyclin-dependent kinase substrate 1 OS=Homo sapiens OX=9606 GN=NUCKS1 PE=1 SV=1	1	2132.7	88.585	0.025	2.101	1.8249e-07	4.1125e-16	0.280328	53.51	85.46	77.34	2.3	199.1	98.6	43.27	14.77	72.15	1.5	1.6	3.1	3.6	199.8	176	229.7	165.6	182.9	55.8	26.1	154.4	270064	286175	550619	648304	3.60266e+07	3.1744e+07	4.14186e+07
	TRUE	High	[K].KDDSHSAEDSEDEKEDHK.[N]	2xPhospho [S6(85.8); S10(100)]	5.87205e-06	0.000173317	1	1	14	Q9H1E3	Q9H1E3 [70-87]	Q9H1E3 2xPhospho [S75(85.8); S79(100)]	Nuclear ubiquitous casein and cyclin-dependent kinase substrate 1 OS=Homo sapiens OX=9606 GN=NUCKS1 PE=1 SV=1	2	2260.79	7.595	0.141	1.073	0.0159332	3.11126e-09	0.999965	56.88	56.08	37.29	18.9	148.3	132.9	45.12	30.72	31.25	13.4	24.8	28.6	10.5	199	96.8	165.9	124.5	169.4	97.9	97.7	171.3	1.26766e+06	2.34251e+06	2.69961e+06	992982	1.8762e+07	9.13093e+06	1.56466e+07
	TRUE	High	[K].KDDSHSAEDSEDEKEDHK.[N]	3xPhospho [S4(100); S6(100); S10(100)]	0.000146318	0.000173317	1	1	6	Q9H1E3	Q9H1E3 [70-87]	Q9H1E3 3xPhospho [S73(100); S75(100); S79(100)]	Nuclear ubiquitous casein and cyclin-dependent kinase substrate 1 OS=Homo sapiens OX=9606 GN=NUCKS1 PE=1 SV=1	2	2340.76	27.959	0.098	2.74	3.53571e-05	1.99377e-09	0.0092639	60.85	115.86	82.44	7.7	214.2	78.2	53.86	35.22	85.24	2.1	6.3	8.6	10.8	173	113.9	269.1	244.5	201.9	60.4	16.2	93.2	33413.4	101083	138453	174377	2.78192e+06	1.83203e+06	4.32824e+06
	TRUE	High	[K].DDSHSAEDSEDEKEDHKNVR.[Q]	2xPhospho [S9(99.9); S]	0.00714478	0.000333495	1	1	8	Q9H1E3	Q9H1E3 [71-90]	Q9H1E3 2xPhospho [S79(99.9); S]	Nuclear ubiquitous casein and cyclin-dependent kinase substrate 1 OS=Homo sapiens OX=9606 GN=NUCKS1 PE=1 SV=1	2	2501.91	10.114	0.178	1.815	0.0031986	8.45268e-09	0.416199	51.78	61.68	54.16	18.9	175.6	105.5	42.94	18.71	50.33	10.5	14.2	21.4	28.6	144.8	150	214.9	174.4	185.4	81	58.3	116.7	501930	681543	1.02602e+06	1.37028e+06	6.9416e+06	7.19156e+06	10305278
	TRUE	High	[K].EKTPSPKEEDEEPESPPEK.[K]	3xPhospho [T3(100); S5(100); S15(100)]	0.0184313	0.000750814	1	1	1	Q9H1E3	Q9H1E3 [200-218]	Q9H1E3 3xPhospho [T202(100); S204(100); S214(100)]	Nuclear ubiquitous casein and cyclin-dependent kinase substrate 1 OS=Homo sapiens OX=9606 GN=NUCKS1 PE=1 SV=1	2	2421.9	21.855	0.083	1.906	2.03012e-05	6.11088e-10	0.263046	77.78	108.08	78.03	8.6	193	98.5	78.57	9.61	69.12	5.2	1.1	16.4	12.8	193.2	196.6	160.1	172.3	202.4	60.5	36.3	143.3	59490.1	13060.7	189133	147698	2.23114e+06	2.27028e+06	1.84863e+06
TRUE	High	Master Protein	Q99590	Protein SCAF11 OS=Homo sapiens OX=9606 GN=SCAF11 PE=1 SV=2	0	67.351	10	8	101	8	1463	164.6	8.41	316.78	8	cell organization and biogenesis;RNA metabolism OR transcription;other metabolic processes	nucleus	other molecular function		9169	ENSG00000139218	A6NEU9; A6NLW5; hsa:9169; Q8IW59; Q99590		Apoptosis		1	0							SCAF11	124.3	95.6	80.2	7.57	18.72	15.07	High	High	High	High	High	High	High	High	High
	Checked	Confidence	Annotated Sequence	Modifications	Qvality PEP	Qvality q-value	# Protein Groups	# Proteins	# PSMs	Master Protein Accessions	Positions in Master Proteins	Modifications in Master Proteins	Master Protein Descriptions	# Missed Cleavages	Theo. MH+ [Da]	Abundance Ratio: (OE, Sample) / (KD, Sample)	Abundance Ratio: (KD, Sample) / (WT, Control)	Abundance Ratio: (OE, Sample) / (WT, Control)	Abundance Ratio Adj. P-Value: (OE, Sample) / (KD, Sample)	Abundance Ratio Adj. P-Value: (KD, Sample) / (WT, Control)	Abundance Ratio Adj. P-Value: (OE, Sample) / (WT, Control)	Abundance Ratio Variability [%]: (OE, Sample) / (KD, Sample)	Abundance Ratio Variability [%]: (KD, Sample) / (WT, Control)	Abundance Ratio Variability [%]: (OE, Sample) / (WT, Control)	Abundances (Grouped): KD, Sample	Abundances (Grouped): OE, Sample	Abundances (Grouped): WT, Control	Abundances (Grouped) CV [%]: KD, Sample	Abundances (Grouped) CV [%]: OE, Sample	Abundances (Grouped) CV [%]: WT, Control	Abundances (Scaled): F1: Sample, KD	Abundances (Scaled): F2: Sample, KD	Abundances (Scaled): F3: Sample, KD	Abundances (Scaled): F4: Sample, KD	Abundances (Scaled): F5: Sample, OE	Abundances (Scaled): F6: Sample, OE	Abundances (Scaled): F7: Sample, OE	Abundances (Scaled): F8: Sample, OE	Abundances (Scaled): F9: Control, WT	Abundances (Scaled): F10: Control, WT	Abundances (Scaled): F11: Control, WT	Abundances (Scaled): F12: Control, WT	Abundances (Normalized): F1: Sample, KD	Abundances (Normalized): F2: Sample, KD	Abundances (Normalized): F3: Sample, KD	Abundances (Normalized): F4: Sample, KD	Abundances (Normalized): F5: Sample, OE	Abundances (Normalized): F6: Sample, OE	Abundances (Normalized): F7: Sample, OE
	TRUE	High	[K].KRPQSPSPR.[R]	2xPhospho [S5(100); S7(100)]	0.00354263	0.000173317	1	1	12	Q99590	Q99590 [812-820]	Q99590 2xPhospho [S816(100); S818(100)]	Protein SCAF11 OS=Homo sapiens OX=9606 GN=SCAF11 PE=1 SV=2	1	1212.53	2.738	0.405	1.109	0.221821	0.00446047	0.999965	36.97	41.83	30.02	48.3	132.3	119.4	34.38	17.21	27.1	51.3	33.5	73.9	42.7	140.8	104.6	153.1	116.5	163.8	126.8	87.7	105.3	1.65339e+06	1.08081e+06	2.38332e+06	1.3757e+06	4.53974e+06	3.37187e+06	4935397
	TRUE	High	[K].TEELIESPKLESSEGEIIQTVDR.[Q]	2xPhospho [S7(99.5); S/T]	2.17376e-05	0.000173317	1	1	11	Q99590	Q99590 [602-624]	Q99590 2xPhospho [S608(99.5); S/T]	Protein SCAF11 OS=Homo sapiens OX=9606 GN=SCAF11 PE=1 SV=2	1	2762.24	2.921	0.456	1.343	0.112849	0.0034599	0.775219	38.34	47.57	34.88	51	138.1	110.9	52.32	12.2	28.64	62.6	13.1	42.5	64.5	139.4	172	140	132.1	100	68.8	125.8	139.2	854501	178440	581156	880939	1.90423e+06	2.3494e+06	1.91181e+06
TRUE	High	Master Protein	Q9H1C4	Protein unc-93 homolog B1 OS=Homo sapiens OX=9606 GN=UNC93B1 PE=1 SV=2	0	4.575	7	1	8	1	597	66.6	6.96	32.47	1	stress response;transport;signal transduction;other biological processes	other membranes;ER/Golgi;other cytoplasmic organelle;other cell component	signal transduction activity or receptor binding		81622	ENSG00000110057	hsa:81622; O95764; Q569H6; Q710D4; Q9H1C4			Trafficking and processing of endosomal TLR; UNC93B1 deficiency - HSE	2	0							UNC93B1	9.3	225.9	64.8	40.32	39.5	34.35	Not Found	Not Found	Not Found	Not Found	High	High	High	High	High
	Checked	Confidence	Annotated Sequence	Modifications	Qvality PEP	Qvality q-value	# Protein Groups	# Proteins	# PSMs	Master Protein Accessions	Positions in Master Proteins	Modifications in Master Proteins	Master Protein Descriptions	# Missed Cleavages	Theo. MH+ [Da]	Abundance Ratio: (OE, Sample) / (KD, Sample)	Abundance Ratio: (KD, Sample) / (WT, Control)	Abundance Ratio: (OE, Sample) / (WT, Control)	Abundance Ratio Adj. P-Value: (OE, Sample) / (KD, Sample)	Abundance Ratio Adj. P-Value: (KD, Sample) / (WT, Control)	Abundance Ratio Adj. P-Value: (OE, Sample) / (WT, Control)	Abundance Ratio Variability [%]: (OE, Sample) / (KD, Sample)	Abundance Ratio Variability [%]: (KD, Sample) / (WT, Control)	Abundance Ratio Variability [%]: (OE, Sample) / (WT, Control)	Abundances (Grouped): KD, Sample	Abundances (Grouped): OE, Sample	Abundances (Grouped): WT, Control	Abundances (Grouped) CV [%]: KD, Sample	Abundances (Grouped) CV [%]: OE, Sample	Abundances (Grouped) CV [%]: WT, Control	Abundances (Scaled): F1: Sample, KD	Abundances (Scaled): F2: Sample, KD	Abundances (Scaled): F3: Sample, KD	Abundances (Scaled): F4: Sample, KD	Abundances (Scaled): F5: Sample, OE	Abundances (Scaled): F6: Sample, OE	Abundances (Scaled): F7: Sample, OE	Abundances (Scaled): F8: Sample, OE	Abundances (Scaled): F9: Control, WT	Abundances (Scaled): F10: Control, WT	Abundances (Scaled): F11: Control, WT	Abundances (Scaled): F12: Control, WT	Abundances (Normalized): F1: Sample, KD	Abundances (Normalized): F2: Sample, KD	Abundances (Normalized): F3: Sample, KD	Abundances (Normalized): F4: Sample, KD	Abundances (Normalized): F5: Sample, OE	Abundances (Normalized): F6: Sample, OE	Abundances (Normalized): F7: Sample, OE
	TRUE	High	[R].YLEEDNSDESDAEGEHGDGAEEEAPPAGPRPGPEPAGLGR.[R]	2xPhospho [S7(98.9); S10(98.2)]	0.00166326	0.000173317	1	1	8	Q9H1C4	Q9H1C4 [541-580]	Q9H1C4 2xPhospho [S547(98.9); S550(98.2)]	Protein unc-93 homolog B1 OS=Homo sapiens OX=9606 GN=UNC93B1 PE=1 SV=2	0	4263.69	19.753	0.193	3.519	2.20375e-05	1.61e-05	0.0213323	59.36	52.77	34.53	9.3	225.9	64.8	40.32	39.5	34.35	15.9	13.7	7.3	7.2	280.1	105	212.3	303.5	82.8	32.2	71	69	169792	146839	77793.6	77347.5	2.9965e+06	1.12358e+06	2270754
TRUE	High	Master Protein	Q92733	Proline-rich protein PRCC OS=Homo sapiens OX=9606 GN=PRCC PE=1 SV=1	0	33.596	12	4	100	4	491	52.4	5.1	366.71	4	cell cycle OR cell proliferation;other biological processes	nucleus		Pf10253	5546	ENSG00000143294	A8K1F7; hsa:5546; O00665; O00724; Q5SZ06; Q92733	Transcriptional misregulation in cancer; Renal cell carcinoma	Type 2 papillary renal cell carcinoma; IL-18 signaling pathway	mRNA Splicing - Major Pathway	5	0							PRCC	40.1	148.9	111	24.02	8.55	25.08	High	High	High	High	High	High	High	High	High
	Checked	Confidence	Annotated Sequence	Modifications	Qvality PEP	Qvality q-value	# Protein Groups	# Proteins	# PSMs	Master Protein Accessions	Positions in Master Proteins	Modifications in Master Proteins	Master Protein Descriptions	# Missed Cleavages	Theo. MH+ [Da]	Abundance Ratio: (OE, Sample) / (KD, Sample)	Abundance Ratio: (KD, Sample) / (WT, Control)	Abundance Ratio: (OE, Sample) / (WT, Control)	Abundance Ratio Adj. P-Value: (OE, Sample) / (KD, Sample)	Abundance Ratio Adj. P-Value: (KD, Sample) / (WT, Control)	Abundance Ratio Adj. P-Value: (OE, Sample) / (WT, Control)	Abundance Ratio Variability [%]: (OE, Sample) / (KD, Sample)	Abundance Ratio Variability [%]: (KD, Sample) / (WT, Control)	Abundance Ratio Variability [%]: (OE, Sample) / (WT, Control)	Abundances (Grouped): KD, Sample	Abundances (Grouped): OE, Sample	Abundances (Grouped): WT, Control	Abundances (Grouped) CV [%]: KD, Sample	Abundances (Grouped) CV [%]: OE, Sample	Abundances (Grouped) CV [%]: WT, Control	Abundances (Scaled): F1: Sample, KD	Abundances (Scaled): F2: Sample, KD	Abundances (Scaled): F3: Sample, KD	Abundances (Scaled): F4: Sample, KD	Abundances (Scaled): F5: Sample, OE	Abundances (Scaled): F6: Sample, OE	Abundances (Scaled): F7: Sample, OE	Abundances (Scaled): F8: Sample, OE	Abundances (Scaled): F9: Control, WT	Abundances (Scaled): F10: Control, WT	Abundances (Scaled): F11: Control, WT	Abundances (Scaled): F12: Control, WT	Abundances (Normalized): F1: Sample, KD	Abundances (Normalized): F2: Sample, KD	Abundances (Normalized): F3: Sample, KD	Abundances (Normalized): F4: Sample, KD	Abundances (Normalized): F5: Sample, OE	Abundances (Normalized): F6: Sample, OE	Abundances (Normalized): F7: Sample, OE
	TRUE	High	[K].IAAPELHKGDSDSEEDEPTK.[K]	2xPhospho [S11(100); S13(99.9)]	0.000115962	0.000173317	1	1	38	Q92733	Q92733 [147-166]	Q92733 2xPhospho [S157(100); S159(99.9)]	Proline-rich protein PRCC OS=Homo sapiens OX=9606 GN=PRCC PE=1 SV=1	1	2327.93	7.024	0.205	1.535	0.029012	2.7138e-05	0.752902	26.53	38.27	31.53	22.4	168.1	109.5	21.19	14.1	37.32	24.9	19.6	20.2	30.5	162.2	136.8	175.9	192.5	158.4	106.4	58.7	113.9	7.85862e+06	6.16932e+06	6.3792e+06	9.60406e+06	5.11299e+07	4.31288e+07	55457108
	TRUE	High	[K].IAAPELHKGDSDSEEDEPTKK.[K]	2xPhospho [S11(99.3); S13(99.3)]	0.0154416	0.000750814	1	1	7	Q92733	Q92733 [147-167]	Q92733 2xPhospho [S157(99.3); S159(99.3)]	Proline-rich protein PRCC OS=Homo sapiens OX=9606 GN=PRCC PE=1 SV=1	2	2456.03	8.144	0.134	1.154	0.00247206	6.49375e-09	0.935903	106.83	101.47	51.18	18.3	152.2	129.5	82.14	18.96	46.21	8.1	6.2	35.8	44.9	121.4	116.5	165.7	165.3	143.4	101.3	74.7	216.6	171656	131479	756479	947570	2.56437e+06	2.46037e+06	3.50063e+06
TRUE	High	Master Protein	P29692	Elongation factor 1-delta OS=Homo sapiens OX=9606 GN=EEF1D PE=1 SV=5	0	66.345	17	3	110	3	281	31.1	5.01	434.63	3	protein metabolism;RNA metabolism OR transcription;other metabolic processes;other biological processes	cytosol;nucleus;other cell component	enzyme regulator activity;nucleic acid binding activity;other molecular function	Pf00736, Pf10587	1936	ENSG00000104529; ENSG00000273594	B4DDU4; D3DWK3; E9PBQ9; hsa:1936; P29692; Q4VBZ6; Q969J1; Q96I38		Translation factors	Eukaryotic Translation Elongation	2	0							EEF1D	75.1	129.9	95	26.89	11.92	26.77	High	High	High	High	High	High	High	High	High
	Checked	Confidence	Annotated Sequence	Modifications	Qvality PEP	Qvality q-value	# Protein Groups	# Proteins	# PSMs	Master Protein Accessions	Positions in Master Proteins	Modifications in Master Proteins	Master Protein Descriptions	# Missed Cleavages	Theo. MH+ [Da]	Abundance Ratio: (OE, Sample) / (KD, Sample)	Abundance Ratio: (KD, Sample) / (WT, Control)	Abundance Ratio: (OE, Sample) / (WT, Control)	Abundance Ratio Adj. P-Value: (OE, Sample) / (KD, Sample)	Abundance Ratio Adj. P-Value: (KD, Sample) / (WT, Control)	Abundance Ratio Adj. P-Value: (OE, Sample) / (WT, Control)	Abundance Ratio Variability [%]: (OE, Sample) / (KD, Sample)	Abundance Ratio Variability [%]: (KD, Sample) / (WT, Control)	Abundance Ratio Variability [%]: (OE, Sample) / (WT, Control)	Abundances (Grouped): KD, Sample	Abundances (Grouped): OE, Sample	Abundances (Grouped): WT, Control	Abundances (Grouped) CV [%]: KD, Sample	Abundances (Grouped) CV [%]: OE, Sample	Abundances (Grouped) CV [%]: WT, Control	Abundances (Scaled): F1: Sample, KD	Abundances (Scaled): F2: Sample, KD	Abundances (Scaled): F3: Sample, KD	Abundances (Scaled): F4: Sample, KD	Abundances (Scaled): F5: Sample, OE	Abundances (Scaled): F6: Sample, OE	Abundances (Scaled): F7: Sample, OE	Abundances (Scaled): F8: Sample, OE	Abundances (Scaled): F9: Control, WT	Abundances (Scaled): F10: Control, WT	Abundances (Scaled): F11: Control, WT	Abundances (Scaled): F12: Control, WT	Abundances (Normalized): F1: Sample, KD	Abundances (Normalized): F2: Sample, KD	Abundances (Normalized): F3: Sample, KD	Abundances (Normalized): F4: Sample, KD	Abundances (Normalized): F5: Sample, OE	Abundances (Normalized): F6: Sample, OE	Abundances (Normalized): F7: Sample, OE
	TRUE	High	[K].KPATPAEDDEDDDIDLFGSDNEEEDKEAAQLREER.[L]	2xPhospho [T4(100); S19(100)]	8.94929e-05	0.000173317	1	1	6	P29692	P29692 [144-178]	P29692 2xPhospho [T147(100); S162(100)]	Elongation factor 1-delta OS=Homo sapiens OX=9606 GN=EEF1D PE=1 SV=5	2	4151.68	6.189	0.283	1.751	0.0441381	0.000920698	0.534466	42.73	49.09	38.35	29.1	167.9	103	43.44	9.93	30.86	19.8	34.7	22.1	49.6	190.6	160.9	154.6	158.5	73	77.5	123.9	134.7	9.69514e+06	1.7032e+07	1.08519e+07	2.43296e+07	9.34355e+07	7.88877e+07	75776480
	TRUE	High	[K].KPATPAEDDEDDDIDLFGSDNEEEDKEAAQLR.[E]	2xPhospho [T4(100); S19(100)]	0.01715	0.000750814	1	1	5	P29692	P29692 [144-175]	P29692 2xPhospho [T147(100); S162(100)]	Elongation factor 1-delta OS=Homo sapiens OX=9606 GN=EEF1D PE=1 SV=5	1	3737.49	37.318	0.057	2.112	2.03061e-05	2.51665e-14	0.27555	49.55	44.68	40.61	5.5	194.6	99.9	50.45	11.51	33.17	5.6	3.3	4.9	10.4	186.4	227.1	178	184.7	130.2	71	71.5	126.9	3.60023e+06	2.1493e+06	3.12186e+06	6.69293e+06	1.19744e+08	1.45937e+08	114393404
TRUE	High	Master Protein	P18583	Protein SON OS=Homo sapiens OX=9606 GN=SON PE=1 SV=4	0	32.206	3	5	47	5	2426	263.7	5.64	161.14	5	cell cycle OR cell proliferation;cell organization and biogenesis;RNA metabolism OR transcription;other metabolic processes;other biological processes	nucleus	nucleic acid binding activity	Pf01585, Pf14709, Pf17069	6651	ENSG00000159140	D3DSF5; D3DSF6; E7ETE8; E7EU67; E7EVW3; E9PFQ2; hsa:6651; O14487; O95981; P18583; Q14120; Q6PKE0; Q9H7B1; Q9P070; Q9P072; Q9UKP9; Q9UPY0				0	0							SON	133.9	76.2	89.9	12.99	7.14	2.02	High	High	High	High	High	High	High	High	High
	Checked	Confidence	Annotated Sequence	Modifications	Qvality PEP	Qvality q-value	# Protein Groups	# Proteins	# PSMs	Master Protein Accessions	Positions in Master Proteins	Modifications in Master Proteins	Master Protein Descriptions	# Missed Cleavages	Theo. MH+ [Da]	Abundance Ratio: (OE, Sample) / (KD, Sample)	Abundance Ratio: (KD, Sample) / (WT, Control)	Abundance Ratio: (OE, Sample) / (WT, Control)	Abundance Ratio Adj. P-Value: (OE, Sample) / (KD, Sample)	Abundance Ratio Adj. P-Value: (KD, Sample) / (WT, Control)	Abundance Ratio Adj. P-Value: (OE, Sample) / (WT, Control)	Abundance Ratio Variability [%]: (OE, Sample) / (KD, Sample)	Abundance Ratio Variability [%]: (KD, Sample) / (WT, Control)	Abundance Ratio Variability [%]: (OE, Sample) / (WT, Control)	Abundances (Grouped): KD, Sample	Abundances (Grouped): OE, Sample	Abundances (Grouped): WT, Control	Abundances (Grouped) CV [%]: KD, Sample	Abundances (Grouped) CV [%]: OE, Sample	Abundances (Grouped) CV [%]: WT, Control	Abundances (Scaled): F1: Sample, KD	Abundances (Scaled): F2: Sample, KD	Abundances (Scaled): F3: Sample, KD	Abundances (Scaled): F4: Sample, KD	Abundances (Scaled): F5: Sample, OE	Abundances (Scaled): F6: Sample, OE	Abundances (Scaled): F7: Sample, OE	Abundances (Scaled): F8: Sample, OE	Abundances (Scaled): F9: Control, WT	Abundances (Scaled): F10: Control, WT	Abundances (Scaled): F11: Control, WT	Abundances (Scaled): F12: Control, WT	Abundances (Normalized): F1: Sample, KD	Abundances (Normalized): F2: Sample, KD	Abundances (Normalized): F3: Sample, KD	Abundances (Normalized): F4: Sample, KD	Abundances (Normalized): F5: Sample, OE	Abundances (Normalized): F6: Sample, OE	Abundances (Normalized): F7: Sample, OE
	TRUE	High	[R].ASESSSEEKDDYEIFVK.[V]	2xPhospho [S4(88.7); S6(90)]	0.0110428	0.000490989	1	1	3	P18583	P18583 [1779-1795]	P18583 2xPhospho [S1782(88.7); S1784(90)]	Protein SON OS=Homo sapiens OX=9606 GN=SON PE=1 SV=4	1	2122.81	25.717	0.119	2.806	9.18484e-06	1.67693e-08	0.00761293	30.3	61.89	63.96	8.4	214.2	77.4	25.19	6.01	54.8	9.6	6.9	7	11.5	216.3	199.7	223.9	198.2	105.7	35.9	53.3	132	147772	106480	106707	175622	3.31595e+06	3.06142e+06	3.43177e+06
TRUE	High	Master Protein	Q96KB5	Lymphokine-activated killer T-cell-originated protein kinase OS=Homo sapiens OX=9606 GN=PBK PE=1 SV=3	0	8.752	6	1	8	1	322	36.1	5.12	17.6	1	cell cycle OR cell proliferation;protein metabolism;other metabolic processes;stress response;signal transduction;other biological processes	nucleus	kinase activity;other molecular function	Pf00069	55872	ENSG00000168078	B4DX68; D3DST2; hsa:55872; Q96KB5; Q9NPD9; Q9NYL7; Q9NZK6		4-hydroxytamoxifen, dexamethasone, and retinoic acids regulation of p27 expression; VEGFA-VEGFR2 signaling pathway		2	0							PBK	135.9	54	110.1	25.79	98.35	21.25	High	Peak Found	Peak Found	Peak Found	Not Found	Peak Found	Peak Found	Peak Found	Peak Found
	Checked	Confidence	Annotated Sequence	Modifications	Qvality PEP	Qvality q-value	# Protein Groups	# Proteins	# PSMs	Master Protein Accessions	Positions in Master Proteins	Modifications in Master Proteins	Master Protein Descriptions	# Missed Cleavages	Theo. MH+ [Da]	Abundance Ratio: (OE, Sample) / (KD, Sample)	Abundance Ratio: (KD, Sample) / (WT, Control)	Abundance Ratio: (OE, Sample) / (WT, Control)	Abundance Ratio Adj. P-Value: (OE, Sample) / (KD, Sample)	Abundance Ratio Adj. P-Value: (KD, Sample) / (WT, Control)	Abundance Ratio Adj. P-Value: (OE, Sample) / (WT, Control)	Abundance Ratio Variability [%]: (OE, Sample) / (KD, Sample)	Abundance Ratio Variability [%]: (KD, Sample) / (WT, Control)	Abundance Ratio Variability [%]: (OE, Sample) / (WT, Control)	Abundances (Grouped): KD, Sample	Abundances (Grouped): OE, Sample	Abundances (Grouped): WT, Control	Abundances (Grouped) CV [%]: KD, Sample	Abundances (Grouped) CV [%]: OE, Sample	Abundances (Grouped) CV [%]: WT, Control	Abundances (Scaled): F1: Sample, KD	Abundances (Scaled): F2: Sample, KD	Abundances (Scaled): F3: Sample, KD	Abundances (Scaled): F4: Sample, KD	Abundances (Scaled): F5: Sample, OE	Abundances (Scaled): F6: Sample, OE	Abundances (Scaled): F7: Sample, OE	Abundances (Scaled): F8: Sample, OE	Abundances (Scaled): F9: Control, WT	Abundances (Scaled): F10: Control, WT	Abundances (Scaled): F11: Control, WT	Abundances (Scaled): F12: Control, WT	Abundances (Normalized): F1: Sample, KD	Abundances (Normalized): F2: Sample, KD	Abundances (Normalized): F3: Sample, KD	Abundances (Normalized): F4: Sample, KD	Abundances (Normalized): F5: Sample, OE	Abundances (Normalized): F6: Sample, OE	Abundances (Normalized): F7: Sample, OE
	TRUE	High	[K].SVLCSTPTINIPASPFMQK.[L]	1xCarbamidomethyl [C4]; 1xOxidation [M17]; 2xPhospho [S14(99.9); S/T]	0.00859574	0.000333495	1	1	3	Q96KB5	Q96KB5 [19-37]	Q96KB5 2xPhospho [S32(99.9); S/T]	Lymphokine-activated killer T-cell-originated protein kinase OS=Homo sapiens OX=9606 GN=PBK PE=1 SV=3	0	2266.99	5.958	0.086	0.669	0.00018574	9.91382e-09	0.999965	75.45	66.88	51.77	17	118	165	58.79	52.31	30.24	21.9	5.4	27.1	12	31.6	104.5	163.8	121.4	142.7	140.2	255.5	173.8	100668	24709.1	124624	55204.3	145304	480052	752302
TRUE	High	Master Protein	Q8NC44	Reticulophagy regulator 2 OS=Homo sapiens OX=9606 GN=RETREG2 PE=1 SV=3	0	26.452	14	3	32	3	543	57.8	4.45	123.43	3	cell organization and biogenesis;other metabolic processes	other membranes;ER/Golgi	other molecular function		79137	ENSG00000144567	hsa:79137; Q6P1P5; Q8NC44; Q9H0K7				0	0							RETREG2	101.1	121.9	77.1	14.47	5.33	14.66	High	High	High	Peak Found	High	High	High	High	High
	Checked	Confidence	Annotated Sequence	Modifications	Qvality PEP	Qvality q-value	# Protein Groups	# Proteins	# PSMs	Master Protein Accessions	Positions in Master Proteins	Modifications in Master Proteins	Master Protein Descriptions	# Missed Cleavages	Theo. MH+ [Da]	Abundance Ratio: (OE, Sample) / (KD, Sample)	Abundance Ratio: (KD, Sample) / (WT, Control)	Abundance Ratio: (OE, Sample) / (WT, Control)	Abundance Ratio Adj. P-Value: (OE, Sample) / (KD, Sample)	Abundance Ratio Adj. P-Value: (KD, Sample) / (WT, Control)	Abundance Ratio Adj. P-Value: (OE, Sample) / (WT, Control)	Abundance Ratio Variability [%]: (OE, Sample) / (KD, Sample)	Abundance Ratio Variability [%]: (KD, Sample) / (WT, Control)	Abundance Ratio Variability [%]: (OE, Sample) / (WT, Control)	Abundances (Grouped): KD, Sample	Abundances (Grouped): OE, Sample	Abundances (Grouped): WT, Control	Abundances (Grouped) CV [%]: KD, Sample	Abundances (Grouped) CV [%]: OE, Sample	Abundances (Grouped) CV [%]: WT, Control	Abundances (Scaled): F1: Sample, KD	Abundances (Scaled): F2: Sample, KD	Abundances (Scaled): F3: Sample, KD	Abundances (Scaled): F4: Sample, KD	Abundances (Scaled): F5: Sample, OE	Abundances (Scaled): F6: Sample, OE	Abundances (Scaled): F7: Sample, OE	Abundances (Scaled): F8: Sample, OE	Abundances (Scaled): F9: Control, WT	Abundances (Scaled): F10: Control, WT	Abundances (Scaled): F11: Control, WT	Abundances (Scaled): F12: Control, WT	Abundances (Normalized): F1: Sample, KD	Abundances (Normalized): F2: Sample, KD	Abundances (Normalized): F3: Sample, KD	Abundances (Normalized): F4: Sample, KD	Abundances (Normalized): F5: Sample, OE	Abundances (Normalized): F6: Sample, OE	Abundances (Normalized): F7: Sample, OE
	TRUE	High	[K].NAPPGGDEPLAETESESEAELAGFSPVVDVK.[K]	2xPhospho [T13(99.7); S15(95.1)]	6.99895e-05	0.000173317	1	1	11	Q8NC44	Q8NC44 [267-297]	Q8NC44 2xPhospho [T279(99.7); S281(95.1)]	Reticulophagy regulator 2 OS=Homo sapiens OX=9606 GN=RETREG2 PE=1 SV=3	0	3301.41	51.465	0.139	10.905	2.99429e-07	5.78493e-05	4.31683e-07	24.03	106.56	108.52	5.2	270	24.7	51.39	6.83	103.04	6.8	5.1	1.3	4.8	274.3	236.5	245.3	265.3	37.2	14.7	9.2	99.4	198542	147332	37851.5	140168	7.95195e+06	6.85648e+06	7.11219e+06
TRUE	High	Master Protein	Q12792	Twinfilin-1 OS=Homo sapiens OX=9606 GN=TWF1 PE=1 SV=3	0	8.287	5	1	9	1	350	40.3	6.96	23.28	1	cell organization and biogenesis;other biological processes	plasma membrane;other membranes;cytosol;cytoskeleton;other cell component	cytoskeletal activity;other molecular function	Pf00241	5756	ENSG00000151239	A8K5A8; B3KXS6; B4DLX9; hsa:5756; Q12792; Q59G07; Q5U0B1; Q6FHJ1; Q6FHL6; Q6NUK9; Q86XL6; Q8TCD3			Sensory processing of sound by inner hair cells of the cochlea; Sensory processing of sound by outer hair cells of the cochlea; RHOBTB2 GTPase cycle	3	0							TWF1	32.8	134.4	132.8	113.05	67.05	48.8	Peak Found	High	Not Found	Not Found	High	High	Not Found	High	Peak Found
	Checked	Confidence	Annotated Sequence	Modifications	Qvality PEP	Qvality q-value	# Protein Groups	# Proteins	# PSMs	Master Protein Accessions	Positions in Master Proteins	Modifications in Master Proteins	Master Protein Descriptions	# Missed Cleavages	Theo. MH+ [Da]	Abundance Ratio: (OE, Sample) / (KD, Sample)	Abundance Ratio: (KD, Sample) / (WT, Control)	Abundance Ratio: (OE, Sample) / (WT, Control)	Abundance Ratio Adj. P-Value: (OE, Sample) / (KD, Sample)	Abundance Ratio Adj. P-Value: (KD, Sample) / (WT, Control)	Abundance Ratio Adj. P-Value: (OE, Sample) / (WT, Control)	Abundance Ratio Variability [%]: (OE, Sample) / (KD, Sample)	Abundance Ratio Variability [%]: (KD, Sample) / (WT, Control)	Abundance Ratio Variability [%]: (OE, Sample) / (WT, Control)	Abundances (Grouped): KD, Sample	Abundances (Grouped): OE, Sample	Abundances (Grouped): WT, Control	Abundances (Grouped) CV [%]: KD, Sample	Abundances (Grouped) CV [%]: OE, Sample	Abundances (Grouped) CV [%]: WT, Control	Abundances (Scaled): F1: Sample, KD	Abundances (Scaled): F2: Sample, KD	Abundances (Scaled): F3: Sample, KD	Abundances (Scaled): F4: Sample, KD	Abundances (Scaled): F5: Sample, OE	Abundances (Scaled): F6: Sample, OE	Abundances (Scaled): F7: Sample, OE	Abundances (Scaled): F8: Sample, OE	Abundances (Scaled): F9: Control, WT	Abundances (Scaled): F10: Control, WT	Abundances (Scaled): F11: Control, WT	Abundances (Scaled): F12: Control, WT	Abundances (Normalized): F1: Sample, KD	Abundances (Normalized): F2: Sample, KD	Abundances (Normalized): F3: Sample, KD	Abundances (Normalized): F4: Sample, KD	Abundances (Normalized): F5: Sample, OE	Abundances (Normalized): F6: Sample, OE	Abundances (Normalized): F7: Sample, OE
	TRUE	High	[K].YLLSQSSPAPLTAAEEELR.[Q]	1xPhospho [S7(99.8)]	3.40555e-06	0.000173317	1	1	9	Q12792	Q12792 [137-155]	Q12792 1xPhospho [S143(99.8)]	Twinfilin-1 OS=Homo sapiens OX=9606 GN=TWF1 PE=1 SV=3	0	2155.03	0.741	0.199	0.908	0.989436	1.37184e-09	0.999965	118.77	285.18	63.53	32.8	134.4	132.8	113.05	67.05	48.8	163.6	203.4	3.9	2.2	92.3	114.6	2.5	128.2	76.1	209.7	95.3	108.3	4.80607e+06	5.97662e+06	113450	65735.3	2.71105e+06	3.36657e+06	72617.8
TRUE	High	Master Protein	Q8NA72	Centrosomal protein POC5 OS=Homo sapiens OX=9606 GN=POC5 PE=1 SV=2	0	5.103	2	1	3	1	575	63.3	7.42	10.7	1	cell cycle OR cell proliferation	cytosol;cytoskeleton;nucleus			134359	ENSG00000152359	B4DJG7; hsa:134359; Q494X7; Q494X9; Q6P085; Q8NA72				0	0							POC5	15	168.7	116.3	60.74	5.06	29.06	Not Found	Not Found	Not Found	Not Found	High	High	Peak Found	High	Peak Found
	Checked	Confidence	Annotated Sequence	Modifications	Qvality PEP	Qvality q-value	# Protein Groups	# Proteins	# PSMs	Master Protein Accessions	Positions in Master Proteins	Modifications in Master Proteins	Master Protein Descriptions	# Missed Cleavages	Theo. MH+ [Da]	Abundance Ratio: (OE, Sample) / (KD, Sample)	Abundance Ratio: (KD, Sample) / (WT, Control)	Abundance Ratio: (OE, Sample) / (WT, Control)	Abundance Ratio Adj. P-Value: (OE, Sample) / (KD, Sample)	Abundance Ratio Adj. P-Value: (KD, Sample) / (WT, Control)	Abundance Ratio Adj. P-Value: (OE, Sample) / (WT, Control)	Abundance Ratio Variability [%]: (OE, Sample) / (KD, Sample)	Abundance Ratio Variability [%]: (KD, Sample) / (WT, Control)	Abundance Ratio Variability [%]: (OE, Sample) / (WT, Control)	Abundances (Grouped): KD, Sample	Abundances (Grouped): OE, Sample	Abundances (Grouped): WT, Control	Abundances (Grouped) CV [%]: KD, Sample	Abundances (Grouped) CV [%]: OE, Sample	Abundances (Grouped) CV [%]: WT, Control	Abundances (Scaled): F1: Sample, KD	Abundances (Scaled): F2: Sample, KD	Abundances (Scaled): F3: Sample, KD	Abundances (Scaled): F4: Sample, KD	Abundances (Scaled): F5: Sample, OE	Abundances (Scaled): F6: Sample, OE	Abundances (Scaled): F7: Sample, OE	Abundances (Scaled): F8: Sample, OE	Abundances (Scaled): F9: Control, WT	Abundances (Scaled): F10: Control, WT	Abundances (Scaled): F11: Control, WT	Abundances (Scaled): F12: Control, WT	Abundances (Normalized): F1: Sample, KD	Abundances (Normalized): F2: Sample, KD	Abundances (Normalized): F3: Sample, KD	Abundances (Normalized): F4: Sample, KD	Abundances (Normalized): F5: Sample, OE	Abundances (Normalized): F6: Sample, OE	Abundances (Normalized): F7: Sample, OE
	TRUE	High	[K].TDESSPVLSPR.[K]	2xPhospho [S5(99.8); S9(100)]	0.000692391	0.000173317	1	1	3	Q8NA72	Q8NA72 [101-111]	Q8NA72 2xPhospho [S105(99.8); S109(100)]	Centrosomal protein POC5 OS=Homo sapiens OX=9606 GN=POC5 PE=1 SV=2	0	1347.52	11.027	0.129	1.423	4.25476e-06	0.0053763	0.275817	45.81	64.57	18.91	15	168.7	116.3	60.74	5.06	29.06	6.8	32	14.5	16.5	168.3	179.2	179.6	161.8	136	110.4	65.1	129.9	24755.9	117270	52926	60474.6	616186	656072	657301
TRUE	High	Master Protein	P11388	DNA topoisomerase 2-alpha OS=Homo sapiens OX=9606 GN=TOP2A PE=1 SV=3	0	178.899	12	16	309	16	1531	174.3	8.72	1135.37	16	cell cycle OR cell proliferation;cell organization and biogenesis;DNA metabolism;other metabolic processes;stress response;developmental processes;other biological processes	nucleus;other cell component	nucleic acid binding activity;other molecular function	Pf00204, Pf00521, Pf01751, Pf02518, Pf08070, Pf16898	7153	ENSG00000131747	B2RTS1; hsa:7153; P11388; Q71UN1; Q71UQ5; Q9HB24; Q9HB25; Q9HB26; Q9UP44; Q9UQP9	Platinum drug resistance	Gastric cancer network 1; Gastric cancer network 2; Retinoblastoma gene in cancer	SUMOylation of DNA replication proteins; Transcription of E2F targets under negative control by DREAM complex	6	0	0.229	1.766	0.416	39.94	22.62	41.19	TOP2A	105.3	78.3	116.4	6.94	3.64	33.31	High	High	High	High	High	High	High	High	High
	Checked	Confidence	Annotated Sequence	Modifications	Qvality PEP	Qvality q-value	# Protein Groups	# Proteins	# PSMs	Master Protein Accessions	Positions in Master Proteins	Modifications in Master Proteins	Master Protein Descriptions	# Missed Cleavages	Theo. MH+ [Da]	Abundance Ratio: (OE, Sample) / (KD, Sample)	Abundance Ratio: (KD, Sample) / (WT, Control)	Abundance Ratio: (OE, Sample) / (WT, Control)	Abundance Ratio Adj. P-Value: (OE, Sample) / (KD, Sample)	Abundance Ratio Adj. P-Value: (KD, Sample) / (WT, Control)	Abundance Ratio Adj. P-Value: (OE, Sample) / (WT, Control)	Abundance Ratio Variability [%]: (OE, Sample) / (KD, Sample)	Abundance Ratio Variability [%]: (KD, Sample) / (WT, Control)	Abundance Ratio Variability [%]: (OE, Sample) / (WT, Control)	Abundances (Grouped): KD, Sample	Abundances (Grouped): OE, Sample	Abundances (Grouped): WT, Control	Abundances (Grouped) CV [%]: KD, Sample	Abundances (Grouped) CV [%]: OE, Sample	Abundances (Grouped) CV [%]: WT, Control	Abundances (Scaled): F1: Sample, KD	Abundances (Scaled): F2: Sample, KD	Abundances (Scaled): F3: Sample, KD	Abundances (Scaled): F4: Sample, KD	Abundances (Scaled): F5: Sample, OE	Abundances (Scaled): F6: Sample, OE	Abundances (Scaled): F7: Sample, OE	Abundances (Scaled): F8: Sample, OE	Abundances (Scaled): F9: Control, WT	Abundances (Scaled): F10: Control, WT	Abundances (Scaled): F11: Control, WT	Abundances (Scaled): F12: Control, WT	Abundances (Normalized): F1: Sample, KD	Abundances (Normalized): F2: Sample, KD	Abundances (Normalized): F3: Sample, KD	Abundances (Normalized): F4: Sample, KD	Abundances (Normalized): F5: Sample, OE	Abundances (Normalized): F6: Sample, OE	Abundances (Normalized): F7: Sample, OE
	TRUE	High	[K].RKPSTSDDSDSNFEK.[I]	3xPhospho [S4(87.2); S6(87.2); S9(96.9)]	0.000496741	0.000173317	1	1	13	P11388	P11388 [1466-1480]	P11388 3xPhospho [S1469(87.2); S1471(87.2); S1474(96.9)]	DNA topoisomerase 2-alpha OS=Homo sapiens OX=9606 GN=TOP2A PE=1 SV=3	1	1952.67	36.497	0.188	5.656	6.55745e-07	2.66619e-05	0.000332745	55.26	110.57	113.13	6.7	244.9	48.4	71.62	37.41	93.14	5.6	3.7	15.9	5.7	235.5	180.6	346.7	153	124.5	9.6	16.1	103.2	63575.4	41759.9	180218	64530.7	2.67007e+06	2.04663e+06	3.92957e+06
	TRUE	High	[K].VPDEEENEESDNEK.[E]	1xPhospho [S10(100)]	5.87205e-06	0.000173317	1	1	6	P11388	P11388 [1097-1110]	P11388 1xPhospho [S1106(100)]	DNA topoisomerase 2-alpha OS=Homo sapiens OX=9606 GN=TOP2A PE=1 SV=3	0	1742.63	2.566	0.33	0.826	0.23098	0.000892095	0.999965	31.86	53.69	29.06	44.8	116	139.2	32.39	7.84	42.35	39.2	27.1	57.1	56.9	110.3	133.3	120.1	124.6	181	130.5	54.6	165.2	949288	656569	1.38098e+06	1.37686e+06	2.66863e+06	3.22496e+06	2.90523e+06
	TRUE	High	[K].SVVSDLEADDVK.[G]	2xPhospho [S1(100); S4(100)]	3.09126e-05	0.000173317	1	1	5	P11388	P11388 [1374-1385]	P11388 2xPhospho [S1374(100); S1377(100)]	DNA topoisomerase 2-alpha OS=Homo sapiens OX=9606 GN=TOP2A PE=1 SV=3	0	1436.56	46.656	0.078	2.633	2.46753e-07	9.84599e-11	0.0415359	96.83	112.61	90.22	4.4	217.7	77.9	85.63	14.34	81.62	6.2	2.8	2.3	14.1	168	226.1	191.8	229	139.4	39.8	15.4	165.1	65135	29548.9	23549	146763	1.75308e+06	2.36047e+06	2.00225e+06
	TRUE	High	[K].ELKPQKSVVSDLEADDVK.[G]	2xPhospho [S7(100); S10(100)]	0.000107789	0.000173317	1	1	9	P11388	P11388 [1368-1385]	P11388 2xPhospho [S1374(100); S1377(100)]	DNA topoisomerase 2-alpha OS=Homo sapiens OX=9606 GN=TOP2A PE=1 SV=3	1	2159.99	64.825	0.031	1.639	6.96742e-08	4.1125e-16	0.614308	72.46	105.85	31.05	2.8	186	111.2	74.23	10.9	43.67	4.8	5	1.7	0.5	184.7	162	199.2	209.5	124.7	105.5	45	157.4	138814	144417	49022.8	15696.7	5.36168e+06	4.70258e+06	5782304
	TRUE	High	[K].RKPSTSDDSDSNFEK.[I]	2xPhospho [S4(98.6); S6(88.2)]	0.0112631	0.000490989	1	1	2	P11388	P11388 [1466-1480]	P11388 2xPhospho [S1469(98.6); S1471(88.2)]	DNA topoisomerase 2-alpha OS=Homo sapiens OX=9606 GN=TOP2A PE=1 SV=3	1	1872.7	7.118	0.132	0.95	4.56137e-05	0.000131179	0.931138	41.31	65.17	48.52	19.2	136.8	144	36.08	19.16	69.78	15	18.6	9.6	24	140.2	139.7	99	101.3	328.5	110.6	71.9	141.7	79618.4	98459.9	50669.9	126959	743066	740034	524636
TRUE	High	Master Protein	P05388	60S acidic ribosomal protein P0 OS=Homo sapiens OX=9606 GN=RPLP0 PE=1 SV=1	0	34.07	6	2	79	2	317	34.3	5.97	279.69	2	cell organization and biogenesis;protein metabolism;other metabolic processes;transport;other biological processes	cytosol;ER/Golgi;translational apparatus;nucleus;other cell component	nucleic acid binding activity;other molecular function	Pf00428, Pf00466, Pf17777	6175	ENSG00000089157	hsa:6175; P05388; Q3B7A4; Q9BVK4	Ribosome; Coronavirus disease	Cytoplasmic ribosomal proteins	Regulation of expression of SLITs and ROBOs; Gene and protein expression by JAK-STAT signaling after Interleukin-12 stimulation; L13a-mediated translational silencing of Ceruloplasmin expression; Formation of a pool of free 40S subunits; GTP hydrolysis and joining of the 60S ribosomal subunit; Major pathway of rRNA processing in the nucleolus and cytosol; Nonsense Mediated Decay (NMD) enhanced by…	17	0							RPLP0	2	280.4	17.6	53.37	15.31	132.01	High	High	High	Peak Found	High	High	High	High	Peak Found
	Checked	Confidence	Annotated Sequence	Modifications	Qvality PEP	Qvality q-value	# Protein Groups	# Proteins	# PSMs	Master Protein Accessions	Positions in Master Proteins	Modifications in Master Proteins	Master Protein Descriptions	# Missed Cleavages	Theo. MH+ [Da]	Abundance Ratio: (OE, Sample) / (KD, Sample)	Abundance Ratio: (KD, Sample) / (WT, Control)	Abundance Ratio: (OE, Sample) / (WT, Control)	Abundance Ratio Adj. P-Value: (OE, Sample) / (KD, Sample)	Abundance Ratio Adj. P-Value: (KD, Sample) / (WT, Control)	Abundance Ratio Adj. P-Value: (OE, Sample) / (WT, Control)	Abundance Ratio Variability [%]: (OE, Sample) / (KD, Sample)	Abundance Ratio Variability [%]: (KD, Sample) / (WT, Control)	Abundance Ratio Variability [%]: (OE, Sample) / (WT, Control)	Abundances (Grouped): KD, Sample	Abundances (Grouped): OE, Sample	Abundances (Grouped): WT, Control	Abundances (Grouped) CV [%]: KD, Sample	Abundances (Grouped) CV [%]: OE, Sample	Abundances (Grouped) CV [%]: WT, Control	Abundances (Scaled): F1: Sample, KD	Abundances (Scaled): F2: Sample, KD	Abundances (Scaled): F3: Sample, KD	Abundances (Scaled): F4: Sample, KD	Abundances (Scaled): F5: Sample, OE	Abundances (Scaled): F6: Sample, OE	Abundances (Scaled): F7: Sample, OE	Abundances (Scaled): F8: Sample, OE	Abundances (Scaled): F9: Control, WT	Abundances (Scaled): F10: Control, WT	Abundances (Scaled): F11: Control, WT	Abundances (Scaled): F12: Control, WT	Abundances (Normalized): F1: Sample, KD	Abundances (Normalized): F2: Sample, KD	Abundances (Normalized): F3: Sample, KD	Abundances (Normalized): F4: Sample, KD	Abundances (Normalized): F5: Sample, OE	Abundances (Normalized): F6: Sample, OE	Abundances (Normalized): F7: Sample, OE
	TRUE	High	[K].VEAKEESEESDEDMGFGLFD.[-]	2xPhospho [S7(100); S10(100)]	1.27756e-05	0.000173317	1	2	32	P05388	P05388 [298-317]	P05388 2xPhospho [S304(100); S307(100)]	60S acidic ribosomal protein P0 OS=Homo sapiens OX=9606 GN=RPLP0 PE=1 SV=1	1	2422.86	100	0.102	22.973	8.2e-16	1.34873e-09	3.64214e-11	65.68	126.19	135.22	1	285.7	13.3	86.85	15.58	143	3	1.2	0.5	0.6	245.7	224.8	255.2	319.3	24.5	5.6	3.2	116.4	5.18617e+06	2.03067e+06	900815	1.05693e+06	4.23034e+08	3.87113e+08	4.39449e+08
	TRUE	High	[K].VEAKEESEESDEDMGFGLFD.[-]	1xOxidation [M14]; 2xPhospho [S7(100); S10(100)]	0.000146318	0.000173317	1	2	24	P05388	P05388 [298-317]	P05388 2xPhospho [S304(100); S307(100)]	60S acidic ribosomal protein P0 OS=Homo sapiens OX=9606 GN=RPLP0 PE=1 SV=1	1	2438.85	100	0.068	10.014	8.2e-16	1.12608e-12	1.79372e-06	60.43	129.12	171.05	1.4	270.8	27.8	75.28	8.85	105.69	3.7	1.6	0.8	1	257.3	233.3	229.3	276.6	69.3	9.1	4.8	113.2	6.09067e+06	2.62764e+06	1.32624e+06	1.60259e+06	4.25461e+08	3.85874e+08	379291392
	TRUE	High	[K].EESEESDEDMGFGLFD.[-]	1xPhospho [S3(91.8)]	0.000380839	0.000173317	1	2	5	P05388	P05388 [302-317]	P05388 1xPhospho [S304(91.8)]	60S acidic ribosomal protein P0 OS=Homo sapiens OX=9606 GN=RPLP0 PE=1 SV=1	0	1915.65	7.587	0.294	2.616	0.00288847	0.000129611	0.0208016	36.24	49.7	12.02	26.5	197	76.6	28.19	4.63	68.15	28.3	19.5	17.6	31.8	187.4	177.5	169	171.6	70.6	60.9	65.1	200.7	602422	415215	375045	678560	3.99572e+06	3.78433e+06	3.60375e+06
	TRUE	High	[K].EESEESDEDMGFGLFD.[-]	1xOxidation [M10]; 1xPhospho [S6(92.8)]	7.99353e-05	0.000173317	1	2	10	P05388	P05388 [302-317]	P05388 1xPhospho [S307(92.8)]	60S acidic ribosomal protein P0 OS=Homo sapiens OX=9606 GN=RPLP0 PE=1 SV=1	0	1931.64	4.489	0.27	1.234	0.040975	6.91374e-07	0.965703	20.21	33.45	29.13	33.2	145.9	120.8	22.28	3.5	27.55	36.7	22.5	29.7	37.6	154	144.4	142.4	145.4	134.3	107.2	84.2	161.8	1.97743e+06	1.21164e+06	1.60175e+06	2.02797e+06	8.30831e+06	7.78902e+06	7.68075e+06
TRUE	High	Master Protein	Q86YP4	Transcriptional repressor p66-alpha OS=Homo sapiens OX=9606 GN=GATAD2A PE=1 SV=1	0	17.03	8	2	30	2	633	68	9.94	113.39	2	cell organization and biogenesis;protein metabolism;DNA metabolism;other metabolic processes;other biological processes	nucleus	nucleic acid binding activity;other molecular function	Pf00320, Pf16563	54815	ENSG00000167491	B5MC40; hsa:54815; Q7L3J2; Q86YP4; Q96F28; Q9NPU2; Q9NXS1			Regulation of PTEN gene transcription; ERCC6 (CSB) and EHMT2 (G9a) positively regulate rRNA expression; Potential therapeutics for SARS; HDACs deacetylate histones; RNA Polymerase I Transcription Initiation; Regulation of TP53 Activity through Acetylation	6	0							GATAD2A	43.6	190.1	66.3	19.4	11.71	67.86	Peak Found	High	High	High	High	High	High	High	High
	Checked	Confidence	Annotated Sequence	Modifications	Qvality PEP	Qvality q-value	# Protein Groups	# Proteins	# PSMs	Master Protein Accessions	Positions in Master Proteins	Modifications in Master Proteins	Master Protein Descriptions	# Missed Cleavages	Theo. MH+ [Da]	Abundance Ratio: (OE, Sample) / (KD, Sample)	Abundance Ratio: (KD, Sample) / (WT, Control)	Abundance Ratio: (OE, Sample) / (WT, Control)	Abundance Ratio Adj. P-Value: (OE, Sample) / (KD, Sample)	Abundance Ratio Adj. P-Value: (KD, Sample) / (WT, Control)	Abundance Ratio Adj. P-Value: (OE, Sample) / (WT, Control)	Abundance Ratio Variability [%]: (OE, Sample) / (KD, Sample)	Abundance Ratio Variability [%]: (KD, Sample) / (WT, Control)	Abundance Ratio Variability [%]: (OE, Sample) / (WT, Control)	Abundances (Grouped): KD, Sample	Abundances (Grouped): OE, Sample	Abundances (Grouped): WT, Control	Abundances (Grouped) CV [%]: KD, Sample	Abundances (Grouped) CV [%]: OE, Sample	Abundances (Grouped) CV [%]: WT, Control	Abundances (Scaled): F1: Sample, KD	Abundances (Scaled): F2: Sample, KD	Abundances (Scaled): F3: Sample, KD	Abundances (Scaled): F4: Sample, KD	Abundances (Scaled): F5: Sample, OE	Abundances (Scaled): F6: Sample, OE	Abundances (Scaled): F7: Sample, OE	Abundances (Scaled): F8: Sample, OE	Abundances (Scaled): F9: Control, WT	Abundances (Scaled): F10: Control, WT	Abundances (Scaled): F11: Control, WT	Abundances (Scaled): F12: Control, WT	Abundances (Normalized): F1: Sample, KD	Abundances (Normalized): F2: Sample, KD	Abundances (Normalized): F3: Sample, KD	Abundances (Normalized): F4: Sample, KD	Abundances (Normalized): F5: Sample, OE	Abundances (Normalized): F6: Sample, OE	Abundances (Normalized): F7: Sample, OE
	TRUE	High	[R].RPPSPDVIVLSDNEQPSSPR.[V]	3xPhospho [S4(100); S11(100); S18(87.1)]	0.000244035	0.000173317	1	1	6	Q86YP4	Q86YP4 [97-116]	Q86YP4 3xPhospho [S100(100); S107(100); S114(87.1)]	Transcriptional repressor p66-alpha OS=Homo sapiens OX=9606 GN=GATAD2A PE=1 SV=1	0	2430.01	86.568	0.151	12.528	2.86778e-07	2.61231e-10	6.79e-08	23.4	394.95	456.49	3.2	273.7	23.1	26.83	13.78	112.76	3.8	2.1	2.6	2.5	204.1	268.5	202.2	237.4	134.5	2.6	0.7	138.9	125481	68871.9	86954.8	81798.2	6.76947e+06	8.90474e+06	6706165
TRUE	High	Master Protein	Q15424	Scaffold attachment factor B1 OS=Homo sapiens OX=9606 GN=SAFB PE=1 SV=4	0	98.336	17	9	148	9	915	102.6	5.47	482.3	9	cell organization and biogenesis;signal transduction;other biological processes	nucleus;other cell component	nucleic acid binding activity;other molecular function	Pf00076, Pf02037	6294	ENSG00000160633	A0AV56; B7Z5B6; B7ZLP6; F5H0H3; hsa:6294; O60406; Q15424; Q59HH8		Interleukin-1 (IL-1) structural pathway	SUMOylation of transcription cofactors	2	0							SAFB	110.5	107.8	81.6	50.01	11.21	54.11	High	High	High	High	High	High	High	High	High
	Checked	Confidence	Annotated Sequence	Modifications	Qvality PEP	Qvality q-value	# Protein Groups	# Proteins	# PSMs	Master Protein Accessions	Positions in Master Proteins	Modifications in Master Proteins	Master Protein Descriptions	# Missed Cleavages	Theo. MH+ [Da]	Abundance Ratio: (OE, Sample) / (KD, Sample)	Abundance Ratio: (KD, Sample) / (WT, Control)	Abundance Ratio: (OE, Sample) / (WT, Control)	Abundance Ratio Adj. P-Value: (OE, Sample) / (KD, Sample)	Abundance Ratio Adj. P-Value: (KD, Sample) / (WT, Control)	Abundance Ratio Adj. P-Value: (OE, Sample) / (WT, Control)	Abundance Ratio Variability [%]: (OE, Sample) / (KD, Sample)	Abundance Ratio Variability [%]: (KD, Sample) / (WT, Control)	Abundance Ratio Variability [%]: (OE, Sample) / (WT, Control)	Abundances (Grouped): KD, Sample	Abundances (Grouped): OE, Sample	Abundances (Grouped): WT, Control	Abundances (Grouped) CV [%]: KD, Sample	Abundances (Grouped) CV [%]: OE, Sample	Abundances (Grouped) CV [%]: WT, Control	Abundances (Scaled): F1: Sample, KD	Abundances (Scaled): F2: Sample, KD	Abundances (Scaled): F3: Sample, KD	Abundances (Scaled): F4: Sample, KD	Abundances (Scaled): F5: Sample, OE	Abundances (Scaled): F6: Sample, OE	Abundances (Scaled): F7: Sample, OE	Abundances (Scaled): F8: Sample, OE	Abundances (Scaled): F9: Control, WT	Abundances (Scaled): F10: Control, WT	Abundances (Scaled): F11: Control, WT	Abundances (Scaled): F12: Control, WT	Abundances (Normalized): F1: Sample, KD	Abundances (Normalized): F2: Sample, KD	Abundances (Normalized): F3: Sample, KD	Abundances (Normalized): F4: Sample, KD	Abundances (Normalized): F5: Sample, OE	Abundances (Normalized): F6: Sample, OE	Abundances (Normalized): F7: Sample, OE
	TRUE	High	[R].TDCEPVGLEPAVEQSSAASELAEASSEELAEAPTEAPSPEAR.[D]	1xCarbamidomethyl [C3]; 2xPhospho [S38(98.5); S/T]	0.000862037	0.000173317	1	2	9	Q15424	Q15424 [307-348]	Q15424 2xPhospho [S344(98.5); S/T]	Scaffold attachment factor B1 OS=Homo sapiens OX=9606 GN=SAFB PE=1 SV=4	0	4471.89	19.487	0.117	2.035	0.000397485	7.17244e-14	0.318213	42.75	82.43	35.66	10	194.7	95.3	65.88	7.88	51.48	3.4	10.3	10	21.3	185.2	211.4	183.6	211.3	84.6	29.2	110.7	139.1	260890	795326	769635	1.63797e+06	1.42697e+07	1.62905e+07	14147718
	TRUE	High	[K].ESSTSEGADQKMSSPEDDSDTKR.[L]	2xPhospho [S13(99.1); S14(99.9)]	0.00233302	0.000173317	1	1	10	Q15424	Q15424 [371-393]	Q15424 2xPhospho [S383(99.1); S384(99.9)]	Scaffold attachment factor B1 OS=Homo sapiens OX=9606 GN=SAFB PE=1 SV=4	2	2646.98	15.79	0.103	1.581	0.00058674	4.89283e-14	0.670743	62.03	67.37	19.85	11.1	173.7	115.2	58.1	16.8	16.08	7.6	8.2	14.7	24.9	156.8	208.4	144.4	189.2	127.9	105.9	88.6	123.3	310685	335786	600633	1.01972e+06	6.41188e+06	8.51907e+06	5.90283e+06
	TRUE	High	[K].ESSTSEGADQKMSSPEDDSDTKR.[L]	1xOxidation [M12]; 2xPhospho [S13(98.8); S14(98.8)]	0.00139963	0.000173317	1	1	8	Q15424	Q15424 [371-393]	Q15424 2xPhospho [S383(98.8); S384(98.8)]	Scaffold attachment factor B1 OS=Homo sapiens OX=9606 GN=SAFB PE=1 SV=4	2	2662.97	9.573	0.151	1.506	0.000937059	2.80296e-08	0.576831	36.35	59.86	35.48	18	167.3	114.6	46.7	9.13	37.64	15.9	7.3	18.6	26.8	183.3	160.2	159	147.9	183.1	99.6	78.2	120.1	380878	176128	446705	642113	4.39504e+06	3.84242e+06	3.81362e+06
TRUE	Medium	Master Protein	P13984	General transcription factor IIF subunit 2 OS=Homo sapiens OX=9606 GN=GTF2F2 PE=1 SV=2	0.016	2.017	4	1	5	1	249	28.4	9.23	5.67	1	cell organization and biogenesis;RNA metabolism OR transcription;other metabolic processes;other biological processes	cytoskeleton;nucleus;other cell component	nucleic acid binding activity;other molecular function	Pf02270, Pf17683	2963	ENSG00000188342	A6NNS5; hsa:2963; P13984; Q5W0H3	Basal transcription factors	Eukaryotic transcription initiation	Formation of RNA Pol II elongation complex ; Formation of the Early Elongation Complex; Formation of HIV elongation complex in the absence of HIV Tat; Formation of the HIV-1 Early Elongation Complex; RNA Pol II CTD phosphorylation and interaction with CE during HIV infection; Formation of HIV-1 elongation complex containing HIV-1 Tat; Pausing and recovery of Tat-mediated HIV elongation; Abortive …	34	0							GTF2F2	51.6	101.1	147.3	52.69	12.18	63.38	Peak Found	Peak Found	Peak Found	Peak Found	High	Peak Found	Peak Found	Peak Found	Peak Found
	Checked	Confidence	Annotated Sequence	Modifications	Qvality PEP	Qvality q-value	# Protein Groups	# Proteins	# PSMs	Master Protein Accessions	Positions in Master Proteins	Modifications in Master Proteins	Master Protein Descriptions	# Missed Cleavages	Theo. MH+ [Da]	Abundance Ratio: (OE, Sample) / (KD, Sample)	Abundance Ratio: (KD, Sample) / (WT, Control)	Abundance Ratio: (OE, Sample) / (WT, Control)	Abundance Ratio Adj. P-Value: (OE, Sample) / (KD, Sample)	Abundance Ratio Adj. P-Value: (KD, Sample) / (WT, Control)	Abundance Ratio Adj. P-Value: (OE, Sample) / (WT, Control)	Abundance Ratio Variability [%]: (OE, Sample) / (KD, Sample)	Abundance Ratio Variability [%]: (KD, Sample) / (WT, Control)	Abundance Ratio Variability [%]: (OE, Sample) / (WT, Control)	Abundances (Grouped): KD, Sample	Abundances (Grouped): OE, Sample	Abundances (Grouped): WT, Control	Abundances (Grouped) CV [%]: KD, Sample	Abundances (Grouped) CV [%]: OE, Sample	Abundances (Grouped) CV [%]: WT, Control	Abundances (Scaled): F1: Sample, KD	Abundances (Scaled): F2: Sample, KD	Abundances (Scaled): F3: Sample, KD	Abundances (Scaled): F4: Sample, KD	Abundances (Scaled): F5: Sample, OE	Abundances (Scaled): F6: Sample, OE	Abundances (Scaled): F7: Sample, OE	Abundances (Scaled): F8: Sample, OE	Abundances (Scaled): F9: Control, WT	Abundances (Scaled): F10: Control, WT	Abundances (Scaled): F11: Control, WT	Abundances (Scaled): F12: Control, WT	Abundances (Normalized): F1: Sample, KD	Abundances (Normalized): F2: Sample, KD	Abundances (Normalized): F3: Sample, KD	Abundances (Normalized): F4: Sample, KD	Abundances (Normalized): F5: Sample, OE	Abundances (Normalized): F6: Sample, OE	Abundances (Normalized): F7: Sample, OE
	TRUE	High	[R].HYQGEEKSD.[-]	1xPhospho [S8(100)]	0.110282	0.00526247	1	1	5	P13984	P13984 [241-249]	P13984 1xPhospho [S248(100)]	General transcription factor IIF subunit 2 OS=Homo sapiens OX=9606 GN=GTF2F2 PE=1 SV=2	1	1172.43	1.82	0.375	0.637	0.407266	0.00255561	0.999965	65.32	76.39	76.61	51.6	101.1	147.3	52.69	12.18	63.38	93.4	29.6	35.3	70.5	97.3	78.4	98.4	105.3	242.3	209.7	42.8	96.9	1.53879e+06	487942	582060	1.16137e+06	1.60316e+06	1.29107e+06	1.62181e+06
TRUE	High	Master Protein	Q7Z2W4	Zinc finger CCCH-type antiviral protein 1 OS=Homo sapiens OX=9606 GN=ZC3HAV1 PE=1 SV=3	0	15.375	3	2	47	2	902	101.4	8.4	105.62	2	stress response;other biological processes	cytosol;nucleus;other cell component	other molecular function	Pf00644, Pf02825, Pf18606, Pf18633	56829	ENSG00000105939	A4D1R2; A4D1S4; hsa:56829; Q7Z2W4; Q8IW57; Q8TAJ3; Q96N79; Q9H8R9; Q9P0Y7			Signaling by BRAF and RAF1 fusions	1	0							ZC3HAV1	56.7	136	107.3	6.36	3.48	18.63	Peak Found	High	High	Peak Found	High	High	High	High	High
	Checked	Confidence	Annotated Sequence	Modifications	Qvality PEP	Qvality q-value	# Protein Groups	# Proteins	# PSMs	Master Protein Accessions	Positions in Master Proteins	Modifications in Master Proteins	Master Protein Descriptions	# Missed Cleavages	Theo. MH+ [Da]	Abundance Ratio: (OE, Sample) / (KD, Sample)	Abundance Ratio: (KD, Sample) / (WT, Control)	Abundance Ratio: (OE, Sample) / (WT, Control)	Abundance Ratio Adj. P-Value: (OE, Sample) / (KD, Sample)	Abundance Ratio Adj. P-Value: (KD, Sample) / (WT, Control)	Abundance Ratio Adj. P-Value: (OE, Sample) / (WT, Control)	Abundance Ratio Variability [%]: (OE, Sample) / (KD, Sample)	Abundance Ratio Variability [%]: (KD, Sample) / (WT, Control)	Abundance Ratio Variability [%]: (OE, Sample) / (WT, Control)	Abundances (Grouped): KD, Sample	Abundances (Grouped): OE, Sample	Abundances (Grouped): WT, Control	Abundances (Grouped) CV [%]: KD, Sample	Abundances (Grouped) CV [%]: OE, Sample	Abundances (Grouped) CV [%]: WT, Control	Abundances (Scaled): F1: Sample, KD	Abundances (Scaled): F2: Sample, KD	Abundances (Scaled): F3: Sample, KD	Abundances (Scaled): F4: Sample, KD	Abundances (Scaled): F5: Sample, OE	Abundances (Scaled): F6: Sample, OE	Abundances (Scaled): F7: Sample, OE	Abundances (Scaled): F8: Sample, OE	Abundances (Scaled): F9: Control, WT	Abundances (Scaled): F10: Control, WT	Abundances (Scaled): F11: Control, WT	Abundances (Scaled): F12: Control, WT	Abundances (Normalized): F1: Sample, KD	Abundances (Normalized): F2: Sample, KD	Abundances (Normalized): F3: Sample, KD	Abundances (Normalized): F4: Sample, KD	Abundances (Normalized): F5: Sample, OE	Abundances (Normalized): F6: Sample, OE	Abundances (Normalized): F7: Sample, OE
	TRUE	High	[R].SCTPSPDQISHR.[A]	1xCarbamidomethyl [C2]; 2xPhospho [T3(100); S5(100)]	0.0155433	0.000750814	1	1	18	Q7Z2W4	Q7Z2W4 [271-282]	Q7Z2W4 2xPhospho [T273(100); S275(100)]	Zinc finger CCCH-type antiviral protein 1 OS=Homo sapiens OX=9606 GN=ZC3HAV1 PE=1 SV=3	0	1544.56	10.465	0.159	1.525	0.00252927	5.12635e-09	0.69728	60.23	47.99	33.64	16.3	172	111.7	47.06	4.52	32.47	12.2	11	21.8	29.7	179.8	174.7	161.6	169.6	137.5	90.8	69.2	142.1	411745	372941	737489	1.00371e+06	6.0829e+06	5.91005e+06	5467171
TRUE	High	Master Protein	Q8WUB8	PHD finger protein 10 OS=Homo sapiens OX=9606 GN=PHF10 PE=1 SV=3	0	22.295	13	3	20	3	498	56	6.62	65.72	3	cell organization and biogenesis;RNA metabolism OR transcription;developmental processes;other biological processes	nucleus;other cell component	other molecular function	Pf00628	55274	ENSG00000130024	hsa:55274; Q2YDA3; Q53HG8; Q8WUB8; Q9BXD2; Q9NV26	Hepatocellular carcinoma			1	0							PHF10	42.5	191.7	65.9	42.29	12.13	33.5	Peak Found	High	Peak Found	Peak Found	High	High	High	High	High
	Checked	Confidence	Annotated Sequence	Modifications	Qvality PEP	Qvality q-value	# Protein Groups	# Proteins	# PSMs	Master Protein Accessions	Positions in Master Proteins	Modifications in Master Proteins	Master Protein Descriptions	# Missed Cleavages	Theo. MH+ [Da]	Abundance Ratio: (OE, Sample) / (KD, Sample)	Abundance Ratio: (KD, Sample) / (WT, Control)	Abundance Ratio: (OE, Sample) / (WT, Control)	Abundance Ratio Adj. P-Value: (OE, Sample) / (KD, Sample)	Abundance Ratio Adj. P-Value: (KD, Sample) / (WT, Control)	Abundance Ratio Adj. P-Value: (OE, Sample) / (WT, Control)	Abundance Ratio Variability [%]: (OE, Sample) / (KD, Sample)	Abundance Ratio Variability [%]: (KD, Sample) / (WT, Control)	Abundance Ratio Variability [%]: (OE, Sample) / (WT, Control)	Abundances (Grouped): KD, Sample	Abundances (Grouped): OE, Sample	Abundances (Grouped): WT, Control	Abundances (Grouped) CV [%]: KD, Sample	Abundances (Grouped) CV [%]: OE, Sample	Abundances (Grouped) CV [%]: WT, Control	Abundances (Scaled): F1: Sample, KD	Abundances (Scaled): F2: Sample, KD	Abundances (Scaled): F3: Sample, KD	Abundances (Scaled): F4: Sample, KD	Abundances (Scaled): F5: Sample, OE	Abundances (Scaled): F6: Sample, OE	Abundances (Scaled): F7: Sample, OE	Abundances (Scaled): F8: Sample, OE	Abundances (Scaled): F9: Control, WT	Abundances (Scaled): F10: Control, WT	Abundances (Scaled): F11: Control, WT	Abundances (Scaled): F12: Control, WT	Abundances (Normalized): F1: Sample, KD	Abundances (Normalized): F2: Sample, KD	Abundances (Normalized): F3: Sample, KD	Abundances (Normalized): F4: Sample, KD	Abundances (Normalized): F5: Sample, OE	Abundances (Normalized): F6: Sample, OE	Abundances (Normalized): F7: Sample, OE
	TRUE	High	[R].YLPLNTALYEPPLDPELPALDSDGDSDDGEDGRGDEK.[R]	2xPhospho [S22(100); S26(100)]	0.000276864	0.000173317	1	1	8	Q8WUB8	Q8WUB8 [276-312]	Q8WUB8 2xPhospho [S297(100); S301(100)]	PHD finger protein 10 OS=Homo sapiens OX=9606 GN=PHF10 PE=1 SV=3	1	4148.74	58.426	0.331	22.286	6.89703e-07	0.00924646	1.30258e-10	43.47	100.86	130.17	4.6	283.7	11.8	38.82	15.39	142.9	3.7	6.1	2.3	5.1	295.7	212.7	249.1	296.9	18.2	7	3	100.2	90917	148783	55082.1	123104	7.17721e+06	5.16422e+06	6.04709e+06
TRUE	High	Master Protein	Q86YS7	C2 domain-containing protein 5 OS=Homo sapiens OX=9606 GN=C2CD5 PE=1 SV=1	0	29.735	10	7	40	7	1000	110.4	5.69	94.69	7	transport;signal transduction;other biological processes	plasma membrane;other membranes;cytosol;cytoskeleton;other cell component	other molecular function	Pf00168	9847	ENSG00000111731	B4DJ03; B4DRN7; B7ZLL0; F5H2A1; F5H5R1; hsa:9847; O60280; Q17RY7; Q7Z619; Q86SU3; Q86YS7			Translocation of SLC2A4 (GLUT4) to the plasma membrane	1	0							C2CD5	116.5	96	87.5	14.06	6.03	12.63	High	High	High	High	High	High	High	High	High
	Checked	Confidence	Annotated Sequence	Modifications	Qvality PEP	Qvality q-value	# Protein Groups	# Proteins	# PSMs	Master Protein Accessions	Positions in Master Proteins	Modifications in Master Proteins	Master Protein Descriptions	# Missed Cleavages	Theo. MH+ [Da]	Abundance Ratio: (OE, Sample) / (KD, Sample)	Abundance Ratio: (KD, Sample) / (WT, Control)	Abundance Ratio: (OE, Sample) / (WT, Control)	Abundance Ratio Adj. P-Value: (OE, Sample) / (KD, Sample)	Abundance Ratio Adj. P-Value: (KD, Sample) / (WT, Control)	Abundance Ratio Adj. P-Value: (OE, Sample) / (WT, Control)	Abundance Ratio Variability [%]: (OE, Sample) / (KD, Sample)	Abundance Ratio Variability [%]: (KD, Sample) / (WT, Control)	Abundance Ratio Variability [%]: (OE, Sample) / (WT, Control)	Abundances (Grouped): KD, Sample	Abundances (Grouped): OE, Sample	Abundances (Grouped): WT, Control	Abundances (Grouped) CV [%]: KD, Sample	Abundances (Grouped) CV [%]: OE, Sample	Abundances (Grouped) CV [%]: WT, Control	Abundances (Scaled): F1: Sample, KD	Abundances (Scaled): F2: Sample, KD	Abundances (Scaled): F3: Sample, KD	Abundances (Scaled): F4: Sample, KD	Abundances (Scaled): F5: Sample, OE	Abundances (Scaled): F6: Sample, OE	Abundances (Scaled): F7: Sample, OE	Abundances (Scaled): F8: Sample, OE	Abundances (Scaled): F9: Control, WT	Abundances (Scaled): F10: Control, WT	Abundances (Scaled): F11: Control, WT	Abundances (Scaled): F12: Control, WT	Abundances (Normalized): F1: Sample, KD	Abundances (Normalized): F2: Sample, KD	Abundances (Normalized): F3: Sample, KD	Abundances (Normalized): F4: Sample, KD	Abundances (Normalized): F5: Sample, OE	Abundances (Normalized): F6: Sample, OE	Abundances (Normalized): F7: Sample, OE
	TRUE	High	[R].SQSESSDEVTELDLSHGK.[K]	2xPhospho [S3(99.7); S6(98.1)]	0.00032906	0.000173317	1	1	4	Q86YS7	Q86YS7 [657-674]	Q86YS7 2xPhospho [S659(99.7); S662(98.1)]	C2 domain-containing protein 5 OS=Homo sapiens OX=9606 GN=C2CD5 PE=1 SV=1	0	2107.81	9.658	0.199	3.186	4.88483e-05	0.000246487	0.0023768	28.1	84.63	95.55	21.8	212.2	66	51.6	10.07	76.5	4.5	18.8	24.3	23.5	222.4	188.8	222.8	185.2	136.4	33.9	19.5	120	24603.9	103041	132920	128386	1.21624e+06	1.03256e+06	1.21863e+06
TRUE	High	Master Protein	Q92614	Unconventional myosin-XVIIIa OS=Homo sapiens OX=9606 GN=MYO18A PE=1 SV=3	0	33.919	5	5	69	5	2054	233	6.3	237.05	5	cell organization and biogenesis;DNA metabolism;other metabolic processes;transport;other biological processes	other membranes;cytoskeleton;ER/Golgi;other cell component	cytoskeletal activity;nucleic acid binding activity;other molecular function	Pf00063, Pf01576, Pf17820	399687	ENSG00000196535	hsa:399687; Q5H9U3; Q5QD01; Q5W9F9; Q5W9G1; Q8IXP8; Q92614			Signaling by cytosolic FGFR1 fusion mutants; Signaling by FGFR1 in disease; Signaling by FLT3 fusion proteins	3	0							MYO18A	74.1	139.2	86.8	13.82	3.74	25.48	High	High	High	Peak Found	High	High	High	High	High
	Checked	Confidence	Annotated Sequence	Modifications	Qvality PEP	Qvality q-value	# Protein Groups	# Proteins	# PSMs	Master Protein Accessions	Positions in Master Proteins	Modifications in Master Proteins	Master Protein Descriptions	# Missed Cleavages	Theo. MH+ [Da]	Abundance Ratio: (OE, Sample) / (KD, Sample)	Abundance Ratio: (KD, Sample) / (WT, Control)	Abundance Ratio: (OE, Sample) / (WT, Control)	Abundance Ratio Adj. P-Value: (OE, Sample) / (KD, Sample)	Abundance Ratio Adj. P-Value: (KD, Sample) / (WT, Control)	Abundance Ratio Adj. P-Value: (OE, Sample) / (WT, Control)	Abundance Ratio Variability [%]: (OE, Sample) / (KD, Sample)	Abundance Ratio Variability [%]: (KD, Sample) / (WT, Control)	Abundance Ratio Variability [%]: (OE, Sample) / (WT, Control)	Abundances (Grouped): KD, Sample	Abundances (Grouped): OE, Sample	Abundances (Grouped): WT, Control	Abundances (Grouped) CV [%]: KD, Sample	Abundances (Grouped) CV [%]: OE, Sample	Abundances (Grouped) CV [%]: WT, Control	Abundances (Scaled): F1: Sample, KD	Abundances (Scaled): F2: Sample, KD	Abundances (Scaled): F3: Sample, KD	Abundances (Scaled): F4: Sample, KD	Abundances (Scaled): F5: Sample, OE	Abundances (Scaled): F6: Sample, OE	Abundances (Scaled): F7: Sample, OE	Abundances (Scaled): F8: Sample, OE	Abundances (Scaled): F9: Control, WT	Abundances (Scaled): F10: Control, WT	Abundances (Scaled): F11: Control, WT	Abundances (Scaled): F12: Control, WT	Abundances (Normalized): F1: Sample, KD	Abundances (Normalized): F2: Sample, KD	Abundances (Normalized): F3: Sample, KD	Abundances (Normalized): F4: Sample, KD	Abundances (Normalized): F5: Sample, OE	Abundances (Normalized): F6: Sample, OE	Abundances (Normalized): F7: Sample, OE
	TRUE	High	[K].NKLEGDSDVDSELEDR.[V]	1xPhospho [S7(100)]	0.000144386	0.000173317	1	1	3	Q92614	Q92614 [1964-1979]	Q92614 1xPhospho [S1970(100)]	Unconventional myosin-XVIIIa OS=Homo sapiens OX=9606 GN=MYO18A PE=1 SV=3	1	1900.78	5.412	0.122	0.657	0.000726352	7.97266e-05	0.999965	72.37	74.22	43.24	21.1	104.6	174.2	66.62	14.78	34.76	15.9	11.6	50.1	25.7	94.8	105.8	94.1	127.5	234.8	141.9	101.8	195.9	59935.4	43739.2	188608	96855	356977	398161	354116
	TRUE	High	[R].YSHSYLSDSDTEAK.[L]	2xPhospho [S7(100); S9(100)]	2.46623e-05	0.000173317	1	1	17	Q92614	Q92614 [2035-2048]	Q92614 2xPhospho [S2041(100); S2043(100)]	Unconventional myosin-XVIIIa OS=Homo sapiens OX=9606 GN=MYO18A PE=1 SV=3	0	1762.62	54.241	0.075	3.013	4.98627e-07	4.1125e-16	0.0506587	20.75	89.08	91.62	4.1	218.9	76.9	50.24	12.49	78.26	4.1	3.3	3.5	8.4	183.8	192.3	206.6	242.2	173.3	41.6	23	118	157548	128068	134149	325383	7.11415e+06	7.44237e+06	7994606
TRUE	High	Master Protein	Q9UKV3	Apoptotic chromatin condensation inducer in the nucleus OS=Homo sapiens OX=9606 GN=ACIN1 PE=1 SV=2	0	115.887	10	14	248	14	1341	151.8	6.43	757.15	14	cell organization and biogenesis;RNA metabolism OR transcription;other metabolic processes;other biological processes	plasma membrane;other membranes;cytosol;nucleus;other cell component	nucleic acid binding activity;other molecular function	Pf02037, Pf16294	22985	ENSG00000100813	B2RTT4; D3DS45; hsa:22985; O75158; Q9UG91; Q9UKV1; Q9UKV2; Q9UKV3	Nucleocytoplasmic transport; mRNA surveillance pathway; Spliceosome		Apoptotic cleavage of cellular proteins	4	0							ACIN1	144.1	55.8	100.1	23.31	17.73	12.31	High	High	High	High	High	High	High	High	High
	Checked	Confidence	Annotated Sequence	Modifications	Qvality PEP	Qvality q-value	# Protein Groups	# Proteins	# PSMs	Master Protein Accessions	Positions in Master Proteins	Modifications in Master Proteins	Master Protein Descriptions	# Missed Cleavages	Theo. MH+ [Da]	Abundance Ratio: (OE, Sample) / (KD, Sample)	Abundance Ratio: (KD, Sample) / (WT, Control)	Abundance Ratio: (OE, Sample) / (WT, Control)	Abundance Ratio Adj. P-Value: (OE, Sample) / (KD, Sample)	Abundance Ratio Adj. P-Value: (KD, Sample) / (WT, Control)	Abundance Ratio Adj. P-Value: (OE, Sample) / (WT, Control)	Abundance Ratio Variability [%]: (OE, Sample) / (KD, Sample)	Abundance Ratio Variability [%]: (KD, Sample) / (WT, Control)	Abundance Ratio Variability [%]: (OE, Sample) / (WT, Control)	Abundances (Grouped): KD, Sample	Abundances (Grouped): OE, Sample	Abundances (Grouped): WT, Control	Abundances (Grouped) CV [%]: KD, Sample	Abundances (Grouped) CV [%]: OE, Sample	Abundances (Grouped) CV [%]: WT, Control	Abundances (Scaled): F1: Sample, KD	Abundances (Scaled): F2: Sample, KD	Abundances (Scaled): F3: Sample, KD	Abundances (Scaled): F4: Sample, KD	Abundances (Scaled): F5: Sample, OE	Abundances (Scaled): F6: Sample, OE	Abundances (Scaled): F7: Sample, OE	Abundances (Scaled): F8: Sample, OE	Abundances (Scaled): F9: Control, WT	Abundances (Scaled): F10: Control, WT	Abundances (Scaled): F11: Control, WT	Abundances (Scaled): F12: Control, WT	Abundances (Normalized): F1: Sample, KD	Abundances (Normalized): F2: Sample, KD	Abundances (Normalized): F3: Sample, KD	Abundances (Normalized): F4: Sample, KD	Abundances (Normalized): F5: Sample, OE	Abundances (Normalized): F6: Sample, OE	Abundances (Normalized): F7: Sample, OE
	TRUE	High	[K].ASLVALPEQTASEEETPPPLLTK.[E]	2xPhospho [T22(100); S/T]	0.000178588	0.000173317	1	1	11	Q9UKV3	Q9UKV3 [399-421]	Q9UKV3 2xPhospho [T420(100); S/T]	Apoptotic chromatin condensation inducer in the nucleus OS=Homo sapiens OX=9606 GN=ACIN1 PE=1 SV=2	0	2581.21	4.26	0.348	1.439	0.0534842	0.000458948	0.700676	49.33	47.78	10.88	36.2	155.6	108.1	65	8.09	5.82	33.3	12.7	39	75.2	156.4	169.4	139	152.9	96.8	110.6	106.2	108.7	936382	356110	1.09625e+06	2.11449e+06	4.39956e+06	4.765e+06	3.90998e+06
	TRUE	High	[R].AAKLSEGSQPAEEEEDQETPSR.[N]	2xPhospho [S5(100); S8(100)]	0.000903052	0.000173317	1	1	8	Q9UKV3	Q9UKV3 [236-257]	Q9UKV3 2xPhospho [S240(100); S243(100)]	Apoptotic chromatin condensation inducer in the nucleus OS=Homo sapiens OX=9606 GN=ACIN1 PE=1 SV=2	1	2548.01	14.672	0.153	1.869	7.58279e-07	0.00326846	0.0932587	97.47	108.23	37.16	12.5	187.3	100.2	79.44	16.65	40.06	4.1	29.8	24.4	6.4	213.9	163.6	156.4	213.3	139.9	90.6	47.2	110.3	20969.8	152026	124190	32479.7	1.08977e+06	833483	796795
	TRUE	High	[K].SKSPSPPR.[L]	2xPhospho [S3(100); S5(100)]	0.0144605	0.000636991	1	1	23	Q9UKV3	Q9UKV3 [384-391]	Q9UKV3 2xPhospho [S386(100); S388(100)]	Apoptotic chromatin condensation inducer in the nucleus OS=Homo sapiens OX=9606 GN=ACIN1 PE=1 SV=2	1	1015.4	2.385	0.441	1.018	0.204596	0.0106228	0.999965	27.18	25.13	29.43	56.8	122.7	120.5	20.75	16.08	22.7	63	39.3	51.2	62.4	153.2	122.3	104.7	122	154.4	121.9	87.6	118.1	1.14143e+06	711087	927214	1.12929e+06	2.77419e+06	2.2137e+06	1.89596e+06
	TRUE	High	[R].KSLSPGVSR.[D]	2xPhospho [S2(100); S4(90.4)]	0.0376838	0.00141709	1	1	10	Q9UKV3	Q9UKV3 [654-662]	Q9UKV3 2xPhospho [S655(100); S657(90.4)]	Apoptotic chromatin condensation inducer in the nucleus OS=Homo sapiens OX=9606 GN=ACIN1 PE=1 SV=2	1	1090.47	7.293	0.202	1.476	0.00582271	2.43323e-06	0.752902	33.38	51.63	37.77	22.7	165.3	112	31.58	21.43	39.05	21.5	13.8	22.8	31	127.8	141.7	202.7	184.1	171.8	107.7	63.8	111.2	308663	198453	327446	445149	1.83513e+06	2.03403e+06	2.9105e+06
TRUE	High	Master Protein	Q99958	Forkhead box protein C2 OS=Homo sapiens OX=9606 GN=FOXC2 PE=1 SV=1	0	14.119	6	2	24	2	501	53.7	8.5	50.48	2	cell cycle OR cell proliferation;cell organization and biogenesis;RNA metabolism OR transcription;developmental processes;signal transduction;other biological processes	nucleus;other cell component	nucleic acid binding activity;other molecular function	Pf00250	2303	ENSG00000176692	C6KMR9; hsa:2303; Q14DA6; Q99958		Heart development; Adipogenesis; Mesodermal commitment pathway; Mesodermal commitment pathway; BMP signaling in eyelid development; Epithelial to mesenchymal transition in colorectal cancer; 22q11.2 copy number variation syndrome; Genes controlling nephrogenesis; GDNF/RET signaling axis		9	0							FOXC2	85.3	104.3	110.4	13.69	18.87	13.89	High	High	High	Peak Found	High	High	High	High	High
	Checked	Confidence	Annotated Sequence	Modifications	Qvality PEP	Qvality q-value	# Protein Groups	# Proteins	# PSMs	Master Protein Accessions	Positions in Master Proteins	Modifications in Master Proteins	Master Protein Descriptions	# Missed Cleavages	Theo. MH+ [Da]	Abundance Ratio: (OE, Sample) / (KD, Sample)	Abundance Ratio: (KD, Sample) / (WT, Control)	Abundance Ratio: (OE, Sample) / (WT, Control)	Abundance Ratio Adj. P-Value: (OE, Sample) / (KD, Sample)	Abundance Ratio Adj. P-Value: (KD, Sample) / (WT, Control)	Abundance Ratio Adj. P-Value: (OE, Sample) / (WT, Control)	Abundance Ratio Variability [%]: (OE, Sample) / (KD, Sample)	Abundance Ratio Variability [%]: (KD, Sample) / (WT, Control)	Abundance Ratio Variability [%]: (OE, Sample) / (WT, Control)	Abundances (Grouped): KD, Sample	Abundances (Grouped): OE, Sample	Abundances (Grouped): WT, Control	Abundances (Grouped) CV [%]: KD, Sample	Abundances (Grouped) CV [%]: OE, Sample	Abundances (Grouped) CV [%]: WT, Control	Abundances (Scaled): F1: Sample, KD	Abundances (Scaled): F2: Sample, KD	Abundances (Scaled): F3: Sample, KD	Abundances (Scaled): F4: Sample, KD	Abundances (Scaled): F5: Sample, OE	Abundances (Scaled): F6: Sample, OE	Abundances (Scaled): F7: Sample, OE	Abundances (Scaled): F8: Sample, OE	Abundances (Scaled): F9: Control, WT	Abundances (Scaled): F10: Control, WT	Abundances (Scaled): F11: Control, WT	Abundances (Scaled): F12: Control, WT	Abundances (Normalized): F1: Sample, KD	Abundances (Normalized): F2: Sample, KD	Abundances (Normalized): F3: Sample, KD	Abundances (Normalized): F4: Sample, KD	Abundances (Normalized): F5: Sample, OE	Abundances (Normalized): F6: Sample, OE	Abundances (Normalized): F7: Sample, OE
	TRUE	High	[R].TSPPGGELSPGAGR.[A]	2xPhospho [S2(85); S9(100)]	0.00700455	0.000333495	1	1	12	Q99958	Q99958 [280-293]	Q99958 2xPhospho [S281(85); S288(100)]	Forkhead box protein C2 OS=Homo sapiens OX=9606 GN=FOXC2 PE=1 SV=1	0	1442.57	6.939	0.178	1.109	0.000929154	7.05282e-06	0.888985	49.9	52.75	27.07	19.9	143.6	136.5	37.45	19.81	25.05	16.5	15	25.8	33.1	111.9	153.3	183.3	144.7	149.4	134.3	81.9	150.8	130437	119047	204559	261893	885531	1.21393e+06	1.45092e+06
TRUE	High	Master Protein	Q7KZ85	Transcription elongation factor SPT6 OS=Homo sapiens OX=9606 GN=SUPT6H PE=1 SV=2	0	4.397	2	2	6	2	1726	198.9	4.91	12.06	2	cell organization and biogenesis;RNA metabolism OR transcription;other metabolic processes;transport;developmental processes;other biological processes	nucleus	nucleic acid binding activity;other molecular function	Pf00575, Pf14632, Pf14633, Pf14635, Pf14639, Pf14641, Pf17674	6830	ENSG00000109111	A7E2B4; hsa:6830; Q15737; Q6GMQ4; Q7KYW9; Q7KZ85; Q7LDK4; Q8N526; Q92775; Q96AH3; Q9BTH9; Q9BTI2			Formation of RNA Pol II elongation complex ; RNA Polymerase II Pre-transcription Events	3	0							SUPT6H	115.5	72.1	112.4	15.04	19.81	11.83	High	Peak Found	High	High	Peak Found	Peak Found	High	Peak Found	Peak Found
	Checked	Confidence	Annotated Sequence	Modifications	Qvality PEP	Qvality q-value	# Protein Groups	# Proteins	# PSMs	Master Protein Accessions	Positions in Master Proteins	Modifications in Master Proteins	Master Protein Descriptions	# Missed Cleavages	Theo. MH+ [Da]	Abundance Ratio: (OE, Sample) / (KD, Sample)	Abundance Ratio: (KD, Sample) / (WT, Control)	Abundance Ratio: (OE, Sample) / (WT, Control)	Abundance Ratio Adj. P-Value: (OE, Sample) / (KD, Sample)	Abundance Ratio Adj. P-Value: (KD, Sample) / (WT, Control)	Abundance Ratio Adj. P-Value: (OE, Sample) / (WT, Control)	Abundance Ratio Variability [%]: (OE, Sample) / (KD, Sample)	Abundance Ratio Variability [%]: (KD, Sample) / (WT, Control)	Abundance Ratio Variability [%]: (OE, Sample) / (WT, Control)	Abundances (Grouped): KD, Sample	Abundances (Grouped): OE, Sample	Abundances (Grouped): WT, Control	Abundances (Grouped) CV [%]: KD, Sample	Abundances (Grouped) CV [%]: OE, Sample	Abundances (Grouped) CV [%]: WT, Control	Abundances (Scaled): F1: Sample, KD	Abundances (Scaled): F2: Sample, KD	Abundances (Scaled): F3: Sample, KD	Abundances (Scaled): F4: Sample, KD	Abundances (Scaled): F5: Sample, OE	Abundances (Scaled): F6: Sample, OE	Abundances (Scaled): F7: Sample, OE	Abundances (Scaled): F8: Sample, OE	Abundances (Scaled): F9: Control, WT	Abundances (Scaled): F10: Control, WT	Abundances (Scaled): F11: Control, WT	Abundances (Scaled): F12: Control, WT	Abundances (Normalized): F1: Sample, KD	Abundances (Normalized): F2: Sample, KD	Abundances (Normalized): F3: Sample, KD	Abundances (Normalized): F4: Sample, KD	Abundances (Normalized): F5: Sample, OE	Abundances (Normalized): F6: Sample, OE	Abundances (Normalized): F7: Sample, OE
	TRUE	High	[-].MSDFVESEAEESEEEYNDEGEVVPR.[V]	1xMet-loss+Acetyl [N-Term]; 1xPhospho [S/Y]	0.119978	0.00571493	1	1	1	Q7KZ85	Q7KZ85 [1-25]	Q7KZ85 1xMet-loss+Acetyl [N-Term]	Transcription elongation factor SPT6 OS=Homo sapiens OX=9606 GN=SUPT6H PE=1 SV=2	0	2896.12	2.563	0.253	0.6	0.0348658	0.00522978	0.999965	65.44	40.75	43.69	39	97.9	163.1	49.68	54.81	12.66	60.7	14.8	44.7	34.5	103	170.5	35.6	94.3	132.7	161.1	167.2	180.9	223057	54478.8	164247	126732	378547	627029	130741
TRUE	High	Master Protein	Q8NE71	ATP-binding cassette sub-family F member 1 OS=Homo sapiens OX=9606 GN=ABCF1 PE=1 SV=2	0	151.433	14	9	258	9	845	95.9	6.8	1112.09	9	protein metabolism;other metabolic processes;stress response;other biological processes	cytosol;translational apparatus;nucleus;other cell component	translation activity;nucleic acid binding activity;other molecular function	Pf00005, Pf12848	23	ENSG00000204574; ENSG00000206490; ENSG00000225989; ENSG00000231129; ENSG00000232169; ENSG00000236149; ENSG00000236342	A2BF75; hsa:23; O14897; Q69YP6; Q8NE71		IL-18 signaling pathway	ABC-family proteins mediated transport	2	0	0.383	1.965	0.667	18.04	33.26	21.12	ABCF1	118.8	79.2	101.9	17.88	2.03	14.15	High	High	High	High	High	High	High	High	High
	Checked	Confidence	Annotated Sequence	Modifications	Qvality PEP	Qvality q-value	# Protein Groups	# Proteins	# PSMs	Master Protein Accessions	Positions in Master Proteins	Modifications in Master Proteins	Master Protein Descriptions	# Missed Cleavages	Theo. MH+ [Da]	Abundance Ratio: (OE, Sample) / (KD, Sample)	Abundance Ratio: (KD, Sample) / (WT, Control)	Abundance Ratio: (OE, Sample) / (WT, Control)	Abundance Ratio Adj. P-Value: (OE, Sample) / (KD, Sample)	Abundance Ratio Adj. P-Value: (KD, Sample) / (WT, Control)	Abundance Ratio Adj. P-Value: (OE, Sample) / (WT, Control)	Abundance Ratio Variability [%]: (OE, Sample) / (KD, Sample)	Abundance Ratio Variability [%]: (KD, Sample) / (WT, Control)	Abundance Ratio Variability [%]: (OE, Sample) / (WT, Control)	Abundances (Grouped): KD, Sample	Abundances (Grouped): OE, Sample	Abundances (Grouped): WT, Control	Abundances (Grouped) CV [%]: KD, Sample	Abundances (Grouped) CV [%]: OE, Sample	Abundances (Grouped) CV [%]: WT, Control	Abundances (Scaled): F1: Sample, KD	Abundances (Scaled): F2: Sample, KD	Abundances (Scaled): F3: Sample, KD	Abundances (Scaled): F4: Sample, KD	Abundances (Scaled): F5: Sample, OE	Abundances (Scaled): F6: Sample, OE	Abundances (Scaled): F7: Sample, OE	Abundances (Scaled): F8: Sample, OE	Abundances (Scaled): F9: Control, WT	Abundances (Scaled): F10: Control, WT	Abundances (Scaled): F11: Control, WT	Abundances (Scaled): F12: Control, WT	Abundances (Normalized): F1: Sample, KD	Abundances (Normalized): F2: Sample, KD	Abundances (Normalized): F3: Sample, KD	Abundances (Normalized): F4: Sample, KD	Abundances (Normalized): F5: Sample, OE	Abundances (Normalized): F6: Sample, OE	Abundances (Normalized): F7: Sample, OE
	TRUE	High	[K].LSVPTSDEEDEVPAPKPR.[G]	2xPhospho [T5(100); S6(100)]	3.9527e-05	0.000173317	1	1	11	Q8NE71	Q8NE71 [104-121]	Q8NE71 2xPhospho [T108(100); S109(100)]	ATP-binding cassette sub-family F member 1 OS=Homo sapiens OX=9606 GN=ABCF1 PE=1 SV=2	0	2125.91	100	0.012	1.741	8.2e-16	4.1125e-16	0.542	10.61	41.52	32.38	1.5	194.3	104.2	36.13	7.86	24.18	1.6	1.6	1.5	0.6	196.8	166.7	192.7	198.3	141.8	87	89.1	122.3	177653	183915	165792	69102.7	2.23851e+07	1.89574e+07	21915160
	TRUE	High	[K].KLSVPTSDEEDEVPAPKPR.[G]	2xPhospho [T6(100); S7(100)]	3.01604e-09	0.000173317	1	1	36	Q8NE71	Q8NE71 [103-121]	Q8NE71 2xPhospho [T108(100); S109(100)]	ATP-binding cassette sub-family F member 1 OS=Homo sapiens OX=9606 GN=ABCF1 PE=1 SV=2	1	2254	4.083	0.365	1.498	0.0823446	0.000186013	0.741449	53.36	54.5	17.3	38.7	156.7	104.6	73.15	13.24	14.72	1.1	29.3	57.1	51.4	136.9	146.3	168.9	183.1	125.4	90.1	112.5	97.8	82470.6	2.11767e+06	4.13082e+06	3.71607e+06	9.90679e+06	1.05824e+07	12219068
	TRUE	High	[K].KLSVPTSDEEDEVPAPKPR.[G]	3xPhospho [S3(100); T6(100); S7(100)]	7.22198e-08	0.000173317	1	1	14	Q8NE71	Q8NE71 [103-121]	Q8NE71 3xPhospho [S105(100); T108(100); S109(100)]	ATP-binding cassette sub-family F member 1 OS=Homo sapiens OX=9606 GN=ABCF1 PE=1 SV=2	1	2333.97	100	0.018	5.334	8.2e-16	4.1125e-16	0.000897513	38.58	125.86	102.78	0.7	254	45.3	35.04	19.92	89.77	0.7	1.2	0.8	0.5	181.5	249	241.2	299.5	103.5	19.8	6	96.3	21704.1	37787.8	24492.5	17174.5	5.79464e+06	7.95097e+06	7.70289e+06
TRUE	High	Master Protein	O75971	snRNA-activating protein complex subunit 5 OS=Homo sapiens OX=9606 GN=SNAPC5 PE=1 SV=1	0	7.115	17	1	16	1	98	11.3	4.58	51.18	1	RNA metabolism OR transcription;other metabolic processes	nucleus	other molecular function	Pf15497	10302	ENSG00000174446	A8K7N6; hsa:10302; O75971; Q96CF3			RNA Polymerase III Abortive And Retractive Initiation; RNA Polymerase III Transcription Initiation From Type 3 Promoter; RNA polymerase II transcribes snRNA genes	3	0							SNAPC5	9.1	172.6	118.3	84.58	10.98	52.23	Not Found	Not Found	Not Found	Not Found	High	High	High	High	High
	Checked	Confidence	Annotated Sequence	Modifications	Qvality PEP	Qvality q-value	# Protein Groups	# Proteins	# PSMs	Master Protein Accessions	Positions in Master Proteins	Modifications in Master Proteins	Master Protein Descriptions	# Missed Cleavages	Theo. MH+ [Da]	Abundance Ratio: (OE, Sample) / (KD, Sample)	Abundance Ratio: (KD, Sample) / (WT, Control)	Abundance Ratio: (OE, Sample) / (WT, Control)	Abundance Ratio Adj. P-Value: (OE, Sample) / (KD, Sample)	Abundance Ratio Adj. P-Value: (KD, Sample) / (WT, Control)	Abundance Ratio Adj. P-Value: (OE, Sample) / (WT, Control)	Abundance Ratio Variability [%]: (OE, Sample) / (KD, Sample)	Abundance Ratio Variability [%]: (KD, Sample) / (WT, Control)	Abundance Ratio Variability [%]: (OE, Sample) / (WT, Control)	Abundances (Grouped): KD, Sample	Abundances (Grouped): OE, Sample	Abundances (Grouped): WT, Control	Abundances (Grouped) CV [%]: KD, Sample	Abundances (Grouped) CV [%]: OE, Sample	Abundances (Grouped) CV [%]: WT, Control	Abundances (Scaled): F1: Sample, KD	Abundances (Scaled): F2: Sample, KD	Abundances (Scaled): F3: Sample, KD	Abundances (Scaled): F4: Sample, KD	Abundances (Scaled): F5: Sample, OE	Abundances (Scaled): F6: Sample, OE	Abundances (Scaled): F7: Sample, OE	Abundances (Scaled): F8: Sample, OE	Abundances (Scaled): F9: Control, WT	Abundances (Scaled): F10: Control, WT	Abundances (Scaled): F11: Control, WT	Abundances (Scaled): F12: Control, WT	Abundances (Normalized): F1: Sample, KD	Abundances (Normalized): F2: Sample, KD	Abundances (Normalized): F3: Sample, KD	Abundances (Normalized): F4: Sample, KD	Abundances (Normalized): F5: Sample, OE	Abundances (Normalized): F6: Sample, OE	Abundances (Normalized): F7: Sample, OE
	TRUE	High	[K].SHVTEEEEEEEEEESDS.[-]	1xPhospho [S/T]	2.40155e-05	0.000173317	1	1	16	O75971	O75971 [82-98]		snRNA-activating protein complex subunit 5 OS=Homo sapiens OX=9606 GN=SNAPC5 PE=1 SV=1	0	2102.71	20.491	0.081	1.577	1.93848e-06	3.48373e-08	0.280328	72.32	86.74	53.49	9.1	172.6	118.3	84.58	10.98	52.23	7.3	3.4	10.6	26.4	168	202.8	160.8	166	168.6	83.1	45.2	157.8	52499.8	24094.8	76005.5	188909	1.20412e+06	1.45333e+06	1.1528e+06
TRUE	High	Master Protein	Q9P2R6	Arginine-glutamic acid dipeptide repeats protein OS=Homo sapiens OX=9606 GN=RERE PE=1 SV=2	0	29.18	7	6	33	6	1566	172.3	7.69	77.27	6	cell cycle OR cell proliferation;cell organization and biogenesis;RNA metabolism OR transcription;developmental processes	nucleus	nucleic acid binding activity;other molecular function	Pf00320, Pf01426, Pf01448, Pf03154	473	ENSG00000142599	hsa:473; O43393; O75046; O75359; Q5VXL9; Q6P6B9; Q9P2R6; Q9Y2W4				0	0							RERE	96.9	93	110.1	24.86	10.13	14.94	High	High	High	Peak Found	High	High	Peak Found	High	High
	Checked	Confidence	Annotated Sequence	Modifications	Qvality PEP	Qvality q-value	# Protein Groups	# Proteins	# PSMs	Master Protein Accessions	Positions in Master Proteins	Modifications in Master Proteins	Master Protein Descriptions	# Missed Cleavages	Theo. MH+ [Da]	Abundance Ratio: (OE, Sample) / (KD, Sample)	Abundance Ratio: (KD, Sample) / (WT, Control)	Abundance Ratio: (OE, Sample) / (WT, Control)	Abundance Ratio Adj. P-Value: (OE, Sample) / (KD, Sample)	Abundance Ratio Adj. P-Value: (KD, Sample) / (WT, Control)	Abundance Ratio Adj. P-Value: (OE, Sample) / (WT, Control)	Abundance Ratio Variability [%]: (OE, Sample) / (KD, Sample)	Abundance Ratio Variability [%]: (KD, Sample) / (WT, Control)	Abundance Ratio Variability [%]: (OE, Sample) / (WT, Control)	Abundances (Grouped): KD, Sample	Abundances (Grouped): OE, Sample	Abundances (Grouped): WT, Control	Abundances (Grouped) CV [%]: KD, Sample	Abundances (Grouped) CV [%]: OE, Sample	Abundances (Grouped) CV [%]: WT, Control	Abundances (Scaled): F1: Sample, KD	Abundances (Scaled): F2: Sample, KD	Abundances (Scaled): F3: Sample, KD	Abundances (Scaled): F4: Sample, KD	Abundances (Scaled): F5: Sample, OE	Abundances (Scaled): F6: Sample, OE	Abundances (Scaled): F7: Sample, OE	Abundances (Scaled): F8: Sample, OE	Abundances (Scaled): F9: Control, WT	Abundances (Scaled): F10: Control, WT	Abundances (Scaled): F11: Control, WT	Abundances (Scaled): F12: Control, WT	Abundances (Normalized): F1: Sample, KD	Abundances (Normalized): F2: Sample, KD	Abundances (Normalized): F3: Sample, KD	Abundances (Normalized): F4: Sample, KD	Abundances (Normalized): F5: Sample, OE	Abundances (Normalized): F6: Sample, OE	Abundances (Normalized): F7: Sample, OE
	TRUE	High	[K].NYAESDHSEDEDNDNNSATAEESTKK.[N]	2xPhospho [S5(99.9); S8(99.9)]	0.00131846	0.000173317	1	1	4	Q9P2R6	Q9P2R6 [49-74]	Q9P2R6 2xPhospho [S53(99.9); S56(99.9)]	Arginine-glutamic acid dipeptide repeats protein OS=Homo sapiens OX=9606 GN=RERE PE=1 SV=2	1	3060.09	12.889	0.142	1.829	1.65949e-06	0.000238224	0.243293	52.22	53.78	37.79	14.2	185.7	100.1	61.75	5.96	31.43	14.9	32.2	8.2	12.7	180.1	165.2	191.2	180.3	142.6	74.4	79.3	118.9	84135.5	181158	45991.9	71672.4	1.01446e+06	930258	1.07682e+06
	TRUE	High	[K].EEALDDAEEPESPPPPPRSPSPEPTVVDTPSHASQSAR.[F]	3xPhospho [S12(97.7); S21(75.5); T25(75.1)]	0.000586466	0.000173317	1	1	2	Q9P2R6	Q9P2R6 [1095-1132]	Q9P2R6 3xPhospho [S1106(97.7); S1115(75.5); T1119(75.1)]	Arginine-glutamic acid dipeptide repeats protein OS=Homo sapiens OX=9606 GN=RERE PE=1 SV=2	1	4245.76	1.586	0.16	0.264	0.167219	7.93411e-07	0.060607	76.01	87.63	116.45	32	44.2	223.8	57.24	71.61	65.96	36.5	50.3	27.7	8.3	34.6	43.1	44.8	131.3	297.1	31.3	166.7	328.1	124499	171770	94625.3	28455.6	118235	147201	152913
TRUE	High	Master Protein	Q9UJX2	Cell division cycle protein 23 homolog OS=Homo sapiens OX=9606 GN=CDC23 PE=1 SV=3	0	32.335	7	4	44	4	597	68.8	7.02	148.64	4	cell cycle OR cell proliferation;cell organization and biogenesis;protein metabolism;other metabolic processes;other biological processes	cytosol;nucleus;other cell component	other molecular function	Pf04049	8697	ENSG00000094880	A8K6E5; B4E3A2; B7WP05; D3DQB7; hsa:8697; O75433; Q53FN2; Q9BS73; Q9UJX2	Cell cycle; Oocyte meiosis; Ubiquitin mediated proteolysis; Progesterone-mediated oocyte maturation; Human T-cell leukemia virus 1 infection	Cell cycle	Separation of Sister Chromatids; Senescence-Associated Secretory Phenotype (SASP); Antigen processing: Ubiquitination & Proteasome degradation; APC/C:Cdc20 mediated degradation of Securin; APC/C:Cdh1 mediated degradation of Cdc20 and other APC/C:Cdh1 targeted proteins in late mitosis/early G1; Cdc20:Phospho-APC/C mediated degradation of Cyclin A; CDK-mediated phosphorylation and removal of Cdc6; …	24	0							CDC23	120.5	93.4	86.1	18.24	4.69	19.26	High	High	High	Peak Found	High	High	High	High	Peak Found
	Checked	Confidence	Annotated Sequence	Modifications	Qvality PEP	Qvality q-value	# Protein Groups	# Proteins	# PSMs	Master Protein Accessions	Positions in Master Proteins	Modifications in Master Proteins	Master Protein Descriptions	# Missed Cleavages	Theo. MH+ [Da]	Abundance Ratio: (OE, Sample) / (KD, Sample)	Abundance Ratio: (KD, Sample) / (WT, Control)	Abundance Ratio: (OE, Sample) / (WT, Control)	Abundance Ratio Adj. P-Value: (OE, Sample) / (KD, Sample)	Abundance Ratio Adj. P-Value: (KD, Sample) / (WT, Control)	Abundance Ratio Adj. P-Value: (OE, Sample) / (WT, Control)	Abundance Ratio Variability [%]: (OE, Sample) / (KD, Sample)	Abundance Ratio Variability [%]: (KD, Sample) / (WT, Control)	Abundance Ratio Variability [%]: (OE, Sample) / (WT, Control)	Abundances (Grouped): KD, Sample	Abundances (Grouped): OE, Sample	Abundances (Grouped): WT, Control	Abundances (Grouped) CV [%]: KD, Sample	Abundances (Grouped) CV [%]: OE, Sample	Abundances (Grouped) CV [%]: WT, Control	Abundances (Scaled): F1: Sample, KD	Abundances (Scaled): F2: Sample, KD	Abundances (Scaled): F3: Sample, KD	Abundances (Scaled): F4: Sample, KD	Abundances (Scaled): F5: Sample, OE	Abundances (Scaled): F6: Sample, OE	Abundances (Scaled): F7: Sample, OE	Abundances (Scaled): F8: Sample, OE	Abundances (Scaled): F9: Control, WT	Abundances (Scaled): F10: Control, WT	Abundances (Scaled): F11: Control, WT	Abundances (Scaled): F12: Control, WT	Abundances (Normalized): F1: Sample, KD	Abundances (Normalized): F2: Sample, KD	Abundances (Normalized): F3: Sample, KD	Abundances (Normalized): F4: Sample, KD	Abundances (Normalized): F5: Sample, OE	Abundances (Normalized): F6: Sample, OE	Abundances (Normalized): F7: Sample, OE
	TRUE	High	[R].NQGETPTTEVPAPFFLPASLSANNTPTR.[R]	2xPhospho [T5(92.8); T25(95.5)]	0.000166003	0.000173317	1	1	9	Q9UJX2	Q9UJX2 [558-585]	Q9UJX2 2xPhospho [T562(92.8); T582(95.5)]	Cell division cycle protein 23 homolog OS=Homo sapiens OX=9606 GN=CDC23 PE=1 SV=3	0	3117.4	5.898	0.146	0.839	0.000143248	3.69319e-05	0.999965	64.37	45.66	51.54	22.3	128.8	148.9	46	82.09	17.4	34	13.1	21.2	14.6	351.3	127.1	80.9	76	101.2	104.6	144.4	131.5	181807	69925.7	113348	78054.2	1.87749e+06	679259	432441
TRUE	High	Master Protein	Q99871	HAUS augmin-like complex subunit 7 OS=Homo sapiens OX=9606 GN=HAUS7 PE=1 SV=4	0	8.696	4	1	7	1	358	39.8	4.75	20.41	1	cell cycle OR cell proliferation;cell organization and biogenesis;other biological processes	plasma membrane;other membranes;cytosol;cytoskeleton;nucleus	cytoskeletal activity;other molecular function		55559	ENSG00000213397	B4DUH6; D3DWT9; Q96HS8; Q99871; Q9NP54; Q9UFH9			Recruitment of NuMA to mitotic centrosomes; Regulation of PLK1 Activity at G2/M Transition; Loss of Nlp from mitotic centrosomes; Recruitment of mitotic centrosome proteins and complexes; Anchoring of the basal body to the plasma membrane; AURKA Activation by TPX2	7	0							HAUS7	43.9	124.3	131.8	37.47	5.47	34.86	Peak Found	Peak Found	Peak Found	Peak Found	High	High	Peak Found	High	Peak Found
	Checked	Confidence	Annotated Sequence	Modifications	Qvality PEP	Qvality q-value	# Protein Groups	# Proteins	# PSMs	Master Protein Accessions	Positions in Master Proteins	Modifications in Master Proteins	Master Protein Descriptions	# Missed Cleavages	Theo. MH+ [Da]	Abundance Ratio: (OE, Sample) / (KD, Sample)	Abundance Ratio: (KD, Sample) / (WT, Control)	Abundance Ratio: (OE, Sample) / (WT, Control)	Abundance Ratio Adj. P-Value: (OE, Sample) / (KD, Sample)	Abundance Ratio Adj. P-Value: (KD, Sample) / (WT, Control)	Abundance Ratio Adj. P-Value: (OE, Sample) / (WT, Control)	Abundance Ratio Variability [%]: (OE, Sample) / (KD, Sample)	Abundance Ratio Variability [%]: (KD, Sample) / (WT, Control)	Abundance Ratio Variability [%]: (OE, Sample) / (WT, Control)	Abundances (Grouped): KD, Sample	Abundances (Grouped): OE, Sample	Abundances (Grouped): WT, Control	Abundances (Grouped) CV [%]: KD, Sample	Abundances (Grouped) CV [%]: OE, Sample	Abundances (Grouped) CV [%]: WT, Control	Abundances (Scaled): F1: Sample, KD	Abundances (Scaled): F2: Sample, KD	Abundances (Scaled): F3: Sample, KD	Abundances (Scaled): F4: Sample, KD	Abundances (Scaled): F5: Sample, OE	Abundances (Scaled): F6: Sample, OE	Abundances (Scaled): F7: Sample, OE	Abundances (Scaled): F8: Sample, OE	Abundances (Scaled): F9: Control, WT	Abundances (Scaled): F10: Control, WT	Abundances (Scaled): F11: Control, WT	Abundances (Scaled): F12: Control, WT	Abundances (Normalized): F1: Sample, KD	Abundances (Normalized): F2: Sample, KD	Abundances (Normalized): F3: Sample, KD	Abundances (Normalized): F4: Sample, KD	Abundances (Normalized): F5: Sample, OE	Abundances (Normalized): F6: Sample, OE	Abundances (Normalized): F7: Sample, OE
	TRUE	High	[R].GGDDYSEDEGDSSVSR.[A]	1xPhospho [S6(100)]	1.71787e-06	0.000173317	1	1	7	Q99871	Q99871 [11-26]	Q99871 1xPhospho [S16(100)]	HAUS augmin-like complex subunit 7 OS=Homo sapiens OX=9606 GN=HAUS7 PE=1 SV=4	0	1754.6	2.833	0.299	0.938	0.0239432	0.00146747	0.999965	22.72	42.49	44.52	43.9	124.3	131.8	37.47	5.47	34.86	60.2	21.6	44	43.3	126.9	130.7	120.3	115.5	187.4	157.5	83.6	108.9	472574	169609	345258	339681	996339	1.02572e+06	944649
TRUE	High	Master Protein	Q9NR30	Nucleolar RNA helicase 2 OS=Homo sapiens OX=9606 GN=DDX21 PE=1 SV=5	0	124.317	11	10	298	10	783	87.3	9.28	1036.62	10	cell organization and biogenesis;RNA metabolism OR transcription;other metabolic processes;stress response;other biological processes	cytosol;mitochondrion;nucleus;other cell component	nucleic acid binding activity;other molecular function	Pf00270, Pf00271, Pf08152	9188	ENSG00000165732	B2RDL0; hsa:9188; Q13436; Q5VX41; Q68D35; Q9NR30			B-WICH complex positively regulates rRNA expression; Major pathway of rRNA processing in the nucleolus and cytosol	2	0							DDX21	114.4	75.8	109.8	18.24	7.74	16.98	High	High	High	High	High	High	High	High	High
	Checked	Confidence	Annotated Sequence	Modifications	Qvality PEP	Qvality q-value	# Protein Groups	# Proteins	# PSMs	Master Protein Accessions	Positions in Master Proteins	Modifications in Master Proteins	Master Protein Descriptions	# Missed Cleavages	Theo. MH+ [Da]	Abundance Ratio: (OE, Sample) / (KD, Sample)	Abundance Ratio: (KD, Sample) / (WT, Control)	Abundance Ratio: (OE, Sample) / (WT, Control)	Abundance Ratio Adj. P-Value: (OE, Sample) / (KD, Sample)	Abundance Ratio Adj. P-Value: (KD, Sample) / (WT, Control)	Abundance Ratio Adj. P-Value: (OE, Sample) / (WT, Control)	Abundance Ratio Variability [%]: (OE, Sample) / (KD, Sample)	Abundance Ratio Variability [%]: (KD, Sample) / (WT, Control)	Abundance Ratio Variability [%]: (OE, Sample) / (WT, Control)	Abundances (Grouped): KD, Sample	Abundances (Grouped): OE, Sample	Abundances (Grouped): WT, Control	Abundances (Grouped) CV [%]: KD, Sample	Abundances (Grouped) CV [%]: OE, Sample	Abundances (Grouped) CV [%]: WT, Control	Abundances (Scaled): F1: Sample, KD	Abundances (Scaled): F2: Sample, KD	Abundances (Scaled): F3: Sample, KD	Abundances (Scaled): F4: Sample, KD	Abundances (Scaled): F5: Sample, OE	Abundances (Scaled): F6: Sample, OE	Abundances (Scaled): F7: Sample, OE	Abundances (Scaled): F8: Sample, OE	Abundances (Scaled): F9: Control, WT	Abundances (Scaled): F10: Control, WT	Abundances (Scaled): F11: Control, WT	Abundances (Scaled): F12: Control, WT	Abundances (Normalized): F1: Sample, KD	Abundances (Normalized): F2: Sample, KD	Abundances (Normalized): F3: Sample, KD	Abundances (Normalized): F4: Sample, KD	Abundances (Normalized): F5: Sample, OE	Abundances (Normalized): F6: Sample, OE	Abundances (Normalized): F7: Sample, OE
	TRUE	High	[K].NGFPHPEPDCNPSEAASEESNSEIEQEIPVEQK.[E]	1xCarbamidomethyl [C10]; 2xPhospho [S13(85.3); S]	0.00212611	0.000173317	1	1	3	Q9NR30	Q9NR30 [152-184]	Q9NR30 2xPhospho [S164(85.3); S]	Nucleolar RNA helicase 2 OS=Homo sapiens OX=9606 GN=DDX21 PE=1 SV=5	0	3854.54	100	0.043	10.172	8.2e-16	4.1125e-16	5.48521e-07	50.7	144.04	365.45	0.6	272.2	27.2	124.78	9.15	115.93	0.4	0.3	0.5	3	220.9	200.1	249.3	218.2	123.5	3.9	0.6	179.1	17883.7	13857.7	24949.2	143389	1.04559e+07	9.47234e+06	11801149
TRUE	High	Master Protein	O94762	ATP-dependent DNA helicase Q5 OS=Homo sapiens OX=9606 GN=RECQL5 PE=1 SV=2	0	6.681	4	2	5	2	991	108.8	8.56	16.41	2	cell cycle OR cell proliferation;cell organization and biogenesis;DNA metabolism;other metabolic processes;stress response;other biological processes	cytosol;nucleus;other cell component	nucleic acid binding activity;other molecular function	Pf00270, Pf00271, Pf06959, Pf16124	9400	ENSG00000108469	hsa:9400; O94762; Q6P4G0; Q9H0B1; Q9P1W7; Q9UNC8				0	0							RECQL5	103	90	107	58.33	34.86	28.79	Not Found	Peak Found	High	Peak Found	Peak Found	High	Peak Found	High	Peak Found
	Checked	Confidence	Annotated Sequence	Modifications	Qvality PEP	Qvality q-value	# Protein Groups	# Proteins	# PSMs	Master Protein Accessions	Positions in Master Proteins	Modifications in Master Proteins	Master Protein Descriptions	# Missed Cleavages	Theo. MH+ [Da]	Abundance Ratio: (OE, Sample) / (KD, Sample)	Abundance Ratio: (KD, Sample) / (WT, Control)	Abundance Ratio: (OE, Sample) / (WT, Control)	Abundance Ratio Adj. P-Value: (OE, Sample) / (KD, Sample)	Abundance Ratio Adj. P-Value: (KD, Sample) / (WT, Control)	Abundance Ratio Adj. P-Value: (OE, Sample) / (WT, Control)	Abundance Ratio Variability [%]: (OE, Sample) / (KD, Sample)	Abundance Ratio Variability [%]: (KD, Sample) / (WT, Control)	Abundance Ratio Variability [%]: (OE, Sample) / (WT, Control)	Abundances (Grouped): KD, Sample	Abundances (Grouped): OE, Sample	Abundances (Grouped): WT, Control	Abundances (Grouped) CV [%]: KD, Sample	Abundances (Grouped) CV [%]: OE, Sample	Abundances (Grouped) CV [%]: WT, Control	Abundances (Scaled): F1: Sample, KD	Abundances (Scaled): F2: Sample, KD	Abundances (Scaled): F3: Sample, KD	Abundances (Scaled): F4: Sample, KD	Abundances (Scaled): F5: Sample, OE	Abundances (Scaled): F6: Sample, OE	Abundances (Scaled): F7: Sample, OE	Abundances (Scaled): F8: Sample, OE	Abundances (Scaled): F9: Control, WT	Abundances (Scaled): F10: Control, WT	Abundances (Scaled): F11: Control, WT	Abundances (Scaled): F12: Control, WT	Abundances (Normalized): F1: Sample, KD	Abundances (Normalized): F2: Sample, KD	Abundances (Normalized): F3: Sample, KD	Abundances (Normalized): F4: Sample, KD	Abundances (Normalized): F5: Sample, OE	Abundances (Normalized): F6: Sample, OE	Abundances (Normalized): F7: Sample, OE
	TRUE	High	[R].YDEGSGGSGDEGRDEAHKR.[E]	2xPhospho [S5(100); S8(100)]	0.076268	0.00299004	1	1	3	O94762	O94762 [484-502]	O94762 2xPhospho [S488(100); S491(100)]	ATP-dependent DNA helicase Q5 OS=Homo sapiens OX=9606 GN=RECQL5 PE=1 SV=2	2	2181.79	29.09	0.055	1.776	4.79014e-09	2.55708e-08	0.204367	55.79	55.59	69.36	5.8	181	113.2	33.56	47.68	45.61	5.3	9.5	5.8	4.9	91.9	147.5	299.5	204.3	116.5	101.2	47	166.5	34318.1	61804.2	37680.5	31550	596505	957216	1.94338e+06
TRUE	High	Master Protein	Q92734	Protein TFG OS=Homo sapiens OX=9606 GN=TFG PE=1 SV=2	0	23.926	6	1	26	1	400	43.4	5.1	104.88	1	cell organization and biogenesis;transport	cytosol;ER/Golgi;other cell component	other molecular function	Pf00564	10342	ENSG00000114354	D3DN49; G5E9V1; hsa:10342; K0J5S8; K0J6K2; Q15656; Q92734; Q969I2	Pathways in cancer; Thyroid cancer		Signaling by ALK fusions and activated point mutants; COPII-mediated vesicle transport	4	0							TFG	122.7	80.7	96.6	14.34	17	20.26	High	High	High	Peak Found	High	High	High	High	High
	Checked	Confidence	Annotated Sequence	Modifications	Qvality PEP	Qvality q-value	# Protein Groups	# Proteins	# PSMs	Master Protein Accessions	Positions in Master Proteins	Modifications in Master Proteins	Master Protein Descriptions	# Missed Cleavages	Theo. MH+ [Da]	Abundance Ratio: (OE, Sample) / (KD, Sample)	Abundance Ratio: (KD, Sample) / (WT, Control)	Abundance Ratio: (OE, Sample) / (WT, Control)	Abundance Ratio Adj. P-Value: (OE, Sample) / (KD, Sample)	Abundance Ratio Adj. P-Value: (KD, Sample) / (WT, Control)	Abundance Ratio Adj. P-Value: (OE, Sample) / (WT, Control)	Abundance Ratio Variability [%]: (OE, Sample) / (KD, Sample)	Abundance Ratio Variability [%]: (KD, Sample) / (WT, Control)	Abundance Ratio Variability [%]: (OE, Sample) / (WT, Control)	Abundances (Grouped): KD, Sample	Abundances (Grouped): OE, Sample	Abundances (Grouped): WT, Control	Abundances (Grouped) CV [%]: KD, Sample	Abundances (Grouped) CV [%]: OE, Sample	Abundances (Grouped) CV [%]: WT, Control	Abundances (Scaled): F1: Sample, KD	Abundances (Scaled): F2: Sample, KD	Abundances (Scaled): F3: Sample, KD	Abundances (Scaled): F4: Sample, KD	Abundances (Scaled): F5: Sample, OE	Abundances (Scaled): F6: Sample, OE	Abundances (Scaled): F7: Sample, OE	Abundances (Scaled): F8: Sample, OE	Abundances (Scaled): F9: Control, WT	Abundances (Scaled): F10: Control, WT	Abundances (Scaled): F11: Control, WT	Abundances (Scaled): F12: Control, WT	Abundances (Normalized): F1: Sample, KD	Abundances (Normalized): F2: Sample, KD	Abundances (Normalized): F3: Sample, KD	Abundances (Normalized): F4: Sample, KD	Abundances (Normalized): F5: Sample, OE	Abundances (Normalized): F6: Sample, OE	Abundances (Normalized): F7: Sample, OE
	TRUE	High	[K].NVMSAFGLTDDQVSGPPSAPAEDR.[S]	1xPhospho [S18(100)]	6.03019e-06	0.000173317	1	1	6	Q92734	Q92734 [180-203]	Q92734 1xPhospho [S197(100)]	Protein TFG OS=Homo sapiens OX=9606 GN=TFG PE=1 SV=2	0	2541.1	14.737	0.067	0.986	7.47939e-05	4.1125e-16	0.999965	76.06	109.8	35.18	8.6	145.3	146.1	162.96	63.24	63.25	7.3	10.7	161.6	8.1	158.3	165.6	157	6.4	157.2	159.9	197.9	9.9	90246.4	132925	2.00766e+06	100943	1.96681e+06	2.05768e+06	1.95105e+06
TRUE	High	Master Protein	Q12888	TP53-binding protein 1 OS=Homo sapiens OX=9606 GN=TP53BP1 PE=1 SV=2	0	394.745	30	39	530	39	1972	213.4	4.7	1739.76	39	cell organization and biogenesis;DNA metabolism;RNA metabolism OR transcription;other metabolic processes;stress response;signal transduction;other biological processes	nucleus;other cell component	nucleic acid binding activity;other molecular function	Pf09038, Pf18428	7158	ENSG00000067369	F8VY86; hsa:7158; Q12888; Q2M1Z7; Q4LE46; Q5FWZ3; Q7Z3U4	NOD-like receptor signaling pathway	ATM signaling pathway; ATM signaling in development and disease	Recruitment and ATM-mediated phosphorylation of repair and signaling proteins at DNA double strand breaks; SUMOylation of transcription factors; Processing of DNA double-strand break ends; G2/M DNA damage checkpoint; Nonhomologous End-Joining (NHEJ)	8	0							TP53BP1	133.7	68.6	97.6	14.3	15.99	17.92	High	High	High	High	High	High	High	High	High
	Checked	Confidence	Annotated Sequence	Modifications	Qvality PEP	Qvality q-value	# Protein Groups	# Proteins	# PSMs	Master Protein Accessions	Positions in Master Proteins	Modifications in Master Proteins	Master Protein Descriptions	# Missed Cleavages	Theo. MH+ [Da]	Abundance Ratio: (OE, Sample) / (KD, Sample)	Abundance Ratio: (KD, Sample) / (WT, Control)	Abundance Ratio: (OE, Sample) / (WT, Control)	Abundance Ratio Adj. P-Value: (OE, Sample) / (KD, Sample)	Abundance Ratio Adj. P-Value: (KD, Sample) / (WT, Control)	Abundance Ratio Adj. P-Value: (OE, Sample) / (WT, Control)	Abundance Ratio Variability [%]: (OE, Sample) / (KD, Sample)	Abundance Ratio Variability [%]: (KD, Sample) / (WT, Control)	Abundance Ratio Variability [%]: (OE, Sample) / (WT, Control)	Abundances (Grouped): KD, Sample	Abundances (Grouped): OE, Sample	Abundances (Grouped): WT, Control	Abundances (Grouped) CV [%]: KD, Sample	Abundances (Grouped) CV [%]: OE, Sample	Abundances (Grouped) CV [%]: WT, Control	Abundances (Scaled): F1: Sample, KD	Abundances (Scaled): F2: Sample, KD	Abundances (Scaled): F3: Sample, KD	Abundances (Scaled): F4: Sample, KD	Abundances (Scaled): F5: Sample, OE	Abundances (Scaled): F6: Sample, OE	Abundances (Scaled): F7: Sample, OE	Abundances (Scaled): F8: Sample, OE	Abundances (Scaled): F9: Control, WT	Abundances (Scaled): F10: Control, WT	Abundances (Scaled): F11: Control, WT	Abundances (Scaled): F12: Control, WT	Abundances (Normalized): F1: Sample, KD	Abundances (Normalized): F2: Sample, KD	Abundances (Normalized): F3: Sample, KD	Abundances (Normalized): F4: Sample, KD	Abundances (Normalized): F5: Sample, OE	Abundances (Normalized): F6: Sample, OE	Abundances (Normalized): F7: Sample, OE
	TRUE	High	[K].LMLSTSEYSQSPK.[M]	2xPhospho [S9(100); S11(100)]	0.000234499	0.000173317	1	1	5	Q12888	Q12888 [515-527]	Q12888 2xPhospho [S523(100); S525(100)]	TP53-binding protein 1 OS=Homo sapiens OX=9606 GN=TP53BP1 PE=1 SV=2	0	1630.65	21.955	0.087	1.942	6.92205e-06	2.10081e-10	0.223361	43.41	52.81	54.42	8.9	190.5	100.6	37.43	5.98	42.17	5.7	13.4	7.2	10.1	175.5	200.1	178.3	187.5	152.1	68.9	66	135.1	64629.1	152501	82047.3	115642	2.00288e+06	2.28335e+06	2.03494e+06
	TRUE	High	[K].LMLSTSEYSQSPK.[M]	1xOxidation [M2]; 2xPhospho [S9(99.7); S11(100)]	0.000598269	0.000173317	1	1	13	Q12888	Q12888 [515-527]	Q12888 2xPhospho [S523(99.7); S525(100)]	TP53-binding protein 1 OS=Homo sapiens OX=9606 GN=TP53BP1 PE=1 SV=2	0	1646.64	8.437	0.207	1.733	0.00343044	6.224e-07	0.207887	43.85	50.6	39.58	21	176.9	102.1	48.65	5.59	32.97	22.1	12.6	19.1	39.1	171.7	161.9	185.4	174.7	141.8	82.6	67.9	121.1	373817	213569	321925	660937	2.90165e+06	2.73448e+06	3.13262e+06
	TRUE	High	[R].SDSPEIPFQAAAGPSDGLDASSPGNSFVGLR.[V]	2xPhospho [S22(91.2); S]	0.000510115	0.000173317	1	1	7	Q12888	Q12888 [1460-1490]	Q12888 2xPhospho [S1481(91.2); S]	TP53-binding protein 1 OS=Homo sapiens OX=9606 GN=TP53BP1 PE=1 SV=2	0	3206.37	11.579	0.202	2.524	0.000521904	1.83182e-08	0.0415976	27.72	51.79	49.51	17.6	202.5	79.8	14.69	23.36	45.15	16.1	18.5	13.3	18.3	255.2	145.8	181.8	213	92.3	46.4	65.1	134.3	384214	442240	318105	438352	6.10756e+06	3.48951e+06	4.35047e+06
	TRUE	High	[K].SATVKPGAVGAGEFVSPCESGDNTGEPSALEEQR.[G]	1xCarbamidomethyl [C18]; 1xPhospho [S/T]	0.000119878	0.000173317	1	1	2	Q12888	Q12888 [1686-1719]		TP53-binding protein 1 OS=Homo sapiens OX=9606 GN=TP53BP1 PE=1 SV=2	0	3513.55	0.122	0.398	0.048	0.312714	0.00485125	1.06766e-08	80.74	90.81	86.59	76.6	9	214.3	61.02	34.54	64.03	118.5	71.1	117.8	14.8	13.6	8.5	6.9	14.6	15	303	291	225.1	973937	584407	967935	121240	111999	70027.5	56935.3
	TRUE	High	[R].SKLPDGPTGSSEEEEEFLEIPPFNK.[Q]	2xPhospho [T8(83.9); S]	9.6278e-05	0.000173317	1	1	27	Q12888	Q12888 [1749-1773]	Q12888 2xPhospho [T1756(83.9); S]	TP53-binding protein 1 OS=Homo sapiens OX=9606 GN=TP53BP1 PE=1 SV=2	1	2936.25	18.566	0.213	4.491	7.26394e-05	3.32298e-08	0.00253576	38.04	67.35	77.34	11.9	239.2	49	35.51	11.94	66.48	16.7	13.1	7	10.1	223.9	186.9	242.1	245.5	63.8	35.7	31.8	123.4	651319	511656	271551	394286	8.71615e+06	7.27725e+06	9.42311e+06
	TRUE	High	[R].ETAVPGPLGIEDISPNLSPDDK.[S]	2xPhospho [S14(100); S18(100)]	0.00018462	0.000173317	1	1	9	Q12888	Q12888 [1413-1434]	Q12888 2xPhospho [S1426(100); S1430(100)]	TP53-binding protein 1 OS=Homo sapiens OX=9606 GN=TP53BP1 PE=1 SV=2	0	2424.06	61.449	0.038	2.898	4.4575e-08	4.1125e-16	0.0354973	18.48	82.1	71.06	3.6	216.5	80	21.86	10.4	68.07	2.2	3.8	3.3	3.4	204.5	206.9	196.8	246.3	117.8	49	22.7	143.1	101312	176306	154328	157748	9.42678e+06	9.54015e+06	9.0725e+06
	TRUE	High	[R].ETAVPGPLGIEDISPNLSPDDKSFSR.[V]	2xPhospho [S14(100); S18(100)]	0.000209457	0.000173317	1	1	7	Q12888	Q12888 [1413-1438]	Q12888 2xPhospho [S1426(100); S1430(100)]	TP53-binding protein 1 OS=Homo sapiens OX=9606 GN=TP53BP1 PE=1 SV=2	1	2901.3	11.626	0.141	1.685	0.000553091	1.37184e-09	0.360095	37.49	41.64	28.43	15.2	176.9	107.9	59.85	17.9	19.61	14.5	3.1	16.1	24.2	158.6	214.2	146.6	198.9	122	96.2	81.3	124.3	342518	74011.1	378262	569893	3.73694e+06	5.04829e+06	3.45577e+06
	TRUE	High	[R].RSDSPEIPFQAAAGPSDGLDASSPGNSFVGLR.[V]	2xPhospho [S2(80.3); S]	0.0148453	0.000636991	1	1	3	Q12888	Q12888 [1459-1490]	Q12888 2xPhospho [S1460(80.3); S]	TP53-binding protein 1 OS=Homo sapiens OX=9606 GN=TP53BP1 PE=1 SV=2	1	3362.47	4.264	0.349	1.663	0.0272165	9.46905e-05	0.371507	32.09	48.81	41.02	38.3	163.4	98.3	33.64	21.07	59.91	35.8	33	21	49.6	167.8	118.6	184.7	128	98.4	67	78.9	217.2	662755	611635	389126	917984	3.10885e+06	2.1981e+06	3.42137e+06
TRUE	High	Master Protein	Q6WKZ4	Rab11 family-interacting protein 1 OS=Homo sapiens OX=9606 GN=RAB11FIP1 PE=1 SV=3	0	49.518	6	6	75	6	1283	137.1	5.43	222.85	6	transport;other biological processes	other membranes;cytosol;other cytoplasmic organelle;other cell component	other molecular function	Pf00168, Pf09457	80223	ENSG00000156675	hsa:80223; J3KNP0; Q307T1; Q6AZK4; Q6WKZ2; Q6WKZ4; Q6WKZ6; Q86YV4; Q8TDL1; Q9H642	Endocytosis			1	0							RAB11FIP1	71.3	108.3	120.4	24.17	8.17	9.5	High	High	High	High	High	High	High	High	High
	Checked	Confidence	Annotated Sequence	Modifications	Qvality PEP	Qvality q-value	# Protein Groups	# Proteins	# PSMs	Master Protein Accessions	Positions in Master Proteins	Modifications in Master Proteins	Master Protein Descriptions	# Missed Cleavages	Theo. MH+ [Da]	Abundance Ratio: (OE, Sample) / (KD, Sample)	Abundance Ratio: (KD, Sample) / (WT, Control)	Abundance Ratio: (OE, Sample) / (WT, Control)	Abundance Ratio Adj. P-Value: (OE, Sample) / (KD, Sample)	Abundance Ratio Adj. P-Value: (KD, Sample) / (WT, Control)	Abundance Ratio Adj. P-Value: (OE, Sample) / (WT, Control)	Abundance Ratio Variability [%]: (OE, Sample) / (KD, Sample)	Abundance Ratio Variability [%]: (KD, Sample) / (WT, Control)	Abundance Ratio Variability [%]: (OE, Sample) / (WT, Control)	Abundances (Grouped): KD, Sample	Abundances (Grouped): OE, Sample	Abundances (Grouped): WT, Control	Abundances (Grouped) CV [%]: KD, Sample	Abundances (Grouped) CV [%]: OE, Sample	Abundances (Grouped) CV [%]: WT, Control	Abundances (Scaled): F1: Sample, KD	Abundances (Scaled): F2: Sample, KD	Abundances (Scaled): F3: Sample, KD	Abundances (Scaled): F4: Sample, KD	Abundances (Scaled): F5: Sample, OE	Abundances (Scaled): F6: Sample, OE	Abundances (Scaled): F7: Sample, OE	Abundances (Scaled): F8: Sample, OE	Abundances (Scaled): F9: Control, WT	Abundances (Scaled): F10: Control, WT	Abundances (Scaled): F11: Control, WT	Abundances (Scaled): F12: Control, WT	Abundances (Normalized): F1: Sample, KD	Abundances (Normalized): F2: Sample, KD	Abundances (Normalized): F3: Sample, KD	Abundances (Normalized): F4: Sample, KD	Abundances (Normalized): F5: Sample, OE	Abundances (Normalized): F6: Sample, OE	Abundances (Normalized): F7: Sample, OE
	TRUE	High	[K].GEIKDSSPSSSPSPK.[G]	3xPhospho [S7(99.9); S9(99.1); S]	0.000862037	0.000173317	1	1	9	Q6WKZ4	Q6WKZ4 [333-347]	Q6WKZ4 3xPhospho [S339(99.9); S341(99.1); S]	Rab11 family-interacting protein 1 OS=Homo sapiens OX=9606 GN=RAB11FIP1 PE=1 SV=3	1	1742.63	2.566	0.33	0.826	0.23098	0.000892095	0.999965	31.86	53.69	29.06	44.8	116	139.2	32.39	7.84	42.35	39.2	27.1	57.1	56.9	110.3	133.3	120.1	124.6	181	130.5	54.6	165.2	949288	656569	1.38098e+06	1.37686e+06	2.66863e+06	3.22496e+06	2.90523e+06
	TRUE	High	[K].GEIKDSSPSSSPSPK.[G]	2xPhospho [S13(98.6); S]	0.00095232	0.000173317	1	1	16	Q6WKZ4	Q6WKZ4 [333-347]	Q6WKZ4 2xPhospho [S345(98.6); S]	Rab11 family-interacting protein 1 OS=Homo sapiens OX=9606 GN=RAB11FIP1 PE=1 SV=3	1	1662.67	19.966	0.051	0.986	8.73908e-05	4.1125e-16	0.999965	177.9	170.06	14.8	7.4	143.8	148.8	114.6	6.88	11.01	1.6	2.6	19.7	41.5	141.9	131.4	136.5	154	158.7	151.9	123.8	136.4	49709.5	82378.3	632008	1.3275e+06	4.54173e+06	4.20838e+06	4.37113e+06
TRUE	High	Master Protein	Q9Y4H2	Insulin receptor substrate 2 OS=Homo sapiens OX=9606 GN=IRS2 PE=1 SV=2	0	42.029	10	10	53	10	1338	137.2	8.65	134.23	10	cell cycle OR cell proliferation;other metabolic processes;developmental processes;signal transduction;other biological processes	plasma membrane;other membranes;cytosol;other cell component	signal transduction activity or receptor binding;other molecular function	Pf00169, Pf02174	8660	ENSG00000185950	hsa:8660; Q96RR2; Q9BZG0; Q9Y4H2; Q9Y6I5	cGMP-PKG signaling pathway; FoxO signaling pathway; Autophagy; AMPK signaling pathway; Longevity regulating pathway; Longevity regulating pathway; Insulin signaling pathway; Adipocytokine signaling pathway; Regulation of lipolysis in adipocytes; Type II diabetes mellitus; Insulin resistance; Non-alcoholic fatty liver disease; Growth hormone synthesis, secretion and action; Alzheimer disease; Micr…	Prolactin signaling pathway; Alzheimer's disease and miRNA effects; Adipogenesis; Brain-derived neurotrophic factor (BDNF) signaling pathway; Alpha 6 beta 4 signaling pathway; Farnesoid X receptor pathway; Nuclear receptors meta-pathway; Transcription factor regulation in adipogenesis; Angiopoietin-like protein 8 regulatory pathway; Focal adhesion: PI3K-Akt-mTOR-signaling pathway; Leptin-insulin …	PIP3 activates AKT signaling; Constitutive Signaling by Aberrant PI3K in Cancer; PI5P, PP2A and IER3 Regulate PI3K/AKT Signaling; RET signaling; Erythropoietin activates Phosphoinositide-3-kinase (PI3K); RAF/MAP kinase cascade; PI3K Cascade; Interleukin-7 signaling; PI3K/AKT activation; Growth hormone receptor signaling; Signaling by Leptin; Erythropoietin activates Phospholipase C gamma (PLCG); …	53	0							IRS2	96.2	93.3	110.5	28.25	14.25	29.15	High	High	High	High	High	High	High	High	High
	Checked	Confidence	Annotated Sequence	Modifications	Qvality PEP	Qvality q-value	# Protein Groups	# Proteins	# PSMs	Master Protein Accessions	Positions in Master Proteins	Modifications in Master Proteins	Master Protein Descriptions	# Missed Cleavages	Theo. MH+ [Da]	Abundance Ratio: (OE, Sample) / (KD, Sample)	Abundance Ratio: (KD, Sample) / (WT, Control)	Abundance Ratio: (OE, Sample) / (WT, Control)	Abundance Ratio Adj. P-Value: (OE, Sample) / (KD, Sample)	Abundance Ratio Adj. P-Value: (KD, Sample) / (WT, Control)	Abundance Ratio Adj. P-Value: (OE, Sample) / (WT, Control)	Abundance Ratio Variability [%]: (OE, Sample) / (KD, Sample)	Abundance Ratio Variability [%]: (KD, Sample) / (WT, Control)	Abundance Ratio Variability [%]: (OE, Sample) / (WT, Control)	Abundances (Grouped): KD, Sample	Abundances (Grouped): OE, Sample	Abundances (Grouped): WT, Control	Abundances (Grouped) CV [%]: KD, Sample	Abundances (Grouped) CV [%]: OE, Sample	Abundances (Grouped) CV [%]: WT, Control	Abundances (Scaled): F1: Sample, KD	Abundances (Scaled): F2: Sample, KD	Abundances (Scaled): F3: Sample, KD	Abundances (Scaled): F4: Sample, KD	Abundances (Scaled): F5: Sample, OE	Abundances (Scaled): F6: Sample, OE	Abundances (Scaled): F7: Sample, OE	Abundances (Scaled): F8: Sample, OE	Abundances (Scaled): F9: Control, WT	Abundances (Scaled): F10: Control, WT	Abundances (Scaled): F11: Control, WT	Abundances (Scaled): F12: Control, WT	Abundances (Normalized): F1: Sample, KD	Abundances (Normalized): F2: Sample, KD	Abundances (Normalized): F3: Sample, KD	Abundances (Normalized): F4: Sample, KD	Abundances (Normalized): F5: Sample, OE	Abundances (Normalized): F6: Sample, OE	Abundances (Normalized): F7: Sample, OE
	TRUE	High	[R].SNTPESIAETPPAR.[D]	2xPhospho [T3(100); T10(100)]	0.00768324	0.000333495	1	1	9	Q9Y4H2	Q9Y4H2 [518-531]	Q9Y4H2 2xPhospho [T520(100); T527(100)]	Insulin receptor substrate 2 OS=Homo sapiens OX=9606 GN=IRS2 PE=1 SV=2	0	1629.66	6.19	0.164	0.94	0.000803156	8.02904e-11	0.999965	72.08	120.08	29.24	22.1	132.2	145.7	130.56	4.26	63.57	8.7	19.8	23	144.9	126.6	138.4	128.2	127.2	189.8	11.3	148.7	133.2	70624.9	160397	186263	1.17144e+06	1.02344e+06	1.11851e+06	1.0366e+06
TRUE	High	Master Protein	Q9H0E3	Histone deacetylase complex subunit SAP130 OS=Homo sapiens OX=9606 GN=SAP130 PE=1 SV=1	0	9.732	4	2	10	2	1048	110.3	9.83	25.27	2	other biological processes	nucleus		Pf16014	79595	ENSG00000136715	B7ZLM3; C9K0X9; hsa:79595; Q4ZFV4; Q53T46; Q8WVW4; Q9H0E3; Q9H9G8			NoRC negatively regulates rRNA expression; HATs acetylate histones	2	0							SAP130	92.4	104.7	102.9	9.11	22.62	22.14	Peak Found	High	High	Peak Found	Peak Found	High	Peak Found	High	Peak Found
	Checked	Confidence	Annotated Sequence	Modifications	Qvality PEP	Qvality q-value	# Protein Groups	# Proteins	# PSMs	Master Protein Accessions	Positions in Master Proteins	Modifications in Master Proteins	Master Protein Descriptions	# Missed Cleavages	Theo. MH+ [Da]	Abundance Ratio: (OE, Sample) / (KD, Sample)	Abundance Ratio: (KD, Sample) / (WT, Control)	Abundance Ratio: (OE, Sample) / (WT, Control)	Abundance Ratio Adj. P-Value: (OE, Sample) / (KD, Sample)	Abundance Ratio Adj. P-Value: (KD, Sample) / (WT, Control)	Abundance Ratio Adj. P-Value: (OE, Sample) / (WT, Control)	Abundance Ratio Variability [%]: (OE, Sample) / (KD, Sample)	Abundance Ratio Variability [%]: (KD, Sample) / (WT, Control)	Abundance Ratio Variability [%]: (OE, Sample) / (WT, Control)	Abundances (Grouped): KD, Sample	Abundances (Grouped): OE, Sample	Abundances (Grouped): WT, Control	Abundances (Grouped) CV [%]: KD, Sample	Abundances (Grouped) CV [%]: OE, Sample	Abundances (Grouped) CV [%]: WT, Control	Abundances (Scaled): F1: Sample, KD	Abundances (Scaled): F2: Sample, KD	Abundances (Scaled): F3: Sample, KD	Abundances (Scaled): F4: Sample, KD	Abundances (Scaled): F5: Sample, OE	Abundances (Scaled): F6: Sample, OE	Abundances (Scaled): F7: Sample, OE	Abundances (Scaled): F8: Sample, OE	Abundances (Scaled): F9: Control, WT	Abundances (Scaled): F10: Control, WT	Abundances (Scaled): F11: Control, WT	Abundances (Scaled): F12: Control, WT	Abundances (Normalized): F1: Sample, KD	Abundances (Normalized): F2: Sample, KD	Abundances (Normalized): F3: Sample, KD	Abundances (Normalized): F4: Sample, KD	Abundances (Normalized): F5: Sample, OE	Abundances (Normalized): F6: Sample, OE	Abundances (Normalized): F7: Sample, OE
	TRUE	High	[R].KQQHVISTEEGDMMETNSTDDEKSTAK.[S]	2xPhospho [S18(99.1); T19(99.1)]	0.0120294	0.000636991	1	1	3	Q9H0E3	Q9H0E3 [838-864]	Q9H0E3 2xPhospho [S855(99.1); T856(99.1)]	Histone deacetylase complex subunit SAP130 OS=Homo sapiens OX=9606 GN=SAP130 PE=1 SV=1	2	3199.28	10.182	0.125	1.365	8.64369e-07	2.15653e-06	0.416199	37.65	70.73	53.54	15	164.5	120.5	47.76	32.94	62.61	5.7	23.4	15	18.6	81.2	178.1	191.6	187.8	209.8	137.9	20.7	130.1	28018.6	114925	73590.3	91338	398286	872916	939491
TRUE	High	Master Protein	Q9H2H9	Sodium-coupled neutral amino acid symporter 1 OS=Homo sapiens OX=9606 GN=SLC38A1 PE=1 SV=1	0	28.321	10	3	51	3	487	54	7.02	150.34	3	other metabolic processes;transport;other biological processes	plasma membrane;other membranes;other cell component	transporter activity	Pf01490	81539	ENSG00000111371	hsa:81539; Q8NC61; Q8NCF8; Q96JX2; Q9H2H9; Q9H2Q2	Glutamatergic synapse; GABAergic synapse	Synaptic vesicle pathway; Ferroptosis; Neuroinflammation and glutamatergic signaling	Amino acid transport across the plasma membrane; Astrocytic Glutamate-Glutamine Uptake And Metabolism	7	0							SLC38A1	81.9	137	81.2	15.55	16.42	19.75	High	High	High	Peak Found	High	High	High	High	Peak Found
	Checked	Confidence	Annotated Sequence	Modifications	Qvality PEP	Qvality q-value	# Protein Groups	# Proteins	# PSMs	Master Protein Accessions	Positions in Master Proteins	Modifications in Master Proteins	Master Protein Descriptions	# Missed Cleavages	Theo. MH+ [Da]	Abundance Ratio: (OE, Sample) / (KD, Sample)	Abundance Ratio: (KD, Sample) / (WT, Control)	Abundance Ratio: (OE, Sample) / (WT, Control)	Abundance Ratio Adj. P-Value: (OE, Sample) / (KD, Sample)	Abundance Ratio Adj. P-Value: (KD, Sample) / (WT, Control)	Abundance Ratio Adj. P-Value: (OE, Sample) / (WT, Control)	Abundance Ratio Variability [%]: (OE, Sample) / (KD, Sample)	Abundance Ratio Variability [%]: (KD, Sample) / (WT, Control)	Abundance Ratio Variability [%]: (OE, Sample) / (WT, Control)	Abundances (Grouped): KD, Sample	Abundances (Grouped): OE, Sample	Abundances (Grouped): WT, Control	Abundances (Grouped) CV [%]: KD, Sample	Abundances (Grouped) CV [%]: OE, Sample	Abundances (Grouped) CV [%]: WT, Control	Abundances (Scaled): F1: Sample, KD	Abundances (Scaled): F2: Sample, KD	Abundances (Scaled): F3: Sample, KD	Abundances (Scaled): F4: Sample, KD	Abundances (Scaled): F5: Sample, OE	Abundances (Scaled): F6: Sample, OE	Abundances (Scaled): F7: Sample, OE	Abundances (Scaled): F8: Sample, OE	Abundances (Scaled): F9: Control, WT	Abundances (Scaled): F10: Control, WT	Abundances (Scaled): F11: Control, WT	Abundances (Scaled): F12: Control, WT	Abundances (Normalized): F1: Sample, KD	Abundances (Normalized): F2: Sample, KD	Abundances (Normalized): F3: Sample, KD	Abundances (Normalized): F4: Sample, KD	Abundances (Normalized): F5: Sample, OE	Abundances (Normalized): F6: Sample, OE	Abundances (Normalized): F7: Sample, OE
	TRUE	High	[R].SLTNSHLEK.[K]	2xPhospho [S1(100); S5(100)]	0.00848303	0.000333495	1	1	8	Q9H2H9	Q9H2H9 [52-60]	Q9H2H9 2xPhospho [S52(100); S56(100)]	Sodium-coupled neutral amino acid symporter 1 OS=Homo sapiens OX=9606 GN=SLC38A1 PE=1 SV=1	0	1188.47	18.102	0.137	2.083	4.29223e-05	2.43181e-09	0.0632307	139.89	115.74	44.21	11.3	190.6	98.1	94.21	11.58	39.57	26.1	3.4	38.2	4.5	173.2	175.5	189.6	220.9	125.6	74	49.7	119.3	454057	59923.7	664288	77891.3	3.01416e+06	3.05431e+06	3.3002e+06
	TRUE	High	[R].RSLTNSHLEK.[K]	2xPhospho [S2(100); T4(91.5)]	0.0832034	0.00323264	1	1	4	Q9H2H9	Q9H2H9 [51-60]	Q9H2H9 2xPhospho [S52(100); T54(91.5)]	Sodium-coupled neutral amino acid symporter 1 OS=Homo sapiens OX=9606 GN=SLC38A1 PE=1 SV=1	1	1344.57	12.743	0.153	1.91	1.51942e-05	2.3561e-06	0.123447	14.59	70.4	37.31	15	187.1	98	24.53	12.1	49.86	15.1	8.9	16.4	15.7	157.2	185.6	209.5	199.7	154.6	97.2	35.5	104.5	117739	69483	127429	122294	1.22276e+06	1.44375e+06	1629226
TRUE	High	Master Protein	P43487	Ran-specific GTPase-activating protein OS=Homo sapiens OX=9606 GN=RANBP1 PE=1 SV=1	0	13.067	17	1	21	1	201	23.3	5.29	50.42	1	transport;signal transduction;other biological processes	cytosol;cytoskeleton;nucleus;other cell component	enzyme regulator activity;other molecular function	Pf00638	5902	ENSG00000099901	hsa:5902; P43487; Q53EY3	Human T-cell leukemia virus 1 infection; Viral carcinogenesis	22q11.2 copy number variation syndrome	Rev-mediated nuclear export of HIV RNA	4	0							RANBP1	3.7	195.6	100.7	107.74	8.86	23.26	High	High	High	Peak Found	High	High	High	High	High
	Checked	Confidence	Annotated Sequence	Modifications	Qvality PEP	Qvality q-value	# Protein Groups	# Proteins	# PSMs	Master Protein Accessions	Positions in Master Proteins	Modifications in Master Proteins	Master Protein Descriptions	# Missed Cleavages	Theo. MH+ [Da]	Abundance Ratio: (OE, Sample) / (KD, Sample)	Abundance Ratio: (KD, Sample) / (WT, Control)	Abundance Ratio: (OE, Sample) / (WT, Control)	Abundance Ratio Adj. P-Value: (OE, Sample) / (KD, Sample)	Abundance Ratio Adj. P-Value: (KD, Sample) / (WT, Control)	Abundance Ratio Adj. P-Value: (OE, Sample) / (WT, Control)	Abundance Ratio Variability [%]: (OE, Sample) / (KD, Sample)	Abundance Ratio Variability [%]: (KD, Sample) / (WT, Control)	Abundance Ratio Variability [%]: (OE, Sample) / (WT, Control)	Abundances (Grouped): KD, Sample	Abundances (Grouped): OE, Sample	Abundances (Grouped): WT, Control	Abundances (Grouped) CV [%]: KD, Sample	Abundances (Grouped) CV [%]: OE, Sample	Abundances (Grouped) CV [%]: WT, Control	Abundances (Scaled): F1: Sample, KD	Abundances (Scaled): F2: Sample, KD	Abundances (Scaled): F3: Sample, KD	Abundances (Scaled): F4: Sample, KD	Abundances (Scaled): F5: Sample, OE	Abundances (Scaled): F6: Sample, OE	Abundances (Scaled): F7: Sample, OE	Abundances (Scaled): F8: Sample, OE	Abundances (Scaled): F9: Control, WT	Abundances (Scaled): F10: Control, WT	Abundances (Scaled): F11: Control, WT	Abundances (Scaled): F12: Control, WT	Abundances (Normalized): F1: Sample, KD	Abundances (Normalized): F2: Sample, KD	Abundances (Normalized): F3: Sample, KD	Abundances (Normalized): F4: Sample, KD	Abundances (Normalized): F5: Sample, OE	Abundances (Normalized): F6: Sample, OE	Abundances (Normalized): F7: Sample, OE
	TRUE	High	[K].DTHEDHDTSTENTDESNHDPQFEPIVSLPEQEIK.[T]	2xPhospho [T13(79.6); T/S]	0.00509943	0.000173317	1	1	5	P43487	P43487 [6-39]	P43487 2xPhospho [T18(79.6); T/S]	Ran-specific GTPase-activating protein OS=Homo sapiens OX=9606 GN=RANBP1 PE=1 SV=1	0	4093.65	52.106	0.037	1.923	3.4865e-06	4.1125e-16	0.394401	244.88	216.54	29.64	3.7	195.6	100.7	107.74	8.86	23.26	1	13.9	0.8	20	171.9	181.5	201.3	208.1	122.4	81.5	79	118.8	186623	2.71803e+06	162597	3.93151e+06	3.37238e+07	3.56052e+07	39496393
TRUE	High	Master Protein	Q7Z4S6	Kinesin-like protein KIF21A OS=Homo sapiens OX=9606 GN=KIF21A PE=1 SV=2	0	43.328	6	5	58	5	1674	187.1	6.42	168.12	5	other biological processes	plasma membrane;other membranes;cytosol;cytoskeleton;other cell component	cytoskeletal activity;other molecular function	Pf00225, Pf00400	55605	ENSG00000139116	A8MX28; B0I1R9; B9EGE4; F5H0C3; F5H219; hsa:55605; Q2UVF1; Q6UKL9; Q7Z4S6; Q7Z668; Q86WZ5; Q8IVZ8; Q9C0F5; Q9NXU4; Q9Y590			COPI-dependent Golgi-to-ER retrograde traffic; Kinesins	2	0							KIF21A	114.9	90	95.1	9.92	6.62	14.06	High	High	High	High	High	High	High	High	High
	Checked	Confidence	Annotated Sequence	Modifications	Qvality PEP	Qvality q-value	# Protein Groups	# Proteins	# PSMs	Master Protein Accessions	Positions in Master Proteins	Modifications in Master Proteins	Master Protein Descriptions	# Missed Cleavages	Theo. MH+ [Da]	Abundance Ratio: (OE, Sample) / (KD, Sample)	Abundance Ratio: (KD, Sample) / (WT, Control)	Abundance Ratio: (OE, Sample) / (WT, Control)	Abundance Ratio Adj. P-Value: (OE, Sample) / (KD, Sample)	Abundance Ratio Adj. P-Value: (KD, Sample) / (WT, Control)	Abundance Ratio Adj. P-Value: (OE, Sample) / (WT, Control)	Abundance Ratio Variability [%]: (OE, Sample) / (KD, Sample)	Abundance Ratio Variability [%]: (KD, Sample) / (WT, Control)	Abundance Ratio Variability [%]: (OE, Sample) / (WT, Control)	Abundances (Grouped): KD, Sample	Abundances (Grouped): OE, Sample	Abundances (Grouped): WT, Control	Abundances (Grouped) CV [%]: KD, Sample	Abundances (Grouped) CV [%]: OE, Sample	Abundances (Grouped) CV [%]: WT, Control	Abundances (Scaled): F1: Sample, KD	Abundances (Scaled): F2: Sample, KD	Abundances (Scaled): F3: Sample, KD	Abundances (Scaled): F4: Sample, KD	Abundances (Scaled): F5: Sample, OE	Abundances (Scaled): F6: Sample, OE	Abundances (Scaled): F7: Sample, OE	Abundances (Scaled): F8: Sample, OE	Abundances (Scaled): F9: Control, WT	Abundances (Scaled): F10: Control, WT	Abundances (Scaled): F11: Control, WT	Abundances (Scaled): F12: Control, WT	Abundances (Normalized): F1: Sample, KD	Abundances (Normalized): F2: Sample, KD	Abundances (Normalized): F3: Sample, KD	Abundances (Normalized): F4: Sample, KD	Abundances (Normalized): F5: Sample, OE	Abundances (Normalized): F6: Sample, OE	Abundances (Normalized): F7: Sample, OE
	TRUE	High	[R].NLQDGQISDTGDLGEDIASN.[-]	1xPhospho [S19(100)]	0.00230227	0.000173317	1	1	13	Q7Z4S6	Q7Z4S6 [1655-1674]	Q7Z4S6 1xPhospho [S1673(100)]	Kinesin-like protein KIF21A OS=Homo sapiens OX=9606 GN=KIF21A PE=1 SV=2	0	2141.89	4.089	0.33	1.409	0.0462693	0.000466009	0.723253	25.8	34.38	18.72	37.3	154.5	108.2	27.99	6.6	14.31	32.7	22.3	43.5	42.3	163.2	160.3	141.7	148.2	97.7	99.5	117.1	131.4	864067	590768	1.15025e+06	1.1193e+06	4.31552e+06	4.2377e+06	3.74693e+06
	TRUE	High	[K].HSDSGTSEASLSPPSSPPSRPR.[N]	2xPhospho [S12(82.5); S16(82.6)]	0.000167109	0.000173317	1	1	5	Q7Z4S6	Q7Z4S6 [1260-1281]	Q7Z4S6 2xPhospho [S1271(82.5); S1275(82.6)]	Kinesin-like protein KIF21A OS=Homo sapiens OX=9606 GN=KIF21A PE=1 SV=2	0	2395.99	2.02	0.464	0.934	0.341091	0.0113863	0.999965	32.14	35.64	25.55	57.8	117.5	124.7	38.05	3.73	20.55	37.3	55.3	92.9	58.5	116.6	119.9	114.8	109.6	107.7	139.9	97	150.4	964050	1.4309e+06	2.40131e+06	1.51343e+06	3.01441e+06	3.10083e+06	2.96827e+06
TRUE	High	Master Protein	Q8WUF5	RelA-associated inhibitor OS=Homo sapiens OX=9606 GN=PPP1R13L PE=1 SV=4	0	18.339	6	4	20	4	828	89	6.81	57.96	4	RNA metabolism OR transcription;developmental processes;other biological processes	cytosol;nucleus;other cell component	other molecular function	Pf12796, Pf14604	10848	ENSG00000104881	hsa:10848; Q2PNZ9; Q5DU71; Q5I1X4; Q6P1R7; Q6PKF8; Q8WUF5; Q9Y290		IL-18 signaling pathway	Regulation of TP53 Activity through Association with Co-factors	2	0							PPP1R13L	70.6	129.5	99.9	53.5	30.56	8.99	High	High	High	High	High	High	Peak Found	High	High
	Checked	Confidence	Annotated Sequence	Modifications	Qvality PEP	Qvality q-value	# Protein Groups	# Proteins	# PSMs	Master Protein Accessions	Positions in Master Proteins	Modifications in Master Proteins	Master Protein Descriptions	# Missed Cleavages	Theo. MH+ [Da]	Abundance Ratio: (OE, Sample) / (KD, Sample)	Abundance Ratio: (KD, Sample) / (WT, Control)	Abundance Ratio: (OE, Sample) / (WT, Control)	Abundance Ratio Adj. P-Value: (OE, Sample) / (KD, Sample)	Abundance Ratio Adj. P-Value: (KD, Sample) / (WT, Control)	Abundance Ratio Adj. P-Value: (OE, Sample) / (WT, Control)	Abundance Ratio Variability [%]: (OE, Sample) / (KD, Sample)	Abundance Ratio Variability [%]: (KD, Sample) / (WT, Control)	Abundance Ratio Variability [%]: (OE, Sample) / (WT, Control)	Abundances (Grouped): KD, Sample	Abundances (Grouped): OE, Sample	Abundances (Grouped): WT, Control	Abundances (Grouped) CV [%]: KD, Sample	Abundances (Grouped) CV [%]: OE, Sample	Abundances (Grouped) CV [%]: WT, Control	Abundances (Scaled): F1: Sample, KD	Abundances (Scaled): F2: Sample, KD	Abundances (Scaled): F3: Sample, KD	Abundances (Scaled): F4: Sample, KD	Abundances (Scaled): F5: Sample, OE	Abundances (Scaled): F6: Sample, OE	Abundances (Scaled): F7: Sample, OE	Abundances (Scaled): F8: Sample, OE	Abundances (Scaled): F9: Control, WT	Abundances (Scaled): F10: Control, WT	Abundances (Scaled): F11: Control, WT	Abundances (Scaled): F12: Control, WT	Abundances (Normalized): F1: Sample, KD	Abundances (Normalized): F2: Sample, KD	Abundances (Normalized): F3: Sample, KD	Abundances (Normalized): F4: Sample, KD	Abundances (Normalized): F5: Sample, OE	Abundances (Normalized): F6: Sample, OE	Abundances (Normalized): F7: Sample, OE
	TRUE	High	[R].SESAPTLHPYSPLSPK.[G]	2xPhospho [S11(99.6); S14(100)]	0.0257133	0.00102204	1	1	4	Q8WUF5	Q8WUF5 [100-115]	Q8WUF5 2xPhospho [S110(99.6); S113(100)]	RelA-associated inhibitor OS=Homo sapiens OX=9606 GN=PPP1R13L PE=1 SV=4	0	1870.8	2.784	0.439	1.174	0.139366	0.00723459	0.937589	56.91	51.77	16.2	51.5	136.1	112.4	54.37	15.21	6.87	57.5	25.1	95.3	42.3	162.4	116	138.1	123	104.3	105.3	109.9	120.8	1.40758e+06	613422	2.33091e+06	1.03418e+06	3.973e+06	2.83945e+06	3.37948e+06
TRUE	High	Master Protein	P49792	E3 SUMO-protein ligase RanBP2 OS=Homo sapiens OX=9606 GN=RANBP2 PE=1 SV=2	0	121.724	10	21	197	20	3224	358	6.2	521.54	21	protein metabolism;other metabolic processes;transport;other biological processes	other membranes;cytosol;nucleus;other cell component	nucleic acid binding activity;other molecular function	Pf00160, Pf00638, Pf00641, Pf12185	5903	ENSG00000153201	hsa:5903; P49792; Q13074; Q15280; Q53TE2; Q59FH7	Nucleocytoplasmic transport; Viral life cycle; Amyotrophic lateral sclerosis		Separation of Sister Chromatids; Resolution of Sister Chromatid Cohesion; RHO GTPases Activate Formins; HCMV Early Events; EML4 and NUDC in mitotic spindle formation; HCMV Late Events; Transcriptional regulation by small RNAs; Rev-mediated nuclear export of HIV RNA; ISG15 antiviral mechanism; Transport of the SLBP independent Mature mRNA; Transport of the SLBP Dependant Mature mRNA; Transport of …	38	1	0.233	1.361	0.424	61.84	40.82	60.27	RANBP2	86.2	114.6	99.2	25.3	9.4	26.32	High	High	High	High	High	High	High	High	High
	Checked	Confidence	Annotated Sequence	Modifications	Qvality PEP	Qvality q-value	# Protein Groups	# Proteins	# PSMs	Master Protein Accessions	Positions in Master Proteins	Modifications in Master Proteins	Master Protein Descriptions	# Missed Cleavages	Theo. MH+ [Da]	Abundance Ratio: (OE, Sample) / (KD, Sample)	Abundance Ratio: (KD, Sample) / (WT, Control)	Abundance Ratio: (OE, Sample) / (WT, Control)	Abundance Ratio Adj. P-Value: (OE, Sample) / (KD, Sample)	Abundance Ratio Adj. P-Value: (KD, Sample) / (WT, Control)	Abundance Ratio Adj. P-Value: (OE, Sample) / (WT, Control)	Abundance Ratio Variability [%]: (OE, Sample) / (KD, Sample)	Abundance Ratio Variability [%]: (KD, Sample) / (WT, Control)	Abundance Ratio Variability [%]: (OE, Sample) / (WT, Control)	Abundances (Grouped): KD, Sample	Abundances (Grouped): OE, Sample	Abundances (Grouped): WT, Control	Abundances (Grouped) CV [%]: KD, Sample	Abundances (Grouped) CV [%]: OE, Sample	Abundances (Grouped) CV [%]: WT, Control	Abundances (Scaled): F1: Sample, KD	Abundances (Scaled): F2: Sample, KD	Abundances (Scaled): F3: Sample, KD	Abundances (Scaled): F4: Sample, KD	Abundances (Scaled): F5: Sample, OE	Abundances (Scaled): F6: Sample, OE	Abundances (Scaled): F7: Sample, OE	Abundances (Scaled): F8: Sample, OE	Abundances (Scaled): F9: Control, WT	Abundances (Scaled): F10: Control, WT	Abundances (Scaled): F11: Control, WT	Abundances (Scaled): F12: Control, WT	Abundances (Normalized): F1: Sample, KD	Abundances (Normalized): F2: Sample, KD	Abundances (Normalized): F3: Sample, KD	Abundances (Normalized): F4: Sample, KD	Abundances (Normalized): F5: Sample, OE	Abundances (Normalized): F6: Sample, OE	Abundances (Normalized): F7: Sample, OE
	TRUE	High	[R].YIASVQGSTPSPR.[Q]	2xPhospho [S11(99.3); S/T/Y]	0.000506738	0.000173317	1	1	9	P49792	P49792 [11-23]	P49792 2xPhospho [S21(99.3); S/T/Y]	E3 SUMO-protein ligase RanBP2 OS=Homo sapiens OX=9606 GN=RANBP2 PE=1 SV=2	0	1522.63	3.542	0.371	1.316	0.0327791	0.014187	0.627152	28.14	43.73	18.38	41	148.5	110.6	65.11	4.23	23.37	44.4	3.5	40	60.9	142.4	150.1	155.3	156.3	141.3	109.2	78.3	118.4	320666	25142	288823	440091	1.02857e+06	1.08436e+06	1.122e+06
	TRUE	High	[K].ELVGPPLAETVFTPKTSPENVQDR.[F]	2xPhospho [T13(100); S17(87)]	1.7759e-06	0.000173317	1	1	17	P49792	P49792 [1384-1407]	P49792 2xPhospho [T1396(100); S1400(87)]	E3 SUMO-protein ligase RanBP2 OS=Homo sapiens OX=9606 GN=RANBP2 PE=1 SV=2	1	2784.29	2.565	0.504	1.296	0.289174	0.00394277	0.901863	33.32	29.56	12.34	55.2	139.5	105.3	44.14	11.31	4.81	47.3	41	58.9	102	129.6	137	118.5	154.8	100.5	100.7	110.1	99.5	2.56935e+06	2.22446e+06	3.19844e+06	5.53959e+06	7.03943e+06	7.44254e+06	6.43347e+06
	TRUE	High	[K].DSLITPHVSR.[S]	2xPhospho [T5(100); S9(100)]	0.0344282	0.00114608	1	7	9	P49792	P49792 [2446-2455]	P49792 2xPhospho [T2450(100); S2454(100)]	E3 SUMO-protein ligase RanBP2 OS=Homo sapiens OX=9606 GN=RANBP2 PE=1 SV=2	0	1284.54	11.592	0.143	1.553	0.000455208	2.33472e-06	0.600106	37.7	40.94	30.9	14.3	178.8	106.9	29.95	9.23	30.23	17.7	12.4	10.1	19.7	190.7	155	188.9	181.5	135.8	96.9	64.9	126.5	216723	151589	123199	240575	2.33076e+06	1.89396e+06	2.30898e+06
	TRUE	High	[K].DSLITPHVSRSSTPRESPCGK.[I]	1xCarbamidomethyl [C19]; 3xPhospho [S9(83.1); S11(83.1); S17(99.8)]	0.0858189	0.00359822	1	7	4	P49792	P49792 [2446-2466]	P49792 3xPhospho [S2454(83.1); S2456(83.1); S2462(99.8)]	E3 SUMO-protein ligase RanBP2 OS=Homo sapiens OX=9606 GN=RANBP2 PE=1 SV=2	2	2551.04	14.688	0.118	1.659	3.4865e-06	0.00261096	0.0775148	29.67	67.86	71.92	11.8	182.7	105.5	30.21	27.12	59.46	9.7	13	16.7	8.7	152.1	122	228.5	199.5	129.9	197.6	44.2	77.9	38880.7	51997.3	66933.9	34703.6	608096	487891	913733
	TRUE	High	[K].YSPKTPPR.[W]	2xPhospho [T5(100); Y/S]	0.161947	0.00955494	1	5	3	P49792	P49792 [795-802]	P49792 2xPhospho [S796(88.1); T799(100)]	E3 SUMO-protein ligase RanBP2 OS=Homo sapiens OX=9606 GN=RANBP2 PE=1 SV=2	1	1105.45	3.665	0.329	1.162	0.00363786	0.00576361	0.8584	34.8	30.47	17.16	38.9	142.7	118.3	41.76	14.42	12.64	39.1	19.6	39.5	60.1	131.2	158.1	117.5	158.4	136.3	114.1	101.1	124.9	257496	129248	260149	395874	864230	1.04127e+06	773672
TRUE	High	Master Protein	Q15648	Mediator of RNA polymerase II transcription subunit 1 OS=Homo sapiens OX=9606 GN=MED1 PE=1 SV=4	0	59.687	12	10	82	10	1581	168.4	8.73	201.36	10	cell cycle OR cell proliferation;cell organization and biogenesis;RNA metabolism OR transcription;other metabolic processes;transport;developmental processes;signal transduction;other biological processes	nucleus	signal transduction activity or receptor binding;nucleic acid binding activity;other molecular function	Pf10744	5469	ENSG00000125686	A2RRQ6; hsa:5469; O43810; O75447; Q15648; Q6P9H7; Q6PK58; Q9HD39	Endocrine resistance; Thyroid hormone signaling pathway	Energy metabolism; H19 action Rb-E2F1 signaling and CDK-Beta-catenin activity; Non-genomic actions of 1,25 dihydroxyvitamin D3	Cytoprotection by HMOX1; Estrogen-dependent gene expression; PPARA activates gene expression; Transcriptional regulation of white adipocyte differentiation; Heme signaling; BMAL1:CLOCK,NPAS2 activates circadian gene expression; Transcriptional activation of mitochondrial biogenesis; Nuclear Receptor transcription pathway; Activation of gene expression by SREBF (SREBP); RORA activates gene express…	18	0							MED1	125	92.4	82.6	19.51	2.75	15.6	High	High	High	High	High	High	High	High	High
	Checked	Confidence	Annotated Sequence	Modifications	Qvality PEP	Qvality q-value	# Protein Groups	# Proteins	# PSMs	Master Protein Accessions	Positions in Master Proteins	Modifications in Master Proteins	Master Protein Descriptions	# Missed Cleavages	Theo. MH+ [Da]	Abundance Ratio: (OE, Sample) / (KD, Sample)	Abundance Ratio: (KD, Sample) / (WT, Control)	Abundance Ratio: (OE, Sample) / (WT, Control)	Abundance Ratio Adj. P-Value: (OE, Sample) / (KD, Sample)	Abundance Ratio Adj. P-Value: (KD, Sample) / (WT, Control)	Abundance Ratio Adj. P-Value: (OE, Sample) / (WT, Control)	Abundance Ratio Variability [%]: (OE, Sample) / (KD, Sample)	Abundance Ratio Variability [%]: (KD, Sample) / (WT, Control)	Abundance Ratio Variability [%]: (OE, Sample) / (WT, Control)	Abundances (Grouped): KD, Sample	Abundances (Grouped): OE, Sample	Abundances (Grouped): WT, Control	Abundances (Grouped) CV [%]: KD, Sample	Abundances (Grouped) CV [%]: OE, Sample	Abundances (Grouped) CV [%]: WT, Control	Abundances (Scaled): F1: Sample, KD	Abundances (Scaled): F2: Sample, KD	Abundances (Scaled): F3: Sample, KD	Abundances (Scaled): F4: Sample, KD	Abundances (Scaled): F5: Sample, OE	Abundances (Scaled): F6: Sample, OE	Abundances (Scaled): F7: Sample, OE	Abundances (Scaled): F8: Sample, OE	Abundances (Scaled): F9: Control, WT	Abundances (Scaled): F10: Control, WT	Abundances (Scaled): F11: Control, WT	Abundances (Scaled): F12: Control, WT	Abundances (Normalized): F1: Sample, KD	Abundances (Normalized): F2: Sample, KD	Abundances (Normalized): F3: Sample, KD	Abundances (Normalized): F4: Sample, KD	Abundances (Normalized): F5: Sample, OE	Abundances (Normalized): F6: Sample, OE	Abundances (Normalized): F7: Sample, OE
	TRUE	High	[K].SYQNSPSSDDGIRPLPEYSTEK.[H]	2xPhospho [S5(99.2); S8(83.3)]	0.0125963	0.000636991	1	1	2	Q15648	Q15648 [1475-1496]	Q15648 2xPhospho [S1479(99.2); S1482(83.3)]	Mediator of RNA polymerase II transcription subunit 1 OS=Homo sapiens OX=9606 GN=MED1 PE=1 SV=4	0	2630.07	30.515	0.105	4.346	1.18863e-06	1.33657e-13	0.000227759	33.54	116.25	122.54	7.8	237.1	55.1	44.73	8.35	92.85	10	6.3	2.9	8.4	208.8	242.3	203.4	231.6	110.2	7.6	23.7	144.9	186338	117064	53431.2	155833	3.8762e+06	4.49857e+06	3.77613e+06
TRUE	High	Master Protein	P08670	Vimentin OS=Homo sapiens OX=9606 GN=VIM PE=1 SV=4	0	130.257	50	24	212	21	466	53.6	5.12	495.35	24	cell organization and biogenesis;stress response;developmental processes;signal transduction;other biological processes	plasma membrane;other membranes;cytosol;cytoskeleton;nucleus;other cytoplasmic organelle;other cell component	cytoskeletal activity;nucleic acid binding activity;other molecular function	Pf00038, Pf04732	7431	ENSG00000026025	B0YJC2; D3DRU4; hsa:7431; P08670; Q15867; Q15868; Q15869; Q548L2; Q6LER9; Q8N850; Q96ML2; Q9NTM3	Epstein-Barr virus infection; MicroRNAs in cancer	Allograft rejection; Spinal cord injury; Primary focal segmental glomerulosclerosis (FSGS); Mammary gland development pathway - Puberty (Stage 2 of 4); Apoptosis-related network due to altered Notch3 in ovarian cancer; Striated muscle contraction pathway; TGF-beta signaling in thyroid cells for epithelial-mesenchymal transition; Ciliary landscape; Burn wound healing; CCL18 signaling pathway; T-ce…	Aggrephagy; Interleukin-4 and Interleukin-13 signaling; Chaperone Mediated Autophagy; Late endosomal microautophagy; Striated Muscle Contraction; RHOBTB1 GTPase cycle; Caspase-mediated cleavage of cytoskeletal proteins	20	1	0.283	1.291	0.335	56.06	70.65	68.08	VIM	100.2	93.4	106.5	7.01	17.49	15.76	High	High	High	High	High	High	High	High	High
	Checked	Confidence	Annotated Sequence	Modifications	Qvality PEP	Qvality q-value	# Protein Groups	# Proteins	# PSMs	Master Protein Accessions	Positions in Master Proteins	Modifications in Master Proteins	Master Protein Descriptions	# Missed Cleavages	Theo. MH+ [Da]	Abundance Ratio: (OE, Sample) / (KD, Sample)	Abundance Ratio: (KD, Sample) / (WT, Control)	Abundance Ratio: (OE, Sample) / (WT, Control)	Abundance Ratio Adj. P-Value: (OE, Sample) / (KD, Sample)	Abundance Ratio Adj. P-Value: (KD, Sample) / (WT, Control)	Abundance Ratio Adj. P-Value: (OE, Sample) / (WT, Control)	Abundance Ratio Variability [%]: (OE, Sample) / (KD, Sample)	Abundance Ratio Variability [%]: (KD, Sample) / (WT, Control)	Abundance Ratio Variability [%]: (OE, Sample) / (WT, Control)	Abundances (Grouped): KD, Sample	Abundances (Grouped): OE, Sample	Abundances (Grouped): WT, Control	Abundances (Grouped) CV [%]: KD, Sample	Abundances (Grouped) CV [%]: OE, Sample	Abundances (Grouped) CV [%]: WT, Control	Abundances (Scaled): F1: Sample, KD	Abundances (Scaled): F2: Sample, KD	Abundances (Scaled): F3: Sample, KD	Abundances (Scaled): F4: Sample, KD	Abundances (Scaled): F5: Sample, OE	Abundances (Scaled): F6: Sample, OE	Abundances (Scaled): F7: Sample, OE	Abundances (Scaled): F8: Sample, OE	Abundances (Scaled): F9: Control, WT	Abundances (Scaled): F10: Control, WT	Abundances (Scaled): F11: Control, WT	Abundances (Scaled): F12: Control, WT	Abundances (Normalized): F1: Sample, KD	Abundances (Normalized): F2: Sample, KD	Abundances (Normalized): F3: Sample, KD	Abundances (Normalized): F4: Sample, KD	Abundances (Normalized): F5: Sample, OE	Abundances (Normalized): F6: Sample, OE	Abundances (Normalized): F7: Sample, OE
	TRUE	High	[R].ETNLDSLPLVDTHSK.[R]	1xPhospho [S6(98.5)]	2.54953e-05	0.000173317	1	1	9	P08670	P08670 [425-439]	P08670 1xPhospho [S430(98.5)]	Vimentin OS=Homo sapiens OX=9606 GN=VIM PE=1 SV=4	0	1748.81	2.735	0.345	0.978	0.235847	6.4678e-05	0.999965	67.73	29.68	72.47	46.2	123.2	130.6	3.54	65.64	55.38	46.5	50.4	49.6	49.8	106.2	23.8	222.7	165.3	26.8	174.6	163.6	120.7	2.26841e+06	2.45725e+06	2.41545e+06	2.42983e+06	5.17503e+06	1.16162e+06	1.08544e+07
TRUE	High	Master Protein	Q03701	CCAAT/enhancer-binding protein zeta OS=Homo sapiens OX=9606 GN=CEBPZ PE=1 SV=3	0	26.653	4	2	37	2	1054	120.9	5.94	130.98	2	RNA metabolism OR transcription;other biological processes	nucleus	other molecular function	Pf03914	10153	ENSG00000115816	hsa:10153; Q03701; Q8NE75		Gastric cancer network 2		1	0							CEBPZ	55.7	118.5	125.8	30.44	8.53	20.51	High	High	High	High	High	High	High	High	High
	Checked	Confidence	Annotated Sequence	Modifications	Qvality PEP	Qvality q-value	# Protein Groups	# Proteins	# PSMs	Master Protein Accessions	Positions in Master Proteins	Modifications in Master Proteins	Master Protein Descriptions	# Missed Cleavages	Theo. MH+ [Da]	Abundance Ratio: (OE, Sample) / (KD, Sample)	Abundance Ratio: (KD, Sample) / (WT, Control)	Abundance Ratio: (OE, Sample) / (WT, Control)	Abundance Ratio Adj. P-Value: (OE, Sample) / (KD, Sample)	Abundance Ratio Adj. P-Value: (KD, Sample) / (WT, Control)	Abundance Ratio Adj. P-Value: (OE, Sample) / (WT, Control)	Abundance Ratio Variability [%]: (OE, Sample) / (KD, Sample)	Abundance Ratio Variability [%]: (KD, Sample) / (WT, Control)	Abundance Ratio Variability [%]: (OE, Sample) / (WT, Control)	Abundances (Grouped): KD, Sample	Abundances (Grouped): OE, Sample	Abundances (Grouped): WT, Control	Abundances (Grouped) CV [%]: KD, Sample	Abundances (Grouped) CV [%]: OE, Sample	Abundances (Grouped) CV [%]: WT, Control	Abundances (Scaled): F1: Sample, KD	Abundances (Scaled): F2: Sample, KD	Abundances (Scaled): F3: Sample, KD	Abundances (Scaled): F4: Sample, KD	Abundances (Scaled): F5: Sample, OE	Abundances (Scaled): F6: Sample, OE	Abundances (Scaled): F7: Sample, OE	Abundances (Scaled): F8: Sample, OE	Abundances (Scaled): F9: Control, WT	Abundances (Scaled): F10: Control, WT	Abundances (Scaled): F11: Control, WT	Abundances (Scaled): F12: Control, WT	Abundances (Normalized): F1: Sample, KD	Abundances (Normalized): F2: Sample, KD	Abundances (Normalized): F3: Sample, KD	Abundances (Normalized): F4: Sample, KD	Abundances (Normalized): F5: Sample, OE	Abundances (Normalized): F6: Sample, OE	Abundances (Normalized): F7: Sample, OE
	TRUE	High	[R].SQLDDHPESDDEENFIDANDDEDMEK.[F]	1xPhospho [S9(99.8)]	3.00168e-06	0.000173317	1	1	11	Q03701	Q03701 [621-646]	Q03701 1xPhospho [S629(99.8)]	CCAAT/enhancer-binding protein zeta OS=Homo sapiens OX=9606 GN=CEBPZ PE=1 SV=3	0	3132.14	21.057	0.041	0.876	9.88421e-05	4.1125e-16	0.999965	307.89	301.62	14.85	6.1	140.7	153.2	124.67	10.53	12.38	1.2	0.3	28.2	58.4	134.7	110.4	138	140	158	139.5	125.5	165.8	61589.5	16056.1	1.40617e+06	2.9131e+06	6.71794e+06	5.5028e+06	6.87957e+06
	TRUE	High	[R].SQLDDHPESDDEENFIDANDDEDMEK.[F]	1xOxidation [M24]; 1xPhospho [S9(87.7)]	1.95454e-05	0.000173317	1	1	8	Q03701	Q03701 [621-646]	Q03701 1xPhospho [S629(87.7)]	CCAAT/enhancer-binding protein zeta OS=Homo sapiens OX=9606 GN=CEBPZ PE=1 SV=3	0	3148.14	4.877	0.188	0.939	0.0349598	9.64395e-08	0.999965	52.63	58.52	11.11	27.1	132.2	140.7	59.27	5.9	14.19	22.7	11.4	31.1	52.7	134.1	125.5	138.2	121.5	138.5	137.7	119.1	167.4	1.88965e+06	946589	2.58643e+06	4.38483e+06	1.11513e+07	1.0439e+07	11497966
TRUE	High	Master Protein	O43683	Mitotic checkpoint serine/threonine-protein kinase BUB1 OS=Homo sapiens OX=9606 GN=BUB1 PE=1 SV=1	0	32.636	4	4	34	4	1085	122.3	6.47	122.61	4	cell cycle OR cell proliferation;cell organization and biogenesis;protein metabolism;other metabolic processes;signal transduction;other biological processes	cytosol;nucleus;other cell component	kinase activity;other molecular function	Pf00069, Pf08311	699	ENSG00000169679	E9PC26; F5GXI5; hsa:699; O43430; O43643; O43683; O60626; Q53QE4	Cell cycle; Oocyte meiosis; Progesterone-mediated oocyte maturation	Cell cycle; ATM signaling in development and disease ; Regulation of sister chromatid separation at the metaphase-anaphase transition	Separation of Sister Chromatids; Resolution of Sister Chromatid Cohesion; RHO GTPases Activate Formins; EML4 and NUDC in mitotic spindle formation; Amplification of signal from unattached kinetochores via a MAD2 inhibitory signal	12	0							BUB1	86.6	106.3	107.1	20.4	4.83	9.41	High	High	High	High	High	High	High	High	Peak Found
	Checked	Confidence	Annotated Sequence	Modifications	Qvality PEP	Qvality q-value	# Protein Groups	# Proteins	# PSMs	Master Protein Accessions	Positions in Master Proteins	Modifications in Master Proteins	Master Protein Descriptions	# Missed Cleavages	Theo. MH+ [Da]	Abundance Ratio: (OE, Sample) / (KD, Sample)	Abundance Ratio: (KD, Sample) / (WT, Control)	Abundance Ratio: (OE, Sample) / (WT, Control)	Abundance Ratio Adj. P-Value: (OE, Sample) / (KD, Sample)	Abundance Ratio Adj. P-Value: (KD, Sample) / (WT, Control)	Abundance Ratio Adj. P-Value: (OE, Sample) / (WT, Control)	Abundance Ratio Variability [%]: (OE, Sample) / (KD, Sample)	Abundance Ratio Variability [%]: (KD, Sample) / (WT, Control)	Abundance Ratio Variability [%]: (OE, Sample) / (WT, Control)	Abundances (Grouped): KD, Sample	Abundances (Grouped): OE, Sample	Abundances (Grouped): WT, Control	Abundances (Grouped) CV [%]: KD, Sample	Abundances (Grouped) CV [%]: OE, Sample	Abundances (Grouped) CV [%]: WT, Control	Abundances (Scaled): F1: Sample, KD	Abundances (Scaled): F2: Sample, KD	Abundances (Scaled): F3: Sample, KD	Abundances (Scaled): F4: Sample, KD	Abundances (Scaled): F5: Sample, OE	Abundances (Scaled): F6: Sample, OE	Abundances (Scaled): F7: Sample, OE	Abundances (Scaled): F8: Sample, OE	Abundances (Scaled): F9: Control, WT	Abundances (Scaled): F10: Control, WT	Abundances (Scaled): F11: Control, WT	Abundances (Scaled): F12: Control, WT	Abundances (Normalized): F1: Sample, KD	Abundances (Normalized): F2: Sample, KD	Abundances (Normalized): F3: Sample, KD	Abundances (Normalized): F4: Sample, KD	Abundances (Normalized): F5: Sample, OE	Abundances (Normalized): F6: Sample, OE	Abundances (Normalized): F7: Sample, OE
	TRUE	High	[R].DGKFSPIQEKSPK.[Q]	2xPhospho [S5(100); S11(100)]	0.00242774	0.000173317	1	1	10	O43683	O43683 [651-663]	O43683 2xPhospho [S655(100); S661(100)]	Mitotic checkpoint serine/threonine-protein kinase BUB1 OS=Homo sapiens OX=9606 GN=BUB1 PE=1 SV=1	2	1620.71	10.301	0.115	1.109	0.000531547	1.92244e-13	0.979025	81.16	74.27	43.85	14.6	149.3	136.1	64.25	3.11	39.33	7.8	9.3	21.9	32	144.3	141.5	146.2	152.2	165.2	106.1	78.2	195.3	131427	155842	366841	537006	2.42037e+06	2.37465e+06	2.45257e+06
TRUE	High	Master Protein	P07900	Heat shock protein HSP 90-alpha OS=Homo sapiens OX=9606 GN=HSP90AA1 PE=1 SV=5	0	167.322	26	24	259	16	732	84.6	5.02	958	24	cell organization and biogenesis;protein metabolism;DNA metabolism;other metabolic processes;stress response;transport;developmental processes;other biological processes	non-structural extracellular;extracellular matrix;plasma membrane;other membranes;cytosol;cytoskeleton;mitochondrion;nucleus;other cytoplasmic organelle;other cell component	signal transduction activity or receptor binding;enzyme regulator activity;cytoskeletal activity;nucleic acid binding activity;other molecular function	Pf00183, Pf02518	3320	ENSG00000080824	A8K500; B3KPJ9; hsa:3320; P07900; Q2PP14; Q5CAQ6; Q5CAQ7; Q9BVQ5	Protein processing in endoplasmic reticulum; PI3K-Akt signaling pathway; Necroptosis; Antigen processing and presentation; NOD-like receptor signaling pathway; IL-17 signaling pathway; Th17 cell differentiation; Progesterone-mediated oocyte maturation; Estrogen signaling pathway; Salmonella infection; Pathways in cancer; Chemical carcinogenesis; Prostate cancer; Lipid and atherosclerosis; Fluid s…	Nucleotide-binding oligomerization domain (NOD) pathway; TNF-alpha signaling pathway; Corticotropin-releasing hormone signaling pathway; Aryl hydrocarbon receptor pathway; Ebstein-Barr virus LMP1 signaling; Aryl hydrocarbon receptor pathway; Constitutive androstane receptor pathway; Pregnane X receptor pathway; Glucocorticoid receptor pathway; Nuclear receptors meta-pathway; NRF2 pathway; VEGFA-V…	Regulation of actin dynamics for phagocytic cup formation; Potential therapeutics for SARS; The role of GTSE1 in G2/M progression after G2 checkpoint; HSP90 chaperone cycle for steroid hormone receptors (SHR) in the presence of ligand; Recruitment of NuMA to mitotic centrosomes; Aggrephagy; SARS-CoV-2 activates/modulates innate and adaptive immune responses; Regulation of PLK1 Activity at G2/M Tr…	82	0	0.354	1.238	0.487	78.59	68.6	63.35	HSP90AA1	104.7	79	116.3	13.85	6.01	36.84	High	High	High	High	High	High	High	High	High
	Checked	Confidence	Annotated Sequence	Modifications	Qvality PEP	Qvality q-value	# Protein Groups	# Proteins	# PSMs	Master Protein Accessions	Positions in Master Proteins	Modifications in Master Proteins	Master Protein Descriptions	# Missed Cleavages	Theo. MH+ [Da]	Abundance Ratio: (OE, Sample) / (KD, Sample)	Abundance Ratio: (KD, Sample) / (WT, Control)	Abundance Ratio: (OE, Sample) / (WT, Control)	Abundance Ratio Adj. P-Value: (OE, Sample) / (KD, Sample)	Abundance Ratio Adj. P-Value: (KD, Sample) / (WT, Control)	Abundance Ratio Adj. P-Value: (OE, Sample) / (WT, Control)	Abundance Ratio Variability [%]: (OE, Sample) / (KD, Sample)	Abundance Ratio Variability [%]: (KD, Sample) / (WT, Control)	Abundance Ratio Variability [%]: (OE, Sample) / (WT, Control)	Abundances (Grouped): KD, Sample	Abundances (Grouped): OE, Sample	Abundances (Grouped): WT, Control	Abundances (Grouped) CV [%]: KD, Sample	Abundances (Grouped) CV [%]: OE, Sample	Abundances (Grouped) CV [%]: WT, Control	Abundances (Scaled): F1: Sample, KD	Abundances (Scaled): F2: Sample, KD	Abundances (Scaled): F3: Sample, KD	Abundances (Scaled): F4: Sample, KD	Abundances (Scaled): F5: Sample, OE	Abundances (Scaled): F6: Sample, OE	Abundances (Scaled): F7: Sample, OE	Abundances (Scaled): F8: Sample, OE	Abundances (Scaled): F9: Control, WT	Abundances (Scaled): F10: Control, WT	Abundances (Scaled): F11: Control, WT	Abundances (Scaled): F12: Control, WT	Abundances (Normalized): F1: Sample, KD	Abundances (Normalized): F2: Sample, KD	Abundances (Normalized): F3: Sample, KD	Abundances (Normalized): F4: Sample, KD	Abundances (Normalized): F5: Sample, OE	Abundances (Normalized): F6: Sample, OE	Abundances (Normalized): F7: Sample, OE
	TRUE	High	[K].EKEEKESEDKPEIEDVGSDEEEEK.[K]	1xPhospho [S18(100)]	0.000510115	0.000173317	1	1	3	P07900	P07900 [246-269]	P07900 1xPhospho [S263(100)]	Heat shock protein HSP 90-alpha OS=Homo sapiens OX=9606 GN=HSP90AA1 PE=1 SV=5	2	2916.2	0.805	0.238	0.221	0.858314	0.000152159	0.00915305	117.24	117.46	77.34	43.7	50.8	205.5	93.48	51.95	59.88	3.6	84	104.8	18.3	35.2	59.3	64.4	15.5	76.7	138.7	245.7	353.8	23831	549458	685005	119880	229981	387393	420872
	TRUE	High	[R].DKEVSDDEAEEKEDK.[E]	1xPhospho [S5(100)]	3.43796e-05	0.000173317	1	1	15	P07900	P07900 [227-241]	P07900 1xPhospho [S231(100)]	Heat shock protein HSP 90-alpha OS=Homo sapiens OX=9606 GN=HSP90AA1 PE=1 SV=5	2	1845.73	1.824	0.268	0.677	0.474038	4.59249e-07	0.997758	74.48	79.13	33.19	50.1	104.8	145.1	58.01	19.27	47.01	19.2	31.1	65.6	79.3	90.5	98.7	104.2	65.2	274.1	139.5	122.6	110.1	925950	1.50383e+06	3.17112e+06	3.83157e+06	4.37211e+06	4.77201e+06	5.03684e+06
TRUE	High	Master Protein	Q96E09	PPP2R1A-PPP2R2A-interacting phosphatase regulator 1 OS=Homo sapiens OX=9606 GN=PABIR1 PE=1 SV=1	0	33.583	23	4	58	4	287	30.5	6.79	161.52	4	cell cycle OR cell proliferation;signal transduction;other biological processes	nucleus;other cell component	enzyme regulator activity		116224	ENSG00000187866	hsa:116224; Q96E09				0	0							PABIR1	97.3	101.1	101.6	7.95	4.95	10.07	High	High	High	High	High	High	High	High	High
	Checked	Confidence	Annotated Sequence	Modifications	Qvality PEP	Qvality q-value	# Protein Groups	# Proteins	# PSMs	Master Protein Accessions	Positions in Master Proteins	Modifications in Master Proteins	Master Protein Descriptions	# Missed Cleavages	Theo. MH+ [Da]	Abundance Ratio: (OE, Sample) / (KD, Sample)	Abundance Ratio: (KD, Sample) / (WT, Control)	Abundance Ratio: (OE, Sample) / (WT, Control)	Abundance Ratio Adj. P-Value: (OE, Sample) / (KD, Sample)	Abundance Ratio Adj. P-Value: (KD, Sample) / (WT, Control)	Abundance Ratio Adj. P-Value: (OE, Sample) / (WT, Control)	Abundance Ratio Variability [%]: (OE, Sample) / (KD, Sample)	Abundance Ratio Variability [%]: (KD, Sample) / (WT, Control)	Abundance Ratio Variability [%]: (OE, Sample) / (WT, Control)	Abundances (Grouped): KD, Sample	Abundances (Grouped): OE, Sample	Abundances (Grouped): WT, Control	Abundances (Grouped) CV [%]: KD, Sample	Abundances (Grouped) CV [%]: OE, Sample	Abundances (Grouped) CV [%]: WT, Control	Abundances (Scaled): F1: Sample, KD	Abundances (Scaled): F2: Sample, KD	Abundances (Scaled): F3: Sample, KD	Abundances (Scaled): F4: Sample, KD	Abundances (Scaled): F5: Sample, OE	Abundances (Scaled): F6: Sample, OE	Abundances (Scaled): F7: Sample, OE	Abundances (Scaled): F8: Sample, OE	Abundances (Scaled): F9: Control, WT	Abundances (Scaled): F10: Control, WT	Abundances (Scaled): F11: Control, WT	Abundances (Scaled): F12: Control, WT	Abundances (Normalized): F1: Sample, KD	Abundances (Normalized): F2: Sample, KD	Abundances (Normalized): F3: Sample, KD	Abundances (Normalized): F4: Sample, KD	Abundances (Normalized): F5: Sample, OE	Abundances (Normalized): F6: Sample, OE	Abundances (Normalized): F7: Sample, OE
	TRUE	High	[K].VSTTTDSPVSPAQAASPFIPLDELSSK.[-]	2xPhospho [S7(88.1); S10(100)]	9.48327e-08	0.000173317	1	1	17	Q96E09	Q96E09 [261-287]	Q96E09 2xPhospho [S267(88.1); S270(100)]	PPP2R1A-PPP2R2A-interacting phosphatase regulator 1 OS=Homo sapiens OX=9606 GN=PABIR1 PE=1 SV=1	0	2905.32	2.362	0.412	1.054	0.251357	0.00211628	0.986427	26.81	9.54	21.34	50.1	128.4	121.5	22.16	18.03	3.69	49	43.6	48.9	70	154.8	112.7	105.3	139.7	124.4	114	120.2	117.3	1.02842e+06	913367	1.02501e+06	1.46868e+06	3.24615e+06	2.36419e+06	2.20935e+06
TRUE	High	Master Protein	Q9UJV9	Probable ATP-dependent RNA helicase DDX41 OS=Homo sapiens OX=9606 GN=DDX41 PE=1 SV=2	0	8.089	11	2	9	2	622	69.8	6.84	22.76	2	cell cycle OR cell proliferation;RNA metabolism OR transcription;other metabolic processes;other biological processes	cytosol;nucleus	other molecular function	Pf00270, Pf00271	51428	ENSG00000183258	B2RDC8; hsa:51428; Q96BK6; Q96K05; Q9NT96; Q9NW04; Q9UJV9			Regulation of innate immune responses to cytosolic DNA; IRF3-mediated induction of type I IFN	3	0							DDX41	56.1	170.3	73.7	36.48	20.51	38.77	High	Peak Found	High	High	High	High	Peak Found	High	High
	Checked	Confidence	Annotated Sequence	Modifications	Qvality PEP	Qvality q-value	# Protein Groups	# Proteins	# PSMs	Master Protein Accessions	Positions in Master Proteins	Modifications in Master Proteins	Master Protein Descriptions	# Missed Cleavages	Theo. MH+ [Da]	Abundance Ratio: (OE, Sample) / (KD, Sample)	Abundance Ratio: (KD, Sample) / (WT, Control)	Abundance Ratio: (OE, Sample) / (WT, Control)	Abundance Ratio Adj. P-Value: (OE, Sample) / (KD, Sample)	Abundance Ratio Adj. P-Value: (KD, Sample) / (WT, Control)	Abundance Ratio Adj. P-Value: (OE, Sample) / (WT, Control)	Abundance Ratio Variability [%]: (OE, Sample) / (KD, Sample)	Abundance Ratio Variability [%]: (KD, Sample) / (WT, Control)	Abundance Ratio Variability [%]: (OE, Sample) / (WT, Control)	Abundances (Grouped): KD, Sample	Abundances (Grouped): OE, Sample	Abundances (Grouped): WT, Control	Abundances (Grouped) CV [%]: KD, Sample	Abundances (Grouped) CV [%]: OE, Sample	Abundances (Grouped) CV [%]: WT, Control	Abundances (Scaled): F1: Sample, KD	Abundances (Scaled): F2: Sample, KD	Abundances (Scaled): F3: Sample, KD	Abundances (Scaled): F4: Sample, KD	Abundances (Scaled): F5: Sample, OE	Abundances (Scaled): F6: Sample, OE	Abundances (Scaled): F7: Sample, OE	Abundances (Scaled): F8: Sample, OE	Abundances (Scaled): F9: Control, WT	Abundances (Scaled): F10: Control, WT	Abundances (Scaled): F11: Control, WT	Abundances (Scaled): F12: Control, WT	Abundances (Normalized): F1: Sample, KD	Abundances (Normalized): F2: Sample, KD	Abundances (Normalized): F3: Sample, KD	Abundances (Normalized): F4: Sample, KD	Abundances (Normalized): F5: Sample, OE	Abundances (Normalized): F6: Sample, OE	Abundances (Normalized): F7: Sample, OE
	TRUE	High	[R].TDEVPAGGSRSEAEDEDDEDYVPYVPLR.[Q]	2xPhospho [S9(100); S11(100)]	0.00799375	0.000333495	1	1	4	Q9UJV9	Q9UJV9 [13-40]	Q9UJV9 2xPhospho [S21(100); S23(100)]	Probable ATP-dependent RNA helicase DDX41 OS=Homo sapiens OX=9606 GN=DDX41 PE=1 SV=2	1	3270.3	95.26	0.282	34.179	2.33107e-09	7.72853e-05	2.25646e-13	91.61	118.63	97.29	2.5	289	8.5	76.95	21.17	174.38	1.3	0.8	4.2	5.5	291.6	277.8	173.7	264.2	7.9	1.6	8	163.5	26788.6	15525.6	85999	111027	5.92534e+06	5.64483e+06	3528159
TRUE	High	Master Protein	Q8WXI9	Transcriptional repressor p66-beta OS=Homo sapiens OX=9606 GN=GATAD2B PE=1 SV=1	0	51.638	11	4	59	4	593	65.2	9.7	170.19	4	cell organization and biogenesis;protein metabolism;other metabolic processes;other biological processes	nucleus;other cell component	nucleic acid binding activity;other molecular function	Pf00320, Pf16563	57459	ENSG00000143614; ENSG00000261992	D3DUZ2; hsa:57459; Q5VUR2; Q7LG68; Q8WXI9; Q9ULS0			Potential therapeutics for SARS; ERCC6 (CSB) and EHMT2 (G9a) positively regulate rRNA expression; Regulation of PTEN gene transcription; HDACs deacetylate histones; RNA Polymerase I Transcription Initiation; Regulation of TP53 Activity through Acetylation	6	0							GATAD2B	97.3	91.9	110.7	13.8	8.06	22.19	High	High	High	High	High	High	High	High	High
	Checked	Confidence	Annotated Sequence	Modifications	Qvality PEP	Qvality q-value	# Protein Groups	# Proteins	# PSMs	Master Protein Accessions	Positions in Master Proteins	Modifications in Master Proteins	Master Protein Descriptions	# Missed Cleavages	Theo. MH+ [Da]	Abundance Ratio: (OE, Sample) / (KD, Sample)	Abundance Ratio: (KD, Sample) / (WT, Control)	Abundance Ratio: (OE, Sample) / (WT, Control)	Abundance Ratio Adj. P-Value: (OE, Sample) / (KD, Sample)	Abundance Ratio Adj. P-Value: (KD, Sample) / (WT, Control)	Abundance Ratio Adj. P-Value: (OE, Sample) / (WT, Control)	Abundance Ratio Variability [%]: (OE, Sample) / (KD, Sample)	Abundance Ratio Variability [%]: (KD, Sample) / (WT, Control)	Abundance Ratio Variability [%]: (OE, Sample) / (WT, Control)	Abundances (Grouped): KD, Sample	Abundances (Grouped): OE, Sample	Abundances (Grouped): WT, Control	Abundances (Grouped) CV [%]: KD, Sample	Abundances (Grouped) CV [%]: OE, Sample	Abundances (Grouped) CV [%]: WT, Control	Abundances (Scaled): F1: Sample, KD	Abundances (Scaled): F2: Sample, KD	Abundances (Scaled): F3: Sample, KD	Abundances (Scaled): F4: Sample, KD	Abundances (Scaled): F5: Sample, OE	Abundances (Scaled): F6: Sample, OE	Abundances (Scaled): F7: Sample, OE	Abundances (Scaled): F8: Sample, OE	Abundances (Scaled): F9: Control, WT	Abundances (Scaled): F10: Control, WT	Abundances (Scaled): F11: Control, WT	Abundances (Scaled): F12: Control, WT	Abundances (Normalized): F1: Sample, KD	Abundances (Normalized): F2: Sample, KD	Abundances (Normalized): F3: Sample, KD	Abundances (Normalized): F4: Sample, KD	Abundances (Normalized): F5: Sample, OE	Abundances (Normalized): F6: Sample, OE	Abundances (Normalized): F7: Sample, OE
	TRUE	High	[R].VSSPLPSPSAMTDAANSQAAAK.[L]	2xPhospho [S3(97.8); S7(99.3)]	6.9134e-07	0.000173317	1	1	6	Q8WXI9	Q8WXI9 [332-353]	Q8WXI9 2xPhospho [S334(97.8); S338(99.3)]	Transcriptional repressor p66-beta OS=Homo sapiens OX=9606 GN=GATAD2B PE=1 SV=1	0	2260.96	3.624	0.247	0.873	0.078682	4.95239e-05	0.999965	225.3	159.7	63.89	33.3	128.4	138.3	105.24	15.04	50.25	114.6	3.1	112.2	7.5	118.4	125	87.9	104.8	80	69.5	196.8	180.1	2.25073e+06	61027	2.20335e+06	146597	2.32575e+06	2.45614e+06	1727129
	TRUE	High	[R].GRLTPSPDIIVLSDNEASSPR.[S]	2xPhospho [T4(82.7); S13(99.7)]	0.000236062	0.000173317	1	1	2	Q8WXI9	Q8WXI9 [117-137]	Q8WXI9 2xPhospho [T120(82.7); S129(99.7)]	Transcriptional repressor p66-beta OS=Homo sapiens OX=9606 GN=GATAD2B PE=1 SV=1	1	2384.09	2.298	0.474	1.097	0.244143	0.0134289	0.949922	28.44	28.99	5.51	55.5	127.5	117.1	36.31	4.42	6.11	54.2	34	54.6	83.9	122	125.7	124.2	134.8	111.6	126.2	118.1	110.8	1.08942e+06	682976	1.09703e+06	1.68779e+06	2.45345e+06	2.52834e+06	2496437
	TRUE	High	[R].LTPSPDIIVLSDNEASSPR.[S]	2xPhospho [S11(97.9); S17(86.8)]	0.154627	0.00877275	1	1	2	Q8WXI9	Q8WXI9 [119-137]	Q8WXI9 2xPhospho [S129(97.9); S135(86.8)]	Transcriptional repressor p66-beta OS=Homo sapiens OX=9606 GN=GATAD2B PE=1 SV=1	0	2170.97	56.986	0.033	1.85	3.7228e-08	4.1125e-16	0.135173	74.56	78.39	36.96	3.2	197.5	99.3	82.78	13.3	30.25	2.7	10.5	4.1	1.8	189.2	162.1	217.7	215.4	125.7	84.2	64.1	122.4	41818.1	166215	64684.4	28686.6	2.98496e+06	2.55766e+06	3.43443e+06
TRUE	High	Master Protein	P24941	Cyclin-dependent kinase 2 OS=Homo sapiens OX=9606 GN=CDK2 PE=1 SV=2	0	13.459	4	1	35	1	298	33.9	8.68	123.04	1	cell cycle OR cell proliferation;cell organization and biogenesis;protein metabolism;DNA metabolism;RNA metabolism OR transcription;other metabolic processes;stress response;transport;signal transduction;other biological processes	cytosol;cytoskeleton;nucleus;other cytoplasmic organelle;other cell component	kinase activity;other molecular function	Pf00069	1017	ENSG00000123374	A8K7C6; hsa:1017; O75100; P24941	FoxO signaling pathway; Cell cycle; Oocyte meiosis; p53 signaling pathway; PI3K-Akt signaling pathway; Cellular senescence; Progesterone-mediated oocyte maturation; Cushing syndrome; Hepatitis C; Hepatitis B; Measles; Human papillomavirus infection; Human T-cell leukemia virus 1 infection; Epstein-Barr virus infection; Pathways in cancer; Viral carcinogenesis; Prostate cancer; Small cell lung can…	miRNA regulation of DNA damage response; Cell cycle; Thyroid stimulating hormone (TSH) signaling pathway; Glioblastoma signaling pathways; Oncostatin M signaling pathway; Spinal cord injury; Retinoblastoma gene in cancer; Aryl hydrocarbon receptor pathway; Vitamin D receptor pathway; PI3K-Akt signaling pathway; G1 to S cell cycle control; Measles virus infection; Small cell lung cancer; DNA repli…	Senescence-Associated Secretory Phenotype (SASP); Meiotic recombination; DNA Damage/Telomere Stress Induced Senescence; Transcriptional regulation of granulopoiesis; TP53 Regulates Transcription of Genes Involved in G1 Cell Cycle Arrest; Orc1 removal from chromatin; CDK-mediated phosphorylation and removal of Cdc6; Regulation of TP53 Degradation; SCF(Skp2)-mediated degradation of p27/p21; Regulat…	64	0							CDK2	31.5	166.7	101.8	23.8	6.53	28.14	High	High	High	Peak Found	High	High	Peak Found	High	Peak Found
	Checked	Confidence	Annotated Sequence	Modifications	Qvality PEP	Qvality q-value	# Protein Groups	# Proteins	# PSMs	Master Protein Accessions	Positions in Master Proteins	Modifications in Master Proteins	Master Protein Descriptions	# Missed Cleavages	Theo. MH+ [Da]	Abundance Ratio: (OE, Sample) / (KD, Sample)	Abundance Ratio: (KD, Sample) / (WT, Control)	Abundance Ratio: (OE, Sample) / (WT, Control)	Abundance Ratio Adj. P-Value: (OE, Sample) / (KD, Sample)	Abundance Ratio Adj. P-Value: (KD, Sample) / (WT, Control)	Abundance Ratio Adj. P-Value: (OE, Sample) / (WT, Control)	Abundance Ratio Variability [%]: (OE, Sample) / (KD, Sample)	Abundance Ratio Variability [%]: (KD, Sample) / (WT, Control)	Abundance Ratio Variability [%]: (OE, Sample) / (WT, Control)	Abundances (Grouped): KD, Sample	Abundances (Grouped): OE, Sample	Abundances (Grouped): WT, Control	Abundances (Grouped) CV [%]: KD, Sample	Abundances (Grouped) CV [%]: OE, Sample	Abundances (Grouped) CV [%]: WT, Control	Abundances (Scaled): F1: Sample, KD	Abundances (Scaled): F2: Sample, KD	Abundances (Scaled): F3: Sample, KD	Abundances (Scaled): F4: Sample, KD	Abundances (Scaled): F5: Sample, OE	Abundances (Scaled): F6: Sample, OE	Abundances (Scaled): F7: Sample, OE	Abundances (Scaled): F8: Sample, OE	Abundances (Scaled): F9: Control, WT	Abundances (Scaled): F10: Control, WT	Abundances (Scaled): F11: Control, WT	Abundances (Scaled): F12: Control, WT	Abundances (Normalized): F1: Sample, KD	Abundances (Normalized): F2: Sample, KD	Abundances (Normalized): F3: Sample, KD	Abundances (Normalized): F4: Sample, KD	Abundances (Normalized): F5: Sample, OE	Abundances (Normalized): F6: Sample, OE	Abundances (Normalized): F7: Sample, OE
	TRUE	High	[K].IGEGTYGVVYK.[AG]	2xPhospho [T5(100); Y6(100)]	4.79257e-05	0.000173317	1	3	19	P24941	P24941 [10-20]	P24941 2xPhospho [T14(100); Y15(100)]	Cyclin-dependent kinase 2 OS=Homo sapiens OX=9606 GN=CDK2 PE=1 SV=2	0	1345.55	5.293	0.307	1.669	0.0723382	0.00202332	0.61583	12.96	29.11	21.83	31.5	166.7	101.8	23.8	6.53	28.14	32.9	19.9	30.9	36.6	184.3	160.6	175.1	162.7	128	95.4	62.4	111.3	9.49018e+06	5.74555e+06	8.89121e+06	1.05381e+07	5.31148e+07	4.62642e+07	50442300
TRUE	High	Master Protein	Q96ST3	Paired amphipathic helix protein Sin3a OS=Homo sapiens OX=9606 GN=SIN3A PE=1 SV=2	0	44.88	8	5	45	5	1273	145.1	7.25	146.74	5	cell organization and biogenesis;protein metabolism;DNA metabolism;RNA metabolism OR transcription;other metabolic processes;stress response;developmental processes;other biological processes	nucleus;other cell component	nucleic acid binding activity;other molecular function	Pf02671, Pf08295, Pf16879	25942	ENSG00000169375	B2RNS5; hsa:25942; Q8N8N4; Q8NC83; Q8WV18; Q96L98; Q96ST3; Q9UFQ1	Thyroid hormone signaling pathway; Huntington disease; Epstein-Barr virus infection; Transcriptional misregulation in cancer	Androgen receptor signaling pathway; Retinoblastoma gene in cancer; MECP2 and associated Rett syndrome; TGF-beta signaling pathway; Transcription co-factors SKI and SKIL protein partners; Hedgehog signaling pathway	Cytoprotection by HMOX1; NoRC negatively regulates rRNA expression; RUNX1 regulates genes involved in megakaryocyte differentiation and platelet function; Factors involved in megakaryocyte development and platelet production; MECP2 regulates neuronal receptors and channels; Regulation of lipid metabolism by PPARalpha; FOXO-mediated transcription of oxidative stress, metabolic and neuronal genes; …	22	0							SIN3A	133.1	81.6	85.2	48.06	20.92	19.48	High	High	High	High	High	High	Peak Found	High	High
	Checked	Confidence	Annotated Sequence	Modifications	Qvality PEP	Qvality q-value	# Protein Groups	# Proteins	# PSMs	Master Protein Accessions	Positions in Master Proteins	Modifications in Master Proteins	Master Protein Descriptions	# Missed Cleavages	Theo. MH+ [Da]	Abundance Ratio: (OE, Sample) / (KD, Sample)	Abundance Ratio: (KD, Sample) / (WT, Control)	Abundance Ratio: (OE, Sample) / (WT, Control)	Abundance Ratio Adj. P-Value: (OE, Sample) / (KD, Sample)	Abundance Ratio Adj. P-Value: (KD, Sample) / (WT, Control)	Abundance Ratio Adj. P-Value: (OE, Sample) / (WT, Control)	Abundance Ratio Variability [%]: (OE, Sample) / (KD, Sample)	Abundance Ratio Variability [%]: (KD, Sample) / (WT, Control)	Abundance Ratio Variability [%]: (OE, Sample) / (WT, Control)	Abundances (Grouped): KD, Sample	Abundances (Grouped): OE, Sample	Abundances (Grouped): WT, Control	Abundances (Grouped) CV [%]: KD, Sample	Abundances (Grouped) CV [%]: OE, Sample	Abundances (Grouped) CV [%]: WT, Control	Abundances (Scaled): F1: Sample, KD	Abundances (Scaled): F2: Sample, KD	Abundances (Scaled): F3: Sample, KD	Abundances (Scaled): F4: Sample, KD	Abundances (Scaled): F5: Sample, OE	Abundances (Scaled): F6: Sample, OE	Abundances (Scaled): F7: Sample, OE	Abundances (Scaled): F8: Sample, OE	Abundances (Scaled): F9: Control, WT	Abundances (Scaled): F10: Control, WT	Abundances (Scaled): F11: Control, WT	Abundances (Scaled): F12: Control, WT	Abundances (Normalized): F1: Sample, KD	Abundances (Normalized): F2: Sample, KD	Abundances (Normalized): F3: Sample, KD	Abundances (Normalized): F4: Sample, KD	Abundances (Normalized): F5: Sample, OE	Abundances (Normalized): F6: Sample, OE	Abundances (Normalized): F7: Sample, OE
	TRUE	High	[R].DKSDSPAIQLR.[L]	1xPhospho [S5(100)]	0.0180728	0.000750814	1	1	3	Q96ST3	Q96ST3 [936-946]	Q96ST3 1xPhospho [S940(100)]	Paired amphipathic helix protein Sin3a OS=Homo sapiens OX=9606 GN=SIN3A PE=1 SV=2	1	1309.61	2.532	0.412	0.915	0.0956324	0.00638046	0.994044	129.8	128.15	93.24	32.9	127.6	139.5	162.24	80.73	89.44	308.6	10.2	28.5	12.6	33.7	160.9	24.5	166.3	19.1	232.5	39.7	163.5	1.45017e+06	47884.5	133845	59351.9	158471	755944	114951
TRUE	High	Master Protein	Q9H1B7	Probable E3 ubiquitin-protein ligase IRF2BPL OS=Homo sapiens OX=9606 GN=IRF2BPL PE=1 SV=1	0	17.429	4	3	22	3	796	82.6	8.24	62.83	3	protein metabolism;RNA metabolism OR transcription;other metabolic processes;developmental processes;other biological processes	nucleus	other molecular function	Pf11261	64207	ENSG00000119669	hsa:64207; Q8NDQ2; Q96JG2; Q9H1B7; Q9H3I7				0	0							IRF2BPL	98.5	88.3	113.3	15.76	33.72	24.92	High	High	High	High	High	High	High	High	Peak Found
	Checked	Confidence	Annotated Sequence	Modifications	Qvality PEP	Qvality q-value	# Protein Groups	# Proteins	# PSMs	Master Protein Accessions	Positions in Master Proteins	Modifications in Master Proteins	Master Protein Descriptions	# Missed Cleavages	Theo. MH+ [Da]	Abundance Ratio: (OE, Sample) / (KD, Sample)	Abundance Ratio: (KD, Sample) / (WT, Control)	Abundance Ratio: (OE, Sample) / (WT, Control)	Abundance Ratio Adj. P-Value: (OE, Sample) / (KD, Sample)	Abundance Ratio Adj. P-Value: (KD, Sample) / (WT, Control)	Abundance Ratio Adj. P-Value: (OE, Sample) / (WT, Control)	Abundance Ratio Variability [%]: (OE, Sample) / (KD, Sample)	Abundance Ratio Variability [%]: (KD, Sample) / (WT, Control)	Abundance Ratio Variability [%]: (OE, Sample) / (WT, Control)	Abundances (Grouped): KD, Sample	Abundances (Grouped): OE, Sample	Abundances (Grouped): WT, Control	Abundances (Grouped) CV [%]: KD, Sample	Abundances (Grouped) CV [%]: OE, Sample	Abundances (Grouped) CV [%]: WT, Control	Abundances (Scaled): F1: Sample, KD	Abundances (Scaled): F2: Sample, KD	Abundances (Scaled): F3: Sample, KD	Abundances (Scaled): F4: Sample, KD	Abundances (Scaled): F5: Sample, OE	Abundances (Scaled): F6: Sample, OE	Abundances (Scaled): F7: Sample, OE	Abundances (Scaled): F8: Sample, OE	Abundances (Scaled): F9: Control, WT	Abundances (Scaled): F10: Control, WT	Abundances (Scaled): F11: Control, WT	Abundances (Scaled): F12: Control, WT	Abundances (Normalized): F1: Sample, KD	Abundances (Normalized): F2: Sample, KD	Abundances (Normalized): F3: Sample, KD	Abundances (Normalized): F4: Sample, KD	Abundances (Normalized): F5: Sample, OE	Abundances (Normalized): F6: Sample, OE	Abundances (Normalized): F7: Sample, OE
	TRUE	High	[R].RNSSSPVSPASVPGQR.[R]	2xPhospho [S5(82.9); S8(99.9)]	0.0425823	0.00153195	1	1	3	Q9H1B7	Q9H1B7 [655-670]	Q9H1B7 2xPhospho [S659(82.9); S662(99.9)]	Probable E3 ubiquitin-protein ligase IRF2BPL OS=Homo sapiens OX=9606 GN=IRF2BPL PE=1 SV=1	1	1785.77	3.063	0.147	0.484	0.014933	1.91701e-06	0.875446	84.6	59.74	87.59	33.7	82.8	183.5	52.39	92.27	57.6	35.1	34.9	7.5	22.4	268.8	70.7	46.1	66.9	58.1	163.5	141.9	284	211654	210263	45071.6	135189	1.61919e+06	425614	277453
TRUE	High	Master Protein	Q86VM9	Zinc finger CCCH domain-containing protein 18 OS=Homo sapiens OX=9606 GN=ZC3H18 PE=1 SV=2	0	76.749	14	14	129	14	953	106.3	8.32	390.15	14	other biological processes	nucleus;other cell component	other molecular function	Pf18044	124245	ENSG00000158545	hsa:124245; Q86VM9; Q96DG4; Q96MP7				0	0							ZC3H18	132.6	61.7	105.7	7.05	3	14.42	High	High	High	Peak Found	High	High	High	High	High
	Checked	Confidence	Annotated Sequence	Modifications	Qvality PEP	Qvality q-value	# Protein Groups	# Proteins	# PSMs	Master Protein Accessions	Positions in Master Proteins	Modifications in Master Proteins	Master Protein Descriptions	# Missed Cleavages	Theo. MH+ [Da]	Abundance Ratio: (OE, Sample) / (KD, Sample)	Abundance Ratio: (KD, Sample) / (WT, Control)	Abundance Ratio: (OE, Sample) / (WT, Control)	Abundance Ratio Adj. P-Value: (OE, Sample) / (KD, Sample)	Abundance Ratio Adj. P-Value: (KD, Sample) / (WT, Control)	Abundance Ratio Adj. P-Value: (OE, Sample) / (WT, Control)	Abundance Ratio Variability [%]: (OE, Sample) / (KD, Sample)	Abundance Ratio Variability [%]: (KD, Sample) / (WT, Control)	Abundance Ratio Variability [%]: (OE, Sample) / (WT, Control)	Abundances (Grouped): KD, Sample	Abundances (Grouped): OE, Sample	Abundances (Grouped): WT, Control	Abundances (Grouped) CV [%]: KD, Sample	Abundances (Grouped) CV [%]: OE, Sample	Abundances (Grouped) CV [%]: WT, Control	Abundances (Scaled): F1: Sample, KD	Abundances (Scaled): F2: Sample, KD	Abundances (Scaled): F3: Sample, KD	Abundances (Scaled): F4: Sample, KD	Abundances (Scaled): F5: Sample, OE	Abundances (Scaled): F6: Sample, OE	Abundances (Scaled): F7: Sample, OE	Abundances (Scaled): F8: Sample, OE	Abundances (Scaled): F9: Control, WT	Abundances (Scaled): F10: Control, WT	Abundances (Scaled): F11: Control, WT	Abundances (Scaled): F12: Control, WT	Abundances (Normalized): F1: Sample, KD	Abundances (Normalized): F2: Sample, KD	Abundances (Normalized): F3: Sample, KD	Abundances (Normalized): F4: Sample, KD	Abundances (Normalized): F5: Sample, OE	Abundances (Normalized): F6: Sample, OE	Abundances (Normalized): F7: Sample, OE
	TRUE	High	[R].DSGSDQDLDGAGVRASDLEDEESAAR.[G]	1xPhospho [S16(99.9)]	3.72328e-05	0.000173317	1	1	3	Q86VM9	Q86VM9 [31-56]	Q86VM9 1xPhospho [S46(99.9)]	Zinc finger CCCH domain-containing protein 18 OS=Homo sapiens OX=9606 GN=ZC3H18 PE=1 SV=2	1	2745.11	2.963	0.351	1.02	0.13987	0.000548595	0.995998	79.19	82.65	17.38	45.4	131.9	122.7	81.91	13.89	6.84	5.3	26.3	72.8	92.4	149.4	139.3	112.5	115.8	133.7	119.9	116.5	116	107983	531958	1.47457e+06	1.87074e+06	3.02422e+06	2.82003e+06	2.2776e+06
	TRUE	High	[R].GPSQEEEDNHSDEEDRASEPKSQDQDSEVNELSR.[G]	3xPhospho [S3(98.8); S11(79.5); S22(79)]	0.000320432	0.000173317	1	1	6	Q86VM9	Q86VM9 [57-90]	Q86VM9 3xPhospho [S59(98.8); S67(79.5); S78(79)]	Zinc finger CCCH domain-containing protein 18 OS=Homo sapiens OX=9606 GN=ZC3H18 PE=1 SV=2	2	4112.52	49.775	0.088	4.422	6.41636e-07	4.1125e-16	6.93107e-05	69.43	128.99	172.42	4.9	239.9	55.2	68.62	5.84	97.15	1.9	5.8	3.3	10.2	224.4	232.2	207	207	139.1	17.7	7.1	144.5	30021.4	93172.2	53724.5	163528	3.60535e+06	3.72986e+06	3.32503e+06
	TRUE	High	[R].GPSQEEEDNHSDEEDRASEPKSQDQDSEVNELSR.[G]	2xPhospho [S11(99.9); S18(100)]	0.0222786	0.000750814	1	1	4	Q86VM9	Q86VM9 [57-90]	Q86VM9 2xPhospho [S67(99.9); S74(100)]	Zinc finger CCCH domain-containing protein 18 OS=Homo sapiens OX=9606 GN=ZC3H18 PE=1 SV=2	2	4032.55	14.923	0.073	1.121	0.000253102	4.1125e-16	0.999965	80.92	87.2	13.47	10.4	151	138.6	121.88	4.39	11.68	8.1	2.1	12.2	52.1	155.3	146.2	141.5	141.9	141.7	121.1	154.4	123.4	322630	84299	490010	2.08617e+06	6.21727e+06	5.85281e+06	5.66258e+06
TRUE	High	Master Protein	Q9H4L7	SWI/SNF-related matrix-associated actin-dependent regulator of chromatin subfamily A containing DEAD/H box 1 OS=Homo sapiens OX=9606 GN=SMARCAD1 PE=1 SV=2	0	39.916	9	4	31	4	1026	117.3	5.55	71.83	4	cell cycle OR cell proliferation;cell organization and biogenesis;protein metabolism;DNA metabolism;other metabolic processes;stress response;other biological processes	nucleus;other cell component	nucleic acid binding activity;other molecular function	Pf00176, Pf00271	56916	ENSG00000163104	B7Z799; hsa:56916; Q05D56; Q96SX1; Q9H017; Q9H4L7; Q9H860; Q9NPU9; Q9ULU7	Signaling pathways regulating pluripotency of stem cells			1	0							SMARCAD1	7.1	266.7	26.1	64.28	8.43	92.22	Peak Found	Peak Found	High	Peak Found	High	High	High	High	Peak Found
	Checked	Confidence	Annotated Sequence	Modifications	Qvality PEP	Qvality q-value	# Protein Groups	# Proteins	# PSMs	Master Protein Accessions	Positions in Master Proteins	Modifications in Master Proteins	Master Protein Descriptions	# Missed Cleavages	Theo. MH+ [Da]	Abundance Ratio: (OE, Sample) / (KD, Sample)	Abundance Ratio: (KD, Sample) / (WT, Control)	Abundance Ratio: (OE, Sample) / (WT, Control)	Abundance Ratio Adj. P-Value: (OE, Sample) / (KD, Sample)	Abundance Ratio Adj. P-Value: (KD, Sample) / (WT, Control)	Abundance Ratio Adj. P-Value: (OE, Sample) / (WT, Control)	Abundance Ratio Variability [%]: (OE, Sample) / (KD, Sample)	Abundance Ratio Variability [%]: (KD, Sample) / (WT, Control)	Abundance Ratio Variability [%]: (OE, Sample) / (WT, Control)	Abundances (Grouped): KD, Sample	Abundances (Grouped): OE, Sample	Abundances (Grouped): WT, Control	Abundances (Grouped) CV [%]: KD, Sample	Abundances (Grouped) CV [%]: OE, Sample	Abundances (Grouped) CV [%]: WT, Control	Abundances (Scaled): F1: Sample, KD	Abundances (Scaled): F2: Sample, KD	Abundances (Scaled): F3: Sample, KD	Abundances (Scaled): F4: Sample, KD	Abundances (Scaled): F5: Sample, OE	Abundances (Scaled): F6: Sample, OE	Abundances (Scaled): F7: Sample, OE	Abundances (Scaled): F8: Sample, OE	Abundances (Scaled): F9: Control, WT	Abundances (Scaled): F10: Control, WT	Abundances (Scaled): F11: Control, WT	Abundances (Scaled): F12: Control, WT	Abundances (Normalized): F1: Sample, KD	Abundances (Normalized): F2: Sample, KD	Abundances (Normalized): F3: Sample, KD	Abundances (Normalized): F4: Sample, KD	Abundances (Normalized): F5: Sample, OE	Abundances (Normalized): F6: Sample, OE	Abundances (Normalized): F7: Sample, OE
	TRUE	High	[K].DTVIIVSEPSEDEESQGLPTMAR.[R]	2xPhospho [S7(96.8); S/T]	0.000490186	0.000173317	1	1	5	Q9H4L7	Q9H4L7 [118-140]	Q9H4L7 2xPhospho [S124(96.8); S/T]	SWI/SNF-related matrix-associated actin-dependent regulator of chromatin subfamily A containing DEAD/H box 1 OS=Homo sapiens OX=9606 GN=SMARCAD1 PE=1 SV=2	0	2663.12	18.826	0.266	4.972	5.15415e-05	0.000971743	0.000271771	24.03	120.16	108.91	12.7	239	48.3	19.68	5.91	102.22	14.6	10.5	12.9	9.4	208.1	228.6	207.3	231.4	79	24.6	8.3	165.4	159283	114926	140576	102624	2.27304e+06	2.49708e+06	2.26493e+06
	TRUE	High	[K].DTVIIVSEPSEDEESQGLPTMAR.[R]	1xOxidation [M21]; 2xPhospho [S7(97.6); S10(98.9)]	0.000801313	0.000173317	1	1	6	Q9H4L7	Q9H4L7 [118-140]	Q9H4L7 2xPhospho [S124(97.6); S127(98.9)]	SWI/SNF-related matrix-associated actin-dependent regulator of chromatin subfamily A containing DEAD/H box 1 OS=Homo sapiens OX=9606 GN=SMARCAD1 PE=1 SV=2	0	2679.11	44.856	0.101	5.792	5.19439e-07	4.1125e-16	6.02182e-06	57.08	145.72	234.26	5.6	251.2	43.2	72.32	4.87	106.64	5.8	11	1.4	4.2	216.1	227.4	209.1	233	137.3	0.8	10.6	143.3	83736.8	158059	19590.3	60251.3	3.11934e+06	3.28237e+06	3.01845e+06
	TRUE	High	[R].ANTPDSDITEKTEDSSVPETPDNER.[K]	2xPhospho [T3(100); T12(94.3)]	0.000107076	0.000173317	1	1	8	Q9H4L7	Q9H4L7 [52-76]	Q9H4L7 2xPhospho [T54(100); T63(94.3)]	SWI/SNF-related matrix-associated actin-dependent regulator of chromatin subfamily A containing DEAD/H box 1 OS=Homo sapiens OX=9606 GN=SMARCAD1 PE=1 SV=2	1	2907.15	12.385	0.131	1.363	1.61881e-05	4.67582e-08	0.631379	19.81	40.79	34.74	13.4	165.4	121.3	24.3	10.09	29.41	13.2	11.7	13.5	19.6	145.9	165.1	165.3	186.9	149.5	81.4	98.2	149.7	122824	108372	125212	182560	1.35667e+06	1.53529e+06	1.53645e+06
	TRUE	High	[R].KLSSSSEPYEEDEFNDDQSIKK.[T]	2xPhospho [S/Y]	0.0292822	0.00102204	1	1	2	Q9H4L7	Q9H4L7 [209-230]		SWI/SNF-related matrix-associated actin-dependent regulator of chromatin subfamily A containing DEAD/H box 1 OS=Homo sapiens OX=9606 GN=SMARCAD1 PE=1 SV=2	2	2735.1	12.414	0.159	1.851	6.1127e-05	2.8222e-05	0.214386	88.85	88.23	17.97	15.3	180.6	104.1	79.39	12.43	11.56	3.4	8.2	32	27.6	189.9	163.7	212.6	166.7	102.1	82.3	103	108.4	20652.6	50172.8	196159	168963	1.16368e+06	1.00313e+06	1.30232e+06
TRUE	High	Master Protein	Q02880	DNA topoisomerase 2-beta OS=Homo sapiens OX=9606 GN=TOP2B PE=1 SV=3	0	83.596	10	10	106	10	1626	183.2	8	322.8	10	cell cycle OR cell proliferation;cell organization and biogenesis;DNA metabolism;other metabolic processes;developmental processes;other biological processes	cytosol;nucleus;other cell component	nucleic acid binding activity;other molecular function	Pf00204, Pf00521, Pf01751, Pf02518, Pf08070, Pf16898	7155	ENSG00000077097	hsa:7155; Q02880; Q13600; Q9UMG8; Q9UQP8	Platinum drug resistance		SUMOylation of DNA replication proteins	2	0							TOP2B	60.8	136.9	102.3	49.24	5.45	24.83	High	High	High	High	High	High	High	High	High
	Checked	Confidence	Annotated Sequence	Modifications	Qvality PEP	Qvality q-value	# Protein Groups	# Proteins	# PSMs	Master Protein Accessions	Positions in Master Proteins	Modifications in Master Proteins	Master Protein Descriptions	# Missed Cleavages	Theo. MH+ [Da]	Abundance Ratio: (OE, Sample) / (KD, Sample)	Abundance Ratio: (KD, Sample) / (WT, Control)	Abundance Ratio: (OE, Sample) / (WT, Control)	Abundance Ratio Adj. P-Value: (OE, Sample) / (KD, Sample)	Abundance Ratio Adj. P-Value: (KD, Sample) / (WT, Control)	Abundance Ratio Adj. P-Value: (OE, Sample) / (WT, Control)	Abundance Ratio Variability [%]: (OE, Sample) / (KD, Sample)	Abundance Ratio Variability [%]: (KD, Sample) / (WT, Control)	Abundance Ratio Variability [%]: (OE, Sample) / (WT, Control)	Abundances (Grouped): KD, Sample	Abundances (Grouped): OE, Sample	Abundances (Grouped): WT, Control	Abundances (Grouped) CV [%]: KD, Sample	Abundances (Grouped) CV [%]: OE, Sample	Abundances (Grouped) CV [%]: WT, Control	Abundances (Scaled): F1: Sample, KD	Abundances (Scaled): F2: Sample, KD	Abundances (Scaled): F3: Sample, KD	Abundances (Scaled): F4: Sample, KD	Abundances (Scaled): F5: Sample, OE	Abundances (Scaled): F6: Sample, OE	Abundances (Scaled): F7: Sample, OE	Abundances (Scaled): F8: Sample, OE	Abundances (Scaled): F9: Control, WT	Abundances (Scaled): F10: Control, WT	Abundances (Scaled): F11: Control, WT	Abundances (Scaled): F12: Control, WT	Abundances (Normalized): F1: Sample, KD	Abundances (Normalized): F2: Sample, KD	Abundances (Normalized): F3: Sample, KD	Abundances (Normalized): F4: Sample, KD	Abundances (Normalized): F5: Sample, OE	Abundances (Normalized): F6: Sample, OE	Abundances (Normalized): F7: Sample, OE
	TRUE	High	[K].KVVEAVNSDSDSEFGIPK.[K]	2xPhospho [S10(100); S12(100)]	0.000725339	0.000173317	1	1	5	Q02880	Q02880 [1515-1532]	Q02880 2xPhospho [S1524(100); S1526(100)]	DNA topoisomerase 2-beta OS=Homo sapiens OX=9606 GN=TOP2B PE=1 SV=3	1	2080.89	45.771	0.326	8.868	6.94534e-07	0.000260027	6.57667e-06	75.2	135.89	242.2	5.4	266.5	28.1	97.09	15.17	108.46	20.4	3.6	6.3	3.2	181.8	240.4	229.1	264.6	138.2	6	4.5	101.9	497196	88430.9	153495	77489.7	4.42067e+06	5.84491e+06	5.5695e+06
	TRUE	High	[K].VVEAVNSDSDSEFGIPK.[K]	2xPhospho [S7(100); S9(91.2)]	3.17451e-05	0.000173317	1	1	11	Q02880	Q02880 [1516-1532]	Q02880 2xPhospho [S1522(100); S1524(91.2)]	DNA topoisomerase 2-beta OS=Homo sapiens OX=9606 GN=TOP2B PE=1 SV=3	0	1952.79	100	0.024	2.915	8.2e-16	4.1125e-16	0.0249319	29.91	86.69	83.6	2	223.3	74.7	31.82	5.74	67.67	1.2	2.2	1.7	2.5	199.9	212.9	224.2	227.2	130.9	41.5	26.9	128.7	61567.5	115827	89645	135184	1.06021e+07	1.12914e+07	11890707
	TRUE	High	[K].VKASPITNDGEDEFVPSDGLDKDEYTFSPGK.[S]	2xPhospho [S4(100); T/S/Y]	0.0130173	0.000636991	1	1	1	Q02880	Q02880 [1397-1427]	Q02880 2xPhospho [S1400(100); T/S/Y]	DNA topoisomerase 2-beta OS=Homo sapiens OX=9606 GN=TOP2B PE=1 SV=3	2	3517.5	25.918	0.039	1.114	1.89535e-05	4.1125e-16	0.999965	309.28	309	18.59	5.9	157.7	136.4	153.64	12.12	14.21	1.1	25.3	0.4	116.1	116.2	155.5	133.5	143.7	120	114.9	154	119.6	62869.3	1.49142e+06	21277.3	6.85741e+06	6.86112e+06	9.17978e+06	7.88302e+06
	TRUE	High	[K].SEDDSAKFDSNEEDSASVFSPSFGLK.[Q]	2xPhospho [S10(75.3); S20(92.1)]	0.0312437	0.00114608	1	1	4	Q02880	Q02880 [1457-1482]	Q02880 2xPhospho [S1466(75.3); S1476(92.1)]	DNA topoisomerase 2-beta OS=Homo sapiens OX=9606 GN=TOP2B PE=1 SV=3	1	2955.15	20.553	0.088	1.714	1.68456e-05	2.53388e-11	0.443868	78.89	72.98	35.19	9.2	180.3	110.4	69.68	17.06	28.7	5.5	14.3	5.5	23.2	174.2	223.4	150	174.6	130.4	74.7	87.5	136.5	70058.1	182631	70657.4	295698	2.22172e+06	2.84913e+06	1913242
TRUE	High	Master Protein	Q9UJU6	Drebrin-like protein OS=Homo sapiens OX=9606 GN=DBNL PE=1 SV=1	0	26.879	6	2	49	2	430	48.2	5.05	132.5	2	cell organization and biogenesis;transport;developmental processes;signal transduction;other biological processes	non-structural extracellular;plasma membrane;other membranes;cytosol;cytoskeleton;ER/Golgi;other cytoplasmic organelle;other cell component	enzyme regulator activity;cytoskeletal activity;other molecular function	Pf00241, Pf14604	28988	ENSG00000136279	A4D2I9; B4DDP6; B4DEM2; C9J7P1; hsa:28988; P84070; Q6IAI8; Q96F30; Q96K74; Q9HBN8; Q9NR72; Q9UJU6		T-cell receptor signaling pathway	Neutrophil degranulation; Caspase-mediated cleavage of cytoskeletal proteins; Neurexins and neuroligins	4	0							DBNL	144.8	63.9	91.3	15.2	12.04	16.97	High	High	High	High	High	High	High	High	High
	Checked	Confidence	Annotated Sequence	Modifications	Qvality PEP	Qvality q-value	# Protein Groups	# Proteins	# PSMs	Master Protein Accessions	Positions in Master Proteins	Modifications in Master Proteins	Master Protein Descriptions	# Missed Cleavages	Theo. MH+ [Da]	Abundance Ratio: (OE, Sample) / (KD, Sample)	Abundance Ratio: (KD, Sample) / (WT, Control)	Abundance Ratio: (OE, Sample) / (WT, Control)	Abundance Ratio Adj. P-Value: (OE, Sample) / (KD, Sample)	Abundance Ratio Adj. P-Value: (KD, Sample) / (WT, Control)	Abundance Ratio Adj. P-Value: (OE, Sample) / (WT, Control)	Abundance Ratio Variability [%]: (OE, Sample) / (KD, Sample)	Abundance Ratio Variability [%]: (KD, Sample) / (WT, Control)	Abundance Ratio Variability [%]: (OE, Sample) / (WT, Control)	Abundances (Grouped): KD, Sample	Abundances (Grouped): OE, Sample	Abundances (Grouped): WT, Control	Abundances (Grouped) CV [%]: KD, Sample	Abundances (Grouped) CV [%]: OE, Sample	Abundances (Grouped) CV [%]: WT, Control	Abundances (Scaled): F1: Sample, KD	Abundances (Scaled): F2: Sample, KD	Abundances (Scaled): F3: Sample, KD	Abundances (Scaled): F4: Sample, KD	Abundances (Scaled): F5: Sample, OE	Abundances (Scaled): F6: Sample, OE	Abundances (Scaled): F7: Sample, OE	Abundances (Scaled): F8: Sample, OE	Abundances (Scaled): F9: Control, WT	Abundances (Scaled): F10: Control, WT	Abundances (Scaled): F11: Control, WT	Abundances (Scaled): F12: Control, WT	Abundances (Normalized): F1: Sample, KD	Abundances (Normalized): F2: Sample, KD	Abundances (Normalized): F3: Sample, KD	Abundances (Normalized): F4: Sample, KD	Abundances (Normalized): F5: Sample, OE	Abundances (Normalized): F6: Sample, OE	Abundances (Normalized): F7: Sample, OE
	TRUE	High	[R].AMSTTSISSPQPGK.[L]	2xPhospho [S3(99.9); S6(75.5)]	0.0239356	0.00102204	1	1	4	Q9UJU6	Q9UJU6 [267-280]	Q9UJU6 2xPhospho [S269(99.9); S272(75.5)]	Drebrin-like protein OS=Homo sapiens OX=9606 GN=DBNL PE=1 SV=1	0	1551.62	21.92	0.048	0.883	1.4943e-06	4.1125e-16	0.999965	85.07	78.72	20.63	7.8	134.2	158	80.54	32.19	13.91	1.3	16.5	10.6	4.8	128.7	212.4	117.6	115.6	150.5	139.6	175.4	126.9	12977.3	167928	108148	48973	1.30982e+06	2.16187e+06	1.1975e+06
TRUE	High	Master Protein	Q5VTL8	Pre-mRNA-splicing factor 38B OS=Homo sapiens OX=9606 GN=PRPF38B PE=1 SV=1	0	28.17	10	3	34	3	546	64.4	10.54	93.51	3	RNA metabolism OR transcription;other metabolic processes	nucleus		Pf03371	55119	ENSG00000134186	hsa:55119; Q05DD6; Q32Q58; Q5VTL8; Q5VTL9; Q6PK39; Q7Z6E2; Q86WF3; Q8IWG9; Q9NW40	Spliceosome			1	0	0.115	6.559	0.902	48.23	125.85	84.48	PRPF38B	69.5	121.1	109.4	14.02	9.96	20.2	High	High	High	High	High	High	Peak Found	High	Peak Found
	Checked	Confidence	Annotated Sequence	Modifications	Qvality PEP	Qvality q-value	# Protein Groups	# Proteins	# PSMs	Master Protein Accessions	Positions in Master Proteins	Modifications in Master Proteins	Master Protein Descriptions	# Missed Cleavages	Theo. MH+ [Da]	Abundance Ratio: (OE, Sample) / (KD, Sample)	Abundance Ratio: (KD, Sample) / (WT, Control)	Abundance Ratio: (OE, Sample) / (WT, Control)	Abundance Ratio Adj. P-Value: (OE, Sample) / (KD, Sample)	Abundance Ratio Adj. P-Value: (KD, Sample) / (WT, Control)	Abundance Ratio Adj. P-Value: (OE, Sample) / (WT, Control)	Abundance Ratio Variability [%]: (OE, Sample) / (KD, Sample)	Abundance Ratio Variability [%]: (KD, Sample) / (WT, Control)	Abundance Ratio Variability [%]: (OE, Sample) / (WT, Control)	Abundances (Grouped): KD, Sample	Abundances (Grouped): OE, Sample	Abundances (Grouped): WT, Control	Abundances (Grouped) CV [%]: KD, Sample	Abundances (Grouped) CV [%]: OE, Sample	Abundances (Grouped) CV [%]: WT, Control	Abundances (Scaled): F1: Sample, KD	Abundances (Scaled): F2: Sample, KD	Abundances (Scaled): F3: Sample, KD	Abundances (Scaled): F4: Sample, KD	Abundances (Scaled): F5: Sample, OE	Abundances (Scaled): F6: Sample, OE	Abundances (Scaled): F7: Sample, OE	Abundances (Scaled): F8: Sample, OE	Abundances (Scaled): F9: Control, WT	Abundances (Scaled): F10: Control, WT	Abundances (Scaled): F11: Control, WT	Abundances (Scaled): F12: Control, WT	Abundances (Normalized): F1: Sample, KD	Abundances (Normalized): F2: Sample, KD	Abundances (Normalized): F3: Sample, KD	Abundances (Normalized): F4: Sample, KD	Abundances (Normalized): F5: Sample, OE	Abundances (Normalized): F6: Sample, OE	Abundances (Normalized): F7: Sample, OE
	TRUE	High	[R].RRSQSIEQESQEK.[Q]	2xPhospho [S3(100); S5(98.3)]	0.00108037	0.000173317	1	1	5	Q5VTL8	Q5VTL8 [525-537]	Q5VTL8 2xPhospho [S527(100); S529(98.3)]	Pre-mRNA-splicing factor 38B OS=Homo sapiens OX=9606 GN=PRPF38B PE=1 SV=1	2	1764.73	9.334	0.157	1.426	0.00661041	5.41429e-11	0.863836	39.03	54.23	28.96	18.7	162.3	119.1	44.01	9.55	35.38	16.7	9.3	20.3	29.3	161.8	155.3	189.5	157.6	161.9	109.7	63.6	125.1	1.48343e+06	829978	1.80622e+06	2.61176e+06	1.44069e+07	1.38333e+07	16873560
TRUE	High	Master Protein	P26358	DNA (cytosine-5)-methyltransferase 1 OS=Homo sapiens OX=9606 GN=DNMT1 PE=1 SV=2	0	82.79	4	7	109	7	1616	183.1	7.75	406.68	7	cell organization and biogenesis;DNA metabolism;RNA metabolism OR transcription;other metabolic processes;developmental processes;signal transduction;other biological processes	nucleus;other cell component	nucleic acid binding activity;other molecular function	Pf00145, Pf01426, Pf02008, Pf06464, Pf12047	1786	ENSG00000130816	A0AV63; B7ZLW6; hsa:1786; P26358; Q9UHG5; Q9ULA2; Q9UMZ6	Cysteine and methionine metabolism; Metabolic pathways; MicroRNAs in cancer	Trans-sulfuration pathway; One-carbon metabolism; Retinoblastoma gene in cancer; Hematopoietic stem cell gene regulation by GABP alpha/beta complex; MTHFR deficiency	NoRC negatively regulates rRNA expression; PRC2 methylates histones and DNA; Defective pyroptosis; DNA methylation; SUMOylation of DNA methylation proteins	13	0							DNMT1	62.2	111.5	126.3	31.7	4.8	11.68	High	High	High	High	High	High	High	High	High
	Checked	Confidence	Annotated Sequence	Modifications	Qvality PEP	Qvality q-value	# Protein Groups	# Proteins	# PSMs	Master Protein Accessions	Positions in Master Proteins	Modifications in Master Proteins	Master Protein Descriptions	# Missed Cleavages	Theo. MH+ [Da]	Abundance Ratio: (OE, Sample) / (KD, Sample)	Abundance Ratio: (KD, Sample) / (WT, Control)	Abundance Ratio: (OE, Sample) / (WT, Control)	Abundance Ratio Adj. P-Value: (OE, Sample) / (KD, Sample)	Abundance Ratio Adj. P-Value: (KD, Sample) / (WT, Control)	Abundance Ratio Adj. P-Value: (OE, Sample) / (WT, Control)	Abundance Ratio Variability [%]: (OE, Sample) / (KD, Sample)	Abundance Ratio Variability [%]: (KD, Sample) / (WT, Control)	Abundance Ratio Variability [%]: (OE, Sample) / (WT, Control)	Abundances (Grouped): KD, Sample	Abundances (Grouped): OE, Sample	Abundances (Grouped): WT, Control	Abundances (Grouped) CV [%]: KD, Sample	Abundances (Grouped) CV [%]: OE, Sample	Abundances (Grouped) CV [%]: WT, Control	Abundances (Scaled): F1: Sample, KD	Abundances (Scaled): F2: Sample, KD	Abundances (Scaled): F3: Sample, KD	Abundances (Scaled): F4: Sample, KD	Abundances (Scaled): F5: Sample, OE	Abundances (Scaled): F6: Sample, OE	Abundances (Scaled): F7: Sample, OE	Abundances (Scaled): F8: Sample, OE	Abundances (Scaled): F9: Control, WT	Abundances (Scaled): F10: Control, WT	Abundances (Scaled): F11: Control, WT	Abundances (Scaled): F12: Control, WT	Abundances (Normalized): F1: Sample, KD	Abundances (Normalized): F2: Sample, KD	Abundances (Normalized): F3: Sample, KD	Abundances (Normalized): F4: Sample, KD	Abundances (Normalized): F5: Sample, OE	Abundances (Normalized): F6: Sample, OE	Abundances (Normalized): F7: Sample, OE
	TRUE	High	[K].EADDDEEVDDNIPEMPSPK.[K]	1xPhospho [S17(100)]	2.80077e-07	0.000173317	1	1	20	P26358	P26358 [698-716]	P26358 1xPhospho [S714(100)]	DNA (cytosine-5)-methyltransferase 1 OS=Homo sapiens OX=9606 GN=DNMT1 PE=1 SV=2	0	2224.85	2.559	0.356	0.912	0.420868	0.00745398	0.999965	28.01	29.79	15.83	47.4	119.8	132.9	57.3	6.04	12.84	50.5	9.1	68.1	45.4	121	131.8	113.9	121.2	153.7	115.9	125.1	144.3	1.19875e+07	2.15285e+06	1.61777e+07	1.07872e+07	2.87431e+07	3.12959e+07	2.70524e+07
TRUE	High	Master Protein	Q8NFC6	Biorientation of chromosomes in cell division protein 1-like 1 OS=Homo sapiens OX=9606 GN=BOD1L1 PE=1 SV=2	0	82.683	6	15	85	15	3051	330.3	5.08	234.83	15	protein metabolism;DNA metabolism;other metabolic processes;stress response;other biological processes	cytoskeleton;nucleus;other cell component	enzyme regulator activity;other molecular function	Pf05205	259282	ENSG00000038219	hsa:259282; Q6P0M8; Q8NFC6; Q96AL1; Q9H6G0; Q9NTD6; Q9P2L9				0	0	0.313	1.734	0.575	37.19	32.78	46.04	BOD1L1	72.9	127.9	99.2	18.35	15.86	22.88	High	High	High	High	High	High	High	High	High
	Checked	Confidence	Annotated Sequence	Modifications	Qvality PEP	Qvality q-value	# Protein Groups	# Proteins	# PSMs	Master Protein Accessions	Positions in Master Proteins	Modifications in Master Proteins	Master Protein Descriptions	# Missed Cleavages	Theo. MH+ [Da]	Abundance Ratio: (OE, Sample) / (KD, Sample)	Abundance Ratio: (KD, Sample) / (WT, Control)	Abundance Ratio: (OE, Sample) / (WT, Control)	Abundance Ratio Adj. P-Value: (OE, Sample) / (KD, Sample)	Abundance Ratio Adj. P-Value: (KD, Sample) / (WT, Control)	Abundance Ratio Adj. P-Value: (OE, Sample) / (WT, Control)	Abundance Ratio Variability [%]: (OE, Sample) / (KD, Sample)	Abundance Ratio Variability [%]: (KD, Sample) / (WT, Control)	Abundance Ratio Variability [%]: (OE, Sample) / (WT, Control)	Abundances (Grouped): KD, Sample	Abundances (Grouped): OE, Sample	Abundances (Grouped): WT, Control	Abundances (Grouped) CV [%]: KD, Sample	Abundances (Grouped) CV [%]: OE, Sample	Abundances (Grouped) CV [%]: WT, Control	Abundances (Scaled): F1: Sample, KD	Abundances (Scaled): F2: Sample, KD	Abundances (Scaled): F3: Sample, KD	Abundances (Scaled): F4: Sample, KD	Abundances (Scaled): F5: Sample, OE	Abundances (Scaled): F6: Sample, OE	Abundances (Scaled): F7: Sample, OE	Abundances (Scaled): F8: Sample, OE	Abundances (Scaled): F9: Control, WT	Abundances (Scaled): F10: Control, WT	Abundances (Scaled): F11: Control, WT	Abundances (Scaled): F12: Control, WT	Abundances (Normalized): F1: Sample, KD	Abundances (Normalized): F2: Sample, KD	Abundances (Normalized): F3: Sample, KD	Abundances (Normalized): F4: Sample, KD	Abundances (Normalized): F5: Sample, OE	Abundances (Normalized): F6: Sample, OE	Abundances (Normalized): F7: Sample, OE
	TRUE	High	[K].QHYLSSEDEPDDNPDVLDSR.[I]	2xPhospho [S5(97.6); S6(97.6)]	0.00079601	0.000173317	1	1	6	Q8NFC6	Q8NFC6 [2775-2794]	Q8NFC6 2xPhospho [S2779(97.6); S2780(97.6)]	Biorientation of chromosomes in cell division protein 1-like 1 OS=Homo sapiens OX=9606 GN=BOD1L1 PE=1 SV=2	0	2490.93	15.094	0.371	5.777	6.77372e-05	0.0146612	0.000246311	26.6	130.28	99.62	16.1	243.3	40.6	20.97	17.05	93.12	15.2	18.9	15.8	11.1	182.5	236.1	232.4	279.4	74.3	20.6	4.2	109.4	136322	169103	141251	99428.8	1.63132e+06	2.11117e+06	2.07806e+06
TRUE	High	Master Protein	Q9Y2X3	Nucleolar protein 58 OS=Homo sapiens OX=9606 GN=NOP58 PE=1 SV=1	0	37.788	5	5	130	5	529	59.5	8.92	544.62	5	RNA metabolism OR transcription;other metabolic processes;other biological processes	cytosol;nucleus;other cell component	nucleic acid binding activity;other molecular function	Pf01798, Pf08156	51602	ENSG00000055044	hsa:51602; Q53SA4; Q6PK08; Q9P036; Q9UFN3; Q9Y2X3	Ribosome biogenesis in eukaryotes		Major pathway of rRNA processing in the nucleolus and cytosol; SUMOylation of RNA binding proteins; rRNA modification in the nucleus and cytosol	4	0							NOP58	76.5	110.9	112.6	31.51	7.13	17.98	High	High	High	High	High	High	High	High	High
	Checked	Confidence	Annotated Sequence	Modifications	Qvality PEP	Qvality q-value	# Protein Groups	# Proteins	# PSMs	Master Protein Accessions	Positions in Master Proteins	Modifications in Master Proteins	Master Protein Descriptions	# Missed Cleavages	Theo. MH+ [Da]	Abundance Ratio: (OE, Sample) / (KD, Sample)	Abundance Ratio: (KD, Sample) / (WT, Control)	Abundance Ratio: (OE, Sample) / (WT, Control)	Abundance Ratio Adj. P-Value: (OE, Sample) / (KD, Sample)	Abundance Ratio Adj. P-Value: (KD, Sample) / (WT, Control)	Abundance Ratio Adj. P-Value: (OE, Sample) / (WT, Control)	Abundance Ratio Variability [%]: (OE, Sample) / (KD, Sample)	Abundance Ratio Variability [%]: (KD, Sample) / (WT, Control)	Abundance Ratio Variability [%]: (OE, Sample) / (WT, Control)	Abundances (Grouped): KD, Sample	Abundances (Grouped): OE, Sample	Abundances (Grouped): WT, Control	Abundances (Grouped) CV [%]: KD, Sample	Abundances (Grouped) CV [%]: OE, Sample	Abundances (Grouped) CV [%]: WT, Control	Abundances (Scaled): F1: Sample, KD	Abundances (Scaled): F2: Sample, KD	Abundances (Scaled): F3: Sample, KD	Abundances (Scaled): F4: Sample, KD	Abundances (Scaled): F5: Sample, OE	Abundances (Scaled): F6: Sample, OE	Abundances (Scaled): F7: Sample, OE	Abundances (Scaled): F8: Sample, OE	Abundances (Scaled): F9: Control, WT	Abundances (Scaled): F10: Control, WT	Abundances (Scaled): F11: Control, WT	Abundances (Scaled): F12: Control, WT	Abundances (Normalized): F1: Sample, KD	Abundances (Normalized): F2: Sample, KD	Abundances (Normalized): F3: Sample, KD	Abundances (Normalized): F4: Sample, KD	Abundances (Normalized): F5: Sample, OE	Abundances (Normalized): F6: Sample, OE	Abundances (Normalized): F7: Sample, OE
	TRUE	High	[K].EEPLSEEEPCTSTAIASPEK.[K]	1xCarbamidomethyl [C10]; 2xPhospho [S5(100); S17(99.5)]	0.0369619	0.00141709	1	1	6	Q9Y2X3	Q9Y2X3 [498-517]	Q9Y2X3 2xPhospho [S502(100); S514(99.5)]	Nucleolar protein 58 OS=Homo sapiens OX=9606 GN=NOP58 PE=1 SV=1	0	2363.92	12.911	0.093	1.208	0.000568632	1.2089e-12	0.984643	116.41	116.97	12.12	12.2	157.6	130.2	102.23	4.33	10.75	22.2	6.2	4.8	51.4	160.3	151.6	153.3	144.2	121	111.1	142.8	131	620482	174713	135019	1.4373e+06	4.48152e+06	4.23849e+06	4285595
TRUE	High	Master Protein	P53367	Arfaptin-1 OS=Homo sapiens OX=9606 GN=ARFIP1 PE=1 SV=2	0	9.325	8	2	19	2	373	41.7	6.7	55.76	2	transport;other biological processes	other membranes;cytosol;ER/Golgi	other molecular function	Pf06456	27236	ENSG00000164144	B4DS69; hsa:27236; P53367; Q2M2X4; Q3SYL4; Q9Y2X6				0	0							ARFIP1	103.2	89.7	107.1	12.73	103	21.39	High	High	High	Peak Found	High	High	High	High	High
	Checked	Confidence	Annotated Sequence	Modifications	Qvality PEP	Qvality q-value	# Protein Groups	# Proteins	# PSMs	Master Protein Accessions	Positions in Master Proteins	Modifications in Master Proteins	Master Protein Descriptions	# Missed Cleavages	Theo. MH+ [Da]	Abundance Ratio: (OE, Sample) / (KD, Sample)	Abundance Ratio: (KD, Sample) / (WT, Control)	Abundance Ratio: (OE, Sample) / (WT, Control)	Abundance Ratio Adj. P-Value: (OE, Sample) / (KD, Sample)	Abundance Ratio Adj. P-Value: (KD, Sample) / (WT, Control)	Abundance Ratio Adj. P-Value: (OE, Sample) / (WT, Control)	Abundance Ratio Variability [%]: (OE, Sample) / (KD, Sample)	Abundance Ratio Variability [%]: (KD, Sample) / (WT, Control)	Abundance Ratio Variability [%]: (OE, Sample) / (WT, Control)	Abundances (Grouped): KD, Sample	Abundances (Grouped): OE, Sample	Abundances (Grouped): WT, Control	Abundances (Grouped) CV [%]: KD, Sample	Abundances (Grouped) CV [%]: OE, Sample	Abundances (Grouped) CV [%]: WT, Control	Abundances (Scaled): F1: Sample, KD	Abundances (Scaled): F2: Sample, KD	Abundances (Scaled): F3: Sample, KD	Abundances (Scaled): F4: Sample, KD	Abundances (Scaled): F5: Sample, OE	Abundances (Scaled): F6: Sample, OE	Abundances (Scaled): F7: Sample, OE	Abundances (Scaled): F8: Sample, OE	Abundances (Scaled): F9: Control, WT	Abundances (Scaled): F10: Control, WT	Abundances (Scaled): F11: Control, WT	Abundances (Scaled): F12: Control, WT	Abundances (Normalized): F1: Sample, KD	Abundances (Normalized): F2: Sample, KD	Abundances (Normalized): F3: Sample, KD	Abundances (Normalized): F4: Sample, KD	Abundances (Normalized): F5: Sample, OE	Abundances (Normalized): F6: Sample, OE	Abundances (Normalized): F7: Sample, OE
	TRUE	High	[K].NSAAEIPVTSNGEVDDSREHSFNR.[D]	1xPhospho [S17(86.3)]	0.0367243	0.00141709	1	1	1	P53367	P53367 [8-31]	P53367 1xPhospho [S24(86.3)]	Arfaptin-1 OS=Homo sapiens OX=9606 GN=ARFIP1 PE=1 SV=2	1	2711.17	1.958	0.128	0.283		0.0122706	0.490554	81.28	89.72	73.89	29.5	70.3	200.3	68.62	52.32	68.48	57.7	11	19.1	31.2	47	72	18.2	83	98.2	156.9	175.1	430.8	119471	22746	39534.3	64520.8	97252.8	149004	37755
TRUE	High	Master Protein	Q9Y4U1	Cyanocobalamin reductase / alkylcobalamin dealkylase OS=Homo sapiens OX=9606 GN=MMACHC PE=1 SV=3	0	16.017	13	2	25	2	282	31.7	7.81	76.93	2	other metabolic processes	cytosol;other cell component	other molecular function	Pf16690	25974	ENSG00000132763	hsa:25974; Q5T157; Q9BRQ7; Q9Y4U1	Vitamin digestion and absorption		Cobalamin (Cbl) metabolism; Defective MMADHC causes MMAHCD; Defective MMACHC causes MAHCC	4	0							MMACHC	106.3	92.1	101.6	39.38	8.63	10.31	High	High	High	High	High	High	Peak Found	High	High
	Checked	Confidence	Annotated Sequence	Modifications	Qvality PEP	Qvality q-value	# Protein Groups	# Proteins	# PSMs	Master Protein Accessions	Positions in Master Proteins	Modifications in Master Proteins	Master Protein Descriptions	# Missed Cleavages	Theo. MH+ [Da]	Abundance Ratio: (OE, Sample) / (KD, Sample)	Abundance Ratio: (KD, Sample) / (WT, Control)	Abundance Ratio: (OE, Sample) / (WT, Control)	Abundance Ratio Adj. P-Value: (OE, Sample) / (KD, Sample)	Abundance Ratio Adj. P-Value: (KD, Sample) / (WT, Control)	Abundance Ratio Adj. P-Value: (OE, Sample) / (WT, Control)	Abundance Ratio Variability [%]: (OE, Sample) / (KD, Sample)	Abundance Ratio Variability [%]: (KD, Sample) / (WT, Control)	Abundance Ratio Variability [%]: (OE, Sample) / (WT, Control)	Abundances (Grouped): KD, Sample	Abundances (Grouped): OE, Sample	Abundances (Grouped): WT, Control	Abundances (Grouped) CV [%]: KD, Sample	Abundances (Grouped) CV [%]: OE, Sample	Abundances (Grouped) CV [%]: WT, Control	Abundances (Scaled): F1: Sample, KD	Abundances (Scaled): F2: Sample, KD	Abundances (Scaled): F3: Sample, KD	Abundances (Scaled): F4: Sample, KD	Abundances (Scaled): F5: Sample, OE	Abundances (Scaled): F6: Sample, OE	Abundances (Scaled): F7: Sample, OE	Abundances (Scaled): F8: Sample, OE	Abundances (Scaled): F9: Control, WT	Abundances (Scaled): F10: Control, WT	Abundances (Scaled): F11: Control, WT	Abundances (Scaled): F12: Control, WT	Abundances (Normalized): F1: Sample, KD	Abundances (Normalized): F2: Sample, KD	Abundances (Normalized): F3: Sample, KD	Abundances (Normalized): F4: Sample, KD	Abundances (Normalized): F5: Sample, OE	Abundances (Normalized): F6: Sample, OE	Abundances (Normalized): F7: Sample, OE
	TRUE	High	[R].VSPPASPGP.[-]	2xPhospho [S2(100); S6(100)]	0.0608384	0.00240534	1	1	7	Q9Y4U1	Q9Y4U1 [274-282]	Q9Y4U1 2xPhospho [S275(100); S279(100)]	Cyanocobalamin reductase / alkylcobalamin dealkylase OS=Homo sapiens OX=9606 GN=MMACHC PE=1 SV=3	0	968.353	8.209	0.209	1.748	0.000576971	7.67886e-05	0.201674	45.65	68.71	35.58	22.2	182.4	95.4	62.77	21.79	41.02	4	22.5	18.2	33.9	152	220.9	181.6	135.3	174.1	89.9	84.1	83.5	29356.7	164000	132132	246394	1.10545e+06	1.60714e+06	1.32095e+06
TRUE	High	Master Protein	O43719	HIV Tat-specific factor 1 OS=Homo sapiens OX=9606 GN=HTATSF1 PE=1 SV=1	0	88.866	21	15	107	15	755	85.8	4.4	320.26	15	cell organization and biogenesis;RNA metabolism OR transcription;other metabolic processes;other biological processes	nucleus		Pf00076	27336	ENSG00000102241	D3DWG9; hsa:27336; O43719; Q59G06; Q99730				0	0	0.066	1.819	0.122	35.17	32.01	37.15	HTATSF1	70.3	126.3	103.4	7.63	14.3	21.91	High	High	High	High	High	High	High	High	High
	Checked	Confidence	Annotated Sequence	Modifications	Qvality PEP	Qvality q-value	# Protein Groups	# Proteins	# PSMs	Master Protein Accessions	Positions in Master Proteins	Modifications in Master Proteins	Master Protein Descriptions	# Missed Cleavages	Theo. MH+ [Da]	Abundance Ratio: (OE, Sample) / (KD, Sample)	Abundance Ratio: (KD, Sample) / (WT, Control)	Abundance Ratio: (OE, Sample) / (WT, Control)	Abundance Ratio Adj. P-Value: (OE, Sample) / (KD, Sample)	Abundance Ratio Adj. P-Value: (KD, Sample) / (WT, Control)	Abundance Ratio Adj. P-Value: (OE, Sample) / (WT, Control)	Abundance Ratio Variability [%]: (OE, Sample) / (KD, Sample)	Abundance Ratio Variability [%]: (KD, Sample) / (WT, Control)	Abundance Ratio Variability [%]: (OE, Sample) / (WT, Control)	Abundances (Grouped): KD, Sample	Abundances (Grouped): OE, Sample	Abundances (Grouped): WT, Control	Abundances (Grouped) CV [%]: KD, Sample	Abundances (Grouped) CV [%]: OE, Sample	Abundances (Grouped) CV [%]: WT, Control	Abundances (Scaled): F1: Sample, KD	Abundances (Scaled): F2: Sample, KD	Abundances (Scaled): F3: Sample, KD	Abundances (Scaled): F4: Sample, KD	Abundances (Scaled): F5: Sample, OE	Abundances (Scaled): F6: Sample, OE	Abundances (Scaled): F7: Sample, OE	Abundances (Scaled): F8: Sample, OE	Abundances (Scaled): F9: Control, WT	Abundances (Scaled): F10: Control, WT	Abundances (Scaled): F11: Control, WT	Abundances (Scaled): F12: Control, WT	Abundances (Normalized): F1: Sample, KD	Abundances (Normalized): F2: Sample, KD	Abundances (Normalized): F3: Sample, KD	Abundances (Normalized): F4: Sample, KD	Abundances (Normalized): F5: Sample, OE	Abundances (Normalized): F6: Sample, OE	Abundances (Normalized): F7: Sample, OE
	TRUE	High	[K].VLDEEGSEREFDEDSDEKEEEEDTYEK.[V]	2xPhospho [S7(100); S15(100)]	0.000119084	0.000173317	1	1	7	O43719	O43719 [610-636]	O43719 2xPhospho [S616(100); S624(100)]	HIV Tat-specific factor 1 OS=Homo sapiens OX=9606 GN=HTATSF1 PE=1 SV=1	2	3440.26	100	0.017	2.238	8.2e-16	4.1125e-16	0.199269	37.64	77.17	75.3	1.6	208.7	89.8	29.08	13.5	63.79	1.8	1.1	1.3	2.1	215.4	191	228.2	167.1	147.9	51.5	36.9	155.8	132677	77984.8	96252.6	150940	1.57959e+07	1.40053e+07	16734432
	TRUE	High	[R].EFDEDSDEKEEEEDTYEK.[V]	1xPhospho [S6(100)]	0.000129826	0.000173317	1	1	4	O43719	O43719 [619-636]	O43719 1xPhospho [S624(100)]	HIV Tat-specific factor 1 OS=Homo sapiens OX=9606 GN=HTATSF1 PE=1 SV=1	1	2345.83	8.797	0.108	0.907	6.43962e-06	5.23643e-08	0.99103	63.42	72.02	40.35	15.7	138.2	146.1	75.76	32.19	31.11	6.7	14.5	15.7	40.5	154.2	114.4	181.6	84.1	205	159.9	100.3	123.1	37417.8	81654.8	87983.6	227278	865744	642187	1.01997e+06
	TRUE	High	[K].TEDGGEFEEGASENNAKESSPEKEAEEGCPEK.[E]	1xCarbamidomethyl [C29]; 2xPhospho [S19(100); S20(100)]	0.0218466	0.000750814	1	1	2	O43719	O43719 [434-465]	O43719 2xPhospho [S452(100); S453(100)]	HIV Tat-specific factor 1 OS=Homo sapiens OX=9606 GN=HTATSF1 PE=1 SV=1	2	3630.36	7.483	0.197	1.393	3.9798e-05	0.00910874	0.239836	50.08	62.97	69.58	20.9	166.8	112.3	42.11	18.2	54.11	12.7	26.4	16.4	33.1	193.9	156.6	124.6	175.5	167.8	49.7	74.2	169.2	53070.2	109935	68134.9	138108	808036	652631	519095
TRUE	High	Master Protein	P41440	Reduced folate transporter OS=Homo sapiens OX=9606 GN=SLC19A1 PE=1 SV=3	0	11.63	5	1	12	1	591	64.8	8.95	30.64	1	other metabolic processes;transport;other biological processes	plasma membrane;other membranes	transporter activity;other molecular function	Pf01770	6573	ENSG00000173638	B2R7U8; B7Z8C3; E9PFY4; hsa:6573; O00553; O60227; P41440; Q13026; Q9BTX8	Antifolate resistance; Vitamin digestion and absorption	Folate metabolism; Ethanol effects on histone modifications	Metabolism of folate and pterines	5	0							SLC19A1	39.8	139.7	120.4	31.59	63.79	16.5	High	Peak Found	High	Peak Found	High	High	High	High	Peak Found
	Checked	Confidence	Annotated Sequence	Modifications	Qvality PEP	Qvality q-value	# Protein Groups	# Proteins	# PSMs	Master Protein Accessions	Positions in Master Proteins	Modifications in Master Proteins	Master Protein Descriptions	# Missed Cleavages	Theo. MH+ [Da]	Abundance Ratio: (OE, Sample) / (KD, Sample)	Abundance Ratio: (KD, Sample) / (WT, Control)	Abundance Ratio: (OE, Sample) / (WT, Control)	Abundance Ratio Adj. P-Value: (OE, Sample) / (KD, Sample)	Abundance Ratio Adj. P-Value: (KD, Sample) / (WT, Control)	Abundance Ratio Adj. P-Value: (OE, Sample) / (WT, Control)	Abundance Ratio Variability [%]: (OE, Sample) / (KD, Sample)	Abundance Ratio Variability [%]: (KD, Sample) / (WT, Control)	Abundance Ratio Variability [%]: (OE, Sample) / (WT, Control)	Abundances (Grouped): KD, Sample	Abundances (Grouped): OE, Sample	Abundances (Grouped): WT, Control	Abundances (Grouped) CV [%]: KD, Sample	Abundances (Grouped) CV [%]: OE, Sample	Abundances (Grouped) CV [%]: WT, Control	Abundances (Scaled): F1: Sample, KD	Abundances (Scaled): F2: Sample, KD	Abundances (Scaled): F3: Sample, KD	Abundances (Scaled): F4: Sample, KD	Abundances (Scaled): F5: Sample, OE	Abundances (Scaled): F6: Sample, OE	Abundances (Scaled): F7: Sample, OE	Abundances (Scaled): F8: Sample, OE	Abundances (Scaled): F9: Control, WT	Abundances (Scaled): F10: Control, WT	Abundances (Scaled): F11: Control, WT	Abundances (Scaled): F12: Control, WT	Abundances (Normalized): F1: Sample, KD	Abundances (Normalized): F2: Sample, KD	Abundances (Normalized): F3: Sample, KD	Abundances (Normalized): F4: Sample, KD	Abundances (Normalized): F5: Sample, OE	Abundances (Normalized): F6: Sample, OE	Abundances (Normalized): F7: Sample, OE
	TRUE	High	[K].GLGGLQPAQSPPLSPEDSLGAVGPASLEQR.[Q]	2xPhospho [S10(99.9); S18(80.5)]	0.000112173	0.000173317	1	1	10	P41440	P41440 [490-519]	P41440 2xPhospho [S499(99.9); S507(80.5)]	Reduced folate transporter OS=Homo sapiens OX=9606 GN=SLC19A1 PE=1 SV=3	0	3088.44	3.362	0.331	1.112	0.0608359	0.00060017	0.981087	33.75	38.59	24.26	39.8	139.7	120.4	31.59	63.79	16.5	58.2	25.5	44.3	41.7	165.6	144.6	5.9	157.5	134	126.3	123.4	173	665243	291508	507024	477186	1.89383e+06	1.65371e+06	66961.3
TRUE	High	Master Protein	Q96MW1	Coiled-coil domain-containing protein 43 OS=Homo sapiens OX=9606 GN=CCDC43 PE=1 SV=2	0	36.688	16	2	25	2	224	25.2	4.92	80.85	2		cytosol			124808	ENSG00000180329	C9JVK9; hsa:124808; Q96MW1				0	0							CCDC43	109.8	91.6	98.5	15.46	8.47	21.03	High	High	High	High	High	High	High	High	High
	Checked	Confidence	Annotated Sequence	Modifications	Qvality PEP	Qvality q-value	# Protein Groups	# Proteins	# PSMs	Master Protein Accessions	Positions in Master Proteins	Modifications in Master Proteins	Master Protein Descriptions	# Missed Cleavages	Theo. MH+ [Da]	Abundance Ratio: (OE, Sample) / (KD, Sample)	Abundance Ratio: (KD, Sample) / (WT, Control)	Abundance Ratio: (OE, Sample) / (WT, Control)	Abundance Ratio Adj. P-Value: (OE, Sample) / (KD, Sample)	Abundance Ratio Adj. P-Value: (KD, Sample) / (WT, Control)	Abundance Ratio Adj. P-Value: (OE, Sample) / (WT, Control)	Abundance Ratio Variability [%]: (OE, Sample) / (KD, Sample)	Abundance Ratio Variability [%]: (KD, Sample) / (WT, Control)	Abundance Ratio Variability [%]: (OE, Sample) / (WT, Control)	Abundances (Grouped): KD, Sample	Abundances (Grouped): OE, Sample	Abundances (Grouped): WT, Control	Abundances (Grouped) CV [%]: KD, Sample	Abundances (Grouped) CV [%]: OE, Sample	Abundances (Grouped) CV [%]: WT, Control	Abundances (Scaled): F1: Sample, KD	Abundances (Scaled): F2: Sample, KD	Abundances (Scaled): F3: Sample, KD	Abundances (Scaled): F4: Sample, KD	Abundances (Scaled): F5: Sample, OE	Abundances (Scaled): F6: Sample, OE	Abundances (Scaled): F7: Sample, OE	Abundances (Scaled): F8: Sample, OE	Abundances (Scaled): F9: Control, WT	Abundances (Scaled): F10: Control, WT	Abundances (Scaled): F11: Control, WT	Abundances (Scaled): F12: Control, WT	Abundances (Normalized): F1: Sample, KD	Abundances (Normalized): F2: Sample, KD	Abundances (Normalized): F3: Sample, KD	Abundances (Normalized): F4: Sample, KD	Abundances (Normalized): F5: Sample, OE	Abundances (Normalized): F6: Sample, OE	Abundances (Normalized): F7: Sample, OE
	TRUE	High	[R].KAALLAQYADVTDEEDEADEKDDSGATTMNIGSDK.[L]	1xPhospho [T12(99.7)]	5.47363e-05	0.000173317	1	1	2	Q96MW1	Q96MW1 [128-162]	Q96MW1 1xPhospho [T139(99.7)]	Coiled-coil domain-containing protein 43 OS=Homo sapiens OX=9606 GN=CCDC43 PE=1 SV=2	2	3796.63	1.322	0.254	0.324	0.753746	1.44553e-05	0.196579	133.26	119.58	180.39	46.1	58.8	195.1	100.46	106.54	27.36	5.6	130.4	14.1	90.4	178.2	166.7	12.4	1.8	100.3	196.8	165.6	137.6	74927.2	1.73518e+06	187360	1.20221e+06	2.37084e+06	2.2181e+06	165228
TRUE	High	Master Protein	Q14676	Mediator of DNA damage checkpoint protein 1 OS=Homo sapiens OX=9606 GN=MDC1 PE=1 SV=3	0	113.547	18	16	134	16	2089	226.5	5.47	416.55	16	cell cycle OR cell proliferation;DNA metabolism;other metabolic processes;stress response;signal transduction	nucleus;other cell component	other molecular function	Pf00498, Pf16770	9656	ENSG00000137337; ENSG00000206481; ENSG00000224587; ENSG00000225589; ENSG00000228575; ENSG00000231135; ENSG00000234012; ENSG00000237095	A2AB04; A2BF04; A2RRA8; A7YY86; B0S8A2; hsa:9656; Q0EFC2; Q14676; Q2L6H7; Q2TAZ4; Q5JP55; Q5JP56; Q5ST83; Q68CQ3; Q86Z06; Q96QC2		ATM signaling in development and disease ; SMC1/SMC3 role in DNA damage - Cornelia de Lange Syndrome; NIPBL role in DNA damage - Cornelia de Lange syndrome	Processing of DNA double-strand break ends; SUMOylation of DNA damage response and repair proteins; Recruitment and ATM-mediated phosphorylation of repair and signaling proteins at DNA double strand breaks; TP53 Regulates Transcription of DNA Repair Genes; G2/M DNA damage checkpoint; Nonhomologous End-Joining (NHEJ)	9	0							MDC1	9.2	229.1	61.7	29.29	14.66	65.57	High	High	High	High	High	High	High	High	High
	Checked	Confidence	Annotated Sequence	Modifications	Qvality PEP	Qvality q-value	# Protein Groups	# Proteins	# PSMs	Master Protein Accessions	Positions in Master Proteins	Modifications in Master Proteins	Master Protein Descriptions	# Missed Cleavages	Theo. MH+ [Da]	Abundance Ratio: (OE, Sample) / (KD, Sample)	Abundance Ratio: (KD, Sample) / (WT, Control)	Abundance Ratio: (OE, Sample) / (WT, Control)	Abundance Ratio Adj. P-Value: (OE, Sample) / (KD, Sample)	Abundance Ratio Adj. P-Value: (KD, Sample) / (WT, Control)	Abundance Ratio Adj. P-Value: (OE, Sample) / (WT, Control)	Abundance Ratio Variability [%]: (OE, Sample) / (KD, Sample)	Abundance Ratio Variability [%]: (KD, Sample) / (WT, Control)	Abundance Ratio Variability [%]: (OE, Sample) / (WT, Control)	Abundances (Grouped): KD, Sample	Abundances (Grouped): OE, Sample	Abundances (Grouped): WT, Control	Abundances (Grouped) CV [%]: KD, Sample	Abundances (Grouped) CV [%]: OE, Sample	Abundances (Grouped) CV [%]: WT, Control	Abundances (Scaled): F1: Sample, KD	Abundances (Scaled): F2: Sample, KD	Abundances (Scaled): F3: Sample, KD	Abundances (Scaled): F4: Sample, KD	Abundances (Scaled): F5: Sample, OE	Abundances (Scaled): F6: Sample, OE	Abundances (Scaled): F7: Sample, OE	Abundances (Scaled): F8: Sample, OE	Abundances (Scaled): F9: Control, WT	Abundances (Scaled): F10: Control, WT	Abundances (Scaled): F11: Control, WT	Abundances (Scaled): F12: Control, WT	Abundances (Normalized): F1: Sample, KD	Abundances (Normalized): F2: Sample, KD	Abundances (Normalized): F3: Sample, KD	Abundances (Normalized): F4: Sample, KD	Abundances (Normalized): F5: Sample, OE	Abundances (Normalized): F6: Sample, OE	Abundances (Normalized): F7: Sample, OE
	TRUE	High	[K].SQASMVINSDTDDEEEVSAALTLAHLK.[E]	1xOxidation [M5]; 2xPhospho [S9(99); T11(95.6)]	0.000146318	0.000173317	1	1	10	Q14676	Q14676 [394-420]	Q14676 2xPhospho [S402(99); T404(95.6)]	Mediator of DNA damage checkpoint protein 1 OS=Homo sapiens OX=9606 GN=MDC1 PE=1 SV=3	0	3050.29	22.107	0.379	8.038	2.23098e-05	0.00218829	2.55779e-06	40.7	74.86	78.17	11.6	256.5	31.9	37.24	20.95	116.87	17.1	11.6	7.5	9	185.6	191.4	267.2	276.2	21.7	15.6	36.5	160.4	870715	592803	384027	457192	9.4476e+06	9.74021e+06	13599354
	TRUE	High	[R].SQTTTERDSDTDVEEEELPVENR.[E]	2xPhospho [T11(91.1); S/T]	8.55115e-07	0.000173317	1	1	18	Q14676	Q14676 [445-467]	Q14676 2xPhospho [T455(91.1); S/T]	Mediator of DNA damage checkpoint protein 1 OS=Homo sapiens OX=9606 GN=MDC1 PE=1 SV=3	1	2839.12	47.61	0.048	2.889	5.53756e-07	4.1125e-16	0.0255877	31.48	80.96	82.04	4.6	221.4	74.1	41.59	11.08	69.75	4.8	1.9	4.1	6.1	179.7	208.5	235.6	217.4	150.4	41.8	28.4	121.4	255174	101654	217928	325530	9.64694e+06	1.11906e+07	12645095
	TRUE	High	[R].AQPFGFIDSDTDAEEERIPATPVVIPMK.[K]	2xPhospho [S9(99.6); T11(99.9)]	0.00900204	0.000333495	1	1	5	Q14676	Q14676 [321-348]	Q14676 2xPhospho [S329(99.6); T331(99.9)]	Mediator of DNA damage checkpoint protein 1 OS=Homo sapiens OX=9606 GN=MDC1 PE=1 SV=3	1	3233.45	39.488	0.22	8.413	4.45198e-06	0.000126151	6.86528e-06	44.76	71.44	38.89	6.6	262.2	31.2	50.82	16.39	49.98	12.7	6.4	3.8	6.7	231.5	216.2	288.7	303.6	30.3	14.7	31.1	54.3	305348	153069	91356.2	162651	5.57948e+06	5.21253e+06	6958084
	TRUE	High	[R].AQPFGFIDSDTDAEEERIPATPVVIPMK.[K]	1xOxidation [M27]; 2xPhospho [T21(96.9); S/T]	0.0553246	0.00203026	1	1	1	Q14676	Q14676 [321-348]	Q14676 2xPhospho [T341(96.9); S/T]	Mediator of DNA damage checkpoint protein 1 OS=Homo sapiens OX=9606 GN=MDC1 PE=1 SV=3	1	3249.45	23.983	0.122	2.934	5.5621e-05	7.29818e-11	0.026925	51.29	85.42	45.2	9.4	213.7	76.9	62.63	15.47	53.9	7.1	12.4	1.7	13.6	201	188.9	224.8	266.2	95.6	61.1	21.4	106.3	307995	540537	74863	591348	8.77029e+06	8.24457e+06	9808505
TRUE	High	Master Protein	Q96T23	Remodeling and spacing factor 1 OS=Homo sapiens OX=9606 GN=RSF1 PE=1 SV=2	0	64.759	11	12	96	12	1441	163.7	5.01	290.8	12	cell organization and biogenesis;RNA metabolism OR transcription;other metabolic processes;other biological processes	nucleus	other molecular function	Pf00628, Pf15612	51773	ENSG00000048649	hsa:51773; Q86X86; Q96T23; Q9H3L8; Q9NVZ8; Q9NYU0			Deposition of new CENPA-containing nucleosomes at the centromere	1	0							RSF1	108.1	84.7	107.1	11.07	4.6	15.53	High	High	High	High	High	High	High	High	High
	Checked	Confidence	Annotated Sequence	Modifications	Qvality PEP	Qvality q-value	# Protein Groups	# Proteins	# PSMs	Master Protein Accessions	Positions in Master Proteins	Modifications in Master Proteins	Master Protein Descriptions	# Missed Cleavages	Theo. MH+ [Da]	Abundance Ratio: (OE, Sample) / (KD, Sample)	Abundance Ratio: (KD, Sample) / (WT, Control)	Abundance Ratio: (OE, Sample) / (WT, Control)	Abundance Ratio Adj. P-Value: (OE, Sample) / (KD, Sample)	Abundance Ratio Adj. P-Value: (KD, Sample) / (WT, Control)	Abundance Ratio Adj. P-Value: (OE, Sample) / (WT, Control)	Abundance Ratio Variability [%]: (OE, Sample) / (KD, Sample)	Abundance Ratio Variability [%]: (KD, Sample) / (WT, Control)	Abundance Ratio Variability [%]: (OE, Sample) / (WT, Control)	Abundances (Grouped): KD, Sample	Abundances (Grouped): OE, Sample	Abundances (Grouped): WT, Control	Abundances (Grouped) CV [%]: KD, Sample	Abundances (Grouped) CV [%]: OE, Sample	Abundances (Grouped) CV [%]: WT, Control	Abundances (Scaled): F1: Sample, KD	Abundances (Scaled): F2: Sample, KD	Abundances (Scaled): F3: Sample, KD	Abundances (Scaled): F4: Sample, KD	Abundances (Scaled): F5: Sample, OE	Abundances (Scaled): F6: Sample, OE	Abundances (Scaled): F7: Sample, OE	Abundances (Scaled): F8: Sample, OE	Abundances (Scaled): F9: Control, WT	Abundances (Scaled): F10: Control, WT	Abundances (Scaled): F11: Control, WT	Abundances (Scaled): F12: Control, WT	Abundances (Normalized): F1: Sample, KD	Abundances (Normalized): F2: Sample, KD	Abundances (Normalized): F3: Sample, KD	Abundances (Normalized): F4: Sample, KD	Abundances (Normalized): F5: Sample, OE	Abundances (Normalized): F6: Sample, OE	Abundances (Normalized): F7: Sample, OE
	TRUE	High	[K].VGSPLDYSLVDLPSTNGQSPGK.[A]	2xPhospho [S3(100); S19(85.9)]	0.00269952	0.000173317	1	1	6	Q96T23	Q96T23 [1357-1378]	Q96T23 2xPhospho [S1359(100); S1375(85.9)]	Remodeling and spacing factor 1 OS=Homo sapiens OX=9606 GN=RSF1 PE=1 SV=2	0	2391.05	5.489	0.296	1.594	0.011746	0.00185845	0.493787	34.7	42.83	21.13	30.4	166.8	102.8	68.56	10.08	19.49	31.2	2.4	29	48.6	165	144.5	165.1	185.2	90.9	90.4	113.9	134	358906	27704.1	334114	559250	1.89986e+06	1.6636e+06	1.90159e+06
	TRUE	High	[R].LHRIETDEEESCDNAHGDANQPAR.[D]	1xCarbamidomethyl [C12]; 2xPhospho [T6(100); S11(100)]	0.0399321	0.00153195	1	1	2	Q96T23	Q96T23 [1300-1323]	Q96T23 2xPhospho [T1305(100); S1310(100)]	Remodeling and spacing factor 1 OS=Homo sapiens OX=9606 GN=RSF1 PE=1 SV=2	1	2924.13	5.133	0.199	1.042	0.000352117	0.00274362	0.784782	75.78	83.14	70.72	27.4	137.6	135	64.93	25.98	64.11	33.9	17.4	11.2	53	109.3	92.6	167.7	135.7	163.6	60.7	87.3	267.8	123772	63489.6	40780.6	193658	399090	338039	612400
	TRUE	High	[K].DAQRLSPIPEEVPK.[S]	1xPhospho [S6(100)]	0.164766	0.00966523	1	1	3	Q96T23	Q96T23 [599-612]	Q96T23 1xPhospho [S604(100)]	Remodeling and spacing factor 1 OS=Homo sapiens OX=9606 GN=RSF1 PE=1 SV=2	1	1658.81	4.57	0.096	0.461	0.00152544	4.66929e-09	0.753708	87.62	111.49	113.02	18	82.4	199.6	59.9	77	79.32	26.3	11	6.2	26.8	175.3	65.7	14.9	92.2	183.3	194.1	12.5	391.5	185499	77688.7	43972.8	189095	1.2352e+06	463302	104962
TRUE	High	Master Protein	Q8N163	Cell cycle and apoptosis regulator protein 2 OS=Homo sapiens OX=9606 GN=CCAR2 PE=1 SV=2	0	54.007	3	2	48	2	923	102.8	5.22	130.19	2	cell-cell signaling;cell cycle OR cell proliferation;cell organization and biogenesis;RNA metabolism OR transcription;other metabolic processes;stress response;signal transduction;other biological processes	cytoskeleton;mitochondrion;nucleus;other cell component	enzyme regulator activity;other molecular function	Pf14443, Pf14444, Pf19256, Pf19257	57805	ENSG00000158941	A6NL03; B2RB79; D3DSR6; hsa:57805; Q6P0Q9; Q8N163; Q8N3G7; Q8N8M1; Q8TF34; Q9H9Q9; Q9HD12; Q9NT55			Regulation of HSF1-mediated heat shock response	1	0							CCAR2	51.3	192.2	56.6	25.8	15.9	29.71	High	High	High	High	High	High	High	High	High
	Checked	Confidence	Annotated Sequence	Modifications	Qvality PEP	Qvality q-value	# Protein Groups	# Proteins	# PSMs	Master Protein Accessions	Positions in Master Proteins	Modifications in Master Proteins	Master Protein Descriptions	# Missed Cleavages	Theo. MH+ [Da]	Abundance Ratio: (OE, Sample) / (KD, Sample)	Abundance Ratio: (KD, Sample) / (WT, Control)	Abundance Ratio: (OE, Sample) / (WT, Control)	Abundance Ratio Adj. P-Value: (OE, Sample) / (KD, Sample)	Abundance Ratio Adj. P-Value: (KD, Sample) / (WT, Control)	Abundance Ratio Adj. P-Value: (OE, Sample) / (WT, Control)	Abundance Ratio Variability [%]: (OE, Sample) / (KD, Sample)	Abundance Ratio Variability [%]: (KD, Sample) / (WT, Control)	Abundance Ratio Variability [%]: (OE, Sample) / (WT, Control)	Abundances (Grouped): KD, Sample	Abundances (Grouped): OE, Sample	Abundances (Grouped): WT, Control	Abundances (Grouped) CV [%]: KD, Sample	Abundances (Grouped) CV [%]: OE, Sample	Abundances (Grouped) CV [%]: WT, Control	Abundances (Scaled): F1: Sample, KD	Abundances (Scaled): F2: Sample, KD	Abundances (Scaled): F3: Sample, KD	Abundances (Scaled): F4: Sample, KD	Abundances (Scaled): F5: Sample, OE	Abundances (Scaled): F6: Sample, OE	Abundances (Scaled): F7: Sample, OE	Abundances (Scaled): F8: Sample, OE	Abundances (Scaled): F9: Control, WT	Abundances (Scaled): F10: Control, WT	Abundances (Scaled): F11: Control, WT	Abundances (Scaled): F12: Control, WT	Abundances (Normalized): F1: Sample, KD	Abundances (Normalized): F2: Sample, KD	Abundances (Normalized): F3: Sample, KD	Abundances (Normalized): F4: Sample, KD	Abundances (Normalized): F5: Sample, OE	Abundances (Normalized): F6: Sample, OE	Abundances (Normalized): F7: Sample, OE
	TRUE	High	[K].LEDSEVRSVASNQSEMEFSSLQDMPK.[E]	2xPhospho [S8(98.8); S11(99.4)]	7.28357e-05	0.000173317	1	1	7	Q8N163	Q8N163 [668-693]	Q8N163 2xPhospho [S675(98.8); S678(99.4)]	Cell cycle and apoptosis regulator protein 2 OS=Homo sapiens OX=9606 GN=CCAR2 PE=1 SV=2	1	3103.27	18.43	0.08	1.617	2.54291e-05	8.05466e-12	0.505471	26.91	49.77	36.1	9.6	180.4	109.9	38.97	3.67	38.57	12.6	8.6	4.3	10.5	179.1	168	177.4	183.5	119.5	66.5	98.7	171.3	170306	116819	58724.1	142890	2.42891e+06	2.27878e+06	2.4053e+06
	TRUE	High	[K].LEDSEVRSVASNQSEMEFSSLQDMPK.[E]	3xPhospho [S4(80.5); S11(94.8); S14(100)]	0.00302161	0.000173317	1	1	6	Q8N163	Q8N163 [668-693]	Q8N163 3xPhospho [S671(80.5); S678(94.8); S681(100)]	Cell cycle and apoptosis regulator protein 2 OS=Homo sapiens OX=9606 GN=CCAR2 PE=1 SV=2	1	3183.23	100	0.134	15.03	8.2e-16	1.52885e-12	2.30916e-10	89.35	130.65	129.25	2.3	280	17.7	83.89	16.25	111.97	6.5	3.2	1.6	0.8	209.3	261	278.7	312.7	40	7.2	1	77.9	325192	159565	78341.4	40068.3	1.04543e+07	1.3036e+07	13918051
	TRUE	High	[R].SVASNQSEMEFSSLQDMPK.[E]	2xPhospho [S4(99.8); S7(99.8)]	0.000100861	0.000173317	1	1	5	Q8N163	Q8N163 [675-693]	Q8N163 2xPhospho [S678(99.8); S681(99.8)]	Cell cycle and apoptosis regulator protein 2 OS=Homo sapiens OX=9606 GN=CCAR2 PE=1 SV=2	0	2274.87	14.12	0.333	6.698	0.000156285	0.00158405	0.0001065	14.23	128.2	168.68	17.7	247.1	35.3	33.27	11.9	93.48	16.7	16.7	7.2	17.1	192.9	236.1	231.2	258.7	98.6	10.1	11.3	103.5	176466	177119	76510.5	180442	2.0395e+06	2.49638e+06	2.4448e+06
	TRUE	High	[K].LEDSEVRSVASNQSEMEFSSLQDMPK.[E]	1xOxidation [M]; 3xPhospho [S8(99.6); S11(100); S14(100)]	0.00647048	0.000333495	1	1	5	Q8N163	Q8N163 [668-693]	Q8N163 3xPhospho [S675(99.6); S678(100); S681(100)]	Cell cycle and apoptosis regulator protein 2 OS=Homo sapiens OX=9606 GN=CCAR2 PE=1 SV=2	1	3199.23	100	0.119	29.55	8.2e-16	7.34777e-10	1.24141e-15	35.7	127.45	144.88	1.8	289.2	9	55.09	12.21	113.93	1.9	1.8	2.7	0.4	230.1	286	292.6	308.5	22.1	1.8	3.7	48.4	91342.4	89656.9	132183	21125	1.13624e+07	1.41209e+07	1.44452e+07
TRUE	High	Master Protein	Q9NZ63	Telomere length and silencing protein 1 homolog OS=Homo sapiens OX=9606 GN=C9orf78 PE=1 SV=1	0	42.506	12	4	80	4	289	33.7	6.74	334.44	4	RNA metabolism OR transcription;other metabolic processes	cytosol;nucleus		Pf07052	51759	ENSG00000136819	B3KPX8; hsa:51759; Q8WVU6; Q9NT39; Q9NZ63				0	0							C9orf78	106.3	96.5	97.2	26.35	5.68	42.39	High	High	High	Peak Found	High	High	High	High	High
	Checked	Confidence	Annotated Sequence	Modifications	Qvality PEP	Qvality q-value	# Protein Groups	# Proteins	# PSMs	Master Protein Accessions	Positions in Master Proteins	Modifications in Master Proteins	Master Protein Descriptions	# Missed Cleavages	Theo. MH+ [Da]	Abundance Ratio: (OE, Sample) / (KD, Sample)	Abundance Ratio: (KD, Sample) / (WT, Control)	Abundance Ratio: (OE, Sample) / (WT, Control)	Abundance Ratio Adj. P-Value: (OE, Sample) / (KD, Sample)	Abundance Ratio Adj. P-Value: (KD, Sample) / (WT, Control)	Abundance Ratio Adj. P-Value: (OE, Sample) / (WT, Control)	Abundance Ratio Variability [%]: (OE, Sample) / (KD, Sample)	Abundance Ratio Variability [%]: (KD, Sample) / (WT, Control)	Abundance Ratio Variability [%]: (OE, Sample) / (WT, Control)	Abundances (Grouped): KD, Sample	Abundances (Grouped): OE, Sample	Abundances (Grouped): WT, Control	Abundances (Grouped) CV [%]: KD, Sample	Abundances (Grouped) CV [%]: OE, Sample	Abundances (Grouped) CV [%]: WT, Control	Abundances (Scaled): F1: Sample, KD	Abundances (Scaled): F2: Sample, KD	Abundances (Scaled): F3: Sample, KD	Abundances (Scaled): F4: Sample, KD	Abundances (Scaled): F5: Sample, OE	Abundances (Scaled): F6: Sample, OE	Abundances (Scaled): F7: Sample, OE	Abundances (Scaled): F8: Sample, OE	Abundances (Scaled): F9: Control, WT	Abundances (Scaled): F10: Control, WT	Abundances (Scaled): F11: Control, WT	Abundances (Scaled): F12: Control, WT	Abundances (Normalized): F1: Sample, KD	Abundances (Normalized): F2: Sample, KD	Abundances (Normalized): F3: Sample, KD	Abundances (Normalized): F4: Sample, KD	Abundances (Normalized): F5: Sample, OE	Abundances (Normalized): F6: Sample, OE	Abundances (Normalized): F7: Sample, OE
	TRUE	High	[R].RGDSESEEDEQDSEEVR.[L]	2xPhospho [S4(100); S6(100)]	9.51941e-09	0.000173317	1	1	9	Q9NZ63	Q9NZ63 [12-28]	Q9NZ63 2xPhospho [S15(100); S17(100)]	Telomere length and silencing protein 1 homolog OS=Homo sapiens OX=9606 GN=C9orf78 PE=1 SV=1	1	2155.73	39.919	0.28	9.88	7.64115e-06	0.00413851	3.27364e-06	28.01	108.39	91.95	6.3	268.2	25.5	34.66	15.61	120.31	10.3	6.1	6	5	199.9	239.6	287.7	273	30	19.6	3.6	119.2	306757	179607	176406	149630	5.92372e+06	7.10076e+06	8.5256e+06
	TRUE	High	[R].RRGDSESEEDEQDSEEVR.[L]	2xPhospho [S5(100); S7(100)]	3.15657e-07	0.000173317	1	1	11	Q9NZ63	Q9NZ63 [11-28]	Q9NZ63 2xPhospho [S15(100); S17(100)]	Telomere length and silencing protein 1 homolog OS=Homo sapiens OX=9606 GN=C9orf78 PE=1 SV=1	2	2311.83	100	0.025	3.858	8.2e-16	4.1125e-16	0.00296442	101.14	118.34	115.7	1.8	235	63.2	84.31	11.03	86.77	3.2	0.8	3.7	0.3	201.1	200.2	231	250.1	124.3	27.1	12.8	145.4	164454	42596.9	190199	15436	1.04526e+07	1.04086e+07	12009351
TRUE	High	Master Protein	Q13017	Rho GTPase-activating protein 5 OS=Homo sapiens OX=9606 GN=ARHGAP5 PE=1 SV=2	0	39.097	5	5	25	5	1502	172.4	6.62	65.95	5	cell adhesion;cell organization and biogenesis;signal transduction;other biological processes	plasma membrane;other membranes;cytosol;ER/Golgi;other cell component	enzyme regulator activity;other molecular function	Pf00071, Pf00620, Pf01846, Pf16512, Pf19518	394	ENSG00000100852	A1L375; A1L376; A8KAA1; D3DS89; D3DS90; hsa:394; Q05BE8; Q05BU8; Q13017; Q59ER0; Q6DHZ3	Focal adhesion; Leukocyte transendothelial migration	Focal adhesion	CDC42 GTPase cycle; RAC1 GTPase cycle; RND1 GTPase cycle; RHOC GTPase cycle; RND2 GTPase cycle; RHOA GTPase cycle; RHOQ GTPase cycle; RHOG GTPase cycle; RAC3 GTPase cycle; RHOB GTPase cycle; RHOD GTPase cycle; RHOJ GTPase cycle; RHOF GTPase cycle; RND3 GTPase cycle	17	0							ARHGAP5	98.6	107.4	94	16.14	8.39	22.97	High	High	High	Peak Found	High	High	High	High	High
	Checked	Confidence	Annotated Sequence	Modifications	Qvality PEP	Qvality q-value	# Protein Groups	# Proteins	# PSMs	Master Protein Accessions	Positions in Master Proteins	Modifications in Master Proteins	Master Protein Descriptions	# Missed Cleavages	Theo. MH+ [Da]	Abundance Ratio: (OE, Sample) / (KD, Sample)	Abundance Ratio: (KD, Sample) / (WT, Control)	Abundance Ratio: (OE, Sample) / (WT, Control)	Abundance Ratio Adj. P-Value: (OE, Sample) / (KD, Sample)	Abundance Ratio Adj. P-Value: (KD, Sample) / (WT, Control)	Abundance Ratio Adj. P-Value: (OE, Sample) / (WT, Control)	Abundance Ratio Variability [%]: (OE, Sample) / (KD, Sample)	Abundance Ratio Variability [%]: (KD, Sample) / (WT, Control)	Abundance Ratio Variability [%]: (OE, Sample) / (WT, Control)	Abundances (Grouped): KD, Sample	Abundances (Grouped): OE, Sample	Abundances (Grouped): WT, Control	Abundances (Grouped) CV [%]: KD, Sample	Abundances (Grouped) CV [%]: OE, Sample	Abundances (Grouped) CV [%]: WT, Control	Abundances (Scaled): F1: Sample, KD	Abundances (Scaled): F2: Sample, KD	Abundances (Scaled): F3: Sample, KD	Abundances (Scaled): F4: Sample, KD	Abundances (Scaled): F5: Sample, OE	Abundances (Scaled): F6: Sample, OE	Abundances (Scaled): F7: Sample, OE	Abundances (Scaled): F8: Sample, OE	Abundances (Scaled): F9: Control, WT	Abundances (Scaled): F10: Control, WT	Abundances (Scaled): F11: Control, WT	Abundances (Scaled): F12: Control, WT	Abundances (Normalized): F1: Sample, KD	Abundances (Normalized): F2: Sample, KD	Abundances (Normalized): F3: Sample, KD	Abundances (Normalized): F4: Sample, KD	Abundances (Normalized): F5: Sample, OE	Abundances (Normalized): F6: Sample, OE	Abundances (Normalized): F7: Sample, OE
	TRUE	High	[R].THSDASDDEAFTTSK.[T]	2xPhospho [S3(100); S6(100)]	1.40209e-05	0.000173317	1	1	7	Q13017	Q13017 [1171-1185]	Q13017 2xPhospho [S1173(100); S1176(100)]	Rho GTPase-activating protein 5 OS=Homo sapiens OX=9606 GN=ARHGAP5 PE=1 SV=2	0	1771.61	16.839	0.128	2.158	4.50222e-06	2.99339e-06	0.0604522	51.64	75.53	73.1	11.9	195	93.1	40.82	7.04	64.1	7.5	17.9	14.8	8.6	185.8	183.1	175.1	206.1	179.5	62.9	35.5	123.2	69395.7	165535	137543	79534.6	1.72242e+06	1.69717e+06	1.62334e+06
	TRUE	High	[R].RTHSDASDDEAFTTSK.[T]	2xPhospho [S4(98.1); S7(99.9)]	0.000744865	0.000173317	1	1	3	Q13017	Q13017 [1170-1185]	Q13017 2xPhospho [S1173(98.1); S1176(99.9)]	Rho GTPase-activating protein 5 OS=Homo sapiens OX=9606 GN=ARHGAP5 PE=1 SV=2	1	1927.71	20.057	0.096	1.862	1.25552e-06	7.91735e-06	0.170148	82.91	94.9	61.78	8.4	195.5	96.1	75.79	34.23	60.92	20.8	2.4	11.7	6.8	192.1	98.9	223.3	247.8	126.3	23.8	82	164.1	109846	12594.4	62053.5	35776.4	1.01619e+06	523134	1.18138e+06
TRUE	High	Master Protein	Q8WVC0	RNA polymerase-associated protein LEO1 OS=Homo sapiens OX=9606 GN=LEO1 PE=1 SV=1	0	47.537	17	11	91	11	666	75.4	4.51	262.04	11	cell-cell signaling;protein metabolism;RNA metabolism OR transcription;other metabolic processes;developmental processes;signal transduction;other biological processes	cytoskeleton;nucleus	other molecular function	Pf04004	123169	ENSG00000166477	hsa:123169; Q8WVC0; Q96N99		Endoderm differentiation	E3 ubiquitin ligases ubiquitinate target proteins; Formation of the beta-catenin:TCF transactivating complex; Formation of RNA Pol II elongation complex ; RNA Polymerase II Pre-transcription Events	6	0							LEO1	75.5	108.2	116.3	14.77	3.57	20.64	High	High	High	Peak Found	High	High	High	High	Peak Found
	Checked	Confidence	Annotated Sequence	Modifications	Qvality PEP	Qvality q-value	# Protein Groups	# Proteins	# PSMs	Master Protein Accessions	Positions in Master Proteins	Modifications in Master Proteins	Master Protein Descriptions	# Missed Cleavages	Theo. MH+ [Da]	Abundance Ratio: (OE, Sample) / (KD, Sample)	Abundance Ratio: (KD, Sample) / (WT, Control)	Abundance Ratio: (OE, Sample) / (WT, Control)	Abundance Ratio Adj. P-Value: (OE, Sample) / (KD, Sample)	Abundance Ratio Adj. P-Value: (KD, Sample) / (WT, Control)	Abundance Ratio Adj. P-Value: (OE, Sample) / (WT, Control)	Abundance Ratio Variability [%]: (OE, Sample) / (KD, Sample)	Abundance Ratio Variability [%]: (KD, Sample) / (WT, Control)	Abundance Ratio Variability [%]: (OE, Sample) / (WT, Control)	Abundances (Grouped): KD, Sample	Abundances (Grouped): OE, Sample	Abundances (Grouped): WT, Control	Abundances (Grouped) CV [%]: KD, Sample	Abundances (Grouped) CV [%]: OE, Sample	Abundances (Grouped) CV [%]: WT, Control	Abundances (Scaled): F1: Sample, KD	Abundances (Scaled): F2: Sample, KD	Abundances (Scaled): F3: Sample, KD	Abundances (Scaled): F4: Sample, KD	Abundances (Scaled): F5: Sample, OE	Abundances (Scaled): F6: Sample, OE	Abundances (Scaled): F7: Sample, OE	Abundances (Scaled): F8: Sample, OE	Abundances (Scaled): F9: Control, WT	Abundances (Scaled): F10: Control, WT	Abundances (Scaled): F11: Control, WT	Abundances (Scaled): F12: Control, WT	Abundances (Normalized): F1: Sample, KD	Abundances (Normalized): F2: Sample, KD	Abundances (Normalized): F3: Sample, KD	Abundances (Normalized): F4: Sample, KD	Abundances (Normalized): F5: Sample, OE	Abundances (Normalized): F6: Sample, OE	Abundances (Normalized): F7: Sample, OE
	TRUE	High	[K].KYVISDEEEEDDD.[-]	1xPhospho [S5(100)]	0.00356619	0.000173317	1	1	8	Q8WVC0	Q8WVC0 [654-666]	Q8WVC0 1xPhospho [S658(100)]	RNA polymerase-associated protein LEO1 OS=Homo sapiens OX=9606 GN=LEO1 PE=1 SV=1	1	1665.61	5.17	0.196	1.049	0.0330522	4.0946e-10	0.999965	22.12	44.16	27.19	27.3	138.3	134.5	33.72	2.48	32.15	28.5	14.8	26.3	36.4	145.2	137.7	138.9	138.2	182.7	123.1	80.6	147.6	1.39988e+06	727655	1.29094e+06	1.79073e+06	7.13641e+06	6.76969e+06	6.82841e+06
	TRUE	High	[K].YVISDEEEEDDD.[-]	1xPhospho [S4(100)]	0.00273556	0.000173317	1	1	12	Q8WVC0	Q8WVC0 [655-666]	Q8WVC0 1xPhospho [S658(100)]	RNA polymerase-associated protein LEO1 OS=Homo sapiens OX=9606 GN=LEO1 PE=1 SV=1	0	1537.51	8.402	0.148	1.387	0.0108429	1.40742e-10	0.883076	27.05	52.38	46.97	18.9	166.7	114.4	38.07	6.99	39.6	17.8	9.2	20.5	25.9	171.1	173.5	148.1	165.7	161.3	88.2	67.3	151.4	755411	390327	870701	1.10166e+06	7.26422e+06	7.36822e+06	6.28609e+06
TRUE	High	Master Protein	Q9UHR5	SAP30-binding protein OS=Homo sapiens OX=9606 GN=SAP30BP PE=1 SV=1	0	27.693	30	4	49	4	308	33.9	4.84	148.29	4	other biological processes	cytoskeleton;nucleus		Pf07818	29115	ENSG00000161526	B3KML7; hsa:29115; Q8N1R5; Q8TDR8; Q96D27; Q9UHR5			NoRC negatively regulates rRNA expression	1	0							SAP30BP	10.8	248.6	40.6	19.13	23.2	81.66	Peak Found	Peak Found	High	Peak Found	High	High	High	High	High
	Checked	Confidence	Annotated Sequence	Modifications	Qvality PEP	Qvality q-value	# Protein Groups	# Proteins	# PSMs	Master Protein Accessions	Positions in Master Proteins	Modifications in Master Proteins	Master Protein Descriptions	# Missed Cleavages	Theo. MH+ [Da]	Abundance Ratio: (OE, Sample) / (KD, Sample)	Abundance Ratio: (KD, Sample) / (WT, Control)	Abundance Ratio: (OE, Sample) / (WT, Control)	Abundance Ratio Adj. P-Value: (OE, Sample) / (KD, Sample)	Abundance Ratio Adj. P-Value: (KD, Sample) / (WT, Control)	Abundance Ratio Adj. P-Value: (OE, Sample) / (WT, Control)	Abundance Ratio Variability [%]: (OE, Sample) / (KD, Sample)	Abundance Ratio Variability [%]: (KD, Sample) / (WT, Control)	Abundance Ratio Variability [%]: (OE, Sample) / (WT, Control)	Abundances (Grouped): KD, Sample	Abundances (Grouped): OE, Sample	Abundances (Grouped): WT, Control	Abundances (Grouped) CV [%]: KD, Sample	Abundances (Grouped) CV [%]: OE, Sample	Abundances (Grouped) CV [%]: WT, Control	Abundances (Scaled): F1: Sample, KD	Abundances (Scaled): F2: Sample, KD	Abundances (Scaled): F3: Sample, KD	Abundances (Scaled): F4: Sample, KD	Abundances (Scaled): F5: Sample, OE	Abundances (Scaled): F6: Sample, OE	Abundances (Scaled): F7: Sample, OE	Abundances (Scaled): F8: Sample, OE	Abundances (Scaled): F9: Control, WT	Abundances (Scaled): F10: Control, WT	Abundances (Scaled): F11: Control, WT	Abundances (Scaled): F12: Control, WT	Abundances (Normalized): F1: Sample, KD	Abundances (Normalized): F2: Sample, KD	Abundances (Normalized): F3: Sample, KD	Abundances (Normalized): F4: Sample, KD	Abundances (Normalized): F5: Sample, OE	Abundances (Normalized): F6: Sample, OE	Abundances (Normalized): F7: Sample, OE
	TRUE	High	[R].LGGDEDGYEEEEDENSRQSEDDDSETEKPEADDPK.[D]	2xPhospho [T26(77.5); S/Y]	0.0593191	0.00229462	1	1	3	Q9UHR5	Q9UHR5 [54-88]	Q9UHR5 2xPhospho [T79(77.5); S/Y]	SAP30-binding protein OS=Homo sapiens OX=9606 GN=SAP30BP PE=1 SV=1	1	4118.48	6.803	0.319	2.186	0.000218247	0.00848576	0.0354249	55.3	103.56	102.66	28.4	192.2	79.3	36.87	35.2	84.11	14.7	26.7	27.1	39	103.6	175.9	260	188.4	171.8	40.4	12.6	139.7	68652.9	124688	126540	181947	483131	820045	1212481
	TRUE	High	[R].LGGDEDGYEEEEDENSRQSEDDDSETEKPEADDPKDNTEAEK.[R]	2xPhospho [S/Y/T]	0.068143	0.00278375	1	1	1	Q9UHR5	Q9UHR5 [54-95]		SAP30-binding protein OS=Homo sapiens OX=9606 GN=SAP30BP PE=1 SV=1	2	4905.82	43.021	0.07	3.029	8.28036e-08	2.61231e-10	0.022719	90.55	103.2	102.45	5.2	220.2	74.5	66.84	4.07	92.2	8.8	8.7	2.6	2.1	196.6	200.1	215.4	201.4	194.7	37.8	9.7	122	82062.3	81031.1	24438.7	19213.8	1.82899e+06	1.86126e+06	2.00393e+06
TRUE	High	Master Protein	O60343	TBC1 domain family member 4 OS=Homo sapiens OX=9606 GN=TBC1D4 PE=1 SV=2	0	32.52	11	7	56	7	1298	146.5	7.01	118.87	7	transport;other biological processes	cytosol;other cell component	enzyme regulator activity	Pf00566, Pf00640, Pf11830	9882	ENSG00000136111	A7E2X8; B4DU25; B4E235; B6ETN8; B6ETN9; hsa:9882; O60343; Q5W0B9; Q68D14	Thyroid hormone signaling pathway; Insulin resistance; Diabetic cardiomyopathy	Ciliary landscape; Thyroid hormones production and peripheral downstream signaling effects; Insulin signaling	Translocation of SLC2A4 (GLUT4) to the plasma membrane	7	0	0.289	1.975	0.57	32.22	24.16	34.85	TBC1D4	134.6	55.7	109.7	22.86	68.96	15.25	High	High	High	High	High	High	High	High	Peak Found
	Checked	Confidence	Annotated Sequence	Modifications	Qvality PEP	Qvality q-value	# Protein Groups	# Proteins	# PSMs	Master Protein Accessions	Positions in Master Proteins	Modifications in Master Proteins	Master Protein Descriptions	# Missed Cleavages	Theo. MH+ [Da]	Abundance Ratio: (OE, Sample) / (KD, Sample)	Abundance Ratio: (KD, Sample) / (WT, Control)	Abundance Ratio: (OE, Sample) / (WT, Control)	Abundance Ratio Adj. P-Value: (OE, Sample) / (KD, Sample)	Abundance Ratio Adj. P-Value: (KD, Sample) / (WT, Control)	Abundance Ratio Adj. P-Value: (OE, Sample) / (WT, Control)	Abundance Ratio Variability [%]: (OE, Sample) / (KD, Sample)	Abundance Ratio Variability [%]: (KD, Sample) / (WT, Control)	Abundance Ratio Variability [%]: (OE, Sample) / (WT, Control)	Abundances (Grouped): KD, Sample	Abundances (Grouped): OE, Sample	Abundances (Grouped): WT, Control	Abundances (Grouped) CV [%]: KD, Sample	Abundances (Grouped) CV [%]: OE, Sample	Abundances (Grouped) CV [%]: WT, Control	Abundances (Scaled): F1: Sample, KD	Abundances (Scaled): F2: Sample, KD	Abundances (Scaled): F3: Sample, KD	Abundances (Scaled): F4: Sample, KD	Abundances (Scaled): F5: Sample, OE	Abundances (Scaled): F6: Sample, OE	Abundances (Scaled): F7: Sample, OE	Abundances (Scaled): F8: Sample, OE	Abundances (Scaled): F9: Control, WT	Abundances (Scaled): F10: Control, WT	Abundances (Scaled): F11: Control, WT	Abundances (Scaled): F12: Control, WT	Abundances (Normalized): F1: Sample, KD	Abundances (Normalized): F2: Sample, KD	Abundances (Normalized): F3: Sample, KD	Abundances (Normalized): F4: Sample, KD	Abundances (Normalized): F5: Sample, OE	Abundances (Normalized): F6: Sample, OE	Abundances (Normalized): F7: Sample, OE
	TRUE	High	[R].TSSTCSNESLSVGGTSVTPR.[R]	1xCarbamidomethyl [C5]; 2xPhospho [S/T]	2.29242e-05	0.000173317	1	1	8	O60343	O60343 [749-768]		TBC1 domain family member 4 OS=Homo sapiens OX=9606 GN=TBC1D4 PE=1 SV=2	0	2186.87	16.094	0.098	1.357	1.43677e-07	1.18246e-08	0.62	32.97	62.8	18.84	10.6	163.4	126	50.82	10.75	26.45	9.2	23.2	12.5	8.5	160.6	172.3	153.3	195.2	134.2	71.1	122.6	137.1	57308.1	144541	78009.5	53078.6	998887	1.07161e+06	953727
TRUE	High	Master Protein	P31321	cAMP-dependent protein kinase type I-beta regulatory subunit OS=Homo sapiens OX=9606 GN=PRKAR1B PE=1 SV=4	0	13.869	6	1	26	1	381	43	5.71	93.45	1	protein metabolism;other metabolic processes;other biological processes	plasma membrane;other membranes;cytosol;other cytoplasmic organelle;other cell component	enzyme regulator activity;other molecular function	Pf00027, Pf02197	5575	ENSG00000188191	hsa:5575; P31321; Q8N422	Insulin signaling pathway	Myometrial relaxation and contraction pathways; G protein signaling pathways; Cannabinoid receptor signaling; Lipid metabolism pathway; Hippo signaling regulation pathways; Hippo-Merlin signaling dysregulation; Calcium regulation in cardiac cells; Sudden infant death syndrome (SIDS) susceptibility pathways	FCGR3A-mediated IL10 synthesis; GPER1 signaling; ADORA2B mediated anti-inflammatory cytokines production; Factors involved in megakaryocyte development and platelet production; Glucagon-like Peptide-1 (GLP1) regulates insulin secretion; Vasopressin regulates renal water homeostasis via Aquaporins; PKA activation; PKA activation in glucagon signalling; Hedgehog 'off' state; DARPP-32 events; CREB1 …	20	0							PRKAR1B	156.4	53.8	89.8	24.35	18.17	36.35	High	High	High	Peak Found	High	High	Peak Found	High	Peak Found
	Checked	Confidence	Annotated Sequence	Modifications	Qvality PEP	Qvality q-value	# Protein Groups	# Proteins	# PSMs	Master Protein Accessions	Positions in Master Proteins	Modifications in Master Proteins	Master Protein Descriptions	# Missed Cleavages	Theo. MH+ [Da]	Abundance Ratio: (OE, Sample) / (KD, Sample)	Abundance Ratio: (KD, Sample) / (WT, Control)	Abundance Ratio: (OE, Sample) / (WT, Control)	Abundance Ratio Adj. P-Value: (OE, Sample) / (KD, Sample)	Abundance Ratio Adj. P-Value: (KD, Sample) / (WT, Control)	Abundance Ratio Adj. P-Value: (OE, Sample) / (WT, Control)	Abundance Ratio Variability [%]: (OE, Sample) / (KD, Sample)	Abundance Ratio Variability [%]: (KD, Sample) / (WT, Control)	Abundance Ratio Variability [%]: (OE, Sample) / (WT, Control)	Abundances (Grouped): KD, Sample	Abundances (Grouped): OE, Sample	Abundances (Grouped): WT, Control	Abundances (Grouped) CV [%]: KD, Sample	Abundances (Grouped) CV [%]: OE, Sample	Abundances (Grouped) CV [%]: WT, Control	Abundances (Scaled): F1: Sample, KD	Abundances (Scaled): F2: Sample, KD	Abundances (Scaled): F3: Sample, KD	Abundances (Scaled): F4: Sample, KD	Abundances (Scaled): F5: Sample, OE	Abundances (Scaled): F6: Sample, OE	Abundances (Scaled): F7: Sample, OE	Abundances (Scaled): F8: Sample, OE	Abundances (Scaled): F9: Control, WT	Abundances (Scaled): F10: Control, WT	Abundances (Scaled): F11: Control, WT	Abundances (Scaled): F12: Control, WT	Abundances (Normalized): F1: Sample, KD	Abundances (Normalized): F2: Sample, KD	Abundances (Normalized): F3: Sample, KD	Abundances (Normalized): F4: Sample, KD	Abundances (Normalized): F5: Sample, OE	Abundances (Normalized): F6: Sample, OE	Abundances (Normalized): F7: Sample, OE
	TRUE	High	[K].SNSQSDSHDEEVSPTPPNPVVK.[A]	2xPhospho [S7(99.5); S13(100)]	5.7342e-05	0.000173317	1	1	6	P31321	P31321 [71-92]	P31321 2xPhospho [S77(99.5); S83(100)]	cAMP-dependent protein kinase type I-beta regulatory subunit OS=Homo sapiens OX=9606 GN=PRKAR1B PE=1 SV=4	0	2510.01	5.268	0.291	1.49	0.00147614	0.000425547	0.417446	24.56	46.63	26.17	31.5	157	111.5	52.1	11.62	25.12	25.1	26	33.4	66.9	142.9	176.6	150.6	136.4	144	86.9	88.5	122.7	226238	234420	301060	603052	1.28844e+06	1.59213e+06	1.35793e+06
TRUE	High	Master Protein	P01602	Immunoglobulin kappa variable 1-5 OS=Homo sapiens OX=9606 GN=IGKV1-5 PE=1 SV=2	0	5.24	9	1	25	1	117	12.8	8.28	68.9	1	other biological processes	non-structural extracellular;plasma membrane;other membranes;other cell component	other molecular function	Pf07686		ENSG00000243466; ENSG00000282801	A0A075B6S8; P01596; P01598; P01602; P01604			Initial triggering of complement; Classical antibody-mediated complement activation; Immunoregulatory interactions between a Lymphoid and a non-Lymphoid cell; Cell surface interactions at the vascular wall; FCGR activation; Regulation of actin dynamics for phagocytic cup formation; Role of phospholipids in phagocytosis; Scavenging of heme from plasma; Role of LAT2/NTAL/LAB on calcium mobilization…	19	0							IGKV1-5	159.1	49.7	91.2	13.89	12.67	14.29	High	Peak Found	Peak Found	High	Peak Found	Peak Found	High	Peak Found	High
	Checked	Confidence	Annotated Sequence	Modifications	Qvality PEP	Qvality q-value	# Protein Groups	# Proteins	# PSMs	Master Protein Accessions	Positions in Master Proteins	Modifications in Master Proteins	Master Protein Descriptions	# Missed Cleavages	Theo. MH+ [Da]	Abundance Ratio: (OE, Sample) / (KD, Sample)	Abundance Ratio: (KD, Sample) / (WT, Control)	Abundance Ratio: (OE, Sample) / (WT, Control)	Abundance Ratio Adj. P-Value: (OE, Sample) / (KD, Sample)	Abundance Ratio Adj. P-Value: (KD, Sample) / (WT, Control)	Abundance Ratio Adj. P-Value: (OE, Sample) / (WT, Control)	Abundance Ratio Variability [%]: (OE, Sample) / (KD, Sample)	Abundance Ratio Variability [%]: (KD, Sample) / (WT, Control)	Abundance Ratio Variability [%]: (OE, Sample) / (WT, Control)	Abundances (Grouped): KD, Sample	Abundances (Grouped): OE, Sample	Abundances (Grouped): WT, Control	Abundances (Grouped) CV [%]: KD, Sample	Abundances (Grouped) CV [%]: OE, Sample	Abundances (Grouped) CV [%]: WT, Control	Abundances (Scaled): F1: Sample, KD	Abundances (Scaled): F2: Sample, KD	Abundances (Scaled): F3: Sample, KD	Abundances (Scaled): F4: Sample, KD	Abundances (Scaled): F5: Sample, OE	Abundances (Scaled): F6: Sample, OE	Abundances (Scaled): F7: Sample, OE	Abundances (Scaled): F8: Sample, OE	Abundances (Scaled): F9: Control, WT	Abundances (Scaled): F10: Control, WT	Abundances (Scaled): F11: Control, WT	Abundances (Scaled): F12: Control, WT	Abundances (Normalized): F1: Sample, KD	Abundances (Normalized): F2: Sample, KD	Abundances (Normalized): F3: Sample, KD	Abundances (Normalized): F4: Sample, KD	Abundances (Normalized): F5: Sample, OE	Abundances (Normalized): F6: Sample, OE	Abundances (Normalized): F7: Sample, OE
	TRUE	High	[K].ASSLESGVPSR.[F]	2xPhospho [S6(98.3); S10(98.3)]	0.071201	0.00299004	1	2	4	P01602	P01602 [73-83]	P01602 2xPhospho [S78(98.3); S82(98.3)]	Immunoglobulin kappa variable 1-5 OS=Homo sapiens OX=9606 GN=IGKV1-5 PE=1 SV=2	0	1249.49	3.228	0.338	1.083	0.115239	0.00146747	0.999965	43.74	47.21	21.49	41	136.4	122.6	46.69	7.21	19.09	34.6	18.4	48.8	63.4	137.1	144.7	121.5	136.2	152.7	130.1	96.6	116	950073	505314	1.3425e+06	1.74237e+06	3.76908e+06	3.97931e+06	3339592
TRUE	High	Master Protein	Q86XP3	ATP-dependent RNA helicase DDX42 OS=Homo sapiens OX=9606 GN=DDX42 PE=1 SV=1	0	73.412	21	7	91	7	938	102.9	7.02	260.95	7	other biological processes	cytosol;nucleus;other cell component	nucleic acid binding activity;other molecular function	Pf00270, Pf00271	11325	ENSG00000198231	A6NML1; A8KA43; hsa:11325; O75619; Q68G51; Q86XP3; Q96BK1; Q96HR7; Q9Y3V8	Spliceosome		mRNA Splicing - Major Pathway; mRNA Splicing - Minor Pathway	3	0	0.221	2.075	0.505	73.63	51.55	72.72	DDX42	95.1	110.8	94	8.45	18.05	12.32	High	High	High	High	High	High	High	High	High
	Checked	Confidence	Annotated Sequence	Modifications	Qvality PEP	Qvality q-value	# Protein Groups	# Proteins	# PSMs	Master Protein Accessions	Positions in Master Proteins	Modifications in Master Proteins	Master Protein Descriptions	# Missed Cleavages	Theo. MH+ [Da]	Abundance Ratio: (OE, Sample) / (KD, Sample)	Abundance Ratio: (KD, Sample) / (WT, Control)	Abundance Ratio: (OE, Sample) / (WT, Control)	Abundance Ratio Adj. P-Value: (OE, Sample) / (KD, Sample)	Abundance Ratio Adj. P-Value: (KD, Sample) / (WT, Control)	Abundance Ratio Adj. P-Value: (OE, Sample) / (WT, Control)	Abundance Ratio Variability [%]: (OE, Sample) / (KD, Sample)	Abundance Ratio Variability [%]: (KD, Sample) / (WT, Control)	Abundance Ratio Variability [%]: (OE, Sample) / (WT, Control)	Abundances (Grouped): KD, Sample	Abundances (Grouped): OE, Sample	Abundances (Grouped): WT, Control	Abundances (Grouped) CV [%]: KD, Sample	Abundances (Grouped) CV [%]: OE, Sample	Abundances (Grouped) CV [%]: WT, Control	Abundances (Scaled): F1: Sample, KD	Abundances (Scaled): F2: Sample, KD	Abundances (Scaled): F3: Sample, KD	Abundances (Scaled): F4: Sample, KD	Abundances (Scaled): F5: Sample, OE	Abundances (Scaled): F6: Sample, OE	Abundances (Scaled): F7: Sample, OE	Abundances (Scaled): F8: Sample, OE	Abundances (Scaled): F9: Control, WT	Abundances (Scaled): F10: Control, WT	Abundances (Scaled): F11: Control, WT	Abundances (Scaled): F12: Control, WT	Abundances (Normalized): F1: Sample, KD	Abundances (Normalized): F2: Sample, KD	Abundances (Normalized): F3: Sample, KD	Abundances (Normalized): F4: Sample, KD	Abundances (Normalized): F5: Sample, OE	Abundances (Normalized): F6: Sample, OE	Abundances (Normalized): F7: Sample, OE
	TRUE	High	[R].QQFHSKPVDSDSDDDPLEAFMAEVEDQAAR.[D]	1xOxidation [M21]; 2xPhospho [S5(99); S]	1.83588e-06	0.000173317	1	1	22	Q86XP3	Q86XP3 [100-129]	Q86XP3 2xPhospho [S104(99); S]	ATP-dependent RNA helicase DDX42 OS=Homo sapiens OX=9606 GN=DDX42 PE=1 SV=1	0	3553.41	58.138	0.06	4.988	7.91469e-08	4.1125e-16	0.000499938	72	99.77	81.31	4.1	240.2	55.6	82.34	25.03	82.23	8.7	0.6	3.4	3.8	224.5	187	190.8	309.8	60.6	37.9	24.5	148.6	513704	33627.8	199326	222686	1.32866e+07	1.10636e+07	1.12918e+07
TRUE	High	Master Protein	Q9P2K3	REST corepressor 3 OS=Homo sapiens OX=9606 GN=RCOR3 PE=1 SV=2	0	6.918	5	1	6	1	495	55.5	8.27	16.63	1	protein metabolism;RNA metabolism OR transcription;other metabolic processes;other biological processes	cytosol;nucleus;other cell component	other molecular function	Pf00249, Pf01448	55758	ENSG00000117625	B3KYA2; B4DYY7; hsa:55758; Q5VT47; Q7L9I5; Q8N5U3; Q9NV83; Q9P2K3				0	0							RCOR3	17.1	183	99.8	25.36	20.88	71.79	Not Found	Not Found	Not Found	Not Found	High	High	Peak Found	High	Peak Found
	Checked	Confidence	Annotated Sequence	Modifications	Qvality PEP	Qvality q-value	# Protein Groups	# Proteins	# PSMs	Master Protein Accessions	Positions in Master Proteins	Modifications in Master Proteins	Master Protein Descriptions	# Missed Cleavages	Theo. MH+ [Da]	Abundance Ratio: (OE, Sample) / (KD, Sample)	Abundance Ratio: (KD, Sample) / (WT, Control)	Abundance Ratio: (OE, Sample) / (WT, Control)	Abundance Ratio Adj. P-Value: (OE, Sample) / (KD, Sample)	Abundance Ratio Adj. P-Value: (KD, Sample) / (WT, Control)	Abundance Ratio Adj. P-Value: (OE, Sample) / (WT, Control)	Abundance Ratio Variability [%]: (OE, Sample) / (KD, Sample)	Abundance Ratio Variability [%]: (KD, Sample) / (WT, Control)	Abundance Ratio Variability [%]: (OE, Sample) / (WT, Control)	Abundances (Grouped): KD, Sample	Abundances (Grouped): OE, Sample	Abundances (Grouped): WT, Control	Abundances (Grouped) CV [%]: KD, Sample	Abundances (Grouped) CV [%]: OE, Sample	Abundances (Grouped) CV [%]: WT, Control	Abundances (Scaled): F1: Sample, KD	Abundances (Scaled): F2: Sample, KD	Abundances (Scaled): F3: Sample, KD	Abundances (Scaled): F4: Sample, KD	Abundances (Scaled): F5: Sample, OE	Abundances (Scaled): F6: Sample, OE	Abundances (Scaled): F7: Sample, OE	Abundances (Scaled): F8: Sample, OE	Abundances (Scaled): F9: Control, WT	Abundances (Scaled): F10: Control, WT	Abundances (Scaled): F11: Control, WT	Abundances (Scaled): F12: Control, WT	Abundances (Normalized): F1: Sample, KD	Abundances (Normalized): F2: Sample, KD	Abundances (Normalized): F3: Sample, KD	Abundances (Normalized): F4: Sample, KD	Abundances (Normalized): F5: Sample, OE	Abundances (Normalized): F6: Sample, OE	Abundances (Normalized): F7: Sample, OE
	TRUE	High	[R].HNQGDSDDDVEETHPMDGNDSDYDPKK.[E]	2xPhospho [S6(100); S21(100)]	0.00173083	0.000173317	1	1	5	Q9P2K3	Q9P2K3 [151-177]	Q9P2K3 2xPhospho [S156(100); S171(100)]	REST corepressor 3 OS=Homo sapiens OX=9606 GN=RCOR3 PE=1 SV=2	1	3220.14	10.475	0.173	1.687	9.859e-06	9.34315e-06	0.199994	29	94.57	82.26	17.1	183	99.8	25.36	20.88	71.79	18.6	14.8	12.5	22.4	129.6	157	205.3	200.1	159.8	28.4	58.5	193	112153	89270.3	75499.8	134889	781302	946498	1.23766e+06
	TRUE	High	[R].HNQGDSDDDVEETHPMDGNDSDYDPKK.[E]	1xOxidation [M16]; 2xPhospho [S6(96.9); S21(98.5)]	0.0672922	0.00278375	1	1	1	Q9P2K3	Q9P2K3 [151-177]	Q9P2K3 2xPhospho [S156(96.9); S171(98.5)]	REST corepressor 3 OS=Homo sapiens OX=9606 GN=RCOR3 PE=1 SV=2	1	3236.13	3.5	0.229	0.698	0.0050571	0.00603764	0.999965	67.95	108.81	81.97	30.6	133.6	135.8	37.63	38.58	82.77	40.5	21.1	45.3	23	163	54.5	138.1	128.3	214.9	85.2	9.5	276.6	129773	67685.6	145223	73667.5	521903	174459	442421
TRUE	High	Master Protein	Q96T58	Msx2-interacting protein OS=Homo sapiens OX=9606 GN=SPEN PE=1 SV=1	0	47.564	4	10	78	10	3664	402	7.64	279.46	10	RNA metabolism OR transcription;signal transduction;other biological processes	nucleus;other cell component	nucleic acid binding activity;other molecular function	Pf00076, Pf07744	23013	ENSG00000065526	hsa:23013; Q96T58; Q9H9A8; Q9NWH5; Q9UQ01; Q9Y556		Notch signaling pathway	RHOBTB1 GTPase cycle	2	0							SPEN	95.7	93.3	111	33.27	3.34	17.61	High	High	High	High	High	High	High	High	High
	Checked	Confidence	Annotated Sequence	Modifications	Qvality PEP	Qvality q-value	# Protein Groups	# Proteins	# PSMs	Master Protein Accessions	Positions in Master Proteins	Modifications in Master Proteins	Master Protein Descriptions	# Missed Cleavages	Theo. MH+ [Da]	Abundance Ratio: (OE, Sample) / (KD, Sample)	Abundance Ratio: (KD, Sample) / (WT, Control)	Abundance Ratio: (OE, Sample) / (WT, Control)	Abundance Ratio Adj. P-Value: (OE, Sample) / (KD, Sample)	Abundance Ratio Adj. P-Value: (KD, Sample) / (WT, Control)	Abundance Ratio Adj. P-Value: (OE, Sample) / (WT, Control)	Abundance Ratio Variability [%]: (OE, Sample) / (KD, Sample)	Abundance Ratio Variability [%]: (KD, Sample) / (WT, Control)	Abundance Ratio Variability [%]: (OE, Sample) / (WT, Control)	Abundances (Grouped): KD, Sample	Abundances (Grouped): OE, Sample	Abundances (Grouped): WT, Control	Abundances (Grouped) CV [%]: KD, Sample	Abundances (Grouped) CV [%]: OE, Sample	Abundances (Grouped) CV [%]: WT, Control	Abundances (Scaled): F1: Sample, KD	Abundances (Scaled): F2: Sample, KD	Abundances (Scaled): F3: Sample, KD	Abundances (Scaled): F4: Sample, KD	Abundances (Scaled): F5: Sample, OE	Abundances (Scaled): F6: Sample, OE	Abundances (Scaled): F7: Sample, OE	Abundances (Scaled): F8: Sample, OE	Abundances (Scaled): F9: Control, WT	Abundances (Scaled): F10: Control, WT	Abundances (Scaled): F11: Control, WT	Abundances (Scaled): F12: Control, WT	Abundances (Normalized): F1: Sample, KD	Abundances (Normalized): F2: Sample, KD	Abundances (Normalized): F3: Sample, KD	Abundances (Normalized): F4: Sample, KD	Abundances (Normalized): F5: Sample, OE	Abundances (Normalized): F6: Sample, OE	Abundances (Normalized): F7: Sample, OE
	TRUE	High	[R].RPQSPGASPSQAER.[L]	2xPhospho [S4(100); S8(100)]	0.00605651	0.000333495	1	1	8	Q96T58	Q96T58 [733-746]	Q96T58 2xPhospho [S736(100); S740(100)]	Msx2-interacting protein OS=Homo sapiens OX=9606 GN=SPEN PE=1 SV=1	0	1627.66	9.421	0.152	1.44	4.86801e-05	1.70481e-07	0.484867	51.23	64.52	19.4	18.1	162.7	119.2	74.74	7.47	22.47	16.3	4.8	18.2	40.5	154.8	155.1	153	178.2	106.9	156.7	120.7	94.5	149164	43894.1	166484	370058	1.41348e+06	1.41637e+06	1.39716e+06
TRUE	High	Master Protein	Q7Z417	FMR1-interacting protein NUFIP2 OS=Homo sapiens OX=9606 GN=NUFIP2 PE=1 SV=1	0	76.277	15	7	111	7	695	76.1	8.7	405.09	7		cytosol;translational apparatus;nucleus;other cell component	nucleic acid binding activity	Pf15293	57532	ENSG00000108256	A1L3A6; A1L3A7; hsa:57532; Q7Z417; Q9P2M5				0	0							NUFIP2	122.6	76.6	100.8	12.71	2.59	5.21	High	High	High	Peak Found	High	High	High	High	High
	Checked	Confidence	Annotated Sequence	Modifications	Qvality PEP	Qvality q-value	# Protein Groups	# Proteins	# PSMs	Master Protein Accessions	Positions in Master Proteins	Modifications in Master Proteins	Master Protein Descriptions	# Missed Cleavages	Theo. MH+ [Da]	Abundance Ratio: (OE, Sample) / (KD, Sample)	Abundance Ratio: (KD, Sample) / (WT, Control)	Abundance Ratio: (OE, Sample) / (WT, Control)	Abundance Ratio Adj. P-Value: (OE, Sample) / (KD, Sample)	Abundance Ratio Adj. P-Value: (KD, Sample) / (WT, Control)	Abundance Ratio Adj. P-Value: (OE, Sample) / (WT, Control)	Abundance Ratio Variability [%]: (OE, Sample) / (KD, Sample)	Abundance Ratio Variability [%]: (KD, Sample) / (WT, Control)	Abundance Ratio Variability [%]: (OE, Sample) / (WT, Control)	Abundances (Grouped): KD, Sample	Abundances (Grouped): OE, Sample	Abundances (Grouped): WT, Control	Abundances (Grouped) CV [%]: KD, Sample	Abundances (Grouped) CV [%]: OE, Sample	Abundances (Grouped) CV [%]: WT, Control	Abundances (Scaled): F1: Sample, KD	Abundances (Scaled): F2: Sample, KD	Abundances (Scaled): F3: Sample, KD	Abundances (Scaled): F4: Sample, KD	Abundances (Scaled): F5: Sample, OE	Abundances (Scaled): F6: Sample, OE	Abundances (Scaled): F7: Sample, OE	Abundances (Scaled): F8: Sample, OE	Abundances (Scaled): F9: Control, WT	Abundances (Scaled): F10: Control, WT	Abundances (Scaled): F11: Control, WT	Abundances (Scaled): F12: Control, WT	Abundances (Normalized): F1: Sample, KD	Abundances (Normalized): F2: Sample, KD	Abundances (Normalized): F3: Sample, KD	Abundances (Normalized): F4: Sample, KD	Abundances (Normalized): F5: Sample, OE	Abundances (Normalized): F6: Sample, OE	Abundances (Normalized): F7: Sample, OE
	TRUE	High	[K].GADNDGSGSESGYTTPK.[K]	2xPhospho [S7(100); S9(99.8)]	9.99127e-06	0.000173317	1	1	13	Q7Z417	Q7Z417 [206-222]	Q7Z417 2xPhospho [S212(100); S214(99.8)]	FMR1-interacting protein NUFIP2 OS=Homo sapiens OX=9606 GN=NUFIP2 PE=1 SV=1	0	1802.62	23.3	0.157	3.538	9.95836e-06	3.2405e-09	0.000700807	36.64	121.69	108.99	9.7	226.4	63.9	30.75	5.94	86.3	13.5	10.5	6.7	8.1	213	217.3	199.9	230.9	137.9	30.1	9.3	122.7	187687	146751	93348.5	112208	2.96432e+06	3.02415e+06	2.78185e+06
TRUE	Medium	Master Protein	Q8NAT1	Protein O-linked-mannose beta-1,4-N-acetylglucosaminyltransferase 2 OS=Homo sapiens OX=9606 GN=POMGNT2 PE=1 SV=1	0.019	1.931	4	1	1	1	580	66.6	8.57	2.9	1	protein metabolism;other metabolic processes;developmental processes	other membranes;ER/Golgi	other molecular function	Pf04577	84892	ENSG00000144647	B3KWC3; hsa:84892; Q8NAT1; Q96SY3	Mannose type O-glycan biosynthesis; Metabolic pathways		O-linked glycosylation	3	0							POMGNT2	29.4	61.7	208.8	16.14	57.76	13.82	Not Found	Not Found	Not Found	Not Found	Peak Found	Not Found	Peak Found	Not Found	High
	Checked	Confidence	Annotated Sequence	Modifications	Qvality PEP	Qvality q-value	# Protein Groups	# Proteins	# PSMs	Master Protein Accessions	Positions in Master Proteins	Modifications in Master Proteins	Master Protein Descriptions	# Missed Cleavages	Theo. MH+ [Da]	Abundance Ratio: (OE, Sample) / (KD, Sample)	Abundance Ratio: (KD, Sample) / (WT, Control)	Abundance Ratio: (OE, Sample) / (WT, Control)	Abundance Ratio Adj. P-Value: (OE, Sample) / (KD, Sample)	Abundance Ratio Adj. P-Value: (KD, Sample) / (WT, Control)	Abundance Ratio Adj. P-Value: (OE, Sample) / (WT, Control)	Abundance Ratio Variability [%]: (OE, Sample) / (KD, Sample)	Abundance Ratio Variability [%]: (KD, Sample) / (WT, Control)	Abundance Ratio Variability [%]: (OE, Sample) / (WT, Control)	Abundances (Grouped): KD, Sample	Abundances (Grouped): OE, Sample	Abundances (Grouped): WT, Control	Abundances (Grouped) CV [%]: KD, Sample	Abundances (Grouped) CV [%]: OE, Sample	Abundances (Grouped) CV [%]: WT, Control	Abundances (Scaled): F1: Sample, KD	Abundances (Scaled): F2: Sample, KD	Abundances (Scaled): F3: Sample, KD	Abundances (Scaled): F4: Sample, KD	Abundances (Scaled): F5: Sample, OE	Abundances (Scaled): F6: Sample, OE	Abundances (Scaled): F7: Sample, OE	Abundances (Scaled): F8: Sample, OE	Abundances (Scaled): F9: Control, WT	Abundances (Scaled): F10: Control, WT	Abundances (Scaled): F11: Control, WT	Abundances (Scaled): F12: Control, WT	Abundances (Normalized): F1: Sample, KD	Abundances (Normalized): F2: Sample, KD	Abundances (Normalized): F3: Sample, KD	Abundances (Normalized): F4: Sample, KD	Abundances (Normalized): F5: Sample, OE	Abundances (Normalized): F6: Sample, OE	Abundances (Normalized): F7: Sample, OE
	TRUE	High	[R].LVSNASMLVSMHGAQLVTTLFLPR.[G]	2xPhospho [T18(99.6); T19(99.9)]	0.124361	0.00630404	1	1	1	Q8NAT1	Q8NAT1 [334-357]	Q8NAT1 2xPhospho [T351(99.6); T352(99.9)]	Protein O-linked-mannose beta-1,4-N-acetylglucosaminyltransferase 2 OS=Homo sapiens OX=9606 GN=POMGNT2 PE=1 SV=1	0	2745.33	1.91	0.147	0.327	0.0902614	1.28506e-06	0.169571	73.07	21.54	74.46	29.4	61.7	208.8	16.14	57.76	13.82	27	30.1	38.2	28.4	109	33.2	101.3	37.2	199.4	215.9	220.4	159.9	117744	131019	166269	123770	474964	144793	441079
TRUE	High	Master Protein	Q14137	Ribosome biogenesis protein BOP1 OS=Homo sapiens OX=9606 GN=BOP1 PE=1 SV=2	0	10.183	2	1	10	1	746	83.6	6.19	48.18	1	cell cycle OR cell proliferation;cell organization and biogenesis;RNA metabolism OR transcription;other metabolic processes;other biological processes	nucleus;other cell component	other molecular function	Pf00400, Pf08145	23246	ENSG00000261236; ENSG00000285301	hsa:23246; Q14137; Q969Z6; Q96IS8; Q96Q25; Q9BSA7; Q9BVM0			Major pathway of rRNA processing in the nucleolus and cytosol	1	0							BOP1	1.9	283.6	14.5	38.42	9.58	111.26	Not Found	Not Found	Not Found	Not Found	High	High	Peak Found	High	High
	Checked	Confidence	Annotated Sequence	Modifications	Qvality PEP	Qvality q-value	# Protein Groups	# Proteins	# PSMs	Master Protein Accessions	Positions in Master Proteins	Modifications in Master Proteins	Master Protein Descriptions	# Missed Cleavages	Theo. MH+ [Da]	Abundance Ratio: (OE, Sample) / (KD, Sample)	Abundance Ratio: (KD, Sample) / (WT, Control)	Abundance Ratio: (OE, Sample) / (WT, Control)	Abundance Ratio Adj. P-Value: (OE, Sample) / (KD, Sample)	Abundance Ratio Adj. P-Value: (KD, Sample) / (WT, Control)	Abundance Ratio Adj. P-Value: (OE, Sample) / (WT, Control)	Abundance Ratio Variability [%]: (OE, Sample) / (KD, Sample)	Abundance Ratio Variability [%]: (KD, Sample) / (WT, Control)	Abundance Ratio Variability [%]: (OE, Sample) / (WT, Control)	Abundances (Grouped): KD, Sample	Abundances (Grouped): OE, Sample	Abundances (Grouped): WT, Control	Abundances (Grouped) CV [%]: KD, Sample	Abundances (Grouped) CV [%]: OE, Sample	Abundances (Grouped) CV [%]: WT, Control	Abundances (Scaled): F1: Sample, KD	Abundances (Scaled): F2: Sample, KD	Abundances (Scaled): F3: Sample, KD	Abundances (Scaled): F4: Sample, KD	Abundances (Scaled): F5: Sample, OE	Abundances (Scaled): F6: Sample, OE	Abundances (Scaled): F7: Sample, OE	Abundances (Scaled): F8: Sample, OE	Abundances (Scaled): F9: Control, WT	Abundances (Scaled): F10: Control, WT	Abundances (Scaled): F11: Control, WT	Abundances (Scaled): F12: Control, WT	Abundances (Normalized): F1: Sample, KD	Abundances (Normalized): F2: Sample, KD	Abundances (Normalized): F3: Sample, KD	Abundances (Normalized): F4: Sample, KD	Abundances (Normalized): F5: Sample, OE	Abundances (Normalized): F6: Sample, OE	Abundances (Normalized): F7: Sample, OE
	TRUE	High	[R].IGDEYAEDSSDEEDIR.[N]	2xPhospho [S9(100); S10(100)]	1.44125e-07	0.000173317	1	1	10	Q14137	Q14137 [118-133]	Q14137 2xPhospho [S126(100); S127(100)]	Ribosome biogenesis protein BOP1 OS=Homo sapiens OX=9606 GN=BOP1 PE=1 SV=2	0	2002.68	100	0.107	19.751	8.2e-16	6.19183e-12	1.07256e-10	33.16	191.9	288.69	1.9	283.6	14.5	38.42	9.58	111.26	2	2.3	1.5	0.9	233.8	246.8	269.5	290.2	59.2	2.9	2.7	88	117967	137033	88943.4	50101.5	1.3689e+07	1.44484e+07	15774735
TRUE	High	Master Protein	O43765	Small glutamine-rich tetratricopeptide repeat-containing protein alpha OS=Homo sapiens OX=9606 GN=SGTA PE=1 SV=1	0	4.831	4	1	12	1	313	34	4.87	44.75	1	cell organization and biogenesis;protein metabolism;other metabolic processes;stress response;transport;other biological processes	other membranes;cytosol;nucleus;other cell component	other molecular function	Pf00515, Pf13181, Pf16546	6449	ENSG00000104969	D6W610; hsa:6449; O43765; Q6FIA9; Q9BTZ9			Insertion of tail-anchored proteins into the endoplasmic reticulum membrane	1	0							SGTA	48.7	114.9	136.3	46.23	4.25	23.76	Peak Found	High	High	Peak Found	High	High	Peak Found	High	High
	Checked	Confidence	Annotated Sequence	Modifications	Qvality PEP	Qvality q-value	# Protein Groups	# Proteins	# PSMs	Master Protein Accessions	Positions in Master Proteins	Modifications in Master Proteins	Master Protein Descriptions	# Missed Cleavages	Theo. MH+ [Da]	Abundance Ratio: (OE, Sample) / (KD, Sample)	Abundance Ratio: (KD, Sample) / (WT, Control)	Abundance Ratio: (OE, Sample) / (WT, Control)	Abundance Ratio Adj. P-Value: (OE, Sample) / (KD, Sample)	Abundance Ratio Adj. P-Value: (KD, Sample) / (WT, Control)	Abundance Ratio Adj. P-Value: (OE, Sample) / (WT, Control)	Abundance Ratio Variability [%]: (OE, Sample) / (KD, Sample)	Abundance Ratio Variability [%]: (KD, Sample) / (WT, Control)	Abundance Ratio Variability [%]: (OE, Sample) / (WT, Control)	Abundances (Grouped): KD, Sample	Abundances (Grouped): OE, Sample	Abundances (Grouped): WT, Control	Abundances (Grouped) CV [%]: KD, Sample	Abundances (Grouped) CV [%]: OE, Sample	Abundances (Grouped) CV [%]: WT, Control	Abundances (Scaled): F1: Sample, KD	Abundances (Scaled): F2: Sample, KD	Abundances (Scaled): F3: Sample, KD	Abundances (Scaled): F4: Sample, KD	Abundances (Scaled): F5: Sample, OE	Abundances (Scaled): F6: Sample, OE	Abundances (Scaled): F7: Sample, OE	Abundances (Scaled): F8: Sample, OE	Abundances (Scaled): F9: Control, WT	Abundances (Scaled): F10: Control, WT	Abundances (Scaled): F11: Control, WT	Abundances (Scaled): F12: Control, WT	Abundances (Normalized): F1: Sample, KD	Abundances (Normalized): F2: Sample, KD	Abundances (Normalized): F3: Sample, KD	Abundances (Normalized): F4: Sample, KD	Abundances (Normalized): F5: Sample, OE	Abundances (Normalized): F6: Sample, OE	Abundances (Normalized): F7: Sample, OE
	TRUE	High	[R].SRTPSASNDDQQE.[-]	1xPhospho [T3(93.2)]	0.00108756	0.000173317	1	1	12	O43765	O43765 [301-313]	O43765 1xPhospho [T303(93.2)]	Small glutamine-rich tetratricopeptide repeat-containing protein alpha OS=Homo sapiens OX=9606 GN=SGTA PE=1 SV=1	1	1514.58	2.329	0.357	0.832	0.348133	0.00205368	0.999965	43.75	51.16	24.5	48.7	114.9	136.3	46.23	4.25	23.76	40.1	22.6	58.1	75.1	118.1	112.2	106.9	115.3	179.5	144	101.5	126.5	3.71712e+06	2.09978e+06	5.38915e+06	6.9651e+06	1.0955e+07	1.04121e+07	9915653
TRUE	High	Master Protein	P08559	Pyruvate dehydrogenase E1 component subunit alpha, somatic form, mitochondrial OS=Homo sapiens OX=9606 GN=PDHA1 PE=1 SV=3	0	19.951	6	2	42	2	390	43.3	8.06	112.58	2	other metabolic processes	mitochondrion;nucleus;other cell component	other molecular function	Pf00676	5160	ENSG00000131828	A5YVE9; B2R5P7; B7Z3T7; B7Z3X5; hsa:5160; P08559; Q53H41; Q5JPT8; Q9NP12; Q9UBJ8; Q9UBU0; Q9UNG4; Q9UNG5	Glycolysis / Gluconeogenesis; Citrate cycle (TCA cycle); Pyruvate metabolism; Metabolic pathways; Carbon metabolism; HIF-1 signaling pathway; Glucagon signaling pathway; Central carbon metabolism in cancer; Diabetic cardiomyopathy	TCA cycle and deficiency of pyruvate dehydrogenase complex (PDHc); Amino acid metabolism; Lipid metabolism pathway; PI3K/AKT/mTOR - vitamin D3 signaling; Metabolic reprogramming in colon cancer; Thiamine metabolic pathways; TCA cycle in senescence; Neuroinflammation and glutamatergic signaling; Acetylcholine synthesis; Glycolysis and gluconeogenesis	Glyoxylate metabolism and glycine degradation; Regulation of pyruvate dehydrogenase (PDH) complex; Signaling by Retinoic Acid	23	0							PDHA1	48.6	163.4	88	12.23	6.91	29.2	High	High	High	Peak Found	High	High	High	High	High
	Checked	Confidence	Annotated Sequence	Modifications	Qvality PEP	Qvality q-value	# Protein Groups	# Proteins	# PSMs	Master Protein Accessions	Positions in Master Proteins	Modifications in Master Proteins	Master Protein Descriptions	# Missed Cleavages	Theo. MH+ [Da]	Abundance Ratio: (OE, Sample) / (KD, Sample)	Abundance Ratio: (KD, Sample) / (WT, Control)	Abundance Ratio: (OE, Sample) / (WT, Control)	Abundance Ratio Adj. P-Value: (OE, Sample) / (KD, Sample)	Abundance Ratio Adj. P-Value: (KD, Sample) / (WT, Control)	Abundance Ratio Adj. P-Value: (OE, Sample) / (WT, Control)	Abundance Ratio Variability [%]: (OE, Sample) / (KD, Sample)	Abundance Ratio Variability [%]: (KD, Sample) / (WT, Control)	Abundance Ratio Variability [%]: (OE, Sample) / (WT, Control)	Abundances (Grouped): KD, Sample	Abundances (Grouped): OE, Sample	Abundances (Grouped): WT, Control	Abundances (Grouped) CV [%]: KD, Sample	Abundances (Grouped) CV [%]: OE, Sample	Abundances (Grouped) CV [%]: WT, Control	Abundances (Scaled): F1: Sample, KD	Abundances (Scaled): F2: Sample, KD	Abundances (Scaled): F3: Sample, KD	Abundances (Scaled): F4: Sample, KD	Abundances (Scaled): F5: Sample, OE	Abundances (Scaled): F6: Sample, OE	Abundances (Scaled): F7: Sample, OE	Abundances (Scaled): F8: Sample, OE	Abundances (Scaled): F9: Control, WT	Abundances (Scaled): F10: Control, WT	Abundances (Scaled): F11: Control, WT	Abundances (Scaled): F12: Control, WT	Abundances (Normalized): F1: Sample, KD	Abundances (Normalized): F2: Sample, KD	Abundances (Normalized): F3: Sample, KD	Abundances (Normalized): F4: Sample, KD	Abundances (Normalized): F5: Sample, OE	Abundances (Normalized): F6: Sample, OE	Abundances (Normalized): F7: Sample, OE
	TRUE	High	[R].YHGHSMSDPGVSYR.[T]	2xPhospho [S5(100); S12(100)]	0.0344282	0.00114608	1	2	11	P08559	P08559 [289-302]	P08559 2xPhospho [S293(100); S300(100)]	Pyruvate dehydrogenase E1 component subunit alpha, somatic form, mitochondrial OS=Homo sapiens OX=9606 GN=PDHA1 PE=1 SV=3	0	1752.62	36.312	0.081	3.727	4.16946e-06	5.68187e-14	0.0129751	47.67	68.16	49.18	6.1	231.7	62.2	46.94	19.64	58.81	4.8	2.6	7.1	9	166.2	271.9	218	224.7	137.2	39.3	65.2	54.1	185678	100449	272416	345136	6.38501e+06	1.04455e+07	8.3758e+06
	TRUE	High	[R].YHGHSMSDPGVSYR.[T]	1xOxidation [M6]; 2xPhospho [S5(99.7); S12(100)]	0.105702	0.00480149	1	2	8	P08559	P08559 [289-302]	P08559 2xPhospho [S293(99.7); S300(100)]	Pyruvate dehydrogenase E1 component subunit alpha, somatic form, mitochondrial OS=Homo sapiens OX=9606 GN=PDHA1 PE=1 SV=3	0	1768.62	100	0.031	3.022	8.2e-16	4.1125e-16	0.0245157	137.79	111.49	42.3	2.1	225.3	72.6	91.67	6.76	32.63	6.6	0.9	0.6	4.9	226.2	225.6	239	202.7	92.4	48.5	57.4	95.3	272026	37079.5	24097.5	202475	9.32388e+06	9.2987e+06	9850354
TRUE	High	Master Protein	O95400	CD2 antigen cytoplasmic tail-binding protein 2 OS=Homo sapiens OX=9606 GN=CD2BP2 PE=1 SV=1	0	35.784	16	5	54	5	341	37.6	4.61	186.15	5	cell organization and biogenesis;RNA metabolism OR transcription;other metabolic processes	cytosol;nucleus;other cell component	other molecular function	Pf02213	10421	ENSG00000169217	B2RDX2; hsa:10421; O95400; Q9ULP2		mRNA processing; Ciliary landscape	mRNA Splicing - Major Pathway	3	0							CD2BP2	106.7	94.5	98.9	23.99	25.59	14.06	High	High	High	Peak Found	High	High	High	High	High
	Checked	Confidence	Annotated Sequence	Modifications	Qvality PEP	Qvality q-value	# Protein Groups	# Proteins	# PSMs	Master Protein Accessions	Positions in Master Proteins	Modifications in Master Proteins	Master Protein Descriptions	# Missed Cleavages	Theo. MH+ [Da]	Abundance Ratio: (OE, Sample) / (KD, Sample)	Abundance Ratio: (KD, Sample) / (WT, Control)	Abundance Ratio: (OE, Sample) / (WT, Control)	Abundance Ratio Adj. P-Value: (OE, Sample) / (KD, Sample)	Abundance Ratio Adj. P-Value: (KD, Sample) / (WT, Control)	Abundance Ratio Adj. P-Value: (OE, Sample) / (WT, Control)	Abundance Ratio Variability [%]: (OE, Sample) / (KD, Sample)	Abundance Ratio Variability [%]: (KD, Sample) / (WT, Control)	Abundance Ratio Variability [%]: (OE, Sample) / (WT, Control)	Abundances (Grouped): KD, Sample	Abundances (Grouped): OE, Sample	Abundances (Grouped): WT, Control	Abundances (Grouped) CV [%]: KD, Sample	Abundances (Grouped) CV [%]: OE, Sample	Abundances (Grouped) CV [%]: WT, Control	Abundances (Scaled): F1: Sample, KD	Abundances (Scaled): F2: Sample, KD	Abundances (Scaled): F3: Sample, KD	Abundances (Scaled): F4: Sample, KD	Abundances (Scaled): F5: Sample, OE	Abundances (Scaled): F6: Sample, OE	Abundances (Scaled): F7: Sample, OE	Abundances (Scaled): F8: Sample, OE	Abundances (Scaled): F9: Control, WT	Abundances (Scaled): F10: Control, WT	Abundances (Scaled): F11: Control, WT	Abundances (Scaled): F12: Control, WT	Abundances (Normalized): F1: Sample, KD	Abundances (Normalized): F2: Sample, KD	Abundances (Normalized): F3: Sample, KD	Abundances (Normalized): F4: Sample, KD	Abundances (Normalized): F5: Sample, OE	Abundances (Normalized): F6: Sample, OE	Abundances (Normalized): F7: Sample, OE
	TRUE	High	[K].HSLDSDEEEDDDDGGSSK.[Y]	1xPhospho [S5(100)]	3.10325e-13	0.000173317	1	1	19	O95400	O95400 [45-62]	O95400 1xPhospho [S49(100)]	CD2 antigen cytoplasmic tail-binding protein 2 OS=Homo sapiens OX=9606 GN=CD2BP2 PE=1 SV=1	0	2016.68	4.702	0.2	0.836	0.0470864	6.24721e-08	0.999965	52.71	50.39	24.04	26.8	122.5	150.7	43.23	6.48	25.38	21.4	16.7	34.4	44.5	122.1	125.7	118.4	137.3	178.2	166.4	95.3	139.7	1.56111e+06	1.22112e+06	2.51419e+06	3.25489e+06	8.92004e+06	9.18773e+06	8651632
	TRUE	High	[K].HSLDSDEEEDDDDGGSSKYDILASEDVEGQEAATLPSEGGVR.[I]	1xPhospho [S/Y/T]	0.00461741	0.000173317	1	1	9	O95400	O95400 [45-86]		CD2 antigen cytoplasmic tail-binding protein 2 OS=Homo sapiens OX=9606 GN=CD2BP2 PE=1 SV=1	1	4503.86	20.711	0.148	2.095	5.39404e-05	9.23864e-09	0.276935	140.45	124.19	53.78	9.7	196.5	93.8	124.06	23.86	57.75	3.4	3	24	67.7	181.8	248.8	184.3	139.7	99.2	25.2	76.9	146	125650	112069	889840	2.51531e+06	6.75166e+06	9.24149e+06	6845180
TRUE	High	Master Protein	O75179	Ankyrin repeat domain-containing protein 17 OS=Homo sapiens OX=9606 GN=ANKRD17 PE=1 SV=3	0	44.938	6	7	79	7	2603	274.1	6.52	268.34	7	stress response;developmental processes;other biological processes	other membranes;nucleus;other cell component	other molecular function	Pf00013, Pf12796	26057	ENSG00000132466	E7EUV3; G5E964; hsa:26057; O75179; Q6PJ85; Q6PK85; Q6PKA2; Q86XI3; Q8NDR5; Q96I86; Q9H288; Q9H6J9				0	0							ANKRD17	101.5	88.6	109.9	17.04	10.78	12.04	High	High	High	High	High	High	High	High	High
	Checked	Confidence	Annotated Sequence	Modifications	Qvality PEP	Qvality q-value	# Protein Groups	# Proteins	# PSMs	Master Protein Accessions	Positions in Master Proteins	Modifications in Master Proteins	Master Protein Descriptions	# Missed Cleavages	Theo. MH+ [Da]	Abundance Ratio: (OE, Sample) / (KD, Sample)	Abundance Ratio: (KD, Sample) / (WT, Control)	Abundance Ratio: (OE, Sample) / (WT, Control)	Abundance Ratio Adj. P-Value: (OE, Sample) / (KD, Sample)	Abundance Ratio Adj. P-Value: (KD, Sample) / (WT, Control)	Abundance Ratio Adj. P-Value: (OE, Sample) / (WT, Control)	Abundance Ratio Variability [%]: (OE, Sample) / (KD, Sample)	Abundance Ratio Variability [%]: (KD, Sample) / (WT, Control)	Abundance Ratio Variability [%]: (OE, Sample) / (WT, Control)	Abundances (Grouped): KD, Sample	Abundances (Grouped): OE, Sample	Abundances (Grouped): WT, Control	Abundances (Grouped) CV [%]: KD, Sample	Abundances (Grouped) CV [%]: OE, Sample	Abundances (Grouped) CV [%]: WT, Control	Abundances (Scaled): F1: Sample, KD	Abundances (Scaled): F2: Sample, KD	Abundances (Scaled): F3: Sample, KD	Abundances (Scaled): F4: Sample, KD	Abundances (Scaled): F5: Sample, OE	Abundances (Scaled): F6: Sample, OE	Abundances (Scaled): F7: Sample, OE	Abundances (Scaled): F8: Sample, OE	Abundances (Scaled): F9: Control, WT	Abundances (Scaled): F10: Control, WT	Abundances (Scaled): F11: Control, WT	Abundances (Scaled): F12: Control, WT	Abundances (Normalized): F1: Sample, KD	Abundances (Normalized): F2: Sample, KD	Abundances (Normalized): F3: Sample, KD	Abundances (Normalized): F4: Sample, KD	Abundances (Normalized): F5: Sample, OE	Abundances (Normalized): F6: Sample, OE	Abundances (Normalized): F7: Sample, OE
	TRUE	High	[K].EHYPVSSPSSPSPPAQPGGVSR.[N]	2xPhospho [S6(100); S7(99.1)]	0.00052385	0.000173317	1	1	23	O75179	O75179 [2036-2057]	O75179 2xPhospho [S2041(100); S2042(99.1)]	Ankyrin repeat domain-containing protein 17 OS=Homo sapiens OX=9606 GN=ANKRD17 PE=1 SV=3	0	2380	17.571	0.08	1.444	7.45095e-05	1.7022e-14	0.493787	37.27	22.52	22.81	9.3	172	118.7	92.51	20.52	14.11	9.2	7.6	9.1	38.3	160.9	204.3	122.6	176.8	127	106.7	101.2	136.4	188722	154498	185180	781072	3.28475e+06	4.17099e+06	2.50397e+06
TRUE	High	Master Protein	Q6P6C2	RNA demethylase ALKBH5 OS=Homo sapiens OX=9606 GN=ALKBH5 PE=1 SV=2	0	20.775	11	5	28	5	394	44.2	9.09	91.58	5	RNA metabolism OR transcription;other metabolic processes;stress response;transport;other biological processes	cytosol;ER/Golgi;nucleus	other molecular function	Pf13532	54890	ENSG00000091542	B4DVJ4; D3DXC6; hsa:54890; Q6P6C2; Q9NXD6			Reversal of alkylation damage by DNA dioxygenases	1	0							ALKBH5	7	205.5	87.5	34.97	3.94	57.09	High	High	High	Peak Found	High	High	High	High	High
	Checked	Confidence	Annotated Sequence	Modifications	Qvality PEP	Qvality q-value	# Protein Groups	# Proteins	# PSMs	Master Protein Accessions	Positions in Master Proteins	Modifications in Master Proteins	Master Protein Descriptions	# Missed Cleavages	Theo. MH+ [Da]	Abundance Ratio: (OE, Sample) / (KD, Sample)	Abundance Ratio: (KD, Sample) / (WT, Control)	Abundance Ratio: (OE, Sample) / (WT, Control)	Abundance Ratio Adj. P-Value: (OE, Sample) / (KD, Sample)	Abundance Ratio Adj. P-Value: (KD, Sample) / (WT, Control)	Abundance Ratio Adj. P-Value: (OE, Sample) / (WT, Control)	Abundance Ratio Variability [%]: (OE, Sample) / (KD, Sample)	Abundance Ratio Variability [%]: (KD, Sample) / (WT, Control)	Abundance Ratio Variability [%]: (OE, Sample) / (WT, Control)	Abundances (Grouped): KD, Sample	Abundances (Grouped): OE, Sample	Abundances (Grouped): WT, Control	Abundances (Grouped) CV [%]: KD, Sample	Abundances (Grouped) CV [%]: OE, Sample	Abundances (Grouped) CV [%]: WT, Control	Abundances (Scaled): F1: Sample, KD	Abundances (Scaled): F2: Sample, KD	Abundances (Scaled): F3: Sample, KD	Abundances (Scaled): F4: Sample, KD	Abundances (Scaled): F5: Sample, OE	Abundances (Scaled): F6: Sample, OE	Abundances (Scaled): F7: Sample, OE	Abundances (Scaled): F8: Sample, OE	Abundances (Scaled): F9: Control, WT	Abundances (Scaled): F10: Control, WT	Abundances (Scaled): F11: Control, WT	Abundances (Scaled): F12: Control, WT	Abundances (Normalized): F1: Sample, KD	Abundances (Normalized): F2: Sample, KD	Abundances (Normalized): F3: Sample, KD	Abundances (Normalized): F4: Sample, KD	Abundances (Normalized): F5: Sample, OE	Abundances (Normalized): F6: Sample, OE	Abundances (Normalized): F7: Sample, OE
	TRUE	High	[K].YQEDSDPERSDYEEQQLQKEEEAR.[K]	2xPhospho [S5(100); S10(100)]	0.000210853	0.000173317	1	1	15	Q6P6C2	Q6P6C2 [60-83]	Q6P6C2 2xPhospho [S64(100); S69(100)]	RNA demethylase ALKBH5 OS=Homo sapiens OX=9606 GN=ALKBH5 PE=1 SV=2	2	3161.23	70.437	0.037	2.315	3.14625e-07	4.1125e-16	0.175494	55.89	71.54	76.21	2.9	208.5	88.6	44.06	1.88	56.22	3.7	4.8	2.1	2	199	198.7	198	191.2	163.3	53.8	51.5	131.8	133149	172959	73712.2	70227.2	7.11839e+06	7.10859e+06	7083748
	TRUE	High	[R].KYQEDSDPERSDYEEQQLQK.[E]	2xPhospho [S6(100); S11(94.4)]	0.0324815	0.00114608	1	1	1	Q6P6C2	Q6P6C2 [59-78]	Q6P6C2 2xPhospho [S64(100); S69(94.4)]	RNA demethylase ALKBH5 OS=Homo sapiens OX=9606 GN=ALKBH5 PE=1 SV=2	2	2675.05	10.847	0.167	1.832	8.29615e-06	0.000650075	0.213136	62.89	65.97	38.38	18	175.8	106.2	51.74	13.98	34.05	11.8	28.7	24.5	9	171	159.8	161.3	212.3	151	68.3	87.6	114.7	70377.9	171275	146192	53817.8	1.02119e+06	954662	963767
	TRUE	High	[K].YQEDSDPERSDYEEQQLQK.[E]	2xPhospho [S5(100); S10(100)]	0.0471783	0.00164529	1	1	4	Q6P6C2	Q6P6C2 [60-78]	Q6P6C2 2xPhospho [S64(100); S69(100)]	RNA demethylase ALKBH5 OS=Homo sapiens OX=9606 GN=ALKBH5 PE=1 SV=2	1	2546.96	23.453	0.22	3.81	4.4459e-07	0.000163548	0.000563143	75.24	139.81	124.46	10	228.4	61.6	86.5	30.79	101.41	10.6	4.6	28.9	6.9	198.8	290.2	138.5	191.2	144.7	19.1	2.2	164.5	61103.9	26629.4	166201	39638.2	1.14466e+06	1.67091e+06	797327
TRUE	High	Master Protein	O43399	Tumor protein D54 OS=Homo sapiens OX=9606 GN=TPD52L2 PE=1 SV=2	0	53.289	22	4	56	4	206	22.2	5.36	140.5	4	other metabolic processes;other biological processes	other cell component	other molecular function	Pf04201	7165	ENSG00000101150	B4DPJ6; E1P5G7; hsa:7165; O43398; O43399; Q5JWU5; Q5JWU6; Q5JWU8; Q5U0E0; Q9H3Z6				0	0							TPD52L2	82.8	81.1	136.1	29.75	38.42	27.07	High	High	High	High	High	High	High	High	High
	Checked	Confidence	Annotated Sequence	Modifications	Qvality PEP	Qvality q-value	# Protein Groups	# Proteins	# PSMs	Master Protein Accessions	Positions in Master Proteins	Modifications in Master Proteins	Master Protein Descriptions	# Missed Cleavages	Theo. MH+ [Da]	Abundance Ratio: (OE, Sample) / (KD, Sample)	Abundance Ratio: (KD, Sample) / (WT, Control)	Abundance Ratio: (OE, Sample) / (WT, Control)	Abundance Ratio Adj. P-Value: (OE, Sample) / (KD, Sample)	Abundance Ratio Adj. P-Value: (KD, Sample) / (WT, Control)	Abundance Ratio Adj. P-Value: (OE, Sample) / (WT, Control)	Abundance Ratio Variability [%]: (OE, Sample) / (KD, Sample)	Abundance Ratio Variability [%]: (KD, Sample) / (WT, Control)	Abundance Ratio Variability [%]: (OE, Sample) / (WT, Control)	Abundances (Grouped): KD, Sample	Abundances (Grouped): OE, Sample	Abundances (Grouped): WT, Control	Abundances (Grouped) CV [%]: KD, Sample	Abundances (Grouped) CV [%]: OE, Sample	Abundances (Grouped) CV [%]: WT, Control	Abundances (Scaled): F1: Sample, KD	Abundances (Scaled): F2: Sample, KD	Abundances (Scaled): F3: Sample, KD	Abundances (Scaled): F4: Sample, KD	Abundances (Scaled): F5: Sample, OE	Abundances (Scaled): F6: Sample, OE	Abundances (Scaled): F7: Sample, OE	Abundances (Scaled): F8: Sample, OE	Abundances (Scaled): F9: Control, WT	Abundances (Scaled): F10: Control, WT	Abundances (Scaled): F11: Control, WT	Abundances (Scaled): F12: Control, WT	Abundances (Normalized): F1: Sample, KD	Abundances (Normalized): F2: Sample, KD	Abundances (Normalized): F3: Sample, KD	Abundances (Normalized): F4: Sample, KD	Abundances (Normalized): F5: Sample, OE	Abundances (Normalized): F6: Sample, OE	Abundances (Normalized): F7: Sample, OE
	TRUE	High	[-].MDSAGQDINLNSPNKGLLSDSMTDVPVDTGVAAR.[T]	1xAcetyl [N-Term]; 1xOxidation [M22]; 2xPhospho [S/T]	0.0425823	0.00153195	1	1	3	O43399	O43399 [1-34]	O43399 1xAcetyl [N-Term]	Tumor protein D54 OS=Homo sapiens OX=9606 GN=TPD52L2 PE=1 SV=2	1	3706.6	2.415	0.205	0.537	0.0657696	0.000226026	0.932882	206.35	69.47	193.72	36.1	59.1	204.8	51.57	112.54	49.46	34.5	37.2	21	8.9	312.8	253.3	2.9	7.6	173.6	134	38.1	176.1	154619	166865	93966.5	39894.7	1.4017e+06	1.13477e+06	12896.6
TRUE	High	Master Protein	Q9HC35	Echinoderm microtubule-associated protein-like 4 OS=Homo sapiens OX=9606 GN=EML4 PE=1 SV=3	0	27.104	6	3	34	3	981	108.8	6.4	75.94	3	cell cycle OR cell proliferation;cell organization and biogenesis;other biological processes	cytosol;cytoskeleton;other cell component	cytoskeletal activity;other molecular function	Pf00400, Pf03451, Pf07714	27436	ENSG00000143924	A6H8Y6; A6P4T4; A6P4V4; B2RBK3; B2RTW7; B5MCW9; hsa:27436; Q3SWW0; Q53R29; Q53TW8; Q6PJ45; Q9HC35; Q9NV40	Pathways in cancer; Non-small cell lung cancer; PD-L1 expression and PD-1 checkpoint pathway in cancer	Non-small cell lung cancer	Signaling by ALK fusions and activated point mutants; EML4 and NUDC in mitotic spindle formation; ALK mutants bind TKIs; Nuclear events stimulated by ALK signaling in cancer	8	0							EML4	167.2	43.3	89.5	4.66	14.25	7.32	High	High	High	Peak Found	High	High	High	High	High
	Checked	Confidence	Annotated Sequence	Modifications	Qvality PEP	Qvality q-value	# Protein Groups	# Proteins	# PSMs	Master Protein Accessions	Positions in Master Proteins	Modifications in Master Proteins	Master Protein Descriptions	# Missed Cleavages	Theo. MH+ [Da]	Abundance Ratio: (OE, Sample) / (KD, Sample)	Abundance Ratio: (KD, Sample) / (WT, Control)	Abundance Ratio: (OE, Sample) / (WT, Control)	Abundance Ratio Adj. P-Value: (OE, Sample) / (KD, Sample)	Abundance Ratio Adj. P-Value: (KD, Sample) / (WT, Control)	Abundance Ratio Adj. P-Value: (OE, Sample) / (WT, Control)	Abundance Ratio Variability [%]: (OE, Sample) / (KD, Sample)	Abundance Ratio Variability [%]: (KD, Sample) / (WT, Control)	Abundance Ratio Variability [%]: (OE, Sample) / (WT, Control)	Abundances (Grouped): KD, Sample	Abundances (Grouped): OE, Sample	Abundances (Grouped): WT, Control	Abundances (Grouped) CV [%]: KD, Sample	Abundances (Grouped) CV [%]: OE, Sample	Abundances (Grouped) CV [%]: WT, Control	Abundances (Scaled): F1: Sample, KD	Abundances (Scaled): F2: Sample, KD	Abundances (Scaled): F3: Sample, KD	Abundances (Scaled): F4: Sample, KD	Abundances (Scaled): F5: Sample, OE	Abundances (Scaled): F6: Sample, OE	Abundances (Scaled): F7: Sample, OE	Abundances (Scaled): F8: Sample, OE	Abundances (Scaled): F9: Control, WT	Abundances (Scaled): F10: Control, WT	Abundances (Scaled): F11: Control, WT	Abundances (Scaled): F12: Control, WT	Abundances (Normalized): F1: Sample, KD	Abundances (Normalized): F2: Sample, KD	Abundances (Normalized): F3: Sample, KD	Abundances (Normalized): F4: Sample, KD	Abundances (Normalized): F5: Sample, OE	Abundances (Normalized): F6: Sample, OE	Abundances (Normalized): F7: Sample, OE
	TRUE	High	[R].ASPSPQPSSQPLQIHR.[Q]	2xPhospho [S2(100); S4(100)]	0.00139037	0.000173317	1	1	14	Q9HC35	Q9HC35 [143-158]	Q9HC35 2xPhospho [S144(100); S146(100)]	Echinoderm microtubule-associated protein-like 4 OS=Homo sapiens OX=9606 GN=EML4 PE=1 SV=3	0	1889.83	9.506	0.204	2.256	7.28067e-05	0.00358863	0.0255666	27.17	63.55	49.22	20	195.6	84.4	62.26	4.72	38.01	22.6	17.8	1.9	25.7	201.7	195.2	196.7	180.4	57.2	112.1	63.8	124.9	162207	127402	13543.4	183903	1.44468e+06	1.39827e+06	1.40945e+06
TRUE	High	Master Protein	Q9GZR7	ATP-dependent RNA helicase DDX24 OS=Homo sapiens OX=9606 GN=DDX24 PE=1 SV=1	0	74.619	6	6	95	6	859	96.3	9.06	288.13	6	RNA metabolism OR transcription;other metabolic processes	nucleus	other molecular function	Pf00270, Pf00271	57062	ENSG00000089737; ENSG00000273761	E7EMJ4; hsa:57062; Q4V9L5; Q9GZR7				0	0							DDX24	94.6	95.2	110.1	10.13	7.87	4.83	High	High	High	High	High	High	High	High	High
	Checked	Confidence	Annotated Sequence	Modifications	Qvality PEP	Qvality q-value	# Protein Groups	# Proteins	# PSMs	Master Protein Accessions	Positions in Master Proteins	Modifications in Master Proteins	Master Protein Descriptions	# Missed Cleavages	Theo. MH+ [Da]	Abundance Ratio: (OE, Sample) / (KD, Sample)	Abundance Ratio: (KD, Sample) / (WT, Control)	Abundance Ratio: (OE, Sample) / (WT, Control)	Abundance Ratio Adj. P-Value: (OE, Sample) / (KD, Sample)	Abundance Ratio Adj. P-Value: (KD, Sample) / (WT, Control)	Abundance Ratio Adj. P-Value: (OE, Sample) / (WT, Control)	Abundance Ratio Variability [%]: (OE, Sample) / (KD, Sample)	Abundance Ratio Variability [%]: (KD, Sample) / (WT, Control)	Abundance Ratio Variability [%]: (OE, Sample) / (WT, Control)	Abundances (Grouped): KD, Sample	Abundances (Grouped): OE, Sample	Abundances (Grouped): WT, Control	Abundances (Grouped) CV [%]: KD, Sample	Abundances (Grouped) CV [%]: OE, Sample	Abundances (Grouped) CV [%]: WT, Control	Abundances (Scaled): F1: Sample, KD	Abundances (Scaled): F2: Sample, KD	Abundances (Scaled): F3: Sample, KD	Abundances (Scaled): F4: Sample, KD	Abundances (Scaled): F5: Sample, OE	Abundances (Scaled): F6: Sample, OE	Abundances (Scaled): F7: Sample, OE	Abundances (Scaled): F8: Sample, OE	Abundances (Scaled): F9: Control, WT	Abundances (Scaled): F10: Control, WT	Abundances (Scaled): F11: Control, WT	Abundances (Scaled): F12: Control, WT	Abundances (Normalized): F1: Sample, KD	Abundances (Normalized): F2: Sample, KD	Abundances (Normalized): F3: Sample, KD	Abundances (Normalized): F4: Sample, KD	Abundances (Normalized): F5: Sample, OE	Abundances (Normalized): F6: Sample, OE	Abundances (Normalized): F7: Sample, OE
	TRUE	High	[K].AQAVSEEEEEEEGKSSSPK.[K]	2xPhospho [S5(100); S17(91.8)]	7.45871e-06	0.000173317	1	1	16	Q9GZR7	Q9GZR7 [78-96]	Q9GZR7 2xPhospho [S82(100); S94(91.8)]	ATP-dependent RNA helicase DDX24 OS=Homo sapiens OX=9606 GN=DDX24 PE=1 SV=1	1	2209.84	7.068	0.179	1.234	0.028472	4.99759e-06	0.986975	58.08	61.6	20.44	22.4	149	128.6	53.38	7.28	14.9	17.5	11.9	27.4	42	166.7	145.9	144.8	143.8	139.7	112.8	105.4	142	2.0988e+06	1.42633e+06	3.27431e+06	5.02926e+06	1.99465e+07	1.74612e+07	17331368
	TRUE	High	[R].KAQAVSEEEEEEEGKSSSPK.[K]	2xPhospho [S6(100); S17(87)]	4.18441e-06	0.000173317	1	1	9	Q9GZR7	Q9GZR7 [77-96]	Q9GZR7 2xPhospho [S82(100); S93(87)]	ATP-dependent RNA helicase DDX24 OS=Homo sapiens OX=9606 GN=DDX24 PE=1 SV=1	2	2337.94	3.138	0.262	0.899	0.0924513	2.7138e-05	0.999965	50.01	49.64	15	39.2	123.5	137.4	55.18	6.29	21.66	26.1	29.3	46.7	81.3	123.1	110.9	109.5	122.7	136	123.9	179.6	111	747984	840186	1.33775e+06	2.32978e+06	3.52693e+06	3.17765e+06	3138997
	TRUE	High	[R].SPGKAEAESDALPDDTVIESEALPSDIAAEAR.[A]	2xPhospho [T16(86.4); S]	0.0073361	0.000333495	1	1	4	Q9GZR7	Q9GZR7 [287-318]	Q9GZR7 2xPhospho [T302(86.4); S]	ATP-dependent RNA helicase DDX24 OS=Homo sapiens OX=9606 GN=DDX24 PE=1 SV=1	1	3414.49	12.044	0.117	1.392	3.03187e-05	8.12788e-08	0.584807	43.07	48.74	28.88	14.8	164.7	120.5	57.91	26.44	23.7	16.5	17.6	12.8	2.1	223.7	145.2	121.8	179.6	144.8	94.7	96.4	144.9	145396	155130	112674	18209.9	1.97656e+06	1.28268e+06	1.07646e+06
TRUE	High	Master Protein	Q9UHI6	Probable ATP-dependent RNA helicase DDX20 OS=Homo sapiens OX=9606 GN=DDX20 PE=1 SV=2	0	39.191	9	6	97	6	824	92.2	6.95	297.79	6	cell organization and biogenesis;RNA metabolism OR transcription;other metabolic processes;other biological processes	cytosol;cytoskeleton;nucleus;other cell component	nucleic acid binding activity;other molecular function	Pf00270, Pf00271	11218	ENSG00000064703	B4DWV7; hsa:11218; Q96F72; Q9NVM3; Q9UF59; Q9UHI6; Q9UIY0; Q9Y659		mRNA processing; Male infertility	snRNP Assembly; SARS-CoV-2 modulates host translation machinery	4	0							DDX20	108.5	90.8	100.7	17.19	7.71	14.32	High	High	High	High	High	High	High	High	High
	Checked	Confidence	Annotated Sequence	Modifications	Qvality PEP	Qvality q-value	# Protein Groups	# Proteins	# PSMs	Master Protein Accessions	Positions in Master Proteins	Modifications in Master Proteins	Master Protein Descriptions	# Missed Cleavages	Theo. MH+ [Da]	Abundance Ratio: (OE, Sample) / (KD, Sample)	Abundance Ratio: (KD, Sample) / (WT, Control)	Abundance Ratio: (OE, Sample) / (WT, Control)	Abundance Ratio Adj. P-Value: (OE, Sample) / (KD, Sample)	Abundance Ratio Adj. P-Value: (KD, Sample) / (WT, Control)	Abundance Ratio Adj. P-Value: (OE, Sample) / (WT, Control)	Abundance Ratio Variability [%]: (OE, Sample) / (KD, Sample)	Abundance Ratio Variability [%]: (KD, Sample) / (WT, Control)	Abundance Ratio Variability [%]: (OE, Sample) / (WT, Control)	Abundances (Grouped): KD, Sample	Abundances (Grouped): OE, Sample	Abundances (Grouped): WT, Control	Abundances (Grouped) CV [%]: KD, Sample	Abundances (Grouped) CV [%]: OE, Sample	Abundances (Grouped) CV [%]: WT, Control	Abundances (Scaled): F1: Sample, KD	Abundances (Scaled): F2: Sample, KD	Abundances (Scaled): F3: Sample, KD	Abundances (Scaled): F4: Sample, KD	Abundances (Scaled): F5: Sample, OE	Abundances (Scaled): F6: Sample, OE	Abundances (Scaled): F7: Sample, OE	Abundances (Scaled): F8: Sample, OE	Abundances (Scaled): F9: Control, WT	Abundances (Scaled): F10: Control, WT	Abundances (Scaled): F11: Control, WT	Abundances (Scaled): F12: Control, WT	Abundances (Normalized): F1: Sample, KD	Abundances (Normalized): F2: Sample, KD	Abundances (Normalized): F3: Sample, KD	Abundances (Normalized): F4: Sample, KD	Abundances (Normalized): F5: Sample, OE	Abundances (Normalized): F6: Sample, OE	Abundances (Normalized): F7: Sample, OE
	TRUE	High	[K].SYLEGSSDNQLKDSESTPVDDR.[I]	2xPhospho [S6(98.7); S7(98.7)]	0.000490186	0.000173317	1	1	12	Q9UHI6	Q9UHI6 [672-693]	Q9UHI6 2xPhospho [S677(98.7); S678(98.7)]	Probable ATP-dependent RNA helicase DDX20 OS=Homo sapiens OX=9606 GN=DDX20 PE=1 SV=2	1	2602.02	60.7	0.178	8.907	6.14449e-09	1.57137e-09	1.70414e-08	41.02	229.25	253.25	4	267.2	28.8	39.65	24.14	109.29	3.9	6.5	3	3	200.4	167.9	262.3	288.8	115.1	5.3	3.1	140.7	62007.8	102788	47865	48331.8	3.19012e+06	2.67191e+06	4.17474e+06
TRUE	High	Master Protein	O95361	Tripartite motif-containing protein 16 OS=Homo sapiens OX=9606 GN=TRIM16 PE=1 SV=3	0	25.971	12	4	20	4	564	63.9	5.49	65.91	4	protein metabolism;other metabolic processes;other biological processes	plasma membrane;other membranes;cytosol;nucleus;other cell component	nucleic acid binding activity;other molecular function	Pf00622, Pf00643, Pf13765	10626	ENSG00000221926	hsa:10626; O95361; Q6IAL8; Q7Z6I2; Q96BE8; Q96J43				0	0							TRIM16	87.2	56.4	156.4	35.8	38.93	33.54	High	High	High	Peak Found	High	High	Peak Found	High	High
	Checked	Confidence	Annotated Sequence	Modifications	Qvality PEP	Qvality q-value	# Protein Groups	# Proteins	# PSMs	Master Protein Accessions	Positions in Master Proteins	Modifications in Master Proteins	Master Protein Descriptions	# Missed Cleavages	Theo. MH+ [Da]	Abundance Ratio: (OE, Sample) / (KD, Sample)	Abundance Ratio: (KD, Sample) / (WT, Control)	Abundance Ratio: (OE, Sample) / (WT, Control)	Abundance Ratio Adj. P-Value: (OE, Sample) / (KD, Sample)	Abundance Ratio Adj. P-Value: (KD, Sample) / (WT, Control)	Abundance Ratio Adj. P-Value: (OE, Sample) / (WT, Control)	Abundance Ratio Variability [%]: (OE, Sample) / (KD, Sample)	Abundance Ratio Variability [%]: (KD, Sample) / (WT, Control)	Abundance Ratio Variability [%]: (OE, Sample) / (WT, Control)	Abundances (Grouped): KD, Sample	Abundances (Grouped): OE, Sample	Abundances (Grouped): WT, Control	Abundances (Grouped) CV [%]: KD, Sample	Abundances (Grouped) CV [%]: OE, Sample	Abundances (Grouped) CV [%]: WT, Control	Abundances (Scaled): F1: Sample, KD	Abundances (Scaled): F2: Sample, KD	Abundances (Scaled): F3: Sample, KD	Abundances (Scaled): F4: Sample, KD	Abundances (Scaled): F5: Sample, OE	Abundances (Scaled): F6: Sample, OE	Abundances (Scaled): F7: Sample, OE	Abundances (Scaled): F8: Sample, OE	Abundances (Scaled): F9: Control, WT	Abundances (Scaled): F10: Control, WT	Abundances (Scaled): F11: Control, WT	Abundances (Scaled): F12: Control, WT	Abundances (Normalized): F1: Sample, KD	Abundances (Normalized): F2: Sample, KD	Abundances (Normalized): F3: Sample, KD	Abundances (Normalized): F4: Sample, KD	Abundances (Normalized): F5: Sample, OE	Abundances (Normalized): F6: Sample, OE	Abundances (Normalized): F7: Sample, OE
	TRUE	High	[R].ETEEQDSDSAEQGDPAGEGKEVLCDFCLDDTR.[R]	2xCarbamidomethyl [C24; C27]; 1xPhospho [T2(82.9)]	0.00435027	0.000173317	1	1	3	O95361	O95361 [54-85]	O95361 1xPhospho [T55(82.9)]	Tripartite motif-containing protein 16 OS=Homo sapiens OX=9606 GN=TRIM16 PE=1 SV=3	1	3682.43	0.665	0.098	0.089		1.01255e-08	0.00017426	62.54	63.76	64.25	30.1	18.2	251.8	46.22	40.4	53.52	40.9	20.8	31.6	12.9	28.6	13.2	18.2	12.8	415.1	322.9	142.7	140.4	190704	97080.8	147249	59973	133423	61444.9	84988.4
TRUE	High	None	Q6NXS1	Protein phosphatase inhibitor 2 family member B OS=Homo sapiens OX=9606 GN=PPP1R2B PE=1 SV=2	0	28.765	9	1	48	1	205	23.1	4.87	168.12	1	other metabolic processes;other biological processes		enzyme regulator activity	Pf04979		ENSG00000231989	G1AUC5; Q6NXS1				0	0							PPP1R2B	0.4	259.2	40.5	76.26	8.1	94.34	High	High	High	Peak Found	High	High	Peak Found	High	High
	Checked	Confidence	Annotated Sequence	Modifications	Qvality PEP	Qvality q-value	# Protein Groups	# Proteins	# PSMs	Master Protein Accessions	Positions in Master Proteins	Modifications in Master Proteins	Master Protein Descriptions	# Missed Cleavages	Theo. MH+ [Da]	Abundance Ratio: (OE, Sample) / (KD, Sample)	Abundance Ratio: (KD, Sample) / (WT, Control)	Abundance Ratio: (OE, Sample) / (WT, Control)	Abundance Ratio Adj. P-Value: (OE, Sample) / (KD, Sample)	Abundance Ratio Adj. P-Value: (KD, Sample) / (WT, Control)	Abundance Ratio Adj. P-Value: (OE, Sample) / (WT, Control)	Abundance Ratio Variability [%]: (OE, Sample) / (KD, Sample)	Abundance Ratio Variability [%]: (KD, Sample) / (WT, Control)	Abundance Ratio Variability [%]: (OE, Sample) / (WT, Control)	Abundances (Grouped): KD, Sample	Abundances (Grouped): OE, Sample	Abundances (Grouped): WT, Control	Abundances (Grouped) CV [%]: KD, Sample	Abundances (Grouped) CV [%]: OE, Sample	Abundances (Grouped) CV [%]: WT, Control	Abundances (Scaled): F1: Sample, KD	Abundances (Scaled): F2: Sample, KD	Abundances (Scaled): F3: Sample, KD	Abundances (Scaled): F4: Sample, KD	Abundances (Scaled): F5: Sample, OE	Abundances (Scaled): F6: Sample, OE	Abundances (Scaled): F7: Sample, OE	Abundances (Scaled): F8: Sample, OE	Abundances (Scaled): F9: Control, WT	Abundances (Scaled): F10: Control, WT	Abundances (Scaled): F11: Control, WT	Abundances (Scaled): F12: Control, WT	Abundances (Normalized): F1: Sample, KD	Abundances (Normalized): F2: Sample, KD	Abundances (Normalized): F3: Sample, KD	Abundances (Normalized): F4: Sample, KD	Abundances (Normalized): F5: Sample, OE	Abundances (Normalized): F6: Sample, OE	Abundances (Normalized): F7: Sample, OE
	TRUE	High	[R].IQEQESSGEEDSDLSPEER.[E]	2xPhospho [S6(100); S7(100)]	1.77086e-07	0.000173317	1	2	22	P41236	P41236 [116-134]	P41236 2xPhospho [S121(100); S122(100)]	Protein phosphatase inhibitor 2 OS=Homo sapiens OX=9606 GN=PPP1R2 PE=1 SV=2	0	2323.85	100	0.011	6.295	8.2e-16	4.1125e-16	0.00020706	86.05	120.52	179.47	0.4	259.2	40.5	76.26	8.1	94.34	0.5	0.2	0.2	1	215.5	227.5	256	250.9	110.6	12.6	10.2	115	78845.5	28368.1	38969.3	155040	3.48973e+07	3.68409e+07	41466352
TRUE	High	Master Protein	Q13111	Chromatin assembly factor 1 subunit A OS=Homo sapiens OX=9606 GN=CHAF1A PE=1 SV=3	0	21.399	6	5	34	5	956	106.8	5.94	89.39	5	cell cycle OR cell proliferation;cell organization and biogenesis;DNA metabolism;other metabolic processes;stress response	nucleus;other cell component	other molecular function	Pf11600, Pf12253, Pf15539, Pf15557	10036	ENSG00000167670	hsa:10036; Q13111; Q6NXG5; Q7Z7K3; Q9UJY8		Nanoparticle triggered autophagic cell death		1	0							CHAF1A	113.2	78.8	108	21.78	17.1	10.58	High	High	High	High	High	High	High	High	High
	Checked	Confidence	Annotated Sequence	Modifications	Qvality PEP	Qvality q-value	# Protein Groups	# Proteins	# PSMs	Master Protein Accessions	Positions in Master Proteins	Modifications in Master Proteins	Master Protein Descriptions	# Missed Cleavages	Theo. MH+ [Da]	Abundance Ratio: (OE, Sample) / (KD, Sample)	Abundance Ratio: (KD, Sample) / (WT, Control)	Abundance Ratio: (OE, Sample) / (WT, Control)	Abundance Ratio Adj. P-Value: (OE, Sample) / (KD, Sample)	Abundance Ratio Adj. P-Value: (KD, Sample) / (WT, Control)	Abundance Ratio Adj. P-Value: (OE, Sample) / (WT, Control)	Abundance Ratio Variability [%]: (OE, Sample) / (KD, Sample)	Abundance Ratio Variability [%]: (KD, Sample) / (WT, Control)	Abundance Ratio Variability [%]: (OE, Sample) / (WT, Control)	Abundances (Grouped): KD, Sample	Abundances (Grouped): OE, Sample	Abundances (Grouped): WT, Control	Abundances (Grouped) CV [%]: KD, Sample	Abundances (Grouped) CV [%]: OE, Sample	Abundances (Grouped) CV [%]: WT, Control	Abundances (Scaled): F1: Sample, KD	Abundances (Scaled): F2: Sample, KD	Abundances (Scaled): F3: Sample, KD	Abundances (Scaled): F4: Sample, KD	Abundances (Scaled): F5: Sample, OE	Abundances (Scaled): F6: Sample, OE	Abundances (Scaled): F7: Sample, OE	Abundances (Scaled): F8: Sample, OE	Abundances (Scaled): F9: Control, WT	Abundances (Scaled): F10: Control, WT	Abundances (Scaled): F11: Control, WT	Abundances (Scaled): F12: Control, WT	Abundances (Normalized): F1: Sample, KD	Abundances (Normalized): F2: Sample, KD	Abundances (Normalized): F3: Sample, KD	Abundances (Normalized): F4: Sample, KD	Abundances (Normalized): F5: Sample, OE	Abundances (Normalized): F6: Sample, OE	Abundances (Normalized): F7: Sample, OE
	TRUE	High	[R].GLLSNHTGSPRSPSTTYLHTPTPSEDAAIPSK.[S]	2xPhospho [S12(78.5); S/T/Y]	0.00277208	0.000173317	1	1	8	Q13111	Q13111 [764-795]	Q13111 2xPhospho [S775(78.5); S/T/Y]	Chromatin assembly factor 1 subunit A OS=Homo sapiens OX=9606 GN=CHAF1A PE=1 SV=3	1	3479.59	4.869	0.203	0.952	0.0125421	2.55566e-07	0.999965	177	170.78	22.13	31.7	127.8	140.5	102.14	23.38	24.15	3.3	8.3	96.1	88.3	164.5	105.5	105.3	112.8	172.7	102.9	111	129.4	54370.1	137522	1.59538e+06	1.46628e+06	2.73217e+06	1.75243e+06	1.74961e+06
TRUE	High	Master Protein	Q16555	Dihydropyrimidinase-related protein 2 OS=Homo sapiens OX=9606 GN=DPYSL2 PE=1 SV=1	0	6.296	2	1	7	1	572	62.3	6.38	14.35	1	cell organization and biogenesis;other metabolic processes;transport;developmental processes;signal transduction;other biological processes	plasma membrane;other membranes;cytosol;cytoskeleton	cytoskeletal activity;other molecular function	Pf01979	1808	ENSG00000092964	A8K5H2; B4DR31; D3DSS7; hsa:1808; O00424; Q16555	Axon guidance	Microtubule cytoskeleton regulation; Brain-derived neurotrophic factor (BDNF) signaling pathway	Recycling pathway of L1; CRMPs in Sema3A signaling	5	0							DPYSL2	13.9	166.9	119.2	83.22	24.69	37.72	Peak Found	Peak Found	Peak Found	Peak Found	High	Peak Found	Peak Found	High	High
	Checked	Confidence	Annotated Sequence	Modifications	Qvality PEP	Qvality q-value	# Protein Groups	# Proteins	# PSMs	Master Protein Accessions	Positions in Master Proteins	Modifications in Master Proteins	Master Protein Descriptions	# Missed Cleavages	Theo. MH+ [Da]	Abundance Ratio: (OE, Sample) / (KD, Sample)	Abundance Ratio: (KD, Sample) / (WT, Control)	Abundance Ratio: (OE, Sample) / (WT, Control)	Abundance Ratio Adj. P-Value: (OE, Sample) / (KD, Sample)	Abundance Ratio Adj. P-Value: (KD, Sample) / (WT, Control)	Abundance Ratio Adj. P-Value: (OE, Sample) / (WT, Control)	Abundance Ratio Variability [%]: (OE, Sample) / (KD, Sample)	Abundance Ratio Variability [%]: (KD, Sample) / (WT, Control)	Abundance Ratio Variability [%]: (OE, Sample) / (WT, Control)	Abundances (Grouped): KD, Sample	Abundances (Grouped): OE, Sample	Abundances (Grouped): WT, Control	Abundances (Grouped) CV [%]: KD, Sample	Abundances (Grouped) CV [%]: OE, Sample	Abundances (Grouped) CV [%]: WT, Control	Abundances (Scaled): F1: Sample, KD	Abundances (Scaled): F2: Sample, KD	Abundances (Scaled): F3: Sample, KD	Abundances (Scaled): F4: Sample, KD	Abundances (Scaled): F5: Sample, OE	Abundances (Scaled): F6: Sample, OE	Abundances (Scaled): F7: Sample, OE	Abundances (Scaled): F8: Sample, OE	Abundances (Scaled): F9: Control, WT	Abundances (Scaled): F10: Control, WT	Abundances (Scaled): F11: Control, WT	Abundances (Scaled): F12: Control, WT	Abundances (Normalized): F1: Sample, KD	Abundances (Normalized): F2: Sample, KD	Abundances (Normalized): F3: Sample, KD	Abundances (Normalized): F4: Sample, KD	Abundances (Normalized): F5: Sample, OE	Abundances (Normalized): F6: Sample, OE	Abundances (Normalized): F7: Sample, OE
	TRUE	High	[K].TVTPASSAKTSPAK.[Q]	3xPhospho [T3(99.9); T10(99.1); S11(99.8)]	0.0167062	0.000750814	1	1	3	Q16555	Q16555 [512-525]	Q16555 3xPhospho [T514(99.9); T521(99.1); S522(99.8)]	Dihydropyrimidinase-related protein 2 OS=Homo sapiens OX=9606 GN=DPYSL2 PE=1 SV=1	1	1585.63	12.209	0.17	1.553	6.56877e-06	0.00379702	0.121913	104.18	102.7	44.11	13.9	166.9	119.2	83.22	24.69	37.72	28.5	38.1	6.8	5	220.8	197.8	131.7	143.1	137.6	109.7	49.2	131.6	136340	182414	32743.3	23799.3	1.05623e+06	946283	630030
TRUE	High	Master Protein	Q6PJG2	Mitotic deacetylase-associated SANT domain protein OS=Homo sapiens OX=9606 GN=MIDEAS PE=1 SV=2	0	59.595	10	5	108	5	1045	114.9	9.19	360.91	5	protein metabolism;RNA metabolism OR transcription;other metabolic processes;other biological processes	nucleus;other cell component	nucleic acid binding activity;other molecular function	Pf01448	91748	ENSG00000156030	hsa:91748; Q6PJG2; Q6PK13; Q6PK59; Q6ZS23				0	0							MIDEAS	81.2	142	76.9	33.01	11.73	26.75	High	High	High	Peak Found	High	High	High	High	High
	Checked	Confidence	Annotated Sequence	Modifications	Qvality PEP	Qvality q-value	# Protein Groups	# Proteins	# PSMs	Master Protein Accessions	Positions in Master Proteins	Modifications in Master Proteins	Master Protein Descriptions	# Missed Cleavages	Theo. MH+ [Da]	Abundance Ratio: (OE, Sample) / (KD, Sample)	Abundance Ratio: (KD, Sample) / (WT, Control)	Abundance Ratio: (OE, Sample) / (WT, Control)	Abundance Ratio Adj. P-Value: (OE, Sample) / (KD, Sample)	Abundance Ratio Adj. P-Value: (KD, Sample) / (WT, Control)	Abundance Ratio Adj. P-Value: (OE, Sample) / (WT, Control)	Abundance Ratio Variability [%]: (OE, Sample) / (KD, Sample)	Abundance Ratio Variability [%]: (KD, Sample) / (WT, Control)	Abundance Ratio Variability [%]: (OE, Sample) / (WT, Control)	Abundances (Grouped): KD, Sample	Abundances (Grouped): OE, Sample	Abundances (Grouped): WT, Control	Abundances (Grouped) CV [%]: KD, Sample	Abundances (Grouped) CV [%]: OE, Sample	Abundances (Grouped) CV [%]: WT, Control	Abundances (Scaled): F1: Sample, KD	Abundances (Scaled): F2: Sample, KD	Abundances (Scaled): F3: Sample, KD	Abundances (Scaled): F4: Sample, KD	Abundances (Scaled): F5: Sample, OE	Abundances (Scaled): F6: Sample, OE	Abundances (Scaled): F7: Sample, OE	Abundances (Scaled): F8: Sample, OE	Abundances (Scaled): F9: Control, WT	Abundances (Scaled): F10: Control, WT	Abundances (Scaled): F11: Control, WT	Abundances (Scaled): F12: Control, WT	Abundances (Normalized): F1: Sample, KD	Abundances (Normalized): F2: Sample, KD	Abundances (Normalized): F3: Sample, KD	Abundances (Normalized): F4: Sample, KD	Abundances (Normalized): F5: Sample, OE	Abundances (Normalized): F6: Sample, OE	Abundances (Normalized): F7: Sample, OE
	TRUE	High	[R].TNSAEVTPPVLSVMGEATPVSIEPR.[I]	3xPhospho [S3(96.5); T7(100); S21(84.3)]	5.23004e-07	0.000173317	1	1	12	Q6PJG2	Q6PJG2 [698-722]	Q6PJG2 3xPhospho [S700(96.5); T704(100); S718(84.3)]	Mitotic deacetylase-associated SANT domain protein OS=Homo sapiens OX=9606 GN=MIDEAS PE=1 SV=2	0	2821.22	56.49	0.107	6.039	5.44753e-08	0.000240377	0.000206107	43.1	68.72	81.14	4.4	254.3	41.3	35.84	10.52	101.47	5.6	5	2.5	3.3	249	219.7	204.9	257	46.3	17.6	31.2	158	69908.1	62215.8	30528.5	41117.3	3.10035e+06	2.73523e+06	2.55135e+06
TRUE	High	Master Protein	Q13769	THO complex subunit 5 homolog OS=Homo sapiens OX=9606 GN=THOC5 PE=1 SV=2	0	19.463	4	2	32	2	683	78.5	6.87	114.62	2	RNA metabolism OR transcription;other metabolic processes;transport;developmental processes;other biological processes	nucleus;other cell component	nucleic acid binding activity	Pf09766	8563	ENSG00000100296	hsa:8563; O60839; Q13769; Q9UPZ5	Nucleocytoplasmic transport		Transport of Mature mRNA derived from an Intron-Containing Transcript; mRNA 3'-end processing; RNA Polymerase II Transcription Termination	4	0							THOC5	5.5	226.8	67.7	7.94	17.06	69.4	Not Found	Not Found	Not Found	Not Found	High	High	High	High	High
	Checked	Confidence	Annotated Sequence	Modifications	Qvality PEP	Qvality q-value	# Protein Groups	# Proteins	# PSMs	Master Protein Accessions	Positions in Master Proteins	Modifications in Master Proteins	Master Protein Descriptions	# Missed Cleavages	Theo. MH+ [Da]	Abundance Ratio: (OE, Sample) / (KD, Sample)	Abundance Ratio: (KD, Sample) / (WT, Control)	Abundance Ratio: (OE, Sample) / (WT, Control)	Abundance Ratio Adj. P-Value: (OE, Sample) / (KD, Sample)	Abundance Ratio Adj. P-Value: (KD, Sample) / (WT, Control)	Abundance Ratio Adj. P-Value: (OE, Sample) / (WT, Control)	Abundance Ratio Variability [%]: (OE, Sample) / (KD, Sample)	Abundance Ratio Variability [%]: (KD, Sample) / (WT, Control)	Abundance Ratio Variability [%]: (OE, Sample) / (WT, Control)	Abundances (Grouped): KD, Sample	Abundances (Grouped): OE, Sample	Abundances (Grouped): WT, Control	Abundances (Grouped) CV [%]: KD, Sample	Abundances (Grouped) CV [%]: OE, Sample	Abundances (Grouped) CV [%]: WT, Control	Abundances (Scaled): F1: Sample, KD	Abundances (Scaled): F2: Sample, KD	Abundances (Scaled): F3: Sample, KD	Abundances (Scaled): F4: Sample, KD	Abundances (Scaled): F5: Sample, OE	Abundances (Scaled): F6: Sample, OE	Abundances (Scaled): F7: Sample, OE	Abundances (Scaled): F8: Sample, OE	Abundances (Scaled): F9: Control, WT	Abundances (Scaled): F10: Control, WT	Abundances (Scaled): F11: Control, WT	Abundances (Scaled): F12: Control, WT	Abundances (Normalized): F1: Sample, KD	Abundances (Normalized): F2: Sample, KD	Abundances (Normalized): F3: Sample, KD	Abundances (Normalized): F4: Sample, KD	Abundances (Normalized): F5: Sample, OE	Abundances (Normalized): F6: Sample, OE	Abundances (Normalized): F7: Sample, OE
	TRUE	High	[K].ALFKPPEDSQDDESDSDAEEEQTTK.[R]	2xPhospho [S14(100); S16(100)]	1.55052e-07	0.000173317	1	1	15	Q13769	Q13769 [299-323]	Q13769 2xPhospho [S312(100); S314(100)]	THO complex subunit 5 homolog OS=Homo sapiens OX=9606 GN=THOC5 PE=1 SV=2	0	2971.13	41.627	0.094	4.15	1.18863e-06	1.35813e-08	0.000897513	40.33	93.66	90.87	6	236.5	57.6	31.21	27.72	74.39	7.5	3.4	6.1	5.1	176.6	170.3	274.2	290.2	98.5	29.2	19.8	119.1	177988	81097.5	145341	120051	4.19252e+06	4.0429e+06	6.50726e+06
	TRUE	High	[K].ALFKPPEDSQDDESDSDAEEEQTTKR.[R]	2xPhospho [S14(99.9); S16(99.9)]	1.45911e-05	0.000173317	1	1	16	Q13769	Q13769 [299-324]	Q13769 2xPhospho [S312(99.9); S314(99.9)]	THO complex subunit 5 homolog OS=Homo sapiens OX=9606 GN=THOC5 PE=1 SV=2	1	3127.23	44.912	0.067	3.004	1.76878e-06	8.76632e-15	0.0456945	42.49	79.71	75.17	4.9	221.4	73.7	33.3	7.2	67.12	3.7	6.7	3.4	6.1	206.4	198.4	232.3	223.5	134.1	43.8	24.8	116.5	97508.6	175092	88973.8	159569	5.38616e+06	5.1777e+06	6.06149e+06
TRUE	High	Master Protein	Q8NCF5	NFATC2-interacting protein OS=Homo sapiens OX=9606 GN=NFATC2IP PE=1 SV=1	0	35.556	12	3	46	3	419	45.8	6.6	210.83	3	protein metabolism;other metabolic processes;other biological processes	nucleus;other cell component		Pf11976	84901	ENSG00000176953	B7Z4G5; hsa:84901; Q66K34; Q6NVK1; Q8NCF5; Q8NFR2; Q96ST9		16p11.2 distal deletion syndrome		1	0							NFATC2IP	128.9	73.1	98	31.19	24.02	31.11	High	High	High	Peak Found	High	High	High	High	High
	Checked	Confidence	Annotated Sequence	Modifications	Qvality PEP	Qvality q-value	# Protein Groups	# Proteins	# PSMs	Master Protein Accessions	Positions in Master Proteins	Modifications in Master Proteins	Master Protein Descriptions	# Missed Cleavages	Theo. MH+ [Da]	Abundance Ratio: (OE, Sample) / (KD, Sample)	Abundance Ratio: (KD, Sample) / (WT, Control)	Abundance Ratio: (OE, Sample) / (WT, Control)	Abundance Ratio Adj. P-Value: (OE, Sample) / (KD, Sample)	Abundance Ratio Adj. P-Value: (KD, Sample) / (WT, Control)	Abundance Ratio Adj. P-Value: (OE, Sample) / (WT, Control)	Abundance Ratio Variability [%]: (OE, Sample) / (KD, Sample)	Abundance Ratio Variability [%]: (KD, Sample) / (WT, Control)	Abundance Ratio Variability [%]: (OE, Sample) / (WT, Control)	Abundances (Grouped): KD, Sample	Abundances (Grouped): OE, Sample	Abundances (Grouped): WT, Control	Abundances (Grouped) CV [%]: KD, Sample	Abundances (Grouped) CV [%]: OE, Sample	Abundances (Grouped) CV [%]: WT, Control	Abundances (Scaled): F1: Sample, KD	Abundances (Scaled): F2: Sample, KD	Abundances (Scaled): F3: Sample, KD	Abundances (Scaled): F4: Sample, KD	Abundances (Scaled): F5: Sample, OE	Abundances (Scaled): F6: Sample, OE	Abundances (Scaled): F7: Sample, OE	Abundances (Scaled): F8: Sample, OE	Abundances (Scaled): F9: Control, WT	Abundances (Scaled): F10: Control, WT	Abundances (Scaled): F11: Control, WT	Abundances (Scaled): F12: Control, WT	Abundances (Normalized): F1: Sample, KD	Abundances (Normalized): F2: Sample, KD	Abundances (Normalized): F3: Sample, KD	Abundances (Normalized): F4: Sample, KD	Abundances (Normalized): F5: Sample, OE	Abundances (Normalized): F6: Sample, OE	Abundances (Normalized): F7: Sample, OE
	TRUE	High	[K].TEFLDLDNSPLSPPSPR.[T]	2xPhospho [S9(99.9); S15(100)]	0.00655659	0.000333495	1	1	7	Q8NCF5	Q8NCF5 [190-206]	Q8NCF5 2xPhospho [S198(99.9); S204(100)]	NFATC2-interacting protein OS=Homo sapiens OX=9606 GN=NFATC2IP PE=1 SV=1	0	2044.87	19.918	0.143	2.777	2.07593e-07	0.00101465	0.00924411	73.17	77.91	74.54	10.3	215.8	73.9	59.75	6.1	61.46	5.8	7.2	13.7	21.5	208.8	207.3	184.7	211.6	101.3	50	37	151.1	44555.4	55381.9	106056	166025	1.61256e+06	1.60056e+06	1.42627e+06
TRUE	High	Master Protein	Q9UN86	Ras GTPase-activating protein-binding protein 2 OS=Homo sapiens OX=9606 GN=G3BP2 PE=1 SV=2	0	8.504	6	1	6	1	482	54.1	5.55	18.16	1	cell organization and biogenesis;stress response;transport;signal transduction;other biological processes	cytosol;other cell component	nucleic acid binding activity;other molecular function	Pf00076, Pf02136	9908	ENSG00000138757	A8K6X1; hsa:9908; O60606; O75149; Q9UN86; Q9UPA1			SARS-CoV-2 activates/modulates innate and adaptive immune responses	1	0							G3BP2	2.3	280.9	16.8	79.91	13.95	122.76	Not Found	Not Found	Not Found	Not Found	Peak Found	High	High	High	Peak Found
	Checked	Confidence	Annotated Sequence	Modifications	Qvality PEP	Qvality q-value	# Protein Groups	# Proteins	# PSMs	Master Protein Accessions	Positions in Master Proteins	Modifications in Master Proteins	Master Protein Descriptions	# Missed Cleavages	Theo. MH+ [Da]	Abundance Ratio: (OE, Sample) / (KD, Sample)	Abundance Ratio: (KD, Sample) / (WT, Control)	Abundance Ratio: (OE, Sample) / (WT, Control)	Abundance Ratio Adj. P-Value: (OE, Sample) / (KD, Sample)	Abundance Ratio Adj. P-Value: (KD, Sample) / (WT, Control)	Abundance Ratio Adj. P-Value: (OE, Sample) / (WT, Control)	Abundance Ratio Variability [%]: (OE, Sample) / (KD, Sample)	Abundance Ratio Variability [%]: (KD, Sample) / (WT, Control)	Abundance Ratio Variability [%]: (OE, Sample) / (WT, Control)	Abundances (Grouped): KD, Sample	Abundances (Grouped): OE, Sample	Abundances (Grouped): WT, Control	Abundances (Grouped) CV [%]: KD, Sample	Abundances (Grouped) CV [%]: OE, Sample	Abundances (Grouped) CV [%]: WT, Control	Abundances (Scaled): F1: Sample, KD	Abundances (Scaled): F2: Sample, KD	Abundances (Scaled): F3: Sample, KD	Abundances (Scaled): F4: Sample, KD	Abundances (Scaled): F5: Sample, OE	Abundances (Scaled): F6: Sample, OE	Abundances (Scaled): F7: Sample, OE	Abundances (Scaled): F8: Sample, OE	Abundances (Scaled): F9: Control, WT	Abundances (Scaled): F10: Control, WT	Abundances (Scaled): F11: Control, WT	Abundances (Scaled): F12: Control, WT	Abundances (Normalized): F1: Sample, KD	Abundances (Normalized): F2: Sample, KD	Abundances (Normalized): F3: Sample, KD	Abundances (Normalized): F4: Sample, KD	Abundances (Normalized): F5: Sample, OE	Abundances (Normalized): F6: Sample, OE	Abundances (Normalized): F7: Sample, OE
	TRUE	High	[R].YEDEVFGDSEPELDEESEDEVEEEQEER.[Q]	2xPhospho [S9(100); S17(100)]	2.36314e-06	0.000173317	1	1	6	Q9UN86	Q9UN86 [133-160]	Q9UN86 2xPhospho [S141(100); S149(100)]	Ras GTPase-activating protein-binding protein 2 OS=Homo sapiens OX=9606 GN=G3BP2 PE=1 SV=2	0	3550.26	100	0.067	18.053	8.2e-16	4.1125e-16	2.42163e-10	79.05	140.6	264.81	2.3	280.9	16.8	79.91	13.95	122.76	3.5	0.3	1.1	3.5	221.4	298.9	229.4	248.1	60.7	2.1	3.3	127.7	188481	14011.3	58563.8	189315	1.19801e+07	1.61723e+07	12414504
TRUE	High	Master Protein	Q6P158	Putative ATP-dependent RNA helicase DHX57 OS=Homo sapiens OX=9606 GN=DHX57 PE=1 SV=2	0	23.445	2	3	24	3	1386	155.5	7.71	97.61	3			other molecular function	Pf00270, Pf00271, Pf04408, Pf05773, Pf07717, Pf18044	90957	ENSG00000163214	A2RRC7; hsa:90957; Q53SI4; Q6P158; Q6P9G1; Q7Z6H3; Q8NG17; Q96M33				0	0							DHX57	39.8	133.1	127.1	40.51	6.96	13.98	Peak Found	High	High	Peak Found	High	High	Peak Found	High	Peak Found
	Checked	Confidence	Annotated Sequence	Modifications	Qvality PEP	Qvality q-value	# Protein Groups	# Proteins	# PSMs	Master Protein Accessions	Positions in Master Proteins	Modifications in Master Proteins	Master Protein Descriptions	# Missed Cleavages	Theo. MH+ [Da]	Abundance Ratio: (OE, Sample) / (KD, Sample)	Abundance Ratio: (KD, Sample) / (WT, Control)	Abundance Ratio: (OE, Sample) / (WT, Control)	Abundance Ratio Adj. P-Value: (OE, Sample) / (KD, Sample)	Abundance Ratio Adj. P-Value: (KD, Sample) / (WT, Control)	Abundance Ratio Adj. P-Value: (OE, Sample) / (WT, Control)	Abundance Ratio Variability [%]: (OE, Sample) / (KD, Sample)	Abundance Ratio Variability [%]: (KD, Sample) / (WT, Control)	Abundance Ratio Variability [%]: (OE, Sample) / (WT, Control)	Abundances (Grouped): KD, Sample	Abundances (Grouped): OE, Sample	Abundances (Grouped): WT, Control	Abundances (Grouped) CV [%]: KD, Sample	Abundances (Grouped) CV [%]: OE, Sample	Abundances (Grouped) CV [%]: WT, Control	Abundances (Scaled): F1: Sample, KD	Abundances (Scaled): F2: Sample, KD	Abundances (Scaled): F3: Sample, KD	Abundances (Scaled): F4: Sample, KD	Abundances (Scaled): F5: Sample, OE	Abundances (Scaled): F6: Sample, OE	Abundances (Scaled): F7: Sample, OE	Abundances (Scaled): F8: Sample, OE	Abundances (Scaled): F9: Control, WT	Abundances (Scaled): F10: Control, WT	Abundances (Scaled): F11: Control, WT	Abundances (Scaled): F12: Control, WT	Abundances (Normalized): F1: Sample, KD	Abundances (Normalized): F2: Sample, KD	Abundances (Normalized): F3: Sample, KD	Abundances (Normalized): F4: Sample, KD	Abundances (Normalized): F5: Sample, OE	Abundances (Normalized): F6: Sample, OE	Abundances (Normalized): F7: Sample, OE
	TRUE	High	[R].GLSGEEEDDEPDCCNDER.[Y]	2xCarbamidomethyl [C13; C14]; 1xPhospho [S3(100)]	8.0626e-09	0.000173317	1	1	13	Q6P158	Q6P158 [130-147]	Q6P158 1xPhospho [S132(100)]	Putative ATP-dependent RNA helicase DHX57 OS=Homo sapiens OX=9606 GN=DHX57 PE=1 SV=2	0	2205.72	3.399	0.24	0.852	0.183817	1.08755e-07	0.999965	40.93	42.12	19.95	34.4	126.6	139.1	43.14	13.22	13.65	30.8	17.7	38.4	54.1	127	97.8	134	126.1	169.2	126.5	148.5	130.1	1.57056e+06	902609	1.95876e+06	2.75995e+06	6.47982e+06	4.9897e+06	6.83915e+06
TRUE	High	Master Protein	Q9UBB5	Methyl-CpG-binding domain protein 2 OS=Homo sapiens OX=9606 GN=MBD2 PE=1 SV=1	0	7.005	4	1	16	1	411	43.2	10.04	37.49	1	cell-cell signaling;cell organization and biogenesis;protein metabolism;other metabolic processes;developmental processes;signal transduction;other biological processes	cytosol;nucleus;other cell component	nucleic acid binding activity;other molecular function	Pf01429, Pf14048, Pf16564	8932	ENSG00000134046	hsa:8932; O95242; Q9UBB5; Q9UIS8		Effect of progerin on genes involved in Hutchinson-Gilford progeria syndrome	NoRC negatively regulates rRNA expression; RNA Polymerase I Promoter Opening	3	0							MBD2	76.7	111.6	111.7	20.9	17.5	24.29	High	Peak Found	Peak Found	Peak Found	High	High	High	High	High
	Checked	Confidence	Annotated Sequence	Modifications	Qvality PEP	Qvality q-value	# Protein Groups	# Proteins	# PSMs	Master Protein Accessions	Positions in Master Proteins	Modifications in Master Proteins	Master Protein Descriptions	# Missed Cleavages	Theo. MH+ [Da]	Abundance Ratio: (OE, Sample) / (KD, Sample)	Abundance Ratio: (KD, Sample) / (WT, Control)	Abundance Ratio: (OE, Sample) / (WT, Control)	Abundance Ratio Adj. P-Value: (OE, Sample) / (KD, Sample)	Abundance Ratio Adj. P-Value: (KD, Sample) / (WT, Control)	Abundance Ratio Adj. P-Value: (OE, Sample) / (WT, Control)	Abundance Ratio Variability [%]: (OE, Sample) / (KD, Sample)	Abundance Ratio Variability [%]: (KD, Sample) / (WT, Control)	Abundance Ratio Variability [%]: (OE, Sample) / (WT, Control)	Abundances (Grouped): KD, Sample	Abundances (Grouped): OE, Sample	Abundances (Grouped): WT, Control	Abundances (Grouped) CV [%]: KD, Sample	Abundances (Grouped) CV [%]: OE, Sample	Abundances (Grouped) CV [%]: WT, Control	Abundances (Scaled): F1: Sample, KD	Abundances (Scaled): F2: Sample, KD	Abundances (Scaled): F3: Sample, KD	Abundances (Scaled): F4: Sample, KD	Abundances (Scaled): F5: Sample, OE	Abundances (Scaled): F6: Sample, OE	Abundances (Scaled): F7: Sample, OE	Abundances (Scaled): F8: Sample, OE	Abundances (Scaled): F9: Control, WT	Abundances (Scaled): F10: Control, WT	Abundances (Scaled): F11: Control, WT	Abundances (Scaled): F12: Control, WT	Abundances (Normalized): F1: Sample, KD	Abundances (Normalized): F2: Sample, KD	Abundances (Normalized): F3: Sample, KD	Abundances (Normalized): F4: Sample, KD	Abundances (Normalized): F5: Sample, OE	Abundances (Normalized): F6: Sample, OE	Abundances (Normalized): F7: Sample, OE
	TRUE	High	[R].AADTEEMDIEMDSGDEA.[-]	1xOxidation [M]; 1xPhospho [S13(100)]	0.00695842	0.000333495	1	1	10	Q9UBB5	Q9UBB5 [395-411]	Q9UBB5 1xPhospho [S407(100)]	Methyl-CpG-binding domain protein 2 OS=Homo sapiens OX=9606 GN=MBD2 PE=1 SV=1	0	1924.63	2.298	0.494	1.08	0.240858	0.00854448	0.997007	6.2	14.74	13.14	55.5	128.7	115.8	23.39	3.99	10.62	52.2	54	53.8	81.5	123.8	126.1	116.1	126.9	133.3	107.2	117.8	107.2	783416	810092	806831	1.22314e+06	1.85765e+06	1.89247e+06	1.742e+06
TRUE	High	Master Protein	Q04637	Eukaryotic translation initiation factor 4 gamma 1 OS=Homo sapiens OX=9606 GN=EIF4G1 PE=1 SV=4	0	21.789	5	6	60	6	1599	175.4	5.33	131.32	6	protein metabolism;other metabolic processes;stress response;developmental processes;other biological processes	cytosol;translational apparatus;nucleus;other cell component	nucleic acid binding activity;other molecular function	Pf02020, Pf02847, Pf02854	1981	ENSG00000114867	D3DNT2; D3DNT4; D3DNT5; E9PFM1; G5E9S1; hsa:1981; O43177; O95066; Q04637; Q5HYG0; Q6ZN21; Q8N102	Viral myocarditis	Translation factors; VEGFA-VEGFR2 signaling pathway; Acute viral myocarditis; Fragile X syndrome; Translation inhibitors in chronically activated PDGFRA cells; Malignant pleural mesothelioma	L13a-mediated translational silencing of Ceruloplasmin expression; Translation initiation complex formation; Ribosomal scanning and start codon recognition; GTP hydrolysis and joining of the 60S ribosomal subunit; Deadenylation of mRNA; ISG15 antiviral mechanism; Regulation of expression of SLITs and ROBOs; Nonsense Mediated Decay (NMD) enhanced by the Exon Junction Complex (EJC); Nonsense Mediat…	19	0							EIF4G1	128.2	80.7	91.1	14.97	6.37	5.4	High	High	High	High	High	High	Peak Found	High	High
	Checked	Confidence	Annotated Sequence	Modifications	Qvality PEP	Qvality q-value	# Protein Groups	# Proteins	# PSMs	Master Protein Accessions	Positions in Master Proteins	Modifications in Master Proteins	Master Protein Descriptions	# Missed Cleavages	Theo. MH+ [Da]	Abundance Ratio: (OE, Sample) / (KD, Sample)	Abundance Ratio: (KD, Sample) / (WT, Control)	Abundance Ratio: (OE, Sample) / (WT, Control)	Abundance Ratio Adj. P-Value: (OE, Sample) / (KD, Sample)	Abundance Ratio Adj. P-Value: (KD, Sample) / (WT, Control)	Abundance Ratio Adj. P-Value: (OE, Sample) / (WT, Control)	Abundance Ratio Variability [%]: (OE, Sample) / (KD, Sample)	Abundance Ratio Variability [%]: (KD, Sample) / (WT, Control)	Abundance Ratio Variability [%]: (OE, Sample) / (WT, Control)	Abundances (Grouped): KD, Sample	Abundances (Grouped): OE, Sample	Abundances (Grouped): WT, Control	Abundances (Grouped) CV [%]: KD, Sample	Abundances (Grouped) CV [%]: OE, Sample	Abundances (Grouped) CV [%]: WT, Control	Abundances (Scaled): F1: Sample, KD	Abundances (Scaled): F2: Sample, KD	Abundances (Scaled): F3: Sample, KD	Abundances (Scaled): F4: Sample, KD	Abundances (Scaled): F5: Sample, OE	Abundances (Scaled): F6: Sample, OE	Abundances (Scaled): F7: Sample, OE	Abundances (Scaled): F8: Sample, OE	Abundances (Scaled): F9: Control, WT	Abundances (Scaled): F10: Control, WT	Abundances (Scaled): F11: Control, WT	Abundances (Scaled): F12: Control, WT	Abundances (Normalized): F1: Sample, KD	Abundances (Normalized): F2: Sample, KD	Abundances (Normalized): F3: Sample, KD	Abundances (Normalized): F4: Sample, KD	Abundances (Normalized): F5: Sample, OE	Abundances (Normalized): F6: Sample, OE	Abundances (Normalized): F7: Sample, OE
	TRUE	High	[R].SFSKEVEERSR.[E]	2xPhospho [S3(100); S10(100)]	0.00723981	0.000333495	1	1	5	Q04637	Q04637 [1185-1195]	Q04637 2xPhospho [S1187(100); S1194(100)]	Eukaryotic translation initiation factor 4 gamma 1 OS=Homo sapiens OX=9606 GN=EIF4G1 PE=1 SV=4	2	1513.61	18.721	0.115	2.147	0.000333808	1.64941e-11	0.248048	67.2	64.23	54.12	10.6	197	92.4	64.37	1.78	40.76	5.9	7.8	13.3	24.1	186	187.8	193.9	189.2	143.3	63.7	65.2	120	169566	224048	383370	697537	5.37427e+06	5.42485e+06	5.60118e+06
TRUE	High	Master Protein	Q8IYB3	Serine/arginine repetitive matrix protein 1 OS=Homo sapiens OX=9606 GN=SRRM1 PE=1 SV=2	0	281.686	33	39	1193	39	904	102.3	11.84	3703.74	39	RNA metabolism OR transcription;other metabolic processes;other biological processes	cytosol;nucleus	nucleic acid binding activity	Pf01480	10250	ENSG00000133226	hsa:10250; O60585; Q5VVN4; Q8IYB3	Nucleocytoplasmic transport; mRNA surveillance pathway	mRNA processing	mRNA 3'-end processing; RNA Polymerase II Transcription Termination; mRNA Splicing - Major Pathway; RHOBTB1 GTPase cycle; Transport of Mature mRNA derived from an Intron-Containing Transcript; RHOBTB2 GTPase cycle	9	0							SRRM1	96.2	91.1	112.6	11.3	8.41	12.59	High	High	High	High	High	High	High	High	High
	Checked	Confidence	Annotated Sequence	Modifications	Qvality PEP	Qvality q-value	# Protein Groups	# Proteins	# PSMs	Master Protein Accessions	Positions in Master Proteins	Modifications in Master Proteins	Master Protein Descriptions	# Missed Cleavages	Theo. MH+ [Da]	Abundance Ratio: (OE, Sample) / (KD, Sample)	Abundance Ratio: (KD, Sample) / (WT, Control)	Abundance Ratio: (OE, Sample) / (WT, Control)	Abundance Ratio Adj. P-Value: (OE, Sample) / (KD, Sample)	Abundance Ratio Adj. P-Value: (KD, Sample) / (WT, Control)	Abundance Ratio Adj. P-Value: (OE, Sample) / (WT, Control)	Abundance Ratio Variability [%]: (OE, Sample) / (KD, Sample)	Abundance Ratio Variability [%]: (KD, Sample) / (WT, Control)	Abundance Ratio Variability [%]: (OE, Sample) / (WT, Control)	Abundances (Grouped): KD, Sample	Abundances (Grouped): OE, Sample	Abundances (Grouped): WT, Control	Abundances (Grouped) CV [%]: KD, Sample	Abundances (Grouped) CV [%]: OE, Sample	Abundances (Grouped) CV [%]: WT, Control	Abundances (Scaled): F1: Sample, KD	Abundances (Scaled): F2: Sample, KD	Abundances (Scaled): F3: Sample, KD	Abundances (Scaled): F4: Sample, KD	Abundances (Scaled): F5: Sample, OE	Abundances (Scaled): F6: Sample, OE	Abundances (Scaled): F7: Sample, OE	Abundances (Scaled): F8: Sample, OE	Abundances (Scaled): F9: Control, WT	Abundances (Scaled): F10: Control, WT	Abundances (Scaled): F11: Control, WT	Abundances (Scaled): F12: Control, WT	Abundances (Normalized): F1: Sample, KD	Abundances (Normalized): F2: Sample, KD	Abundances (Normalized): F3: Sample, KD	Abundances (Normalized): F4: Sample, KD	Abundances (Normalized): F5: Sample, OE	Abundances (Normalized): F6: Sample, OE	Abundances (Normalized): F7: Sample, OE
	TRUE	High	[R].RLSPSASPPR.[R]	3xPhospho [S3(100); S5(100); S7(100)]	0.00423654	0.000173317	1	1	36	Q8IYB3	Q8IYB3 [387-396]	Q8IYB3 3xPhospho [S389(100); S391(100); S393(100)]	Serine/arginine repetitive matrix protein 1 OS=Homo sapiens OX=9606 GN=SRRM1 PE=1 SV=2	1	1307.49	100	0.065	8.579	8.2e-16	4.1125e-16	1.67189e-05	74.58	198.46	195.61	1.7	270.5	27.8	51.74	42.22	105.94	2.2	0.9	2.6	1	120.7	198.9	275.9	353.7	120.4	5.1	5.1	113.6	55452	23802.3	67443.1	24352.4	3.09288e+06	5.09757e+06	7072682
	TRUE	High	[R].KVELSESEEDKGGK.[M]	2xPhospho [S5(100); S7(100)]	3.20788e-06	0.000173317	1	1	22	Q8IYB3	Q8IYB3 [459-472]	Q8IYB3 2xPhospho [S463(100); S465(100)]	Serine/arginine repetitive matrix protein 1 OS=Homo sapiens OX=9606 GN=SRRM1 PE=1 SV=2	2	1694.69	18.017	0.099	1.802	0.000716732	8.13993e-10	0.49056	28.78	73.03	72.32	10.3	185.3	104.4	35.01	15.81	76	8.6	6.8	9.8	15	147.4	143.4	196.1	185.2	254.5	77.6	43.8	111.7	1.77846e+06	1.41501e+06	2.0176e+06	3.10614e+06	3.04456e+07	2.96338e+07	4.05229e+07
	TRUE	High	[K].KETESEAEDNLDDLEK.[H]	2xPhospho [T3(100); S5(100)]	2.22813e-08	0.000173317	1	1	14	Q8IYB3	Q8IYB3 [870-885]	Q8IYB3 2xPhospho [T872(100); S874(100)]	Serine/arginine repetitive matrix protein 1 OS=Homo sapiens OX=9606 GN=SRRM1 PE=1 SV=2	1	2024.76	50.317	0.034	2.714	4.22503e-06	4.1125e-16	0.0847989	25.42	101.29	84.14	4.2	217.4	78.4	59.71	5.72	66.23	4.7	0.5	3.5	4.7	215	219.3	192.5	205	130.5	43.9	32.8	147.6	550821	55301	412132	553996	2.5089e+07	2.55857e+07	2.24637e+07
	TRUE	High	[K].KPPAPPSPVQSQSPSTNWSPAVPVKK.[A]	3xPhospho [S7(100); S11(83.5); S/T]	0.00376033	0.000173317	1	1	10	Q8IYB3	Q8IYB3 [763-788]	Q8IYB3 3xPhospho [S769(100); S773(83.5); S/T]	Serine/arginine repetitive matrix protein 1 OS=Homo sapiens OX=9606 GN=SRRM1 PE=1 SV=2	1	2951.35	27.185	0.056	1.548	3.25287e-06	4.1125e-16	0.484867	62.81	50.3	55.44	6.4	180.7	112.9	52.14	68.55	34.05	7.5	3.1	6.9	12.7	206.4	1.4	204	270.8	114.1	67.1	144.1	162	97226.9	39716.7	89120.9	163170	2.65901e+06	18187.7	2627240
	TRUE	High	[R].TASPPPPPK.[R]	2xPhospho [T1(100); S3(100)]	0.000652219	0.000173317	1	1	18	Q8IYB3	Q8IYB3 [614-622]	Q8IYB3 2xPhospho [T614(100); S616(100)]	Serine/arginine repetitive matrix protein 1 OS=Homo sapiens OX=9606 GN=SRRM1 PE=1 SV=2	0	1051.43	3.929	0.293	1.332	0.026425	0.00113883	0.527071	48.31	61.6	37.64	37.7	151.1	111.2	51.31	6.25	49.6	27.7	14.2	52.3	51.4	151.2	151.5	160	137.3	47.1	184.1	103.5	119.7	209703	107714	396167	389670	1.1452e+06	1.14754e+06	1.21205e+06
	TRUE	High	[R].SVSGSPEPAAK.[K]	2xPhospho [S3(100); S5(100)]	0.00218328	0.000173317	1	1	8	Q8IYB3	Q8IYB3 [752-762]	Q8IYB3 2xPhospho [S754(100); S756(100)]	Serine/arginine repetitive matrix protein 1 OS=Homo sapiens OX=9606 GN=SRRM1 PE=1 SV=2	0	1189.45	6.994	0.192	1.236	0.00458915	1.01279e-06	0.905964	60.85	58.41	37.71	21.9	154.1	124	53.03	8.37	41.2	16.5	11.1	28.8	39.4	168.7	156.5	137.9	150.3	180.4	107.9	61.3	141.1	218498	146352	380453	521293	2.23046e+06	2.06845e+06	1.82289e+06
	TRUE	High	[R].SPSPAPPPR.[R]	2xPhospho [S1(100); S3(100)]	0.0033597	0.000173317	1	1	38	Q8IYB3	Q8IYB3 [560-568]	Q8IYB3 2xPhospho [S560(100); S562(100)]	Serine/arginine repetitive matrix protein 1 OS=Homo sapiens OX=9606 GN=SRRM1 PE=1 SV=2	0	1065.42	3.628	0.408	1.623	0.110922	0.00546954	0.288269	56.95	78.95	64.83	48.8	152.2	98.9	52.87	36.36	51.91	39.3	11.6	58.2	59	232.9	99.3	130.9	169.6	149.5	68.1	43.8	137.7	910074	269933	1.34894e+06	1.36866e+06	5.39968e+06	2.30191e+06	3.03585e+06
	TRUE	High	[R].APQTSSSPPPVR.[R]	2xPhospho [S5(98.6); S/T]	0.000318311	0.000173317	1	1	16	Q8IYB3	Q8IYB3 [690-701]	Q8IYB3 2xPhospho [S694(98.6); S/T]	Serine/arginine repetitive matrix protein 1 OS=Homo sapiens OX=9606 GN=SRRM1 PE=1 SV=2	0	1383.57	3.932	0.336	1.313	0.0913972	0.000436197	0.719163	27.29	27.11	25.6	38.5	151.6	109.9	24.32	21.64	13.55	33.4	29.1	42.1	50.3	129	168.8	118.3	187.4	130.8	102.6	96.6	111.5	765618	666830	965135	1.15238e+06	2.95515e+06	3.86681e+06	2.70882e+06
	TRUE	High	[K].AASPSPQSVR.[R]	2xPhospho [S3(100); S5(100)]	0.00271748	0.000173317	1	1	18	Q8IYB3	Q8IYB3 [736-745]	Q8IYB3 2xPhospho [S738(100); S740(100)]	Serine/arginine repetitive matrix protein 1 OS=Homo sapiens OX=9606 GN=SRRM1 PE=1 SV=2	0	1159.45	4.584	0.257	1.21	0.089564	3.31006e-07	0.985189	32.9	51.49	27.5	31.8	146.9	121.4	41.19	5.45	35.46	29.7	17.1	31.7	49	141.6	148.5	142.3	130.1	191.2	118.9	84.3	115.6	1.41925e+06	814580	1.51465e+06	2.33943e+06	6.76086e+06	7.09204e+06	6.79785e+06
	TRUE	High	[K].SRVSVSPGR.[T]	2xPhospho [S4(100); S6(100)]	0.00574439	0.000333495	1	1	6	Q8IYB3	Q8IYB3 [426-434]	Q8IYB3 2xPhospho [S429(100); S431(100)]	Serine/arginine repetitive matrix protein 1 OS=Homo sapiens OX=9606 GN=SRRM1 PE=1 SV=2	1	1104.46	9.945	0.177	1.831	0.00844549	2.55153e-10	0.467302	46.15	48.62	27.34	17.4	182.8	99.9	68.19	15.37	27.92	14.7	1.1	21.5	25.5	149.4	171.7	204.2	209.2	132.4	95.3	65.3	109.8	1.28371e+06	94868.1	1.87115e+06	2.22194e+06	1.30241e+07	1.49733e+07	17801502
	TRUE	High	[R].VSVSPGR.[T]	2xPhospho [S2(100); S4(100)]	0.02762	0.00102204	1	1	12	Q8IYB3	Q8IYB3 [428-434]	Q8IYB3 2xPhospho [S429(100); S431(100)]	Serine/arginine repetitive matrix protein 1 OS=Homo sapiens OX=9606 GN=SRRM1 PE=1 SV=2	0	861.327	13.657	0.124	1.78	0.000165073	1.92843e-09	0.360427	25.6	59.19	58.49	13.4	185.8	100.9	30.07	10.31	55.26	14.2	7.5	12.1	16.3	155.7	188.7	175.3	198.5	184.3	80	45.7	122	229671	121144	195588	263431	2.52351e+06	3.05849e+06	2.84068e+06
	TRUE	High	[R].TPTPPPR.[R]	2xPhospho [T1(100); T3(100)]	0.0465788	0.00164529	1	1	20	Q8IYB3	Q8IYB3 [572-578]	Q8IYB3 2xPhospho [T572(100); T574(100)]	Serine/arginine repetitive matrix protein 1 OS=Homo sapiens OX=9606 GN=SRRM1 PE=1 SV=2	0	925.358	6.379	0.209	1.484	0.00323512	1.47666e-07	0.631616	23.08	69.9	67.83	26	165.7	108.4	29.23	15.9	63.83	24.8	14.7	25.7	31.7	133.7	181.2	182.9	143.2	207.5	36.6	81.2	136.8	429864	254314	446601	550410	2.32069e+06	3.14437e+06	3.17439e+06
	TRUE	High	[R].SPSPPPTR.[R]	2xPhospho [S1(100); S3(100)]	0.158251	0.00922944	1	1	15	Q8IYB3	Q8IYB3 [549-556]	Q8IYB3 2xPhospho [S549(100); S551(100)]	Serine/arginine repetitive matrix protein 1 OS=Homo sapiens OX=9606 GN=SRRM1 PE=1 SV=2	0	998.374	9.131	0.192	1.276	0.000167492	4.03538e-05	0.620146	49.32	81.05	84.45	17.5	184.6	97.9	36.67	32.48	62.53	21	15.7	13	29.5	188.4	194.6	85.5	196.8	163.9	43.3	62.9	185.5	155230	116497	96014	218110	1.39443e+06	1.44075e+06	632622
TRUE	High	Master Protein	Q12872	Splicing factor, suppressor of white-apricot homolog OS=Homo sapiens OX=9606 GN=SFSWAP PE=1 SV=3	0	18.596	9	3	24	3	951	104.8	8.05	82.56	3	cell organization and biogenesis;RNA metabolism OR transcription;other metabolic processes;other biological processes	nucleus	nucleic acid binding activity	Pf01805, Pf09750	6433	ENSG00000061936	B2RN45; B7ZM97; F5H6B8; hsa:6433; Q12872; Q6PJF7		mRNA processing		1	0							SFSWAP	66.1	127.2	106.7	21.4	58.42	26.33	High	High	High	High	High	High	High	High	High
	Checked	Confidence	Annotated Sequence	Modifications	Qvality PEP	Qvality q-value	# Protein Groups	# Proteins	# PSMs	Master Protein Accessions	Positions in Master Proteins	Modifications in Master Proteins	Master Protein Descriptions	# Missed Cleavages	Theo. MH+ [Da]	Abundance Ratio: (OE, Sample) / (KD, Sample)	Abundance Ratio: (KD, Sample) / (WT, Control)	Abundance Ratio: (OE, Sample) / (WT, Control)	Abundance Ratio Adj. P-Value: (OE, Sample) / (KD, Sample)	Abundance Ratio Adj. P-Value: (KD, Sample) / (WT, Control)	Abundance Ratio Adj. P-Value: (OE, Sample) / (WT, Control)	Abundance Ratio Variability [%]: (OE, Sample) / (KD, Sample)	Abundance Ratio Variability [%]: (KD, Sample) / (WT, Control)	Abundance Ratio Variability [%]: (OE, Sample) / (WT, Control)	Abundances (Grouped): KD, Sample	Abundances (Grouped): OE, Sample	Abundances (Grouped): WT, Control	Abundances (Grouped) CV [%]: KD, Sample	Abundances (Grouped) CV [%]: OE, Sample	Abundances (Grouped) CV [%]: WT, Control	Abundances (Scaled): F1: Sample, KD	Abundances (Scaled): F2: Sample, KD	Abundances (Scaled): F3: Sample, KD	Abundances (Scaled): F4: Sample, KD	Abundances (Scaled): F5: Sample, OE	Abundances (Scaled): F6: Sample, OE	Abundances (Scaled): F7: Sample, OE	Abundances (Scaled): F8: Sample, OE	Abundances (Scaled): F9: Control, WT	Abundances (Scaled): F10: Control, WT	Abundances (Scaled): F11: Control, WT	Abundances (Scaled): F12: Control, WT	Abundances (Normalized): F1: Sample, KD	Abundances (Normalized): F2: Sample, KD	Abundances (Normalized): F3: Sample, KD	Abundances (Normalized): F4: Sample, KD	Abundances (Normalized): F5: Sample, OE	Abundances (Normalized): F6: Sample, OE	Abundances (Normalized): F7: Sample, OE
	TRUE	High	[K].SGVSSDNEDDDDEEDGNYLHPSLFASK.[K]	1xPhospho [S4(79.7)]	3.383e-06	0.000173317	1	1	13	Q12872	Q12872 [279-305]	Q12872 1xPhospho [S282(79.7)]	Splicing factor, suppressor of white-apricot homolog OS=Homo sapiens OX=9606 GN=SFSWAP PE=1 SV=3	0	3022.17	3.177	0.34	1.318	0.270481	0.00512132	0.949458	84.39	60.41	85.42	36.8	138.3	124.9	49.67	64.85	29.63	27	23	40.2	66	223.6	256.8	68.6	68.3	64.7	101.2	123.9	136.7	3.56695e+06	3.04272e+06	5.31223e+06	8.71878e+06	2.95355e+07	3.39232e+07	9067831
TRUE	High	Master Protein	O00178	GTP-binding protein 1 OS=Homo sapiens OX=9606 GN=GTPBP1 PE=1 SV=3	0	32.257	10	3	24	3	669	72.4	8.34	60.27	3	protein metabolism;other metabolic processes;signal transduction;other biological processes	cytosol;other cytoplasmic organelle	nucleic acid binding activity;other molecular function	Pf00009	9567	ENSG00000100226	hsa:9567; O00178; Q6IC67				0	0							GTPBP1	81.1	145.8	73.1	21.01	17.4	39.48	High	High	High	High	High	High	High	High	High
	Checked	Confidence	Annotated Sequence	Modifications	Qvality PEP	Qvality q-value	# Protein Groups	# Proteins	# PSMs	Master Protein Accessions	Positions in Master Proteins	Modifications in Master Proteins	Master Protein Descriptions	# Missed Cleavages	Theo. MH+ [Da]	Abundance Ratio: (OE, Sample) / (KD, Sample)	Abundance Ratio: (KD, Sample) / (WT, Control)	Abundance Ratio: (OE, Sample) / (WT, Control)	Abundance Ratio Adj. P-Value: (OE, Sample) / (KD, Sample)	Abundance Ratio Adj. P-Value: (KD, Sample) / (WT, Control)	Abundance Ratio Adj. P-Value: (OE, Sample) / (WT, Control)	Abundance Ratio Variability [%]: (OE, Sample) / (KD, Sample)	Abundance Ratio Variability [%]: (KD, Sample) / (WT, Control)	Abundance Ratio Variability [%]: (OE, Sample) / (WT, Control)	Abundances (Grouped): KD, Sample	Abundances (Grouped): OE, Sample	Abundances (Grouped): WT, Control	Abundances (Grouped) CV [%]: KD, Sample	Abundances (Grouped) CV [%]: OE, Sample	Abundances (Grouped) CV [%]: WT, Control	Abundances (Scaled): F1: Sample, KD	Abundances (Scaled): F2: Sample, KD	Abundances (Scaled): F3: Sample, KD	Abundances (Scaled): F4: Sample, KD	Abundances (Scaled): F5: Sample, OE	Abundances (Scaled): F6: Sample, OE	Abundances (Scaled): F7: Sample, OE	Abundances (Scaled): F8: Sample, OE	Abundances (Scaled): F9: Control, WT	Abundances (Scaled): F10: Control, WT	Abundances (Scaled): F11: Control, WT	Abundances (Scaled): F12: Control, WT	Abundances (Normalized): F1: Sample, KD	Abundances (Normalized): F2: Sample, KD	Abundances (Normalized): F3: Sample, KD	Abundances (Normalized): F4: Sample, KD	Abundances (Normalized): F5: Sample, OE	Abundances (Normalized): F6: Sample, OE	Abundances (Normalized): F7: Sample, OE
	TRUE	High	[R].LHGGFDSDCSEDGEALNGEPELDLTSK.[L]	1xCarbamidomethyl [C9]; 2xPhospho [S7(100); S10(100)]	0.000178588	0.000173317	1	1	10	O00178	O00178 [38-64]	O00178 2xPhospho [S44(100); S47(100)]	GTP-binding protein 1 OS=Homo sapiens OX=9606 GN=GTPBP1 PE=1 SV=3	0	3052.18	62.394	0.067	3.241	2.54864e-07	8.65714e-12	0.00915305	56.91	85.01	90.7	3.3	236.7	60	46.24	23.58	74.07	2.6	6.6	3.8	2.9	146.4	260.1	222.7	253	89	40.7	23.8	148.5	63520	162874	93735.9	71145.7	3.60781e+06	6.40893e+06	5487250
TRUE	High	Master Protein	Q08J23	RNA cytosine C(5)-methyltransferase NSUN2 OS=Homo sapiens OX=9606 GN=NSUN2 PE=1 SV=2	0	50.239	7	2	121	2	767	86.4	6.77	570.4	2	cell cycle OR cell proliferation;RNA metabolism OR transcription;other metabolic processes;developmental processes;signal transduction;other biological processes	non-structural extracellular;cytoskeleton;mitochondrion;nucleus;other cell component	nucleic acid binding activity;other molecular function	Pf01189	54888	ENSG00000037474	A8K529; B2RNR4; B3KP09; B4DQW2; G3V1R4; hsa:54888; Q08J23; Q9BVN4; Q9H858; Q9NXD9			tRNA modification in the nucleus and cytosol	1	0							NSUN2	37	142.8	120.1	40.58	20.46	10.73	High	High	High	High	High	High	High	High	High
	Checked	Confidence	Annotated Sequence	Modifications	Qvality PEP	Qvality q-value	# Protein Groups	# Proteins	# PSMs	Master Protein Accessions	Positions in Master Proteins	Modifications in Master Proteins	Master Protein Descriptions	# Missed Cleavages	Theo. MH+ [Da]	Abundance Ratio: (OE, Sample) / (KD, Sample)	Abundance Ratio: (KD, Sample) / (WT, Control)	Abundance Ratio: (OE, Sample) / (WT, Control)	Abundance Ratio Adj. P-Value: (OE, Sample) / (KD, Sample)	Abundance Ratio Adj. P-Value: (KD, Sample) / (WT, Control)	Abundance Ratio Adj. P-Value: (OE, Sample) / (WT, Control)	Abundance Ratio Variability [%]: (OE, Sample) / (KD, Sample)	Abundance Ratio Variability [%]: (KD, Sample) / (WT, Control)	Abundance Ratio Variability [%]: (OE, Sample) / (WT, Control)	Abundances (Grouped): KD, Sample	Abundances (Grouped): OE, Sample	Abundances (Grouped): WT, Control	Abundances (Grouped) CV [%]: KD, Sample	Abundances (Grouped) CV [%]: OE, Sample	Abundances (Grouped) CV [%]: WT, Control	Abundances (Scaled): F1: Sample, KD	Abundances (Scaled): F2: Sample, KD	Abundances (Scaled): F3: Sample, KD	Abundances (Scaled): F4: Sample, KD	Abundances (Scaled): F5: Sample, OE	Abundances (Scaled): F6: Sample, OE	Abundances (Scaled): F7: Sample, OE	Abundances (Scaled): F8: Sample, OE	Abundances (Scaled): F9: Control, WT	Abundances (Scaled): F10: Control, WT	Abundances (Scaled): F11: Control, WT	Abundances (Scaled): F12: Control, WT	Abundances (Normalized): F1: Sample, KD	Abundances (Normalized): F2: Sample, KD	Abundances (Normalized): F3: Sample, KD	Abundances (Normalized): F4: Sample, KD	Abundances (Normalized): F5: Sample, OE	Abundances (Normalized): F6: Sample, OE	Abundances (Normalized): F7: Sample, OE
	TRUE	High	[R].AGEPNSPDAEEANSPDVTAGCDPAGVHPPR.[-]	1xCarbamidomethyl [C21]; 2xPhospho [S6(100); S14(100)]	3.48082e-10	0.000173317	1	1	53	Q08J23	Q08J23 [738-767]	Q08J23 2xPhospho [S743(100); S751(100)]	RNA cytosine C(5)-methyltransferase NSUN2 OS=Homo sapiens OX=9606 GN=NSUN2 PE=1 SV=2	0	3174.25	3.874	0.263	1.167	0.16893	0.000447933	0.999965	60.52	49.53	17.99	31.5	145.4	123.1	48.38	21.1	11.95	24.8	24.6	40.9	64.2	144.9	162	95.7	149.4	122.9	104.3	140.1	126.3	7.55804e+06	7.48531e+06	1.24441e+07	1.95513e+07	4.41335e+07	4.93206e+07	2.91354e+07
TRUE	High	Master Protein	O43896	Kinesin-like protein KIF1C OS=Homo sapiens OX=9606 GN=KIF1C PE=1 SV=3	0	13.96	2	2	18	2	1103	122.9	6.9	49.96	2	transport;other biological processes	cytoskeleton;ER/Golgi;other cell component	cytoskeletal activity;other molecular function	Pf00225, Pf00498, Pf16183	10749	ENSG00000129250	D3DTL6; hsa:10749; O43896; O75186; Q5U618			COPI-dependent Golgi-to-ER retrograde traffic; Kinesins	2	0							KIF1C	61.3	144	94.7	5.53	7.61	44.45	Peak Found	Peak Found	Peak Found	Peak Found	High	High	Peak Found	High	Peak Found
	Checked	Confidence	Annotated Sequence	Modifications	Qvality PEP	Qvality q-value	# Protein Groups	# Proteins	# PSMs	Master Protein Accessions	Positions in Master Proteins	Modifications in Master Proteins	Master Protein Descriptions	# Missed Cleavages	Theo. MH+ [Da]	Abundance Ratio: (OE, Sample) / (KD, Sample)	Abundance Ratio: (KD, Sample) / (WT, Control)	Abundance Ratio: (OE, Sample) / (WT, Control)	Abundance Ratio Adj. P-Value: (OE, Sample) / (KD, Sample)	Abundance Ratio Adj. P-Value: (KD, Sample) / (WT, Control)	Abundance Ratio Adj. P-Value: (OE, Sample) / (WT, Control)	Abundance Ratio Variability [%]: (OE, Sample) / (KD, Sample)	Abundance Ratio Variability [%]: (KD, Sample) / (WT, Control)	Abundance Ratio Variability [%]: (OE, Sample) / (WT, Control)	Abundances (Grouped): KD, Sample	Abundances (Grouped): OE, Sample	Abundances (Grouped): WT, Control	Abundances (Grouped) CV [%]: KD, Sample	Abundances (Grouped) CV [%]: OE, Sample	Abundances (Grouped) CV [%]: WT, Control	Abundances (Scaled): F1: Sample, KD	Abundances (Scaled): F2: Sample, KD	Abundances (Scaled): F3: Sample, KD	Abundances (Scaled): F4: Sample, KD	Abundances (Scaled): F5: Sample, OE	Abundances (Scaled): F6: Sample, OE	Abundances (Scaled): F7: Sample, OE	Abundances (Scaled): F8: Sample, OE	Abundances (Scaled): F9: Control, WT	Abundances (Scaled): F10: Control, WT	Abundances (Scaled): F11: Control, WT	Abundances (Scaled): F12: Control, WT	Abundances (Normalized): F1: Sample, KD	Abundances (Normalized): F2: Sample, KD	Abundances (Normalized): F3: Sample, KD	Abundances (Normalized): F4: Sample, KD	Abundances (Normalized): F5: Sample, OE	Abundances (Normalized): F6: Sample, OE	Abundances (Normalized): F7: Sample, OE
	TRUE	High	[R].LYADSDSGDDSDKR.[S]	2xPhospho [S5(100); S7(99.9)]	0.000252277	0.000173317	1	1	8	O43896	O43896 [670-683]	O43896 2xPhospho [S674(100); S676(99.9)]	Kinesin-like protein KIF1C OS=Homo sapiens OX=9606 GN=KIF1C PE=1 SV=3	1	1703.58	31.765	0.1	3.485	2.40323e-07	8.07017e-12	0.0110453	51.7	125.77	118.88	6.9	230.1	63	55.54	6	93.18	3	7.9	5.6	12.5	198.3	227	223.5	221.6	138.8	28.3	2.3	131.2	36665.4	97274.9	69111.6	153379	2.43411e+06	2.78684e+06	2742865
TRUE	High	Master Protein	Q06265	Exosome complex component RRP45 OS=Homo sapiens OX=9606 GN=EXOSC9 PE=1 SV=3	0	19.593	11	2	19	2	439	48.9	5.29	60.82	2	RNA metabolism OR transcription;other metabolic processes;other biological processes	cytosol;nucleus;other cytoplasmic organelle;other cell component	nucleic acid binding activity;other molecular function	Pf01138, Pf03725	5393	ENSG00000123737	hsa:5393; Q06265; Q12883; Q4W5P5; Q86Y41; Q86Y48	RNA degradation	Ciliary landscape	Major pathway of rRNA processing in the nucleolus and cytosol; ATF4 activates genes in response to endoplasmic reticulum stress; KSRP (KHSRP) binds and destabilizes mRNA; Tristetraprolin (TTP, ZFP36) binds and destabilizes mRNA; Butyrate Response Factor 1 (BRF1) binds and destabilizes mRNA; mRNA decay by 3' to 5' exoribonuclease	8	0							EXOSC9	98.4	132.9	68.6	19.08	37.11	10.82	High	High	High	Peak Found	High	High	High	High	Peak Found
	Checked	Confidence	Annotated Sequence	Modifications	Qvality PEP	Qvality q-value	# Protein Groups	# Proteins	# PSMs	Master Protein Accessions	Positions in Master Proteins	Modifications in Master Proteins	Master Protein Descriptions	# Missed Cleavages	Theo. MH+ [Da]	Abundance Ratio: (OE, Sample) / (KD, Sample)	Abundance Ratio: (KD, Sample) / (WT, Control)	Abundance Ratio: (OE, Sample) / (WT, Control)	Abundance Ratio Adj. P-Value: (OE, Sample) / (KD, Sample)	Abundance Ratio Adj. P-Value: (KD, Sample) / (WT, Control)	Abundance Ratio Adj. P-Value: (OE, Sample) / (WT, Control)	Abundance Ratio Variability [%]: (OE, Sample) / (KD, Sample)	Abundance Ratio Variability [%]: (KD, Sample) / (WT, Control)	Abundance Ratio Variability [%]: (OE, Sample) / (WT, Control)	Abundances (Grouped): KD, Sample	Abundances (Grouped): OE, Sample	Abundances (Grouped): WT, Control	Abundances (Grouped) CV [%]: KD, Sample	Abundances (Grouped) CV [%]: OE, Sample	Abundances (Grouped) CV [%]: WT, Control	Abundances (Scaled): F1: Sample, KD	Abundances (Scaled): F2: Sample, KD	Abundances (Scaled): F3: Sample, KD	Abundances (Scaled): F4: Sample, KD	Abundances (Scaled): F5: Sample, OE	Abundances (Scaled): F6: Sample, OE	Abundances (Scaled): F7: Sample, OE	Abundances (Scaled): F8: Sample, OE	Abundances (Scaled): F9: Control, WT	Abundances (Scaled): F10: Control, WT	Abundances (Scaled): F11: Control, WT	Abundances (Scaled): F12: Control, WT	Abundances (Normalized): F1: Sample, KD	Abundances (Normalized): F2: Sample, KD	Abundances (Normalized): F3: Sample, KD	Abundances (Normalized): F4: Sample, KD	Abundances (Normalized): F5: Sample, OE	Abundances (Normalized): F6: Sample, OE	Abundances (Normalized): F7: Sample, OE
	TRUE	High	[K].MDTGVEVSDIGSQDAPIILSDSEEEEMIILEPDKNPK.[K]	2xOxidation [M1; M27]; 2xPhospho [S20(100); S22(100)]	0.000656565	0.000173317	1	1	5	Q06265	Q06265 [373-409]	Q06265 2xPhospho [S392(100); S394(100)]	Exosome complex component RRP45 OS=Homo sapiens OX=9606 GN=EXOSC9 PE=1 SV=3	1	4235.84	29.479	0.443	18.825	1.85945e-06	0.0140621	1.24141e-15	82.96	112.28	89.04	8.3	277	14.7	75.9	38.76	170	1.6	5.1	15.7	9.7	247.8	223.4	113.8	328.2	3.7	13.6	11.5	225.8	17712.4	56216.3	172577	106160	2.71953e+06	2.45163e+06	1.24864e+06
TRUE	High	Master Protein	Q5T200	Zinc finger CCCH domain-containing protein 13 OS=Homo sapiens OX=9606 GN=ZC3H13 PE=1 SV=1	0	104.847	8	15	168	15	1668	196.5	9.42	527.22	15	RNA metabolism OR transcription;other metabolic processes;other biological processes	nucleus;other cell component	other molecular function	Pf00642	23091	ENSG00000123200	A2A323; hsa:23091; O94936; Q5T1Z9; Q5T200; Q7Z7J3; Q8NDT6; Q9H0L6				0	0							ZC3H13	76.8	113.6	109.5	14.99	8.14	16.51	High	High	High	High	High	High	High	High	High
	Checked	Confidence	Annotated Sequence	Modifications	Qvality PEP	Qvality q-value	# Protein Groups	# Proteins	# PSMs	Master Protein Accessions	Positions in Master Proteins	Modifications in Master Proteins	Master Protein Descriptions	# Missed Cleavages	Theo. MH+ [Da]	Abundance Ratio: (OE, Sample) / (KD, Sample)	Abundance Ratio: (KD, Sample) / (WT, Control)	Abundance Ratio: (OE, Sample) / (WT, Control)	Abundance Ratio Adj. P-Value: (OE, Sample) / (KD, Sample)	Abundance Ratio Adj. P-Value: (KD, Sample) / (WT, Control)	Abundance Ratio Adj. P-Value: (OE, Sample) / (WT, Control)	Abundance Ratio Variability [%]: (OE, Sample) / (KD, Sample)	Abundance Ratio Variability [%]: (KD, Sample) / (WT, Control)	Abundance Ratio Variability [%]: (OE, Sample) / (WT, Control)	Abundances (Grouped): KD, Sample	Abundances (Grouped): OE, Sample	Abundances (Grouped): WT, Control	Abundances (Grouped) CV [%]: KD, Sample	Abundances (Grouped) CV [%]: OE, Sample	Abundances (Grouped) CV [%]: WT, Control	Abundances (Scaled): F1: Sample, KD	Abundances (Scaled): F2: Sample, KD	Abundances (Scaled): F3: Sample, KD	Abundances (Scaled): F4: Sample, KD	Abundances (Scaled): F5: Sample, OE	Abundances (Scaled): F6: Sample, OE	Abundances (Scaled): F7: Sample, OE	Abundances (Scaled): F8: Sample, OE	Abundances (Scaled): F9: Control, WT	Abundances (Scaled): F10: Control, WT	Abundances (Scaled): F11: Control, WT	Abundances (Scaled): F12: Control, WT	Abundances (Normalized): F1: Sample, KD	Abundances (Normalized): F2: Sample, KD	Abundances (Normalized): F3: Sample, KD	Abundances (Normalized): F4: Sample, KD	Abundances (Normalized): F5: Sample, OE	Abundances (Normalized): F6: Sample, OE	Abundances (Normalized): F7: Sample, OE
	TRUE	High	[R].LRSPSNDSAHR.[S]	2xPhospho [S3(100); S5(100)]	0.00259421	0.000173317	1	1	6	Q5T200	Q5T200 [1206-1216]	Q5T200 2xPhospho [S1208(100); S1210(100)]	Zinc finger CCCH domain-containing protein 13 OS=Homo sapiens OX=9606 GN=ZC3H13 PE=1 SV=1	1	1399.55	11.705	0.207	2.386	6.98313e-07	0.0117874	0.00363728	61.65	56.04	66.02	19.2	188.1	92.7	46.68	42.92	52.18	26.9	11.9	24.6	10.1	310.1	161.7	120.4	174.3	144.6	42.1	61	112.2	134824	59764.6	123040	50689.9	1.55277e+06	809905	603018
	TRUE	High	[R].TPSPPPPIPEDIALGK.[K]	2xPhospho [T1(100); S3(100)]	7.73236e-05	0.000173317	1	1	12	Q5T200	Q5T200 [263-278]	Q5T200 2xPhospho [T263(100); S265(100)]	Zinc finger CCCH domain-containing protein 13 OS=Homo sapiens OX=9606 GN=ZC3H13 PE=1 SV=1	0	1788.82	13.992	0.147	2.056	0.000234116	7.94658e-09	0.169408	61.02	73.83	40.07	14.5	187.2	98.3	75.98	12.28	35.99	10.9	1	17.1	25.8	181.2	218.3	173.3	167.9	120.5	71.9	69.3	142.7	178094	16938.6	279279	420571	2.95434e+06	3.55776e+06	2.82434e+06
	TRUE	High	[R].SLSPSHLTEDR.[Q]	2xPhospho [S1(100); S3(100)]	0.00378533	0.000173317	1	1	8	Q5T200	Q5T200 [875-885]	Q5T200 2xPhospho [S875(100); S877(100)]	Zinc finger CCCH domain-containing protein 13 OS=Homo sapiens OX=9606 GN=ZC3H13 PE=1 SV=1	0	1401.54	27.103	0.19	4.368	1.94765e-08	3.57701e-05	0.00100282	96.2	114.26	85.2	8.8	236.8	54.4	84.53	16.1	78.95	12.2	2.8	23.9	5.6	193.5	194.5	258.5	255.2	121	29.5	14.4	88.9	97676.1	22026.4	190425	44389.5	1.54413e+06	1.55191e+06	2.06262e+06
	TRUE	High	[R].DKPRSTSPAGQHHSPISSR.[H]	3xPhospho [S5(93.6); S14(100); T/S]	0.0556769	0.00203026	1	1	2	Q5T200	Q5T200 [312-330]	Q5T200 3xPhospho [S316(93.6); S325(100); T/S]	Zinc finger CCCH domain-containing protein 13 OS=Homo sapiens OX=9606 GN=ZC3H13 PE=1 SV=1	1	2284.93	4.907	0.364	1.785	0.00398754	0.00623597	0.294434	24.74	35.99	41.43	34.7	170.1	95.3	13.65	23.49	59.03	35.8	37.4	41.4	29.5	123.8	169.1	222.7	190.6	94.4	14.1	107.1	134.1	362284	378064	418336	298674	1.2525e+06	1.7102e+06	2.25216e+06
TRUE	High	Master Protein	O75530	Polycomb protein EED OS=Homo sapiens OX=9606 GN=EED PE=1 SV=2	0	9.925	10	1	9	1	441	50.2	7.03	33.92	1	cell organization and biogenesis;protein metabolism;other metabolic processes;developmental processes;other biological processes	cytosol;nucleus;other cell component	enzyme regulator activity;other molecular function	Pf00400	8726	ENSG00000074266	A8K7V5; hsa:8726; O00149; O75530; Q6NTH2; Q7LDA5; Q7LDG8; Q86VV2; Q9UNY7		Histone modifications; Interactome of polycomb repressive complex 2 (PRC2) ; Tumor suppressor activity of SMARCB1; Epithelial to mesenchymal transition in colorectal cancer; FBXL10 enhancement of MAP/ERK signaling in diffuse large B-cell lymphoma; Malignant pleural mesothelioma	Transcriptional Regulation by E2F6; HCMV Early Events; Oxidative Stress Induced Senescence; Regulation of PTEN gene transcription; Activation of anterior HOX genes in hindbrain development during early embryogenesis; PKMTs methylate histone lysines; PRC2 methylates histones and DNA; Defective pyroptosis	14	0							EED	3.7	196.3	100.1	131.94	9.97	42.12	High	Peak Found	High	Peak Found	High	High	Peak Found	High	Peak Found
	Checked	Confidence	Annotated Sequence	Modifications	Qvality PEP	Qvality q-value	# Protein Groups	# Proteins	# PSMs	Master Protein Accessions	Positions in Master Proteins	Modifications in Master Proteins	Master Protein Descriptions	# Missed Cleavages	Theo. MH+ [Da]	Abundance Ratio: (OE, Sample) / (KD, Sample)	Abundance Ratio: (KD, Sample) / (WT, Control)	Abundance Ratio: (OE, Sample) / (WT, Control)	Abundance Ratio Adj. P-Value: (OE, Sample) / (KD, Sample)	Abundance Ratio Adj. P-Value: (KD, Sample) / (WT, Control)	Abundance Ratio Adj. P-Value: (OE, Sample) / (WT, Control)	Abundance Ratio Variability [%]: (OE, Sample) / (KD, Sample)	Abundance Ratio Variability [%]: (KD, Sample) / (WT, Control)	Abundance Ratio Variability [%]: (OE, Sample) / (WT, Control)	Abundances (Grouped): KD, Sample	Abundances (Grouped): OE, Sample	Abundances (Grouped): WT, Control	Abundances (Grouped) CV [%]: KD, Sample	Abundances (Grouped) CV [%]: OE, Sample	Abundances (Grouped) CV [%]: WT, Control	Abundances (Scaled): F1: Sample, KD	Abundances (Scaled): F2: Sample, KD	Abundances (Scaled): F3: Sample, KD	Abundances (Scaled): F4: Sample, KD	Abundances (Scaled): F5: Sample, OE	Abundances (Scaled): F6: Sample, OE	Abundances (Scaled): F7: Sample, OE	Abundances (Scaled): F8: Sample, OE	Abundances (Scaled): F9: Control, WT	Abundances (Scaled): F10: Control, WT	Abundances (Scaled): F11: Control, WT	Abundances (Scaled): F12: Control, WT	Abundances (Normalized): F1: Sample, KD	Abundances (Normalized): F2: Sample, KD	Abundances (Normalized): F3: Sample, KD	Abundances (Normalized): F4: Sample, KD	Abundances (Normalized): F5: Sample, OE	Abundances (Normalized): F6: Sample, OE	Abundances (Normalized): F7: Sample, OE
	TRUE	High	[K].LSSDENSNPDLSGDENDDAVSIESGTNTERPDTPTNTPNAPGR.[K]	2xPhospho [S/T]	0.0147482	0.000636991	1	1	2	O75530	O75530 [23-65]		Polycomb protein EED OS=Homo sapiens OX=9606 GN=EED PE=1 SV=2	0	4645.9	51.699	0.04	1.961	2.64945e-07	4.1125e-16	0.18662	95.25	117.83	28.2	3.7	196.3	100.1	131.94	9.97	42.12	4.8	2.8	0.7	23.6	201.5	215.3	168.9	195.2	42.9	100.5	101.7	142	112580	67191.6	17040.7	556217	4.75212e+06	5.07671e+06	3982451
TRUE	High	Master Protein	Q9BRT9	DNA replication complex GINS protein SLD5 OS=Homo sapiens OX=9606 GN=GINS4 PE=1 SV=1	0	6.823	13	1	7	1	223	26	4.98	18.35	1	cell cycle OR cell proliferation;cell organization and biogenesis;DNA metabolism;other metabolic processes;stress response;developmental processes;other biological processes	nucleus;other cell component		Pf05916, Pf16922	84296	ENSG00000147536	B2R8H5; D3DSY0; hsa:84296; Q8N648; Q9BRT9			Unwinding of DNA	1	0							GINS4	15.3	254.4	30.3	125.75	53.97	142.69	Peak Found	Not Found	Not Found	Not Found	High	High	High	High	Not Found
	Checked	Confidence	Annotated Sequence	Modifications	Qvality PEP	Qvality q-value	# Protein Groups	# Proteins	# PSMs	Master Protein Accessions	Positions in Master Proteins	Modifications in Master Proteins	Master Protein Descriptions	# Missed Cleavages	Theo. MH+ [Da]	Abundance Ratio: (OE, Sample) / (KD, Sample)	Abundance Ratio: (KD, Sample) / (WT, Control)	Abundance Ratio: (OE, Sample) / (WT, Control)	Abundance Ratio Adj. P-Value: (OE, Sample) / (KD, Sample)	Abundance Ratio Adj. P-Value: (KD, Sample) / (WT, Control)	Abundance Ratio Adj. P-Value: (OE, Sample) / (WT, Control)	Abundance Ratio Variability [%]: (OE, Sample) / (KD, Sample)	Abundance Ratio Variability [%]: (KD, Sample) / (WT, Control)	Abundance Ratio Variability [%]: (OE, Sample) / (WT, Control)	Abundances (Grouped): KD, Sample	Abundances (Grouped): OE, Sample	Abundances (Grouped): WT, Control	Abundances (Grouped) CV [%]: KD, Sample	Abundances (Grouped) CV [%]: OE, Sample	Abundances (Grouped) CV [%]: WT, Control	Abundances (Scaled): F1: Sample, KD	Abundances (Scaled): F2: Sample, KD	Abundances (Scaled): F3: Sample, KD	Abundances (Scaled): F4: Sample, KD	Abundances (Scaled): F5: Sample, OE	Abundances (Scaled): F6: Sample, OE	Abundances (Scaled): F7: Sample, OE	Abundances (Scaled): F8: Sample, OE	Abundances (Scaled): F9: Control, WT	Abundances (Scaled): F10: Control, WT	Abundances (Scaled): F11: Control, WT	Abundances (Scaled): F12: Control, WT	Abundances (Normalized): F1: Sample, KD	Abundances (Normalized): F2: Sample, KD	Abundances (Normalized): F3: Sample, KD	Abundances (Normalized): F4: Sample, KD	Abundances (Normalized): F5: Sample, OE	Abundances (Normalized): F6: Sample, OE	Abundances (Normalized): F7: Sample, OE
	TRUE	High	[-].MTEEVDFLGQDSDGGSEEVVLTPAELIER.[L]	1xMet-loss+Acetyl [N-Term]; 1xPhospho [T2(99.7)]	3.92652e-05	0.000173317	1	1	7	Q9BRT9	Q9BRT9 [1-29]	Q9BRT9 1xMet-loss+Acetyl [N-Term]; 1xPhospho [T2(99.7)]	DNA replication complex GINS protein SLD5 OS=Homo sapiens OX=9606 GN=GINS4 PE=1 SV=1	0	3156.41	15.494	0.294	7.106	4.64908e-08	0.000634178	3.50304e-06	135.93	131.79	111.38	15.3	254.4	30.3	125.75	53.97	142.69	87.4	2.8	31.8	4	92.2	133	328.2	261.6	21.3	11.4	23.2	203.1	370912	12067.6	134735	16844.7	391279	564388	1.39252e+06
TRUE	High	Master Protein	Q5VT52	Regulation of nuclear pre-mRNA domain-containing protein 2 OS=Homo sapiens OX=9606 GN=RPRD2 PE=1 SV=1	0	85.802	15	11	170	11	1461	155.9	7.42	566.63	11	RNA metabolism OR transcription;other metabolic processes	nucleus	other molecular function	Pf04818	23248	ENSG00000163125	A8K6N8; B3KPT1; B4E2Q6; hsa:23248; O75048; Q5VT51; Q5VT52; Q5VT53; Q6MZL4; Q86XD2; Q9P0D7			RNA polymerase II transcribes snRNA genes	1	0							RPRD2	90.1	104.1	105.8	10.41	16.24	21.36	High	High	High	Peak Found	High	High	High	High	High
	Checked	Confidence	Annotated Sequence	Modifications	Qvality PEP	Qvality q-value	# Protein Groups	# Proteins	# PSMs	Master Protein Accessions	Positions in Master Proteins	Modifications in Master Proteins	Master Protein Descriptions	# Missed Cleavages	Theo. MH+ [Da]	Abundance Ratio: (OE, Sample) / (KD, Sample)	Abundance Ratio: (KD, Sample) / (WT, Control)	Abundance Ratio: (OE, Sample) / (WT, Control)	Abundance Ratio Adj. P-Value: (OE, Sample) / (KD, Sample)	Abundance Ratio Adj. P-Value: (KD, Sample) / (WT, Control)	Abundance Ratio Adj. P-Value: (OE, Sample) / (WT, Control)	Abundance Ratio Variability [%]: (OE, Sample) / (KD, Sample)	Abundance Ratio Variability [%]: (KD, Sample) / (WT, Control)	Abundance Ratio Variability [%]: (OE, Sample) / (WT, Control)	Abundances (Grouped): KD, Sample	Abundances (Grouped): OE, Sample	Abundances (Grouped): WT, Control	Abundances (Grouped) CV [%]: KD, Sample	Abundances (Grouped) CV [%]: OE, Sample	Abundances (Grouped) CV [%]: WT, Control	Abundances (Scaled): F1: Sample, KD	Abundances (Scaled): F2: Sample, KD	Abundances (Scaled): F3: Sample, KD	Abundances (Scaled): F4: Sample, KD	Abundances (Scaled): F5: Sample, OE	Abundances (Scaled): F6: Sample, OE	Abundances (Scaled): F7: Sample, OE	Abundances (Scaled): F8: Sample, OE	Abundances (Scaled): F9: Control, WT	Abundances (Scaled): F10: Control, WT	Abundances (Scaled): F11: Control, WT	Abundances (Scaled): F12: Control, WT	Abundances (Normalized): F1: Sample, KD	Abundances (Normalized): F2: Sample, KD	Abundances (Normalized): F3: Sample, KD	Abundances (Normalized): F4: Sample, KD	Abundances (Normalized): F5: Sample, OE	Abundances (Normalized): F6: Sample, OE	Abundances (Normalized): F7: Sample, OE
	TRUE	High	[R].DVEDMELSDVEDDGSK.[I]	1xPhospho [S8(100)]	1.31323e-07	0.000173317	1	1	8	Q5VT52	Q5VT52 [367-382]	Q5VT52 1xPhospho [S374(100)]	Regulation of nuclear pre-mRNA domain-containing protein 2 OS=Homo sapiens OX=9606 GN=RPRD2 PE=1 SV=1	0	1862.69	12.398	0.097	1.06	0.000972083	1.85367e-13	0.999965	163.32	136.76	17.22	12	147.1	140.8	90.61	4.55	19.55	31.4	4.3	4.6	38.5	155.7	149.6	141.1	142.7	151.4	129.1	97.8	153.8	786391	108933	114184	965774	3.90195e+06	3.74875e+06	3.53707e+06
	TRUE	High	[R].DVEDMELSDVEDDGSK.[I]	1xOxidation [M5]; 1xPhospho [S8(100)]	3.4511e-06	0.000173317	1	1	13	Q5VT52	Q5VT52 [367-382]	Q5VT52 1xPhospho [S374(100)]	Regulation of nuclear pre-mRNA domain-containing protein 2 OS=Homo sapiens OX=9606 GN=RPRD2 PE=1 SV=1	0	1878.68	4.475	0.24	1.117	0.0307291	1.57368e-05	0.995998	18.86	29.94	17.63	31.5	141.2	127.3	27.34	6.69	18.31	32.3	19	29.9	38.6	149.4	145.9	132.3	131	133.8	117.3	108	162.5	913622	537614	845129	1.09396e+06	4.22959e+06	4.12906e+06	3.74553e+06
TRUE	High	Master Protein	Q8TCJ2	Dolichyl-diphosphooligosaccharide--protein glycosyltransferase subunit STT3B OS=Homo sapiens OX=9606 GN=STT3B PE=1 SV=1	0	24.249	3	2	43	2	826	93.6	8.91	135.82	2	protein metabolism;other metabolic processes;stress response	other membranes;ER/Golgi;other cell component	other molecular function	Pf02516	201595	ENSG00000163527	hsa:201595; Q8TCJ2; Q96JZ4; Q96KY7	N-Glycan biosynthesis; Various types of N-glycan biosynthesis; Metabolic pathways; Protein processing in endoplasmic reticulum			4	0							STT3B	75.3	108.6	116.1	24.26	6.4	32	High	High	High	Peak Found	High	High	High	High	High
	Checked	Confidence	Annotated Sequence	Modifications	Qvality PEP	Qvality q-value	# Protein Groups	# Proteins	# PSMs	Master Protein Accessions	Positions in Master Proteins	Modifications in Master Proteins	Master Protein Descriptions	# Missed Cleavages	Theo. MH+ [Da]	Abundance Ratio: (OE, Sample) / (KD, Sample)	Abundance Ratio: (KD, Sample) / (WT, Control)	Abundance Ratio: (OE, Sample) / (WT, Control)	Abundance Ratio Adj. P-Value: (OE, Sample) / (KD, Sample)	Abundance Ratio Adj. P-Value: (KD, Sample) / (WT, Control)	Abundance Ratio Adj. P-Value: (OE, Sample) / (WT, Control)	Abundance Ratio Variability [%]: (OE, Sample) / (KD, Sample)	Abundance Ratio Variability [%]: (KD, Sample) / (WT, Control)	Abundance Ratio Variability [%]: (OE, Sample) / (WT, Control)	Abundances (Grouped): KD, Sample	Abundances (Grouped): OE, Sample	Abundances (Grouped): WT, Control	Abundances (Grouped) CV [%]: KD, Sample	Abundances (Grouped) CV [%]: OE, Sample	Abundances (Grouped) CV [%]: WT, Control	Abundances (Scaled): F1: Sample, KD	Abundances (Scaled): F2: Sample, KD	Abundances (Scaled): F3: Sample, KD	Abundances (Scaled): F4: Sample, KD	Abundances (Scaled): F5: Sample, OE	Abundances (Scaled): F6: Sample, OE	Abundances (Scaled): F7: Sample, OE	Abundances (Scaled): F8: Sample, OE	Abundances (Scaled): F9: Control, WT	Abundances (Scaled): F10: Control, WT	Abundances (Scaled): F11: Control, WT	Abundances (Scaled): F12: Control, WT	Abundances (Normalized): F1: Sample, KD	Abundances (Normalized): F2: Sample, KD	Abundances (Normalized): F3: Sample, KD	Abundances (Normalized): F4: Sample, KD	Abundances (Normalized): F5: Sample, OE	Abundances (Normalized): F6: Sample, OE	Abundances (Normalized): F7: Sample, OE
	TRUE	High	[R].ENPPVEDSSDEDDKR.[N]	2xPhospho [S8(100); S9(100)]	8.74808e-06	0.000173317	1	1	10	Q8TCJ2	Q8TCJ2 [491-505]	Q8TCJ2 2xPhospho [S498(100); S499(100)]	Dolichyl-diphosphooligosaccharide--protein glycosyltransferase subunit STT3B OS=Homo sapiens OX=9606 GN=STT3B PE=1 SV=1	1	1891.66	32.79	0.068	2.335	5.68505e-07	5.34894e-13	0.103516	63.88	111.39	70.59	6.1	208.1	85.8	74.32	10.57	69.44	11.1	8.6	4.2	0.8	192.9	219.9	177.5	221.5	150.5	52.2	22.7	138.2	176263	137599	67512.3	11968.9	3.07449e+06	3.5043e+06	2828983
	TRUE	High	[R].ENPPVEDSSDEDDKRNQGNLYDK.[A]	2xPhospho [S8(100); S9(100)]	0.00275376	0.000173317	1	1	11	Q8TCJ2	Q8TCJ2 [491-513]	Q8TCJ2 2xPhospho [S498(100); S499(100)]	Dolichyl-diphosphooligosaccharide--protein glycosyltransferase subunit STT3B OS=Homo sapiens OX=9606 GN=STT3B PE=1 SV=1	2	2824.1	40.627	0.056	2.473	5.16478e-06	4.1125e-16	0.101594	41.84	93.54	79.2	5.1	211.1	83.8	40.09	8.69	73.97	5.8	2.7	4.1	7.3	182.4	190.6	216.8	215.5	176.3	52.5	22.8	123.1	187876	87945.2	132930	236506	5.88829e+06	6.15338e+06	7000708
TRUE	High	Master Protein	Q8IWX8	Calcium homeostasis endoplasmic reticulum protein OS=Homo sapiens OX=9606 GN=CHERP PE=1 SV=3	0	5.968	3	1	8	1	916	103.6	9.04	26.41	1	RNA metabolism OR transcription;other metabolic processes;transport;developmental processes;other biological processes	other membranes;cytosol;ER/Golgi;nucleus;other cell component	other molecular function	Pf01585, Pf01805, Pf04818	10523	ENSG00000085872	hsa:10523; O00302; Q4G0Y5; Q8IWX8; Q8WU30; Q99492	Spliceosome		mRNA Splicing - Major Pathway	2	0							CHERP	3.7	269.4	26.9	54.47	9.66	104.12	Not Found	Not Found	Not Found	Not Found	High	High	High	High	Peak Found
	Checked	Confidence	Annotated Sequence	Modifications	Qvality PEP	Qvality q-value	# Protein Groups	# Proteins	# PSMs	Master Protein Accessions	Positions in Master Proteins	Modifications in Master Proteins	Master Protein Descriptions	# Missed Cleavages	Theo. MH+ [Da]	Abundance Ratio: (OE, Sample) / (KD, Sample)	Abundance Ratio: (KD, Sample) / (WT, Control)	Abundance Ratio: (OE, Sample) / (WT, Control)	Abundance Ratio Adj. P-Value: (OE, Sample) / (KD, Sample)	Abundance Ratio Adj. P-Value: (KD, Sample) / (WT, Control)	Abundance Ratio Adj. P-Value: (OE, Sample) / (WT, Control)	Abundance Ratio Variability [%]: (OE, Sample) / (KD, Sample)	Abundance Ratio Variability [%]: (KD, Sample) / (WT, Control)	Abundance Ratio Variability [%]: (OE, Sample) / (WT, Control)	Abundances (Grouped): KD, Sample	Abundances (Grouped): OE, Sample	Abundances (Grouped): WT, Control	Abundances (Grouped) CV [%]: KD, Sample	Abundances (Grouped) CV [%]: OE, Sample	Abundances (Grouped) CV [%]: WT, Control	Abundances (Scaled): F1: Sample, KD	Abundances (Scaled): F2: Sample, KD	Abundances (Scaled): F3: Sample, KD	Abundances (Scaled): F4: Sample, KD	Abundances (Scaled): F5: Sample, OE	Abundances (Scaled): F6: Sample, OE	Abundances (Scaled): F7: Sample, OE	Abundances (Scaled): F8: Sample, OE	Abundances (Scaled): F9: Control, WT	Abundances (Scaled): F10: Control, WT	Abundances (Scaled): F11: Control, WT	Abundances (Scaled): F12: Control, WT	Abundances (Normalized): F1: Sample, KD	Abundances (Normalized): F2: Sample, KD	Abundances (Normalized): F3: Sample, KD	Abundances (Normalized): F4: Sample, KD	Abundances (Normalized): F5: Sample, OE	Abundances (Normalized): F6: Sample, OE	Abundances (Normalized): F7: Sample, OE
	TRUE	High	[R].SRSPTPPSSAGLGSNSAPPIPDSR.[L]	3xPhospho [S1(100); S3(100); T5(98.7)]	0.000162727	0.000173317	1	1	8	Q8IWX8	Q8IWX8 [815-838]	Q8IWX8 3xPhospho [S815(100); S817(100); T819(98.7)]	Calcium homeostasis endoplasmic reticulum protein OS=Homo sapiens OX=9606 GN=CHERP PE=1 SV=3	1	2575.06	66.699	0.146	9.172	2.22772e-08	2.46474e-11	4.0699e-07	71.24	137.8	218.23	3.7	269.4	26.9	54.47	9.66	104.12	6.8	4.9	2.5	2	209.8	255.4	260.1	255.2	89.8	3.3	7.2	103	142741	102761	52777.2	42764.8	4.41103e+06	5.37065e+06	5469881
TRUE	High	Master Protein	Q86W56	Poly(ADP-ribose) glycohydrolase OS=Homo sapiens OX=9606 GN=PARG PE=1 SV=1	0	35.858	10	5	37	5	976	111	6.43	128.44	5	DNA metabolism;other metabolic processes;stress response;other biological processes	cytosol;mitochondrion;nucleus;other cell component	other molecular function	Pf05028	670; 8505	ENSG00000227345	A5YBK3; B2RC24; B4DIU5; B4DYR4; hsa:8505; I6RUV3; Q6E4P6; Q6E4P7; Q7Z742; Q86W56; Q9Y4W7			POLB-Dependent Long Patch Base Excision Repair	1	0							PARG	112.7	81.2	106.1	14.93	13.35	17.92	High	High	High	High	High	High	High	High	High
	Checked	Confidence	Annotated Sequence	Modifications	Qvality PEP	Qvality q-value	# Protein Groups	# Proteins	# PSMs	Master Protein Accessions	Positions in Master Proteins	Modifications in Master Proteins	Master Protein Descriptions	# Missed Cleavages	Theo. MH+ [Da]	Abundance Ratio: (OE, Sample) / (KD, Sample)	Abundance Ratio: (KD, Sample) / (WT, Control)	Abundance Ratio: (OE, Sample) / (WT, Control)	Abundance Ratio Adj. P-Value: (OE, Sample) / (KD, Sample)	Abundance Ratio Adj. P-Value: (KD, Sample) / (WT, Control)	Abundance Ratio Adj. P-Value: (OE, Sample) / (WT, Control)	Abundance Ratio Variability [%]: (OE, Sample) / (KD, Sample)	Abundance Ratio Variability [%]: (KD, Sample) / (WT, Control)	Abundance Ratio Variability [%]: (OE, Sample) / (WT, Control)	Abundances (Grouped): KD, Sample	Abundances (Grouped): OE, Sample	Abundances (Grouped): WT, Control	Abundances (Grouped) CV [%]: KD, Sample	Abundances (Grouped) CV [%]: OE, Sample	Abundances (Grouped) CV [%]: WT, Control	Abundances (Scaled): F1: Sample, KD	Abundances (Scaled): F2: Sample, KD	Abundances (Scaled): F3: Sample, KD	Abundances (Scaled): F4: Sample, KD	Abundances (Scaled): F5: Sample, OE	Abundances (Scaled): F6: Sample, OE	Abundances (Scaled): F7: Sample, OE	Abundances (Scaled): F8: Sample, OE	Abundances (Scaled): F9: Control, WT	Abundances (Scaled): F10: Control, WT	Abundances (Scaled): F11: Control, WT	Abundances (Scaled): F12: Control, WT	Abundances (Normalized): F1: Sample, KD	Abundances (Normalized): F2: Sample, KD	Abundances (Normalized): F3: Sample, KD	Abundances (Normalized): F4: Sample, KD	Abundances (Normalized): F5: Sample, OE	Abundances (Normalized): F6: Sample, OE	Abundances (Normalized): F7: Sample, OE
	TRUE	High	[K].NSCQDSEADEETSPGFDEQEDGSSSQTANKPSR.[F]	1xCarbamidomethyl [C3]; 1xPhospho [S6(99.9)]	5.72358e-08	0.000173317	1	1	9	Q86W56	Q86W56 [311-343]	Q86W56 1xPhospho [S316(99.9)]	Poly(ADP-ribose) glycohydrolase OS=Homo sapiens OX=9606 GN=PARG PE=1 SV=1	0	3669.4	1.6	0.466	0.805	0.382328	0.0147264	0.999965	49.66	60.61	38.47	63.2	101.1	135.7	60.36	11.8	28.55	28.1	59.8	57.8	125	92.8	95.5	115.3	89.6	104.1	100.1	178.5	153.3	290071	617276	596428	1.28938e+06	957149	984653	1.18938e+06
TRUE	High	None	Q99666	RANBP2-like and GRIP domain-containing protein 5/6 OS=Homo sapiens OX=9606 GN=RGPD6 PE=1 SV=3	0	28.45	4	5	51	5	1765	198.8	6.42	161.46	5	transport;other biological processes	nucleus;other cell component		Pf00638, Pf01465, Pf16704	729540; 84220	ENSG00000015568; ENSG00000183054	hsa:729540; hsa:84220; Q53QN2; Q53T03; Q59GM7; Q99666; Q9H0B2				0	0	0.397	1.426	0.561	19.92	21.89	20.73	RGPD5; RGPD6	55.8	117.8	126.4	26.63	10.86	7.25	High	High	High	High	High	High	High	High	High
[truncated: 1,802 more rows]
[truncated: 27 more columns]

## Sheet: Sheet1
(b) Phosphopeptides upregulated by APEX1 in APEX1OE cells (p<0.01, phosphopeptides aboundance: APEX1OE/APEX1WT>2)
[truncated: 1,796 more rows]
[truncated: 27 more columns]

## Sheet: Sheet2
(c) Phosphopeptides upregulated by APEX1 in both APEX1KD and APEX1OE cells (p<0.01, phosphopeptides aboundance: APEX1KD/APEX1WT<0.5 and APEX1OE/APEX1WT>2)
[truncated: 636 more rows]
[truncated: 27 more columns]

## Sheet: Sheet3
(d) Phosphopeptides downregulated by APEX1 in APEX1KD cells (p<0.01, phosphopeptides aboundance: APEX1KD/APEX1WT>2)
[truncated: 287 more rows]
[truncated: 27 more columns]

## Sheet: Sheet4
(e) Phosphopeptides downregulated by APEX1 in APEX1OE cells (p<0.01, phosphopeptides aboundance: APEX1OE/APEX1WT<0.5)
[truncated: 519 more rows]
[truncated: 27 more columns]

## Sheet: Sheet5
(f) Phosphopeptides downregulated by APEX1 in both APEX1KD and APEX1OE cells (p<0.01, phosphopeptides aboundance: APEX1KD/APEX1WT>2 and APEX1OE/APEX1WT<0.5)
[truncated: 13 more rows]
[truncated: 27 more columns]
