# Supplementary material for: Apurinic/apyrimidinic endodeoxyribonuclease 1 (APE1) promotes stress granule formation via YBX1 phosphorylation in ovarian cancer
Source: Cell Mol Life Sci. 2024 Mar 4;81(1):113. doi: 10.1007/s00018-023-05086-y (PMC10912283; doi:10.1007/s00018-023-05086-y)
Supplement: Supplementary file 5 — (XLSX 26 KB) [file 18_2023_5086_MOESM5_ESM.xlsx]

## Sheet: Proteomics significant
supplementary 5. significantly regulated proteins in the global proteomic analysis
Checked	Protein FDR Confidence: Combined	Master	Accession	Description	Exp. q-value: Combined	Sum PEP Score	Coverage [%]	# Peptides	# PSMs	# Unique Peptides	# AAs	MW [kDa]	calc. pI	Score Sequest HT: Sequest HT	# Peptides (by Search Engine): Sequest HT	Biological Process	Cellular Component	Molecular Function	Pfam IDs	Entrez Gene ID	Ensembl Gene ID	Gene Symbol	Gene ID	Reactome Pathways	KEGG Pathways	WikiPathways	# Protein Pathway Groups	# Razor Peptides	Abundance Ratio: (APEX1OE) / (APEX1KD)	Abundance Ratio: (APEX1KD) / (APEX1WT)	Abundance Ratio: (APEX1OE) / (APEX1WT)	Abundance Ratio Adj. P-Value: (APEX1OE) / (APEX1KD)	Abundance Ratio Adj. P-Value: (APEX1KD) / (APEX1WT)	Abundance Ratio Adj. P-Value: (APEX1OE) / (APEX1WT)	Abundances (Grouped): APEX1KD	Abundances (Grouped): APEX1OE	Abundances (Grouped): APEX1WT	Abundances (Grouped) CV [%]: APEX1KD	Abundances (Grouped) CV [%]: APEX1OE	Abundances (Grouped) CV [%]: APEX1WT	Found in Sample: [S1] F1: Sample, APEX1KD	Found in Sample: [S2] F2: Sample, APEX1KD	Found in Sample: [S3] F3: Sample, APEX1KD	Found in Sample: [S4] F4: Sample, APEX1KD	Found in Sample: [S9] F9: Sample, APEX1OE	Found in Sample: [S10] F10: Sample, APEX1OE	Found in Sample: [S11] F11: Sample, APEX1OE	Found in Sample: [S12] F12: Sample, APEX1OE	Found in Sample: [S5] F5: Control, APEX1WT
TRUE	High	Master Protein	P08670	Vimentin OS=Homo sapiens OX=9606 GN=VIM PE=1 SV=4	0	345.95	82	43	1183	40	466	53.6	5.12	2879.84	43	cell organization and biogenesis;stress response;developmental processes;signal transduction;other biological processes	plasma membrane;other membranes;cytosol;cytoskeleton;nucleus;other cytoplasmic organelle;other cell component	cytoskeletal activity;nucleic acid binding activity;other molecular function	Pf00038, Pf04732	7431	ENSG00000026025	VIM	B0YJC2; D3DRU4; hsa:7431; P08670; Q15867; Q15868; Q15869; Q548L2; Q6LER9; Q8N850; Q96ML2; Q9NTM3	Aggrephagy; Interleukin-4 and Interleukin-13 signaling; Chaperone Mediated Autophagy; Late endosomal microautophagy; Striated Muscle Contraction; RHOBTB1 GTPase cycle; Caspase-mediated cleavage of cytoskeletal proteins	Epstein-Barr virus infection; MicroRNAs in cancer	Allograft rejection; Spinal cord injury; Primary focal segmental glomerulosclerosis (FSGS); Mammary gland development pathway - Puberty (Stage 2 of 4); Apoptosis-related network due to altered Notch3 in ovarian cancer; Striated muscle contraction pathway; TGF-beta signaling in thyroid cells for epithelial-mesenchymal transition; Ciliary landscape; Burn wound healing; CCL18 signaling pathway; TROP…	21	0	0.319	2.229	0.711	0.000319089	0.00138679	0.197909	169.7	54.1	76.1	9.02	5.29	15.6	High	High	High	High	High	High	High	High	High
TRUE	High	Master Protein	P0DMV9	Heat shock 70 kDa protein 1B OS=Homo sapiens OX=9606 GN=HSPA1B PE=1 SV=1	0	322.786	59	30	923	19	641	70	5.66	2454.61	30	RNA metabolism OR transcription;other metabolic processes;stress response;transport;other biological processes	non-structural extracellular;plasma membrane;other membranes;cytosol;cytoskeleton;mitochondrion;ER/Golgi;nucleus;other cell component	signal transduction activity or receptor binding;other molecular function	Pf00012	3303; 3304	ENSG00000204388; ENSG00000212866; ENSG00000224501; ENSG00000231555; ENSG00000232804	HSPA1B	B4E3B6; hsa:3303; hsa:3304; P08107; P0DMV9; P19790; Q5JQI4; Q5SP17; Q9UQL9; Q9UQM0	Regulation of HSF1-mediated heat shock response; Neutrophil degranulation; HSP90 chaperone cycle for steroid hormone receptors (SHR) in the presence of ligand; Attenuation phase	Spliceosome; MAPK signaling pathway; Protein processing in endoplasmic reticulum; Endocytosis; Longevity regulating pathway; Antigen processing and presentation; Estrogen signaling pathway; Prion disease; Legionellosis; Toxoplasmosis; Measles; Lipid and atherosclerosis	Apoptosis modulation and signaling; Parkin-ubiquitin proteasomal system pathway; MAPK signaling pathway; Apoptosis modulation by HSP70; VEGFA-VEGFR2 signaling; Measles virus infection	23	9	0.335	2.81	0.941	0.0119821	0.0118356	1	177.4	59.4	63.2	12.41	11.78	28.58	High	High	High	High	High	High	High	High	High
TRUE	High	Master Protein	P06744	Glucose-6-phosphate isomerase OS=Homo sapiens OX=9606 GN=GPI PE=1 SV=4	0	155.682	45	21	268	21	558	63.1	8.32	620.29	21	other metabolic processes;stress response;developmental processes;signal transduction;other biological processes	non-structural extracellular;plasma membrane;other membranes;cytosol;nucleus;other cell component	signal transduction activity or receptor binding;other molecular function	Pf00342	2821	ENSG00000105220	GPI	B4DG39; hsa:2821; P06744; Q9BRD3; Q9BSK5; Q9UHE6	TP53 Regulates Metabolic Genes; Glycolysis; Neutrophil degranulation; Gluconeogenesis	Glycolysis / Gluconeogenesis; Pentose phosphate pathway; Starch and sucrose metabolism; Amino sugar and nucleotide sugar metabolism; Metabolic pathways; Carbon metabolism; Biosynthesis of nucleotide sugars	Cori cycle; Clear cell renal cell carcinoma pathways; Metabolic reprogramming in colon cancer; Aerobic glycolysis; Disorders of fructose metabolism; Glycolysis and gluconeogenesis	17	0	0.469	2.537	1.189	0.239019	0.0539444	0.957952	161	75.5	63.5	35.34	35.84	1.75	High	High	High	High	High	High	High	High	High
TRUE	High	Master Protein	P63244	Receptor of activated protein C kinase 1 OS=Homo sapiens OX=9606 GN=RACK1 PE=1 SV=3	0	145.942	79	19	350	19	317	35.1	7.69	879.08	19	cell cycle OR cell proliferation;protein metabolism;other metabolic processes;developmental processes;other biological processes	plasma membrane;cytosol;mitochondrion;translational apparatus;nucleus;other cell component	signal transduction activity or receptor binding;enzyme regulator activity;translation activity;other molecular function	Pf00400	10399	ENSG00000204628	RACK1	B3KTJ0; D3DWS0; hsa:10399; P25388; P63244; P99049; Q53HU2; Q5J8M6; Q5VLR4; Q6FH47	Regulation of TNFR1 signaling; TNFR1-induced NFkappaB signaling pathway; TNFR1-mediated ceramide production	Measles	Androgen receptor signaling pathway; Brain-derived neurotrophic factor (BDNF) signaling pathway; VEGFA-VEGFR2 signaling; Measles virus infection; Angiotensin II receptor type 1 pathway; TROP2 regulatory signaling; Interferon type I signaling pathways	11	0	0.449	1.386	0.623	0.0339376	0.53318	0.265271	138.2	62.1	99.7	22.95	15.82	10.8	High	High	High	High	High	High	High	High	High
FALSE	High	Master Protein	P35606	Coatomer subunit beta' OS=Homo sapiens OX=9606 GN=COPB2 PE=1 SV=2	0	136	34	24	192	24	906	102.4	5.27	367.93	24	transport	other membranes;cytosol;ER/Golgi	other molecular function	Pf00400, Pf04053	9276	ENSG00000184432	COPB2	B4DZI8; hsa:9276; P35606	COPI-dependent Golgi-to-ER retrograde traffic; COPI-mediated anterograde transport			2	0	2.253	0.842	1.898	0.0512011	1	0.0774281	67.6	152.2	80.2	22.15	12.94	17.8	High	High	High	High	High	High	High	High	High
FALSE	High	Master Protein	P27695	DNA-(apurinic or apyrimidinic site) endonuclease OS=Homo sapiens OX=9606 GN=APEX1 PE=1 SV=2	0	135.883	58	16	167	16	318	35.5	8.12	465.34	16	cell organization and biogenesis;DNA metabolism;RNA metabolism OR transcription;other metabolic processes;stress response;other biological processes	cytoskeleton;mitochondrion;ER/Golgi;translational apparatus;nucleus;other cell component	nucleic acid binding activity;other molecular function	Pf03372	328	ENSG00000100823	APEX1	hsa:328; P27695; Q969L5; Q99775	Displacement of DNA glycosylase by APEX1; POLB-Dependent Long Patch Base Excision Repair; PCNA-Dependent Long Patch Base Excision Repair; Abasic sugar-phosphate removal via the single-nucleotide replacement pathway	Base excision repair	Thyroid stimulating hormone (TSH) signaling pathway; Spinal cord injury; Base excision repair; DNA repair pathways, full network	11	0	14.21	0.253	3.599	1.31212e-05	0.000414807	0.00142499	15.7	222.5	61.8	18.34	8.27	18.94	High	High	High	High	High	High	High	High	High
TRUE	High	Master Protein	P11498	Pyruvate carboxylase, mitochondrial OS=Homo sapiens OX=9606 GN=PC PE=1 SV=2	0	97.122	25	22	120	22	1178	129.6	6.84	220.21	22	other metabolic processes;other biological processes	cytosol;mitochondrion;other cell component	other molecular function	Pf00289, Pf00364, Pf00682, Pf02436, Pf02785, Pf02786	5091	ENSG00000173599	PC	B4DN00; hsa:5091; P11498; Q16705	Gluconeogenesis; Biotin transport and metabolism; Defective HLCS causes multiple carboxylase deficiency	Citrate cycle (TCA cycle); Pyruvate metabolism; Metabolic pathways; Carbon metabolism; Biosynthesis of amino acids	Alanine and aspartate metabolism; TCA cycle and deficiency of pyruvate dehydrogenase complex (PDHc); Fatty acid biosynthesis; Amino acid metabolism; Glycolysis and gluconeogenesis	13	0	0.2	1.165	0.233	0.0476294	1	0.046804	145.8	29.1	125.1	45.08	33.57	12.61	High	High	High	High	High	High	High	High	High
TRUE	High	Master Protein	Q02218	2-oxoglutarate dehydrogenase complex component E1 OS=Homo sapiens OX=9606 GN=OGDH PE=1 SV=3	0	93.696	24	19	131	19	1023	115.9	6.86	236.38	19	protein metabolism;other metabolic processes;developmental processes	other membranes;mitochondrion;nucleus;other cell component	other molecular function	Pf00676, Pf02779, Pf16078, Pf16870	4967	ENSG00000105953	OGDH	B4E2U9; D3DVL0; E9PBM1; hsa:4967; Q02218; Q96DD3; Q9UDX0	Lysine catabolism; Glyoxylate metabolism and glycine degradation; Citric acid cycle (TCA cycle)	Citrate cycle (TCA cycle); Metabolic pathways; Carbon metabolism	TCA cycle and deficiency of pyruvate dehydrogenase complex (PDHc); Amino acid metabolism; Thiamine metabolic pathways; 7q11.23 copy number variation syndrome; TCA cycle (aka Krebs or citric acid cycle)	11	0	0.503	1.213	0.61	0.0130053	0.856409	0.0495692	128.9	64.8	106.3	10.15	16.43	1.36	High	High	High	High	High	High	High	High	High
FALSE	High	Master Protein	Q16643	Drebrin OS=Homo sapiens OX=9606 GN=DBN1 PE=1 SV=4	0	84.714	34	16	111	16	649	71.4	4.45	251.81	16	cell cycle OR cell proliferation;cell organization and biogenesis;developmental processes;other biological processes	plasma membrane;other membranes;cytosol;cytoskeleton;other cell component	cytoskeletal activity;other molecular function	Pf00241	1627	ENSG00000113758	DBN1	A8MV58; B2RBG0; hsa:1627; Q16643; Q9UFZ5	RHOBTB2 GTPase cycle; RHOBTB1 GTPase cycle; RHOH GTPase cycle; RHOD GTPase cycle			4	0	2.663	0.438	1.165	0.00164132	0.00480303	0.877836	50.4	134.3	115.3	18.42	9.03	7.34	High	High	High	High	High	High	High	High	High
TRUE	High	Master Protein	P22695	Cytochrome b-c1 complex subunit 2, mitochondrial OS=Homo sapiens OX=9606 GN=UQCRC2 PE=1 SV=3	0	82.106	41	14	134	14	453	48.4	8.63	319.68	14	protein metabolism;other metabolic processes	other membranes;mitochondrion;nucleus	other molecular function	Pf00675, Pf05193	7385	ENSG00000140740	UQCRC2	B3KSN4; hsa:7385; P22695; Q9BQ05	Respiratory electron transport	Oxidative phosphorylation; Metabolic pathways; Cardiac muscle contraction; Thermogenesis; Non-alcoholic fatty liver disease; Alzheimer disease; Parkinson disease; Amyotrophic lateral sclerosis; Huntington disease; Prion disease; Pathways of neurodegeneration; Chemical carcinogenesis; Diabetic cardiomyopathy	Electron transport chain: OXPHOS system in mitochondria; Nonalcoholic fatty liver disease; Mitochondrial complex III assembly	17	0	0.354	1.328	0.47	0.00217182	0.418261	0.0187018	142.4	50.4	107.2	16.32	12.43	14.94	High	High	High	High	High	High	High	High	High
TRUE	High	Master Protein	O43237	Cytoplasmic dynein 1 light intermediate chain 2 OS=Homo sapiens OX=9606 GN=DYNC1LI2 PE=1 SV=1	0	51.286	26	11	81	10	492	54.1	6.38	162.84	11	cell organization and biogenesis;other biological processes	cytosol;cytoskeleton;other cytoplasmic organelle;other cell component	other molecular function	Pf05783	1783	ENSG00000135720	DYNC1LI2	A8K6V1; B4DZP4; hsa:1783; O43237; Q8TAT3	Separation of Sister Chromatids; MHC class II antigen presentation; Resolution of Sister Chromatid Cohesion; HSP90 chaperone cycle for steroid hormone receptors (SHR) in the presence of ligand; RHO GTPases Activate Formins; COPI-mediated anterograde transport; COPI-independent Golgi-to-ER retrograde traffic; HCMV Early Events; Aggrephagy; EML4 and NUDC in mitotic spindle formation; Amplification …	Phagosome; Vasopressin-regulated water reabsorption; Salmonella infection	Intraflagellar transport proteins binding to dynein	16	0	0.283	1.088	0.308	0.00217182	1	0.00423217	136.2	38.6	125.2	18.75	15.12	18.75	High	High	High	High	High	High	High	High	High
TRUE	High	Master Protein	Q14692	Ribosome biogenesis protein BMS1 homolog OS=Homo sapiens OX=9606 GN=BMS1 PE=1 SV=1	0	46.695	11	10	53	10	1282	145.7	6.44	94.45	10	RNA metabolism OR transcription;other metabolic processes	nucleus;other cell component	nucleic acid binding activity;other molecular function	Pf04950, Pf08142	9790	ENSG00000165733	BMS1	hsa:9790; Q14692; Q5QPT5; Q86XJ9	Major pathway of rRNA processing in the nucleolus and cytosol; rRNA modification in the nucleus and cytosol	Ribosome biogenesis in eukaryotes		3	0	0.433	2.721	1.179	0.02538	0.00869586	1	166.6	72.2	61.2	22.28	17.56	10.4	High	High	High	High	High	High	High	High	High
TRUE	High	Master Protein	Q6P996	Pyridoxal-dependent decarboxylase domain-containing protein 1 OS=Homo sapiens OX=9606 GN=PDXDC1 PE=1 SV=2	0	41.141	15	9	42	9	788	86.7	5.38	75.35	9	other metabolic processes	ER/Golgi;other cell component	other molecular function	Pf00282	23042	ENSG00000179889; ENSG00000275498	PDXDC1	B4DR55; B4DSL3; E7EMH5; E7EPL4; H3BNZ1; hsa:23042; O00236; Q4F6X7; Q6P996; Q6PID7; Q86YF1; Q8N4Q9; Q8TBS5				0	0	0.349	1.596	0.557	0.00614928	0.250703	0.0975524	151.9	53	95.1	21.03	14.45	15.9	High	High	High	High	High	High	High	High	High
FALSE	High	Master Protein	Q7L5N1	COP9 signalosome complex subunit 6 OS=Homo sapiens OX=9606 GN=COPS6 PE=1 SV=1	0	37.959	36	9	57	9	327	36.1	5.73	119.2	9	protein metabolism;other metabolic processes;other biological processes	cytosol;nucleus;other cell component		Pf01398, Pf13012	10980	ENSG00000168090	COPS6	A4D2A3; hsa:10980; O15387; Q7L5N1	DNA Damage Recognition in GG-NER; Neddylation; Cargo recognition for clathrin-mediated endocytosis; Formation of TC-NER Pre-Incision Complex		Nucleotide-binding oligomerization domain (NOD) pathway; Ciliary landscape	6	0	9.43	0.093	0.881	0.000319089	0.000191705	1	14.2	133.8	152	23.33	22.77	20	High	High	High	High	High	High	High	High	High
FALSE	High	Master Protein	P35611	Alpha-adducin OS=Homo sapiens OX=9606 GN=ADD1 PE=1 SV=2	0	24.793	10	6	26	6	737	80.9	5.83	44.96	6	cell organization and biogenesis;other biological processes	plasma membrane;other membranes;cytosol;cytoskeleton;nucleus;other cell component	cytoskeletal activity;other molecular function	Pf00596	118	ENSG00000087274	ADD1	A2A3N8; A2A3P0; B4DI79; D3DVR3; D3DVR4; D3DVR5; hsa:118; P35611; Q13734; Q14729; Q16156; Q86XM2; Q9UJB6	XBP1(S) activates chaperone genes; Caspase-mediated cleavage of cytoskeletal proteins; Miscellaneous transport and binding events			3	0	2.824	0.82	2.314	0.0134963	0.996621	0.0388808	59.5	167.9	72.6	24.01	15.96	7.61	Peak Found	High	Peak Found	High	High	High	High	High	High
TRUE	High	Master Protein	Q9UBB6	Neurochondrin OS=Homo sapiens OX=9606 GN=NCDN PE=1 SV=1	0	24.432	9	5	23	5	729	78.8	5.48	48.41	5	cell organization and biogenesis;developmental processes;other biological processes	other membranes;cytosol;other cytoplasmic organelle;other cell component		Pf05536	23154	ENSG00000020129	NCDN	D3DPR9; hsa:23154; Q9UBB6; Q9UBY2; Q9Y4A6; Q9Y4D9			Splicing factor NOVA regulated synaptic proteins	1	0	0.199	6.245	1.245	0.029496	0.00792322	1	220.7	44	35.3	31.53	35.44	26.73	High	High	High	High	High	High	High	High	High
FALSE	High	Master Protein	P04150	Glucocorticoid receptor OS=Homo sapiens OX=9606 GN=NR3C1 PE=1 SV=1	0	23.217	9	5	20	5	777	85.6	6.38	36.46	5	cell-cell signaling;cell cycle OR cell proliferation;cell organization and biogenesis;RNA metabolism OR transcription;other metabolic processes;stress response;developmental processes;signal transduction;other biological processes	other membranes;cytosol;cytoskeleton;mitochondrion;nucleus;other cell component	nucleic acid binding activity;other molecular function	Pf00104, Pf00105, Pf02155	2908	ENSG00000113580	NR3C1	A0ZXF9; B0LPG8; D3DQF4; F5ATB7; hsa:2908; P04150; P04151; Q53EP5; Q6N0A4	Potential therapeutics for SARS; Regulation of RUNX2 expression and activity; HSP90 chaperone cycle for steroid hormone receptors (SHR) in the presence of ligand; FOXO-mediated transcription of oxidative stress, metabolic and neuronal genes; Circadian Clock; SUMOylation of intracellular receptors; PTK6 Expression; Regulation of NPAS4 gene transcription	Neuroactive ligand-receptor interaction	Nuclear receptors; Adipogenesis; Mammary gland development pathway - Pregnancy and lactation (Stage 3 of 4); Endoderm differentiation; Glucocorticoid receptor pathway; Nuclear receptors meta-pathway; Transcription factor regulation in adipogenesis; White fat cell differentiation; Vitamin D in inflammatory diseases; 16p11.2 proximal deletion syndrome; Sudden infant death syndrome (SIDS) susceptibi…	21	0	2.236	0.553	1.236	0.0136375	0.0282663	1	59.5	133	107.6	3.79	10.47	22.88	High	Peak Found	High	High	Peak Found	Peak Found	High	High	High
TRUE	High	Master Protein	Q9UDW1	Cytochrome b-c1 complex subunit 9 OS=Homo sapiens OX=9606 GN=UQCR10 PE=1 SV=3	0	19.097	38	2	26	2	63	7.3	9.47	53.08	2	other metabolic processes;transport	other membranes;mitochondrion	transporter activity	Pf05365	29796	ENSG00000184076	UQCR10	B5MCM5; hsa:29796; Q9T2V6; Q9UDW1	Respiratory electron transport	Oxidative phosphorylation; Metabolic pathways; Cardiac muscle contraction; Thermogenesis; Non-alcoholic fatty liver disease; Alzheimer disease; Parkinson disease; Amyotrophic lateral sclerosis; Huntington disease; Prion disease; Pathways of neurodegeneration; Chemical carcinogenesis; Diabetic cardiomyopathy	Electron transport chain: OXPHOS system in mitochondria; Nonalcoholic fatty liver disease; Mitochondrial complex III assembly	17	0	0.411	1.606	0.66	0.00217182	0.0951239	0.0555504	147.5	60.6	91.8	8.15	15.55	11.9	High	High	High	High	High	High	High	High	High
FALSE	High	Master Protein	Q8WVX9	Fatty acyl-CoA reductase 1 OS=Homo sapiens OX=9606 GN=FAR1 PE=1 SV=1	0	17.846	7	3	13	3	515	59.3	9.17	34.26	3	other metabolic processes	other membranes;other cytoplasmic organelle;other cell component	other molecular function	Pf03015, Pf07993	84188	ENSG00000197601	FAR1	D3DQW8; hsa:84188; Q5CZA3; Q8WVX9	Wax biosynthesis	Peroxisome		2	0	8.957	0.128	1.15	0.0270914	0.0299685	1	16.9	151.4	131.7	59.46	29.06	43.5	High	Not Found	High	Not Found	High	High	High	High	High
FALSE	High	Master Protein	Q8IWV8	E3 ubiquitin-protein ligase UBR2 OS=Homo sapiens OX=9606 GN=UBR2 PE=1 SV=1	0	17.831	4	5	15	5	1755	200.4	6.24	14.61	5	cell cycle OR cell proliferation;cell organization and biogenesis;protein metabolism;DNA metabolism;other metabolic processes;other biological processes	cytosol;nucleus;other cell component	other molecular function	Pf02207, Pf02617, Pf18995	23304	ENSG00000024048	UBR2	hsa:23304; O15057; Q4VXK2; Q5TFH6; Q6P2I2; Q6ZUD0; Q8IWV8	Antigen processing: Ubiquitination & Proteasome degradation		Male infertility	2	0	6.06	0.195	1.183	0.0014671	0.00255837	1	24.6	149.2	126.2	37.26	12.47	7.59	Peak Found	High	High	High	Peak Found	High	High	High	High
TRUE	High	Master Protein	Q9Y3A6	Transmembrane emp24 domain-containing protein 5 OS=Homo sapiens OX=9606 GN=TMED5 PE=1 SV=1	0	16.988	14	3	17	3	229	26	4.84	29.48	3	cell organization and biogenesis;transport	other membranes;ER/Golgi;other cell component		Pf01105	50999	ENSG00000117500	TMED5	B1AKT4; B2R703; D3DT38; hsa:50999; Q96AX8; Q9Y3A6	WNT ligand biogenesis and trafficking			1	0	0.285	0.969	0.276	0.000156169	1	7.06078e-05	129.5	36.9	133.6	10.44	7.54	12.42	High	High	High	High	High	High	High	High	High
FALSE	High	Master Protein	Q9UHW5	GPN-loop GTPase 3 OS=Homo sapiens OX=9606 GN=GPN3 PE=1 SV=2	0	16.54	12	2	11	2	284	32.7	4.5	30.64	2		other cell component	other molecular function	Pf03029	51184	ENSG00000111231	GPN3	B2RC54; D4YWV1; F5H759; hsa:51184; Q53FS3; Q6UVZ6; Q7Z3D3; Q8NEI2; Q96HK9; Q9UHW5				0	0	20.059	1.192	23.909	0.00419031	1	0.00514606	13.7	274.8	11.5	48.55	22.13	42.97	High	High	Not Found	Not Found	Peak Found	High	High	High	High
FALSE	High	Master Protein	Q86U42	Polyadenylate-binding protein 2 OS=Homo sapiens OX=9606 GN=PABPN1 PE=1 SV=3	0	15.698	12	4	31	4	306	32.7	5.06	80.91	4	RNA metabolism OR transcription;other metabolic processes;transport;signal transduction;other biological processes	nucleus;other cell component	other molecular function	Pf00076	8106	ENSG00000100836	PABPN1	D3DS49; hsa:8106; O43484; Q86U42	mRNA 3'-end processing; RNA Polymerase II Transcription Termination; Processing of Intronless Pre-mRNAs; Inhibition of Host mRNA Processing and RNA Silencing	mRNA surveillance pathway; Influenza A	mRNA processing	8	0	2.277	0.511	1.165	0.0239126	0.0339529	1	57.3	130.6	112.1	14.43	14.45	18.93	High	High	High	High	High	High	High	High	High
TRUE	High	Master Protein	Q8NFC6	Biorientation of chromosomes in cell division protein 1-like 1 OS=Homo sapiens OX=9606 GN=BOD1L1 PE=1 SV=2	0	12.901	2	5	7	5	3051	330.3	5.08	3.55	5	protein metabolism;DNA metabolism;other metabolic processes;stress response;other biological processes	cytoskeleton;nucleus;other cell component	enzyme regulator activity;other molecular function	Pf05205	259282	ENSG00000038219	BOD1L1	hsa:259282; Q6P0M8; Q8NFC6; Q96AL1; Q9H6G0; Q9NTD6; Q9P2L9				0	0	0.131	19.197	2.514	0.236994	0.0540536	0.976013	253.6	33.2	13.2	19.63	44.85	89.08	Peak Found	Peak Found	Peak Found	Peak Found	High	High	Peak Found	High	Not Found
FALSE	High	Master Protein	P27144	Adenylate kinase 4, mitochondrial OS=Homo sapiens OX=9606 GN=AK4 PE=1 SV=1	0	12.427	18	4	15	4	223	25.3	8.4	22.16	4	other metabolic processes;stress response;other biological processes	mitochondrion;other cell component	kinase activity;other molecular function	Pf00406, Pf05191	205	ENSG00000162433	AK4	B2R927; D3DQ62; hsa:205; P27144; Q6IBH4; Q6NXQ5; Q8IUU9	Interconversion of nucleotide di- and triphosphates	Purine metabolism; Thiamine metabolism; Metabolic pathways; Nucleotide metabolism; Biosynthesis of cofactors	CCL18 signaling pathway	7	0	9.193	0.706	6.489	0.0298081	0.978923	0.102034	25.8	237.6	36.6	58.01	20.42	21.44	Not Found	High	High	High	High	Peak Found	High	High	High
TRUE	High	Master Protein	P25815	Protein S100-P OS=Homo sapiens OX=9606 GN=S100P PE=1 SV=2	0	12.16	24	2	20	2	95	10.4	4.88	54.38	2	other biological processes	non-structural extracellular;plasma membrane;other membranes;nucleus;other cell component	other molecular function	Pf01023	6286	ENSG00000163993	S100P	hsa:6286; P25815; Q5J7W2	Neutrophil degranulation		Gastric cancer network 1; Glucocorticoid receptor pathway; Nuclear receptors meta-pathway	4	0	0.49	2.28	1.118	0.00124949	0.000362539	0.691751	155.5	76.3	68.2	7.39	3.6	12.7	High	High	High	High	High	High	High	High	High
FALSE	High	Master Protein	P49006	MARCKS-related protein OS=Homo sapiens OX=9606 GN=MARCKSL1 PE=1 SV=2	0	11.78	14	2	14	2	195	19.5	4.67	34.36	2	cell cycle OR cell proliferation;cell organization and biogenesis;developmental processes;other biological processes	plasma membrane;other membranes;cytoskeleton;other cell component	cytoskeletal activity;other molecular function	Pf02063	65108	ENSG00000175130	MARCKSL1	D3DPQ0; hsa:65108; P49006; Q5TEE6; Q6NXS5		Fc gamma R-mediated phagocytosis; Leishmaniasis		2	0	2.501	0.517	1.293	0.000757119	0.00493035	0.298765	55.2	138.1	106.7	13.59	6.87	9.82	High	High	High	High	High	High	High	High	High
TRUE	High	Master Protein	Q8N5P1	Zinc finger CCCH domain-containing protein 8 OS=Homo sapiens OX=9606 GN=ZC3H8 PE=1 SV=2	0	8.578	9	2	15	2	291	33.6	8.28	24.13	2	RNA metabolism OR transcription;other metabolic processes;other biological processes	nucleus;other cell component	nucleic acid binding activity;other molecular function	Pf00642, Pf14608, Pf18345	84524	ENSG00000144161	ZC3H8	hsa:84524; Q8N5P1; Q9BZ75	RNA polymerase II transcribes snRNA genes		2q13 copy number variation syndrome	2	0	0.253	0.963	0.244	0.0264409	1	0.00820279	130.9	33.2	135.9	24.03	20.65	26.81	High	High	High	High	High	Peak Found	High	High	High
TRUE	High	Master Protein	O43264	Centromere/kinetochore protein zw10 homolog OS=Homo sapiens OX=9606 GN=ZW10 PE=1 SV=3	0	7.432	3	2	5	2	779	88.8	6.27	0	2	cell cycle OR cell proliferation;cell organization and biogenesis;transport;signal transduction;other biological processes	other membranes;cytosol;cytoskeleton;ER/Golgi;nucleus;other cell component	nucleic acid binding activity	Pf06248	9183	ENSG00000086827	ZW10	A1A528; hsa:9183; O43264	COPI-dependent Golgi-to-ER retrograde traffic; Separation of Sister Chromatids; Resolution of Sister Chromatid Cohesion; RHO GTPases Activate Formins; EML4 and NUDC in mitotic spindle formation; Amplification of signal from unattached kinetochores via a MAD2 inhibitory signal			7	0	0.136	1.464	0.199	0.0575391	1	0.0496782	164.9	22.4	112.7	51.23	10.21	75.15	High	Peak Found	Peak Found	Peak Found	Not Found	Not Found	High	Not Found	High
[truncated: 9 more columns]
