# Supplementary material for: Apurinic/apyrimidinic endodeoxyribonuclease 1 (APE1) promotes stress granule formation via YBX1 phosphorylation in ovarian cancer
Source: Cell Mol Life Sci. 2024 Mar 4;81(1):113. doi: 10.1007/s00018-023-05086-y (PMC10912283; doi:10.1007/s00018-023-05086-y)
Supplement: Supplementary file 6 — (XLSX 373 KB) [file 18_2023_5086_MOESM6_ESM.xlsx]

## Sheet: Sheet1
Supplementary 6. Proteins significantly regulated by APEX1 that are involved in SGs or kinase signaling pathways.
(a) Significantly regulated SG proteins
Checked	Protein FDR Confidence: Combined	Master	Accession	Description	Exp. q-value: Combined	Sum PEP Score	Coverage [%]	# Peptides	# PSMs	# Unique Peptides	# AAs	MW [kDa]	calc. pI	Score Sequest HT: Sequest HT	# Peptides (by Search Engine): Sequest HT	Biological Process	Cellular Component	Molecular Function	Pfam IDs	Entrez Gene ID	Ensembl Gene ID	Gene ID	KEGG Pathways	WikiPathways	Reactome Pathways	# Protein Pathway Groups	# Razor Peptides	Abundance Ratio: (OE, Sample) / (KD, Sample)	Abundance Ratio: (KD, Sample) / (WT, Control)	Abundance Ratio: (OE, Sample) / (WT, Control)	Abundance Ratio Variability [%]: (OE, Sample) / (KD, Sample)	Abundance Ratio Variability [%]: (KD, Sample) / (WT, Control)	Abundance Ratio Variability [%]: (OE, Sample) / (WT, Control)	Gene Symbol	Abundances (Grouped): KD, Sample	Abundances (Grouped): OE, Sample	Abundances (Grouped): WT, Control	Abundances (Grouped) CV [%]: KD, Sample	Abundances (Grouped) CV [%]: OE, Sample	Abundances (Grouped) CV [%]: WT, Control	Found in Sample: [S1] F1: Sample, KD	Found in Sample: [S2] F2: Sample, KD	Found in Sample: [S3] F3: Sample, KD	Found in Sample: [S4] F4: Sample, KD	Found in Sample: [S5] F5: Sample, OE	Found in Sample: [S6] F6: Sample, OE	Found in Sample: [S7] F7: Sample, OE	Found in Sample: [S8] F8: Sample, OE	Found in Sample: [S9] F9: Control, WT
	Checked	Confidence	Annotated Sequence	Modifications	Qvality PEP	Qvality q-value	# Protein Groups	# Proteins	# PSMs	Master Protein Accessions	Positions in Master Proteins	Modifications in Master Proteins	# Missed Cleavages	Theo. MH+ [Da]	Abundance Ratio: (OE, Sample) / (KD, Sample)	Abundance Ratio: (KD, Sample) / (WT, Control)	Abundance Ratio: (OE, Sample) / (WT, Control)	Abundance Ratio Adj. P-Value: (OE, Sample) / (KD, Sample)	Abundance Ratio Adj. P-Value: (KD, Sample) / (WT, Control)	Abundance Ratio Adj. P-Value: (OE, Sample) / (WT, Control)	Abundance Ratio Variability [%]: (OE, Sample) / (KD, Sample)	Abundance Ratio Variability [%]: (KD, Sample) / (WT, Control)	Abundance Ratio Variability [%]: (OE, Sample) / (WT, Control)	Abundances (Grouped): KD, Sample	Abundances (Grouped): OE, Sample	Abundances (Grouped): WT, Control	Abundances (Grouped) CV [%]: KD, Sample	Abundances (Grouped) CV [%]: OE, Sample	Abundances (Grouped) CV [%]: WT, Control	Quan Info	Found in Sample: [S1] F1: Sample, KD	Found in Sample: [S2] F2: Sample, KD	Found in Sample: [S3] F3: Sample, KD	Found in Sample: [S4] F4: Sample, KD	Found in Sample: [S5] F5: Sample, OE	Found in Sample: [S6] F6: Sample, OE	Found in Sample: [S7] F7: Sample, OE	Found in Sample: [S8] F8: Sample, OE	Found in Sample: [S9] F9: Control, WT	Found in Sample: [S10] F10: Control, WT	Found in Sample: [S11] F11: Control, WT	Found in Sample: [S12] F12: Control, WT	Confidence (by Search Engine): Sequest HT	Percolator q-Value (by Search Engine): Sequest HT	Percolator PEP (by Search Engine): Sequest HT	XCorr (by Search Engine): Sequest HT	Top Apex RT [min]	Quan Usage	Quan Ratio Usage
	TRUE	High	[K].AESSDSGAESEEEEAQEEVK.[G]	2xPhospho [S6(100); S10(100)]	1.36532e-05	0.000173317	1	1	5	Q5T8D3	Q5T8D3 [191-210]	Q5T8D3 2xPhospho [S196(100); S200(100)]	0	2299.8	36.94	0.113	4.815	4.88517e-07	1.97619e-09	0.000528474	9.43	152.71	179.46	6.6	243.2	50.3	19.13	2.92	97.02		Not Found	Not Found	Not Found	Not Found	High	High	High	High	Peak Found	Not Found	Not Found	High	High	2.653e-05	3.521e-08	4.8	60.61	Used (Top N)	Not Used
TRUE	High	Master Protein	O43823	A-kinase anchor protein 8 OS=Homo sapiens OX=9606 GN=AKAP8 PE=1 SV=1	0	15.722	3	1	12	1	692	76.1	5.15	39.84	1	cell cycle OR cell proliferation;cell organization and biogenesis;stress response;transport;signal transduction;other biological processes	mitochondrion;ER/Golgi;nucleus;other cell component	nucleic acid binding activity;other molecular function	Pf04988	10270	ENSG00000105127	hsa:10270; O43823		G protein signaling pathways		1	0							AKAP8	5.4	264.4	30.1	47.37	12.97	106.25	Not Found	Not Found	Peak Found	Peak Found	High	High	High	High	High
	Checked	Confidence	Annotated Sequence	Modifications	Qvality PEP	Qvality q-value	# Protein Groups	# Proteins	# PSMs	Master Protein Accessions	Positions in Master Proteins	Modifications in Master Proteins	# Missed Cleavages	Theo. MH+ [Da]	Abundance Ratio: (OE, Sample) / (KD, Sample)	Abundance Ratio: (KD, Sample) / (WT, Control)	Abundance Ratio: (OE, Sample) / (WT, Control)	Abundance Ratio Adj. P-Value: (OE, Sample) / (KD, Sample)	Abundance Ratio Adj. P-Value: (KD, Sample) / (WT, Control)	Abundance Ratio Adj. P-Value: (OE, Sample) / (WT, Control)	Abundance Ratio Variability [%]: (OE, Sample) / (KD, Sample)	Abundance Ratio Variability [%]: (KD, Sample) / (WT, Control)	Abundance Ratio Variability [%]: (OE, Sample) / (WT, Control)	Abundances (Grouped): KD, Sample	Abundances (Grouped): OE, Sample	Abundances (Grouped): WT, Control	Abundances (Grouped) CV [%]: KD, Sample	Abundances (Grouped) CV [%]: OE, Sample	Abundances (Grouped) CV [%]: WT, Control	Quan Info	Found in Sample: [S1] F1: Sample, KD	Found in Sample: [S2] F2: Sample, KD	Found in Sample: [S3] F3: Sample, KD	Found in Sample: [S4] F4: Sample, KD	Found in Sample: [S5] F5: Sample, OE	Found in Sample: [S6] F6: Sample, OE	Found in Sample: [S7] F7: Sample, OE	Found in Sample: [S8] F8: Sample, OE	Found in Sample: [S9] F9: Control, WT	Found in Sample: [S10] F10: Control, WT	Found in Sample: [S11] F11: Control, WT	Found in Sample: [S12] F12: Control, WT	Confidence (by Search Engine): Sequest HT	Percolator q-Value (by Search Engine): Sequest HT	Percolator PEP (by Search Engine): Sequest HT	XCorr (by Search Engine): Sequest HT	Top Apex RT [min]	Quan Usage	Quan Ratio Usage
	TRUE	High	[R].KRESESESDETPPAAPQLIK.[K]	3xPhospho [S4(100); S6(100); S8(100)]	0.000586466	0.000173317	1	1	14	O60832	O60832 [448-467]	O60832 3xPhospho [S451(100); S453(100); S455(100)]	2	2452.01	63.03	0.123	7.611	6.00879e-07	3.40041e-08	2.99742e-05	46.23	65.85	69.69	4.8	260.9	34.3	25.39	36.36	73.35		Not Found	Not Found	Not Found	Not Found	High	High	Peak Found	High	Peak Found	Peak Found	Peak Found	Peak Found	High	2.653e-05	6.318e-06	5.8	60.72	Used	Not Used
TRUE	High	Master Protein	P55010	Eukaryotic translation initiation factor 5 OS=Homo sapiens OX=9606 GN=EIF5 PE=1 SV=2	0	11.552	6	1	20	1	431	49.2	5.58	28.08	1	cell organization and biogenesis;protein metabolism;other metabolic processes;other biological processes	plasma membrane;other membranes;cytosol;other cell component	enzyme regulator activity;nucleic acid binding activity;other molecular function	Pf01873, Pf02020	1983	ENSG00000100664	hsa:1983; P55010; Q53XB3; Q9H5N2; Q9UG48		Translation factors; nsp1 from SARS-CoV-2 inhibits translation initiation in the host cell	Ribosomal scanning and start codon recognition; GTP hydrolysis and joining of the 60S ribosomal subunit	4	0							EIF5	1.4	279.8	18.8	63.02	18.69	118.73	Not Found	Not Found	Not Found	Not Found	High	High	High	High	High
	Checked	Confidence	Annotated Sequence	Modifications	Qvality PEP	Qvality q-value	# Protein Groups	# Proteins	# PSMs	Master Protein Accessions	Positions in Master Proteins	Modifications in Master Proteins	# Missed Cleavages	Theo. MH+ [Da]	Abundance Ratio: (OE, Sample) / (KD, Sample)	Abundance Ratio: (KD, Sample) / (WT, Control)	Abundance Ratio: (OE, Sample) / (WT, Control)	Abundance Ratio Adj. P-Value: (OE, Sample) / (KD, Sample)	Abundance Ratio Adj. P-Value: (KD, Sample) / (WT, Control)	Abundance Ratio Adj. P-Value: (OE, Sample) / (WT, Control)	Abundance Ratio Variability [%]: (OE, Sample) / (KD, Sample)	Abundance Ratio Variability [%]: (KD, Sample) / (WT, Control)	Abundance Ratio Variability [%]: (OE, Sample) / (WT, Control)	Abundances (Grouped): KD, Sample	Abundances (Grouped): OE, Sample	Abundances (Grouped): WT, Control	Abundances (Grouped) CV [%]: KD, Sample	Abundances (Grouped) CV [%]: OE, Sample	Abundances (Grouped) CV [%]: WT, Control	Quan Info	Found in Sample: [S1] F1: Sample, KD	Found in Sample: [S2] F2: Sample, KD	Found in Sample: [S3] F3: Sample, KD	Found in Sample: [S4] F4: Sample, KD	Found in Sample: [S5] F5: Sample, OE	Found in Sample: [S6] F6: Sample, OE	Found in Sample: [S7] F7: Sample, OE	Found in Sample: [S8] F8: Sample, OE	Found in Sample: [S9] F9: Control, WT	Found in Sample: [S10] F10: Control, WT	Found in Sample: [S11] F11: Control, WT	Found in Sample: [S12] F12: Control, WT	Confidence (by Search Engine): Sequest HT	Percolator q-Value (by Search Engine): Sequest HT	Percolator PEP (by Search Engine): Sequest HT	XCorr (by Search Engine): Sequest HT	Top Apex RT [min]	Quan Usage	Quan Ratio Usage
	TRUE	High	[K].ALDISLSSGEEDEGDEEDSTAGTTK.[Q]	2xPhospho [S7(84.9); S8(97.1)]	1.2488e-06	0.000173317	1	1	8	Q8IY81	Q8IY81 [329-353]	Q8IY81 2xPhospho [S335(84.9); S336(97.1)]	0	2716.03	100	0.013	5.863	8.2e-16	4.1125e-16	0.000388363	84.62	109.73	148.03	0.5	254.9	44.6	67.87	5.51	89.93		Not Found	Not Found	Not Found	Not Found	High	High	Peak Found	High	Peak Found	High	Peak Found	High	High	2.653e-05	1.293e-09	3.43	75.7	Used (Top N)	Not Used
TRUE	High	Master Protein	Q9UN86	Ras GTPase-activating protein-binding protein 2 OS=Homo sapiens OX=9606 GN=G3BP2 PE=1 SV=2	0	8.504	6	1	6	1	482	54.1	5.55	18.16	1	cell organization and biogenesis;stress response;transport;signal transduction;other biological processes	cytosol;other cell component	nucleic acid binding activity;other molecular function	Pf00076, Pf02136	9908	ENSG00000138757	A8K6X1; hsa:9908; O60606; O75149; Q9UN86; Q9UPA1			SARS-CoV-2 activates/modulates innate and adaptive immune responses	1	0							G3BP2	2.3	280.9	16.8	79.91	13.95	122.76	Not Found	Not Found	Not Found	Not Found	Peak Found	High	High	High	Peak Found
	Checked	Confidence	Annotated Sequence	Modifications	Qvality PEP	Qvality q-value	# Protein Groups	# Proteins	# PSMs	Master Protein Accessions	Positions in Master Proteins	Modifications in Master Proteins	# Missed Cleavages	Theo. MH+ [Da]	Abundance Ratio: (OE, Sample) / (KD, Sample)	Abundance Ratio: (KD, Sample) / (WT, Control)	Abundance Ratio: (OE, Sample) / (WT, Control)	Abundance Ratio Adj. P-Value: (OE, Sample) / (KD, Sample)	Abundance Ratio Adj. P-Value: (KD, Sample) / (WT, Control)	Abundance Ratio Adj. P-Value: (OE, Sample) / (WT, Control)	Abundance Ratio Variability [%]: (OE, Sample) / (KD, Sample)	Abundance Ratio Variability [%]: (KD, Sample) / (WT, Control)	Abundance Ratio Variability [%]: (OE, Sample) / (WT, Control)	Abundances (Grouped): KD, Sample	Abundances (Grouped): OE, Sample	Abundances (Grouped): WT, Control	Abundances (Grouped) CV [%]: KD, Sample	Abundances (Grouped) CV [%]: OE, Sample	Abundances (Grouped) CV [%]: WT, Control	Quan Info	Found in Sample: [S1] F1: Sample, KD	Found in Sample: [S2] F2: Sample, KD	Found in Sample: [S3] F3: Sample, KD	Found in Sample: [S4] F4: Sample, KD	Found in Sample: [S5] F5: Sample, OE	Found in Sample: [S6] F6: Sample, OE	Found in Sample: [S7] F7: Sample, OE	Found in Sample: [S8] F8: Sample, OE	Found in Sample: [S9] F9: Control, WT	Found in Sample: [S10] F10: Control, WT	Found in Sample: [S11] F11: Control, WT	Found in Sample: [S12] F12: Control, WT	Confidence (by Search Engine): Sequest HT	Percolator q-Value (by Search Engine): Sequest HT	Percolator PEP (by Search Engine): Sequest HT	XCorr (by Search Engine): Sequest HT	Top Apex RT [min]	Quan Usage	Quan Ratio Usage
	TRUE	High	[R].RPPSPDVIVLSDNEQPSSPR.[V]	3xPhospho [S4(100); S11(100); S18(87.1)]	0.000244035	0.000173317	1	1	6	Q86YP4	Q86YP4 [97-116]	Q86YP4 3xPhospho [S100(100); S107(100); S114(87.1)]	0	2430.01	86.568	0.151	12.528	2.86778e-07	2.61231e-10	6.79e-08	23.4	394.95	456.49	3.2	273.7	23.1	26.83	13.78	112.76		Not Found	Not Found	Not Found	Not Found	High	High	Peak Found	High	Peak Found	Not Found	Not Found	High	High	2.653e-05	1.883e-06	5.2	71.68	Used (Top N)	Not Used
TRUE	High	Master Protein	Q9BQ67	Glutamate-rich WD repeat-containing protein 1 OS=Homo sapiens OX=9606 GN=GRWD1 PE=1 SV=1	0	16.266	7	1	8	1	446	49.4	4.92	32.32	1	cell organization and biogenesis;DNA metabolism;other metabolic processes;other biological processes	cytosol;nucleus;other cell component	nucleic acid binding activity;other molecular function	Pf00400, Pf12265	83743	ENSG00000105447	A0MNN5; hsa:83743; Q8TF59; Q9BQ67				0	0							GRWD1	24.3	205.5	70.1	8.96	63.79	96.69	Not Found	Not Found	Not Found	Not Found	High	High	Peak Found	High	High
	Checked	Confidence	Annotated Sequence	Modifications	Qvality PEP	Qvality q-value	# Protein Groups	# Proteins	# PSMs	Master Protein Accessions	Positions in Master Proteins	Modifications in Master Proteins	# Missed Cleavages	Theo. MH+ [Da]	Abundance Ratio: (OE, Sample) / (KD, Sample)	Abundance Ratio: (KD, Sample) / (WT, Control)	Abundance Ratio: (OE, Sample) / (WT, Control)	Abundance Ratio Adj. P-Value: (OE, Sample) / (KD, Sample)	Abundance Ratio Adj. P-Value: (KD, Sample) / (WT, Control)	Abundance Ratio Adj. P-Value: (OE, Sample) / (WT, Control)	Abundance Ratio Variability [%]: (OE, Sample) / (KD, Sample)	Abundance Ratio Variability [%]: (KD, Sample) / (WT, Control)	Abundance Ratio Variability [%]: (OE, Sample) / (WT, Control)	Abundances (Grouped): KD, Sample	Abundances (Grouped): OE, Sample	Abundances (Grouped): WT, Control	Abundances (Grouped) CV [%]: KD, Sample	Abundances (Grouped) CV [%]: OE, Sample	Abundances (Grouped) CV [%]: WT, Control	Quan Info	Found in Sample: [S1] F1: Sample, KD	Found in Sample: [S2] F2: Sample, KD	Found in Sample: [S3] F3: Sample, KD	Found in Sample: [S4] F4: Sample, KD	Found in Sample: [S5] F5: Sample, OE	Found in Sample: [S6] F6: Sample, OE	Found in Sample: [S7] F7: Sample, OE	Found in Sample: [S8] F8: Sample, OE	Found in Sample: [S9] F9: Control, WT	Found in Sample: [S10] F10: Control, WT	Found in Sample: [S11] F11: Control, WT	Found in Sample: [S12] F12: Control, WT	Confidence (by Search Engine): Sequest HT	Percolator q-Value (by Search Engine): Sequest HT	Percolator PEP (by Search Engine): Sequest HT	XCorr (by Search Engine): Sequest HT	Top Apex RT [min]	Quan Usage	Quan Ratio Usage
	TRUE	High	[R].MEREDSSEEEEEEIDDEEIER.[R]	2xPhospho [S6(100); S7(100)]	3.64301e-08	0.000173317	1	1	10	P55081	P55081 [127-147]	P55081 2xPhospho [S132(100); S133(100)]	1	2786.97	100	0.06	7.397	8.2e-16	9.66821e-13	3.50642e-06	54.78	124.55	162.95	2.3	263	34.7	50.97	8.31	102.14		Not Found	Not Found	Not Found	Not Found	High	High	High	High	Peak Found	High	Peak Found	High	High	2.653e-05	9.896e-12	6.51	66.53	Used (Top N)	Not Used
	TRUE	High	[R].MEREDSSEEEEEEIDDEEIER.[R]	1xOxidation [M1]; 2xPhospho [S6(100); S7(100)]	6.40176e-06	0.000173317	1	1	8	P55081	P55081 [127-147]	P55081 2xPhospho [S132(100); S133(100)]	1	2802.97	100	0.097	9.518	8.2e-16	8.83937e-13	1.39405e-06	24.58	132.96	200.1	1.9	269	29	62.44	9.62	106.99		Not Found	Not Found	Not Found	Not Found	High	High	Peak Found	High	Peak Found	Peak Found	Not Found	High	High	2.653e-05	1.239e-08	4.42	64.46	Used	Not Used
	TRUE	High	[K].RPDYAPMESSDEEDEEFQFIK.[K]	2xPhospho [S9(100); S10(100)]	4.04769e-06	0.000173317	1	1	12	P55081	P55081 [44-64]	P55081 2xPhospho [S52(100); S53(100)]	0	2722.03	83.13	0.107	11.849	7.7515e-09	5.06874e-11	5.61253e-08	44.62	119.36	118.77	3.2	275.1	21.7	43.5	17.37	106.33		Not Found	Not Found	Not Found	Not Found	High	High	High	High	High	Peak Found	Not Found	High	High	2.653e-05	6.566e-09	4.72	81.97	Used	Not Used
	TRUE	High	[K].RPDYAPMESSDEEDEEFQFIK.[K]	1xOxidation [M7]; 2xPhospho [S9(100); S10(100)]	2.98469e-08	0.000173317	1	1	9	P55081	P55081 [44-64]	P55081 2xPhospho [S52(100); S53(100)]	0	2738.03	100	0.041	6.592	8.2e-16	4.1125e-16	2.91276e-05	98.1	136.67	116.55	1.7	257.5	40.8	89.65	10.76	101.93		Not Found	Not Found	Not Found	Not Found	High	High	Peak Found	High	High	Peak Found	Not Found	High	High	2.653e-05	7.509e-12	4.68	79.32	Used (Top N)	Not Used
	TRUE	High	[K].RPDYAPMESSDEEDEEFQFIKK.[A]	2xPhospho [S9(100); S10(100)]	0.0130173	0.000636991	1	1	3	P55081	P55081 [44-65]	P55081 2xPhospho [S52(100); S53(100)]	1	2850.13	74.136	0.199	14.044	4.30766e-10	5.57954e-06	1.07183e-11	89.13	119.5	145.02	3.9	275.7	20.4	83.78	21.58	100.38		Not Found	Not Found	Not Found	Not Found	Peak Found	High	Peak Found	High	Peak Found	Not Found	Not Found	Peak Found	High	8.894e-05	0.0004351	2.25	76.1	Used (Top N)	Not Used
	TRUE	High	[K].IVEPEVVGESDSEVEGDAWR.[M]	2xPhospho [S10(100); S12(100)]	0.149325	0.00845769	1	1	3	P55081	P55081 [107-126]	P55081 2xPhospho [S116(100); S118(100)]	0	2361.95	72.633	0.171	11.167	9.03169e-09	2.8159e-06	3.88361e-09	94.25	114.32	141.59	3.7	272.4	24	75.65	7.05	101.28		Not Found	Not Found	Not Found	Not Found	High	Peak Found	Peak Found	High	Peak Found	Not Found	Not Found	High	High	0.001483	0.01583	1.99	81.14	Used	Not Used
TRUE	High	Master Protein	P49959	Double-strand break repair protein MRE11 OS=Homo sapiens OX=9606 GN=MRE11 PE=1 SV=3	0	32.213	3	1	15	1	708	80.5	5.9	41.5	1	cell cycle OR cell proliferation;cell organization and biogenesis;DNA metabolism;other metabolic processes;stress response;signal transduction;other biological processes	cytosol;nucleus;other cell component	nucleic acid binding activity;other molecular function	Pf00149, Pf04152	4361	ENSG00000020922	B3KTC7; hsa:4361; O43475; P49959	Homologous recombination; Non-homologous end-joining; Cellular senescence	miRNA regulation of DNA damage response; Homologous recombination; DDX1 as a regulatory component of the Drosha microprocessor; ATM signaling in development and disease ; Breast cancer pathway; Joubert syndrome; DNA repair pathways, full network; SMC1/SMC3 role in DNA damage - Cornelia de Lange Syndrome; Neurogenesis regulation in the olfactory epithelium; DNA damage response	Resolution of D-loop Structures through Holliday Junction Intermediates; Recruitment and ATM-mediated phosphorylation of repair and signaling proteins at DNA double strand breaks; Regulation of TP53 Activity through Phosphorylation; Processing of DNA double-strand break ends; Presynaptic phase of homologous DNA pairing and strand exchange; G2/M DNA damage checkpoint; Cytosolic sensors of pathogen…	35	0							MRE11	1.9	289.5	8.6	54.39	21.37	125.27	Not Found	Not Found	Peak Found	Not Found	High	High	High	High	High
	Checked	Confidence	Annotated Sequence	Modifications	Qvality PEP	Qvality q-value	# Protein Groups	# Proteins	# PSMs	Master Protein Accessions	Positions in Master Proteins	Modifications in Master Proteins	# Missed Cleavages	Theo. MH+ [Da]	Abundance Ratio: (OE, Sample) / (KD, Sample)	Abundance Ratio: (KD, Sample) / (WT, Control)	Abundance Ratio: (OE, Sample) / (WT, Control)	Abundance Ratio Adj. P-Value: (OE, Sample) / (KD, Sample)	Abundance Ratio Adj. P-Value: (KD, Sample) / (WT, Control)	Abundance Ratio Adj. P-Value: (OE, Sample) / (WT, Control)	Abundance Ratio Variability [%]: (OE, Sample) / (KD, Sample)	Abundance Ratio Variability [%]: (KD, Sample) / (WT, Control)	Abundance Ratio Variability [%]: (OE, Sample) / (WT, Control)	Abundances (Grouped): KD, Sample	Abundances (Grouped): OE, Sample	Abundances (Grouped): WT, Control	Abundances (Grouped) CV [%]: KD, Sample	Abundances (Grouped) CV [%]: OE, Sample	Abundances (Grouped) CV [%]: WT, Control	Quan Info	Found in Sample: [S1] F1: Sample, KD	Found in Sample: [S2] F2: Sample, KD	Found in Sample: [S3] F3: Sample, KD	Found in Sample: [S4] F4: Sample, KD	Found in Sample: [S5] F5: Sample, OE	Found in Sample: [S6] F6: Sample, OE	Found in Sample: [S7] F7: Sample, OE	Found in Sample: [S8] F8: Sample, OE	Found in Sample: [S9] F9: Control, WT	Found in Sample: [S10] F10: Control, WT	Found in Sample: [S11] F11: Control, WT	Found in Sample: [S12] F12: Control, WT	Confidence (by Search Engine): Sequest HT	Percolator q-Value (by Search Engine): Sequest HT	Percolator PEP (by Search Engine): Sequest HT	XCorr (by Search Engine): Sequest HT	Top Apex RT [min]	Quan Usage	Quan Ratio Usage
	TRUE	High	[K].KLSVPTSDEEDEVPAPKPR.[G]	3xPhospho [S3(100); T6(100); S7(100)]	7.22198e-08	0.000173317	1	1	14	Q8NE71	Q8NE71 [103-121]	Q8NE71 3xPhospho [S105(100); T108(100); S109(100)]	1	2333.97	100	0.018	5.334	8.2e-16	4.1125e-16	0.000897513	38.58	125.86	102.78	0.7	254	45.3	35.04	19.92	89.77		Not Found	Not Found	Not Found	Not Found	High	High	High	High	Peak Found	Peak Found	Peak Found	High	High	2.653e-05	2.541e-11	7.98	61.24	Used	Not Used
TRUE	High	Master Protein	Q5T8D3	Acyl-CoA-binding domain-containing protein 5 OS=Homo sapiens OX=9606 GN=ACBD5 PE=1 SV=1	0	11.56	6	2	9	2	534	60.1	5.33	22.85	2	other metabolic processes	other membranes;cytosol;nucleus;other cytoplasmic organelle;other cell component	other molecular function	Pf00887	91452	ENSG00000107897	B3KQ56; D3DRW0; hsa:91452; Q5T8D3; Q5T8D4; Q5T8E1; Q5T8E2; Q86UV1; Q8N6E3; Q9UFB5			RHOC GTPase cycle; RHOA GTPase cycle; Peroxisomal lipid metabolism; Class I peroxisomal membrane protein import	4	0							ACBD5	10.5	211.6	77.8	21.37	8.17	78.85	Not Found	Not Found	Not Found	Not Found	High	High	High	High	Peak Found
	Checked	Confidence	Annotated Sequence	Modifications	Qvality PEP	Qvality q-value	# Protein Groups	# Proteins	# PSMs	Master Protein Accessions	Positions in Master Proteins	Modifications in Master Proteins	# Missed Cleavages	Theo. MH+ [Da]	Abundance Ratio: (OE, Sample) / (KD, Sample)	Abundance Ratio: (KD, Sample) / (WT, Control)	Abundance Ratio: (OE, Sample) / (WT, Control)	Abundance Ratio Adj. P-Value: (OE, Sample) / (KD, Sample)	Abundance Ratio Adj. P-Value: (KD, Sample) / (WT, Control)	Abundance Ratio Adj. P-Value: (OE, Sample) / (WT, Control)	Abundance Ratio Variability [%]: (OE, Sample) / (KD, Sample)	Abundance Ratio Variability [%]: (KD, Sample) / (WT, Control)	Abundance Ratio Variability [%]: (OE, Sample) / (WT, Control)	Abundances (Grouped): KD, Sample	Abundances (Grouped): OE, Sample	Abundances (Grouped): WT, Control	Abundances (Grouped) CV [%]: KD, Sample	Abundances (Grouped) CV [%]: OE, Sample	Abundances (Grouped) CV [%]: WT, Control	Quan Info	Found in Sample: [S1] F1: Sample, KD	Found in Sample: [S2] F2: Sample, KD	Found in Sample: [S3] F3: Sample, KD	Found in Sample: [S4] F4: Sample, KD	Found in Sample: [S5] F5: Sample, OE	Found in Sample: [S6] F6: Sample, OE	Found in Sample: [S7] F7: Sample, OE	Found in Sample: [S8] F8: Sample, OE	Found in Sample: [S9] F9: Control, WT	Found in Sample: [S10] F10: Control, WT	Found in Sample: [S11] F11: Control, WT	Found in Sample: [S12] F12: Control, WT	Confidence (by Search Engine): Sequest HT	Percolator q-Value (by Search Engine): Sequest HT	Percolator PEP (by Search Engine): Sequest HT	XCorr (by Search Engine): Sequest HT	Top Apex RT [min]	Quan Usage	Quan Ratio Usage
	TRUE	High	[R].YEDEVFGDSEPELDEESEDEVEEEQEER.[Q]	2xPhospho [S9(100); S17(100)]	2.36314e-06	0.000173317	1	1	6	Q9UN86	Q9UN86 [133-160]	Q9UN86 2xPhospho [S141(100); S149(100)]	0	3550.26	100	0.067	18.053	8.2e-16	4.1125e-16	2.42163e-10	79.05	140.6	264.81	2.3	280.9	16.8	79.91	13.95	122.76		Not Found	Not Found	Not Found	Not Found	Peak Found	High	High	High	Peak Found	Not Found	Not Found	High	High	2.653e-05	3.134e-09	3.69	82.04	Used (Top N)	Not Used
TRUE	High	Master Protein	Q86YP4	Transcriptional repressor p66-alpha OS=Homo sapiens OX=9606 GN=GATAD2A PE=1 SV=1	0	17.03	8	2	30	2	633	68	9.94	113.39	2	cell organization and biogenesis;protein metabolism;DNA metabolism;other metabolic processes;other biological processes	nucleus	nucleic acid binding activity;other molecular function	Pf00320, Pf16563	54815	ENSG00000167491	B5MC40; hsa:54815; Q7L3J2; Q86YP4; Q96F28; Q9NPU2; Q9NXS1			Regulation of PTEN gene transcription; ERCC6 (CSB) and EHMT2 (G9a) positively regulate rRNA expression; Potential therapeutics for SARS; HDACs deacetylate histones; RNA Polymerase I Transcription Initiation; Regulation of TP53 Activity through Acetylation	6	0							GATAD2A	43.6	190.1	66.3	19.4	11.71	67.86	Peak Found	High	High	High	High	High	High	High	High
	Checked	Confidence	Annotated Sequence	Modifications	Qvality PEP	Qvality q-value	# Protein Groups	# Proteins	# PSMs	Master Protein Accessions	Positions in Master Proteins	Modifications in Master Proteins	# Missed Cleavages	Theo. MH+ [Da]	Abundance Ratio: (OE, Sample) / (KD, Sample)	Abundance Ratio: (KD, Sample) / (WT, Control)	Abundance Ratio: (OE, Sample) / (WT, Control)	Abundance Ratio Adj. P-Value: (OE, Sample) / (KD, Sample)	Abundance Ratio Adj. P-Value: (KD, Sample) / (WT, Control)	Abundance Ratio Adj. P-Value: (OE, Sample) / (WT, Control)	Abundance Ratio Variability [%]: (OE, Sample) / (KD, Sample)	Abundance Ratio Variability [%]: (KD, Sample) / (WT, Control)	Abundance Ratio Variability [%]: (OE, Sample) / (WT, Control)	Abundances (Grouped): KD, Sample	Abundances (Grouped): OE, Sample	Abundances (Grouped): WT, Control	Abundances (Grouped) CV [%]: KD, Sample	Abundances (Grouped) CV [%]: OE, Sample	Abundances (Grouped) CV [%]: WT, Control	Quan Info	Found in Sample: [S1] F1: Sample, KD	Found in Sample: [S2] F2: Sample, KD	Found in Sample: [S3] F3: Sample, KD	Found in Sample: [S4] F4: Sample, KD	Found in Sample: [S5] F5: Sample, OE	Found in Sample: [S6] F6: Sample, OE	Found in Sample: [S7] F7: Sample, OE	Found in Sample: [S8] F8: Sample, OE	Found in Sample: [S9] F9: Control, WT	Found in Sample: [S10] F10: Control, WT	Found in Sample: [S11] F11: Control, WT	Found in Sample: [S12] F12: Control, WT	Confidence (by Search Engine): Sequest HT	Percolator q-Value (by Search Engine): Sequest HT	Percolator PEP (by Search Engine): Sequest HT	XCorr (by Search Engine): Sequest HT	Top Apex RT [min]	Quan Usage	Quan Ratio Usage
	TRUE	High	[K].AAAAAPASEDEDDEDDEDDEDDDDDEEDDSEEEAMETTPAK.[G]	2xPhospho [S8(100); S30(94.8)]	1.9361e-06	0.000173317	1	1	11	P19338	P19338 [177-217]	P19338 2xPhospho [S184(100); S206(94.8)]	0	4606.49	100	0.058	27.212	8.2e-16	4.11564e-14	2.94595e-12	60.8	371.48	636.75	0.6	289	10.4	51.52	4.98	123.56		Not Found	Not Found	Not Found	Not Found	High	High	High	High	High	Not Found	Not Found	High	High	2.653e-05	2.371e-09	4.42	69.36	Used (Top N)	Not Used
	TRUE	High	[K].AAAAAPASEDEDDEDDEDDEDDDDDEEDDSEEEAMETTPAK.[G]	1xOxidation [M35]; 2xPhospho [S8(100); S30(98)]	6.90656e-05	0.000173317	1	1	8	P19338	P19338 [177-217]	P19338 2xPhospho [S184(100); S206(98)]	0	4622.49	100	0.081	21.888	8.2e-16	4.1125e-16	7.33677e-11	26.28	502.73	641.59	1	285.6	13.4	24.51	3.6	118.93		Not Found	Not Found	Not Found	Not Found	High	High	Peak Found	High	Peak Found	Not Found	Not Found	High	High	2.653e-05	3.282e-07	5.67	59.62	Used	Not Used
	TRUE	High	[K].EVEEDSEDEEMSEDEEDDSSGEEVVIPQKK.[G]	1xOxidation [M11]; 3xPhospho [S6(90.8); S12(90.8); S19(77.8)]	0.00409854	0.000173317	1	1	7	P19338	P19338 [23-52]	P19338 3xPhospho [S28(90.8); S34(90.8); S41(77.8)]	1	3697.3	100	0.168	30.937	8.2e-16	5.13753e-09	1.24141e-15	22.12	251.93	282.31	1.5	289.3	9.2	17.87	7.13	135.66		Not Found	Not Found	Not Found	Not Found	High	Peak Found	High	High	Peak Found	Not Found	Not Found	High	High	2.653e-05	9.115e-05	3.57	67.36	Used	Not Used
	TRUE	High	[K].KEDSDEEEDDDSEEDEEDDEDEDEDEDEIEPAAMK.[A]	1xOxidation [M34]; 2xPhospho [S4(100); S12(100)]	3.10607e-08	0.000173317	1	1	47	P19338	P19338 [142-176]	P19338 2xPhospho [S145(100); S153(100)]	1	4295.37	100	0.021	8.886	8.2e-16	4.1125e-16	6.63931e-06	70.85	140.05	202.73	1.5	274.9	23.6	82.43	28.62	108.86		Peak Found	Peak Found	Peak Found	Not Found	High	High	High	High	Peak Found	High	High	High	High	2.653e-05	7.903e-12	5.15	62.18	Used (Top N)	Not Used
	TRUE	High	[K].KEDSDEEEDDDSEEDEEDDEDEDEDEDEIEPAAMK.[A]	2xPhospho [S4(100); S12(100)]	7.17416e-08	0.000173317	1	1	24	P19338	P19338 [142-176]	P19338 2xPhospho [S145(100); S153(100)]	1	4279.38	100	0.021	12.797	8.2e-16	4.1125e-16	9.76835e-08	75.73	146.84	324.4	0.1	277.8	22.1	180.86	9.56	115.87		High	Not Found	Not Found	Not Found	High	High	Peak Found	High	High	High	High	High	High	2.653e-05	2.509e-11	5.89	71.22	Used	Not Used
	TRUE	High	[K].EVEEDSEDEEMSEDEEDDSSGEEVVIPQKK.[G]	3xPhospho [S6(100); S12(99.5); S]	0.0207343	0.000750814	1	1	3	P19338	P19338 [23-52]	P19338 3xPhospho [S28(100); S34(99.5); S]	1	3681.3	100	0.046	32.499	8.2e-16	4.1125e-16	1.70038e-13	28.75	220.51	319.29	0.5	290.8	8.7	35.81	8.6	135.9		Not Found	Not Found	Not Found	Not Found	Peak Found	Peak Found	High	High	Peak Found	Not Found	Not Found	High	High	0.0001458	0.0008034	3.2	71.28	Used	Not Used
	TRUE	High	[K].MAPPPKEVEEDSEDEEMSEDEEDDSSGEEVVIPQKK.[G]	3xPhospho [S12(95.3); S]	0.0399321	0.00153195	1	1	4	P19338	P19338 [17-52]	P19338 3xPhospho [S28(95.3); S]	2	4302.63	100	0.096	24.035	8.2e-16	4.1125e-16	1.8968e-11	24.79	432.15	510.74	0.9	287.8	11.4	30.16	9.8	114.41		Not Found	Not Found	Not Found	Not Found	Peak Found	High	Peak Found	High	Peak Found	Not Found	Not Found	Peak Found	High	0.0002602	0.001993	2.83	68.52	Used (Top N)	Not Used
	TRUE	High	[K].MAPPPKEVEEDSEDEEMSEDEEDDSSGEEVVIPQKK.[G]	1xOxidation [M]; 3xPhospho [S12(99.8); S18(90.2); S]	0.0912787	0.00395255	1	1	8	P19338	P19338 [17-52]	P19338 3xPhospho [S28(99.8); S34(90.2); S]	2	4318.63	71.576	0.038	6.616	8.32343e-08	4.1125e-16	4.69698e-05	67.71	129.85	167.3	3.8	254.8	41.4	64.09	34.76	106.27		Not Found	Not Found	Not Found	Not Found	High	Peak Found	High	High	High	Peak Found	Not Found	High	High	0.0006051	0.007035	2.67	65.43	Used	Not Used
TRUE	High	Master Protein	O00567	Nucleolar protein 56 OS=Homo sapiens OX=9606 GN=NOP56 PE=1 SV=4	0	60.203	4	2	73	2	594	66	9.19	167.31	2	RNA metabolism OR transcription;other metabolic processes	nucleus;other cell component	nucleic acid binding activity;other molecular function	Pf01798, Pf08156	10528	ENSG00000101361	hsa:10528; O00567; Q2M3T6; Q9NQ05	Ribosome biogenesis in eukaryotes; Spinocerebellar ataxia		Major pathway of rRNA processing in the nucleolus and cytosol; rRNA modification in the nucleus and cytosol; Association of TriC/CCT with target proteins during biosynthesis	5	0							NOP56	54.4	163.6	82	14.52	11.82	20.74	High	High	High	High	High	High	High	High	High
	Checked	Confidence	Annotated Sequence	Modifications	Qvality PEP	Qvality q-value	# Protein Groups	# Proteins	# PSMs	Master Protein Accessions	Positions in Master Proteins	Modifications in Master Proteins	# Missed Cleavages	Theo. MH+ [Da]	Abundance Ratio: (OE, Sample) / (KD, Sample)	Abundance Ratio: (KD, Sample) / (WT, Control)	Abundance Ratio: (OE, Sample) / (WT, Control)	Abundance Ratio Adj. P-Value: (OE, Sample) / (KD, Sample)	Abundance Ratio Adj. P-Value: (KD, Sample) / (WT, Control)	Abundance Ratio Adj. P-Value: (OE, Sample) / (WT, Control)	Abundance Ratio Variability [%]: (OE, Sample) / (KD, Sample)	Abundance Ratio Variability [%]: (KD, Sample) / (WT, Control)	Abundance Ratio Variability [%]: (OE, Sample) / (WT, Control)	Abundances (Grouped): KD, Sample	Abundances (Grouped): OE, Sample	Abundances (Grouped): WT, Control	Abundances (Grouped) CV [%]: KD, Sample	Abundances (Grouped) CV [%]: OE, Sample	Abundances (Grouped) CV [%]: WT, Control	Quan Info	Found in Sample: [S1] F1: Sample, KD	Found in Sample: [S2] F2: Sample, KD	Found in Sample: [S3] F3: Sample, KD	Found in Sample: [S4] F4: Sample, KD	Found in Sample: [S5] F5: Sample, OE	Found in Sample: [S6] F6: Sample, OE	Found in Sample: [S7] F7: Sample, OE	Found in Sample: [S8] F8: Sample, OE	Found in Sample: [S9] F9: Control, WT	Found in Sample: [S10] F10: Control, WT	Found in Sample: [S11] F11: Control, WT	Found in Sample: [S12] F12: Control, WT	Confidence (by Search Engine): Sequest HT	Percolator q-Value (by Search Engine): Sequest HT	Percolator PEP (by Search Engine): Sequest HT	XCorr (by Search Engine): Sequest HT	Top Apex RT [min]	Quan Usage	Quan Ratio Usage
	TRUE	High	[R].EVLYDSEGLSGEER.[G]	2xPhospho [S6(100); S10(100)]	0.00474132	0.000173317	1	1	4	Q9H7N4	Q9H7N4 [729-742]	Q9H7N4 2xPhospho [S734(100); S738(100)]	0	1742.66	74.569	0.195	14.606	4.94716e-08	5.87028e-07	1.78735e-09	35.85	268.82	386.5	3.8	276.2	20	37.78	8.11	115.36		Not Found	Not Found	Not Found	Not Found	High	High	High	High	Peak Found	Not Found	Not Found	Peak Found	High	2.653e-05	0.0001118	4.24	71.95	Used (Top N)	Not Used
TRUE	High	Master Protein	Q16637	Survival motor neuron protein OS=Homo sapiens OX=9606 GN=SMN2 PE=1 SV=1	0	18.964	6	2	22	2	294	31.8	6.55	54.73	2	cell organization and biogenesis;RNA metabolism OR transcription;other metabolic processes;developmental processes	cytosol;cytoskeleton;nucleus;other cell component	nucleic acid binding activity;other molecular function	Pf06003	6606; 6607	ENSG00000172062; ENSG00000205571; ENSG00000273772; ENSG00000275349; ENSG00000277773	A8K0V4; hsa:6606; hsa:6607; Q13119; Q16637; Q549U5; Q96J51			snRNP Assembly; SARS-CoV-2 modulates host translation machinery	2	0							SMN1; SMN2	3.1	271.5	25.4	22.13	4.43	100.72	Peak Found	High	High	Peak Found	High	High	Peak Found	High	Peak Found
	Checked	Confidence	Annotated Sequence	Modifications	Qvality PEP	Qvality q-value	# Protein Groups	# Proteins	# PSMs	Master Protein Accessions	Positions in Master Proteins	Modifications in Master Proteins	# Missed Cleavages	Theo. MH+ [Da]	Abundance Ratio: (OE, Sample) / (KD, Sample)	Abundance Ratio: (KD, Sample) / (WT, Control)	Abundance Ratio: (OE, Sample) / (WT, Control)	Abundance Ratio Adj. P-Value: (OE, Sample) / (KD, Sample)	Abundance Ratio Adj. P-Value: (KD, Sample) / (WT, Control)	Abundance Ratio Adj. P-Value: (OE, Sample) / (WT, Control)	Abundance Ratio Variability [%]: (OE, Sample) / (KD, Sample)	Abundance Ratio Variability [%]: (KD, Sample) / (WT, Control)	Abundance Ratio Variability [%]: (OE, Sample) / (WT, Control)	Abundances (Grouped): KD, Sample	Abundances (Grouped): OE, Sample	Abundances (Grouped): WT, Control	Abundances (Grouped) CV [%]: KD, Sample	Abundances (Grouped) CV [%]: OE, Sample	Abundances (Grouped) CV [%]: WT, Control	Quan Info	Found in Sample: [S1] F1: Sample, KD	Found in Sample: [S2] F2: Sample, KD	Found in Sample: [S3] F3: Sample, KD	Found in Sample: [S4] F4: Sample, KD	Found in Sample: [S5] F5: Sample, OE	Found in Sample: [S6] F6: Sample, OE	Found in Sample: [S7] F7: Sample, OE	Found in Sample: [S8] F8: Sample, OE	Found in Sample: [S9] F9: Control, WT	Found in Sample: [S10] F10: Control, WT	Found in Sample: [S11] F11: Control, WT	Found in Sample: [S12] F12: Control, WT	Confidence (by Search Engine): Sequest HT	Percolator q-Value (by Search Engine): Sequest HT	Percolator PEP (by Search Engine): Sequest HT	XCorr (by Search Engine): Sequest HT	Top Apex RT [min]	Quan Usage	Quan Ratio Usage
	TRUE	High	[K].EAEEESSGGEEEDEDENIEVVYSK.[A]	2xPhospho [S6(100); S7(100)]	0.000106367	0.000173317	1	1	20	P55010	P55010 [384-407]	P55010 2xPhospho [S389(100); S390(100)]	0	2862.03	100	0.059	16.691	8.2e-16	4.1125e-16	3.17948e-09	71.06	134.28	203.42	1.4	279.8	18.8	63.02	18.69	118.73		Not Found	Not Found	Not Found	Not Found	High	High	High	High	High	Peak Found	Not Found	High	High	2.653e-05	5.948e-07	4.06	75.68	Used (Top N)	Not Used
TRUE	High	Master Protein	Q8IY81	pre-rRNA 2'-O-ribose RNA methyltransferase FTSJ3 OS=Homo sapiens OX=9606 GN=FTSJ3 PE=1 SV=2	0	27.884	6	3	34	3	847	96.5	8.4	91.23	3	RNA metabolism OR transcription;other metabolic processes	nucleus;other cell component	other molecular function	Pf01728, Pf07780, Pf11861	117246	ENSG00000108592	B2RCA5; D3DU22; hsa:117246; Q8IY81; Q8N3A3; Q8WXX1; Q9BWM4; Q9NXT6			Major pathway of rRNA processing in the nucleolus and cytosol	1	0							FTSJ3	45.9	188	66	8.01	7.32	55.24	High	High	High	Peak Found	High	High	High	High	Peak Found
	Checked	Confidence	Annotated Sequence	Modifications	Qvality PEP	Qvality q-value	# Protein Groups	# Proteins	# PSMs	Master Protein Accessions	Positions in Master Proteins	Modifications in Master Proteins	# Missed Cleavages	Theo. MH+ [Da]	Abundance Ratio: (OE, Sample) / (KD, Sample)	Abundance Ratio: (KD, Sample) / (WT, Control)	Abundance Ratio: (OE, Sample) / (WT, Control)	Abundance Ratio Adj. P-Value: (OE, Sample) / (KD, Sample)	Abundance Ratio Adj. P-Value: (KD, Sample) / (WT, Control)	Abundance Ratio Adj. P-Value: (OE, Sample) / (WT, Control)	Abundance Ratio Variability [%]: (OE, Sample) / (KD, Sample)	Abundance Ratio Variability [%]: (KD, Sample) / (WT, Control)	Abundance Ratio Variability [%]: (OE, Sample) / (WT, Control)	Abundances (Grouped): KD, Sample	Abundances (Grouped): OE, Sample	Abundances (Grouped): WT, Control	Abundances (Grouped) CV [%]: KD, Sample	Abundances (Grouped) CV [%]: OE, Sample	Abundances (Grouped) CV [%]: WT, Control	Quan Info	Found in Sample: [S1] F1: Sample, KD	Found in Sample: [S2] F2: Sample, KD	Found in Sample: [S3] F3: Sample, KD	Found in Sample: [S4] F4: Sample, KD	Found in Sample: [S5] F5: Sample, OE	Found in Sample: [S6] F6: Sample, OE	Found in Sample: [S7] F7: Sample, OE	Found in Sample: [S8] F8: Sample, OE	Found in Sample: [S9] F9: Control, WT	Found in Sample: [S10] F10: Control, WT	Found in Sample: [S11] F11: Control, WT	Found in Sample: [S12] F12: Control, WT	Confidence (by Search Engine): Sequest HT	Percolator q-Value (by Search Engine): Sequest HT	Percolator PEP (by Search Engine): Sequest HT	XCorr (by Search Engine): Sequest HT	Top Apex RT [min]	Quan Usage	Quan Ratio Usage
	TRUE	High	[R].MHNLHGTKPPPSEGSDEEEEEEDEEDEEER.[K]	2xPhospho [S12(100); S15(100)]	1.00579e-05	0.000173317	1	1	6	Q9BQ67	Q9BQ67 [108-137]	Q9BQ67 2xPhospho [S119(100); S122(100)]	0	3669.34	8.441	0.348	4.095	0.000242906	0.00415559	0.000468425	24.72	155.4	115.35	24.3	205.5	70.1	8.96	63.79	96.69		Not Found	Not Found	Not Found	Not Found	High	High	Peak Found	High	High	Peak Found	Not Found	High	High	2.653e-05	2.296e-08	5.36	54.42	Used (Top N)	Not Used
TRUE	High	Master Protein	Q13547	Histone deacetylase 1 OS=Homo sapiens OX=9606 GN=HDAC1 PE=1 SV=1	0	64.962	11	3	95	3	482	55.1	5.48	368.74	3	cell organization and biogenesis;protein metabolism;RNA metabolism OR transcription;other metabolic processes;developmental processes;other biological processes	cytosol;nucleus;other cell component	nucleic acid binding activity;other molecular function	Pf00850	3065	ENSG00000116478	hsa:3065; Q13547; Q92534	Cell cycle; Longevity regulating pathway; Notch signaling pathway; Neutrophil extracellular trap formation; Thyroid hormone signaling pathway; Huntington disease; Amphetamine addiction; Alcoholism; Human papillomavirus infection; Epstein-Barr virus infection; Pathways in cancer; Transcriptional misregulation in cancer; Viral carcinogenesis; MicroRNAs in cancer; Chronic myeloid leukemia	Androgen receptor signaling pathway; Energy metabolism; Cell cycle; TNF-related weak inducer of apoptosis (TWEAK) signaling pathway; Neural crest differentiation; Retinoblastoma gene in cancer; Notch signaling; Apoptosis-related network due to altered Notch3 in ovarian cancer; Initiation of transcription and translation elongation at the HIV-1 LTR; MECP2 and associated Rett syndrome; IL6 signalin…	Factors involved in megakaryocyte development and platelet production; Potential therapeutics for SARS; Estrogen-dependent gene expression; RNA Polymerase I Transcription Initiation; ERCC6 (CSB) and EHMT2 (G9a) positively regulate rRNA expression; SUMOylation of chromatin organization proteins; Constitutive Signaling by NOTCH1 PEST Domain Mutants; Constitutive Signaling by NOTCH1 HD+PEST Domain M…	68	0							HDAC1	72.2	152.6	75.2	13.35	16.06	16.75	High	High	High	High	High	High	High	High	High
	Checked	Confidence	Annotated Sequence	Modifications	Qvality PEP	Qvality q-value	# Protein Groups	# Proteins	# PSMs	Master Protein Accessions	Positions in Master Proteins	Modifications in Master Proteins	# Missed Cleavages	Theo. MH+ [Da]	Abundance Ratio: (OE, Sample) / (KD, Sample)	Abundance Ratio: (KD, Sample) / (WT, Control)	Abundance Ratio: (OE, Sample) / (WT, Control)	Abundance Ratio Adj. P-Value: (OE, Sample) / (KD, Sample)	Abundance Ratio Adj. P-Value: (KD, Sample) / (WT, Control)	Abundance Ratio Adj. P-Value: (OE, Sample) / (WT, Control)	Abundance Ratio Variability [%]: (OE, Sample) / (KD, Sample)	Abundance Ratio Variability [%]: (KD, Sample) / (WT, Control)	Abundance Ratio Variability [%]: (OE, Sample) / (WT, Control)	Abundances (Grouped): KD, Sample	Abundances (Grouped): OE, Sample	Abundances (Grouped): WT, Control	Abundances (Grouped) CV [%]: KD, Sample	Abundances (Grouped) CV [%]: OE, Sample	Abundances (Grouped) CV [%]: WT, Control	Quan Info	Found in Sample: [S1] F1: Sample, KD	Found in Sample: [S2] F2: Sample, KD	Found in Sample: [S3] F3: Sample, KD	Found in Sample: [S4] F4: Sample, KD	Found in Sample: [S5] F5: Sample, OE	Found in Sample: [S6] F6: Sample, OE	Found in Sample: [S7] F7: Sample, OE	Found in Sample: [S8] F8: Sample, OE	Found in Sample: [S9] F9: Control, WT	Found in Sample: [S10] F10: Control, WT	Found in Sample: [S11] F11: Control, WT	Found in Sample: [S12] F12: Control, WT	Confidence (by Search Engine): Sequest HT	Percolator q-Value (by Search Engine): Sequest HT	Percolator PEP (by Search Engine): Sequest HT	XCorr (by Search Engine): Sequest HT	Top Apex RT [min]	Quan Usage	Quan Ratio Usage
	TRUE	High	[R].RGSFDATGSGFSMTFSSSSYSSSGYGR.[R]	1xOxidation [M13]; 2xPhospho [S19(85.2); S/T/Y]	0.076268	0.00299004	1	1	2	Q15149	Q15149 [4640-4666]	Q15149 2xPhospho [S4658(85.2); S/T/Y]	1	2949.11	13.16	0.275	5.674	1.76173e-05	0.00139097	6.41988e-06	59.06	124.45	122.38	18.3	240.3	41.4	60.15	35.52	98.6		Not Found	Not Found	Not Found	Not Found	Peak Found	High	High	Peak Found	Peak Found	Not Found	Not Found	Peak Found	High	0.0004711	0.005253	2.29	75.26	Used	Not Used
TRUE	High	Master Protein	Q9NVU0	DNA-directed RNA polymerase III subunit RPC5 OS=Homo sapiens OX=9606 GN=POLR3E PE=1 SV=1	0	43.791	8	3	47	3	708	79.8	6.47	151.5	3	RNA metabolism OR transcription;other metabolic processes;stress response	cytosol;nucleus		Pf04801, Pf19725	55718	ENSG00000058600	B4DL24; B4DUP6; H3BT11; hsa:55718; Q9BWF7; Q9H8W8; Q9H907; Q9NVU0; Q9P276	RNA polymerase; Cytosolic DNA-sensing pathway	Pyrimidine metabolism; Eukaryotic transcription initiation; Cytosolic DNA-sensing pathway	RNA Polymerase III Abortive And Retractive Initiation; RNA Polymerase III Transcription Initiation From Type 1 Promoter; RNA Polymerase III Transcription Initiation From Type 2 Promoter; RNA Polymerase III Transcription Initiation From Type 3 Promoter; RNA Polymerase III Transcription Termination; Cytosolic sensors of pathogen-associated DNA ; RNA Polymerase III Chain Elongation	12	0							POLR3E	83.1	131.9	85	22.97	24.09	11.7	High	High	High	Peak Found	High	High	High	High	High
	Checked	Confidence	Annotated Sequence	Modifications	Qvality PEP	Qvality q-value	# Protein Groups	# Proteins	# PSMs	Master Protein Accessions	Positions in Master Proteins	Modifications in Master Proteins	# Missed Cleavages	Theo. MH+ [Da]	Abundance Ratio: (OE, Sample) / (KD, Sample)	Abundance Ratio: (KD, Sample) / (WT, Control)	Abundance Ratio: (OE, Sample) / (WT, Control)	Abundance Ratio Adj. P-Value: (OE, Sample) / (KD, Sample)	Abundance Ratio Adj. P-Value: (KD, Sample) / (WT, Control)	Abundance Ratio Adj. P-Value: (OE, Sample) / (WT, Control)	Abundance Ratio Variability [%]: (OE, Sample) / (KD, Sample)	Abundance Ratio Variability [%]: (KD, Sample) / (WT, Control)	Abundance Ratio Variability [%]: (OE, Sample) / (WT, Control)	Abundances (Grouped): KD, Sample	Abundances (Grouped): OE, Sample	Abundances (Grouped): WT, Control	Abundances (Grouped) CV [%]: KD, Sample	Abundances (Grouped) CV [%]: OE, Sample	Abundances (Grouped) CV [%]: WT, Control	Quan Info	Found in Sample: [S1] F1: Sample, KD	Found in Sample: [S2] F2: Sample, KD	Found in Sample: [S3] F3: Sample, KD	Found in Sample: [S4] F4: Sample, KD	Found in Sample: [S5] F5: Sample, OE	Found in Sample: [S6] F6: Sample, OE	Found in Sample: [S7] F7: Sample, OE	Found in Sample: [S8] F8: Sample, OE	Found in Sample: [S9] F9: Control, WT	Found in Sample: [S10] F10: Control, WT	Found in Sample: [S11] F11: Control, WT	Found in Sample: [S12] F12: Control, WT	Confidence (by Search Engine): Sequest HT	Percolator q-Value (by Search Engine): Sequest HT	Percolator PEP (by Search Engine): Sequest HT	XCorr (by Search Engine): Sequest HT	Top Apex RT [min]	Quan Usage	Quan Ratio Usage
	TRUE	High	[R].EAANEAGDSSQDEAEDDVK.[Q]	2xPhospho [S9(100); S10(100)]	0.00131846	0.000173317	1	1	8	Q9NVU0	Q9NVU0 [153-171]	Q9NVU0 2xPhospho [S161(100); S162(100)]	0	2139.73	23.541	0.162	5.642	4.6113e-06	6.20612e-07	0.000234284	19.51	117.09	171.43	10.8	244.1	45.1	41.23	5.89	92.86		Not Found	Not Found	Not Found	Not Found	High	High	Peak Found	High	Peak Found	Not Found	Not Found	High	High	2.653e-05	1.916e-05	2.47	43.22	Used (Top N)	Not Used
TRUE	High	Master Protein	O75400	Pre-mRNA-processing factor 40 homolog A OS=Homo sapiens OX=9606 GN=PRPF40A PE=1 SV=2	0	28.847	1	3	39	3	957	108.7	7.56	133.47	3	cell cycle OR cell proliferation;cell organization and biogenesis;RNA metabolism OR transcription;other metabolic processes;other biological processes	nucleus		Pf00397, Pf01846	55660	ENSG00000196504	hsa:55660; O43856; O75400; O75404; Q8TBQ1; Q9H782; Q9NWU9; Q9P0Q2; Q9Y5A8	Spliceosome	mRNA processing	mRNA Splicing - Major Pathway	3	0							PRPF40A	66.1	121.8	112.1	14.97	20.99	22.05	High	High	Peak Found	Peak Found	High	High	High	High	Peak Found
	Checked	Confidence	Annotated Sequence	Modifications	Qvality PEP	Qvality q-value	# Protein Groups	# Proteins	# PSMs	Master Protein Accessions	Positions in Master Proteins	Modifications in Master Proteins	# Missed Cleavages	Theo. MH+ [Da]	Abundance Ratio: (OE, Sample) / (KD, Sample)	Abundance Ratio: (KD, Sample) / (WT, Control)	Abundance Ratio: (OE, Sample) / (WT, Control)	Abundance Ratio Adj. P-Value: (OE, Sample) / (KD, Sample)	Abundance Ratio Adj. P-Value: (KD, Sample) / (WT, Control)	Abundance Ratio Adj. P-Value: (OE, Sample) / (WT, Control)	Abundance Ratio Variability [%]: (OE, Sample) / (KD, Sample)	Abundance Ratio Variability [%]: (KD, Sample) / (WT, Control)	Abundance Ratio Variability [%]: (OE, Sample) / (WT, Control)	Abundances (Grouped): KD, Sample	Abundances (Grouped): OE, Sample	Abundances (Grouped): WT, Control	Abundances (Grouped) CV [%]: KD, Sample	Abundances (Grouped) CV [%]: OE, Sample	Abundances (Grouped) CV [%]: WT, Control	Quan Info	Found in Sample: [S1] F1: Sample, KD	Found in Sample: [S2] F2: Sample, KD	Found in Sample: [S3] F3: Sample, KD	Found in Sample: [S4] F4: Sample, KD	Found in Sample: [S5] F5: Sample, OE	Found in Sample: [S6] F6: Sample, OE	Found in Sample: [S7] F7: Sample, OE	Found in Sample: [S8] F8: Sample, OE	Found in Sample: [S9] F9: Control, WT	Found in Sample: [S10] F10: Control, WT	Found in Sample: [S11] F11: Control, WT	Found in Sample: [S12] F12: Control, WT	Confidence (by Search Engine): Sequest HT	Percolator q-Value (by Search Engine): Sequest HT	Percolator PEP (by Search Engine): Sequest HT	XCorr (by Search Engine): Sequest HT	Top Apex RT [min]	Quan Usage	Quan Ratio Usage
	TRUE	High	[R].ERSDSGGSSSEPFDR.[H]	2xPhospho [S5(99.4); S8(97.8)]	0.0177212	0.000750814	1	1	4	P48634	P48634 [757-771]	P48634 2xPhospho [S761(99.4); S764(97.8)]	1	1772.62	59.944	0.091	4.713	9.2723e-08	1.07343e-12	2.74659e-05	90.44	123.88	152.43	4.1	244	51.9	72.07	6.65	92.12		Not Found	Not Found	Not Found	Not Found	High	Peak Found	Peak Found	High	Peak Found	Peak Found	Not Found	High	High	0.0001268	0.0006507	3.36	42.89	Used (Top N)	Not Used
TRUE	High	Master Protein	Q15185	Prostaglandin E synthase 3 OS=Homo sapiens OX=9606 GN=PTGES3 PE=1 SV=1	0	79.075	41	3	78	3	160	18.7	4.54	147.34	3	cell cycle OR cell proliferation;cell organization and biogenesis;DNA metabolism;other metabolic processes;developmental processes;signal transduction;other biological processes	cytosol;nucleus;other cell component	other molecular function	Pf04969	10728	ENSG00000110958	A8K7D0; B4DHP2; B4DP11; B4DP21; hsa:10728; Q15185; Q8WU70	Arachidonic acid metabolism; Metabolic pathways; Chemical carcinogenesis	Aryl hydrocarbon receptor pathway; Glucocorticoid receptor pathway; Nuclear receptors meta-pathway	Estrogen-dependent gene expression; Potential therapeutics for SARS; HSP90 chaperone cycle for steroid hormone receptors (SHR) in the presence of ligand; Aryl hydrocarbon receptor signalling; Synthesis of Prostaglandins (PG) and Thromboxanes (TX); HSF1 activation; Attenuation phase	14	0	0.129	1.603	0.234	93.25	53.54	97.21	PTGES3	9.5	270.8	19.7	33.03	4.66	119.42	High	High	Peak Found	Peak Found	High	High	High	High	High
	Checked	Confidence	Annotated Sequence	Modifications	Qvality PEP	Qvality q-value	# Protein Groups	# Proteins	# PSMs	Master Protein Accessions	Positions in Master Proteins	Modifications in Master Proteins	# Missed Cleavages	Theo. MH+ [Da]	Abundance Ratio: (OE, Sample) / (KD, Sample)	Abundance Ratio: (KD, Sample) / (WT, Control)	Abundance Ratio: (OE, Sample) / (WT, Control)	Abundance Ratio Adj. P-Value: (OE, Sample) / (KD, Sample)	Abundance Ratio Adj. P-Value: (KD, Sample) / (WT, Control)	Abundance Ratio Adj. P-Value: (OE, Sample) / (WT, Control)	Abundance Ratio Variability [%]: (OE, Sample) / (KD, Sample)	Abundance Ratio Variability [%]: (KD, Sample) / (WT, Control)	Abundance Ratio Variability [%]: (OE, Sample) / (WT, Control)	Abundances (Grouped): KD, Sample	Abundances (Grouped): OE, Sample	Abundances (Grouped): WT, Control	Abundances (Grouped) CV [%]: KD, Sample	Abundances (Grouped) CV [%]: OE, Sample	Abundances (Grouped) CV [%]: WT, Control	Quan Info	Found in Sample: [S1] F1: Sample, KD	Found in Sample: [S2] F2: Sample, KD	Found in Sample: [S3] F3: Sample, KD	Found in Sample: [S4] F4: Sample, KD	Found in Sample: [S5] F5: Sample, OE	Found in Sample: [S6] F6: Sample, OE	Found in Sample: [S7] F7: Sample, OE	Found in Sample: [S8] F8: Sample, OE	Found in Sample: [S9] F9: Control, WT	Found in Sample: [S10] F10: Control, WT	Found in Sample: [S11] F11: Control, WT	Found in Sample: [S12] F12: Control, WT	Confidence (by Search Engine): Sequest HT	Percolator q-Value (by Search Engine): Sequest HT	Percolator PEP (by Search Engine): Sequest HT	XCorr (by Search Engine): Sequest HT	Top Apex RT [min]	Quan Usage	Quan Ratio Usage
	TRUE	High	[R].GTGQSDDSDIWDDTALIK.[A]	2xPhospho [S5(99.3); S8(100)]	2.74283e-05	0.000173317	1	1	10	Q16637	Q16637 [24-41]	Q16637 2xPhospho [S28(99.3); S31(100)]	0	2096.81	78.308	0.084	11.046	6.11251e-09	1.25659e-09	4.57114e-08	15.73	122.42	151.43	3.5	272.7	23.8	45.5	6.69	98.66		Peak Found	Not Found	Not Found	Not Found	High	High	Peak Found	High	Peak Found	High	High	High	High	2.653e-05	9.217e-08	2.79	88.05	Used (Top N)	Not Used
	TRUE	High	[R].RGTGQSDDSDIWDDTALIK.[A]	2xPhospho [S9(98.1); T/S]	0.082178	0.00310462	1	1	4	Q16637	Q16637 [23-41]	Q16637 2xPhospho [S31(98.1); T/S]	1	2252.91	84.706	0.094	10.526	1.64747e-07	4.89283e-14	1.62439e-06	60.23	130.69	246.86	3.2	271.5	25.4	58.54	7.86	103.98		Not Found	Not Found	Not Found	Not Found	Peak Found	High	Peak Found	High	Peak Found	Not Found	Not Found	High	High	0.0004847	0.005944	1.77	80.25	Used (Top N)	Not Used
TRUE	High	Master Protein	O75494	Serine/arginine-rich splicing factor 10 OS=Homo sapiens OX=9606 GN=SRSF10 PE=1 SV=1	0	8.23	6	3	33	3	262	31.3	11.27	52.3	3	cell organization and biogenesis;RNA metabolism OR transcription;other metabolic processes;transport;other biological processes	cytosol;nucleus;other cell component	nucleic acid binding activity;other molecular function	Pf00076	10772	ENSG00000188529	A6NFM6; A6NI42; A6NIU7; B4DJP9; hsa:10772; O60572; O75494; Q5JRH9; Q5JRI0; Q5JRI2; Q5JRI3; Q5JRI4; Q96G09; Q96P17	Spliceosome	mRNA processing	mRNA Splicing - Major Pathway	3	0							SRSF10	20.1	237.2	42.7	13.86	24.04	55.99	Peak Found	High	High	Peak Found	High	High	High	High	Peak Found
	Checked	Confidence	Annotated Sequence	Modifications	Qvality PEP	Qvality q-value	# Protein Groups	# Proteins	# PSMs	Master Protein Accessions	Positions in Master Proteins	Modifications in Master Proteins	# Missed Cleavages	Theo. MH+ [Da]	Abundance Ratio: (OE, Sample) / (KD, Sample)	Abundance Ratio: (KD, Sample) / (WT, Control)	Abundance Ratio: (OE, Sample) / (WT, Control)	Abundance Ratio Adj. P-Value: (OE, Sample) / (KD, Sample)	Abundance Ratio Adj. P-Value: (KD, Sample) / (WT, Control)	Abundance Ratio Adj. P-Value: (OE, Sample) / (WT, Control)	Abundance Ratio Variability [%]: (OE, Sample) / (KD, Sample)	Abundance Ratio Variability [%]: (KD, Sample) / (WT, Control)	Abundance Ratio Variability [%]: (OE, Sample) / (WT, Control)	Abundances (Grouped): KD, Sample	Abundances (Grouped): OE, Sample	Abundances (Grouped): WT, Control	Abundances (Grouped) CV [%]: KD, Sample	Abundances (Grouped) CV [%]: OE, Sample	Abundances (Grouped) CV [%]: WT, Control	Quan Info	Found in Sample: [S1] F1: Sample, KD	Found in Sample: [S2] F2: Sample, KD	Found in Sample: [S3] F3: Sample, KD	Found in Sample: [S4] F4: Sample, KD	Found in Sample: [S5] F5: Sample, OE	Found in Sample: [S6] F6: Sample, OE	Found in Sample: [S7] F7: Sample, OE	Found in Sample: [S8] F8: Sample, OE	Found in Sample: [S9] F9: Control, WT	Found in Sample: [S10] F10: Control, WT	Found in Sample: [S11] F11: Control, WT	Found in Sample: [S12] F12: Control, WT	Confidence (by Search Engine): Sequest HT	Percolator q-Value (by Search Engine): Sequest HT	Percolator PEP (by Search Engine): Sequest HT	XCorr (by Search Engine): Sequest HT	Top Apex RT [min]	Quan Usage	Quan Ratio Usage
	TRUE	High	[R].LRSPSNDSAHR.[S]	2xPhospho [S3(100); S5(100)]	0.00259421	0.000173317	1	1	6	Q5T200	Q5T200 [1206-1216]	Q5T200 2xPhospho [S1208(100); S1210(100)]	1	1399.55	11.705	0.207	2.386	6.98313e-07	0.0117874	0.00363728	61.65	56.04	66.02	19.2	188.1	92.7	46.68	42.92	52.18		Not Found	Not Found	Not Found	Peak Found	High	Peak Found	Peak Found	High	Peak Found	Peak Found	High	High	High	2.653e-05	4.88e-05	3.75	17.35	Used	Not Used
	TRUE	High	[R].SLSPSHLTEDR.[Q]	2xPhospho [S1(100); S3(100)]	0.00378533	0.000173317	1	1	8	Q5T200	Q5T200 [875-885]	Q5T200 2xPhospho [S875(100); S877(100)]	0	1401.54	27.103	0.19	4.368	1.94765e-08	3.57701e-05	0.00100282	96.2	114.26	85.2	8.8	236.8	54.4	84.53	16.1	78.95		Not Found	Not Found	Not Found	Not Found	High	High	Peak Found	High	Peak Found	Peak Found	Not Found	High	High	2.653e-05	8.187e-05	2.71	52.39	Used	Not Used
TRUE	High	Master Protein	Q14202	Zinc finger MYM-type protein 3 OS=Homo sapiens OX=9606 GN=ZMYM3 PE=1 SV=2	0	13.51	6	3	14	3	1370	152.3	6.35	39.47	3	cell organization and biogenesis;other biological processes	nucleus	nucleic acid binding activity;other molecular function	Pf06467, Pf12012	9203	ENSG00000147130	D3DVV3; hsa:9203; O15089; Q14202; Q96E26				0	0							ZMYM3	53.2	179	67.7	51.06	38.13	33.05	Peak Found	Peak Found	High	Peak Found	High	High	High	High	High
	Checked	Confidence	Annotated Sequence	Modifications	Qvality PEP	Qvality q-value	# Protein Groups	# Proteins	# PSMs	Master Protein Accessions	Positions in Master Proteins	Modifications in Master Proteins	# Missed Cleavages	Theo. MH+ [Da]	Abundance Ratio: (OE, Sample) / (KD, Sample)	Abundance Ratio: (KD, Sample) / (WT, Control)	Abundance Ratio: (OE, Sample) / (WT, Control)	Abundance Ratio Adj. P-Value: (OE, Sample) / (KD, Sample)	Abundance Ratio Adj. P-Value: (KD, Sample) / (WT, Control)	Abundance Ratio Adj. P-Value: (OE, Sample) / (WT, Control)	Abundance Ratio Variability [%]: (OE, Sample) / (KD, Sample)	Abundance Ratio Variability [%]: (KD, Sample) / (WT, Control)	Abundance Ratio Variability [%]: (OE, Sample) / (WT, Control)	Abundances (Grouped): KD, Sample	Abundances (Grouped): OE, Sample	Abundances (Grouped): WT, Control	Abundances (Grouped) CV [%]: KD, Sample	Abundances (Grouped) CV [%]: OE, Sample	Abundances (Grouped) CV [%]: WT, Control	Quan Info	Found in Sample: [S1] F1: Sample, KD	Found in Sample: [S2] F2: Sample, KD	Found in Sample: [S3] F3: Sample, KD	Found in Sample: [S4] F4: Sample, KD	Found in Sample: [S5] F5: Sample, OE	Found in Sample: [S6] F6: Sample, OE	Found in Sample: [S7] F7: Sample, OE	Found in Sample: [S8] F8: Sample, OE	Found in Sample: [S9] F9: Control, WT	Found in Sample: [S10] F10: Control, WT	Found in Sample: [S11] F11: Control, WT	Found in Sample: [S12] F12: Control, WT	Confidence (by Search Engine): Sequest HT	Percolator q-Value (by Search Engine): Sequest HT	Percolator PEP (by Search Engine): Sequest HT	XCorr (by Search Engine): Sequest HT	Top Apex RT [min]	Quan Usage	Quan Ratio Usage
	TRUE	High	[R].SRSFDYNYR.[R]	2xPhospho [S1(100); S3(100)]	0.00719214	0.000333495	1	1	19	O75494	O75494 [131-139]	O75494 2xPhospho [S131(100); S133(100)]	1	1367.48	100	0.098	8.694	8.2e-16	9.77229e-13	8.41813e-06	55.06	104.64	102.19	1.9	270.9	27.2	53.73	25.56	87.09		Peak Found	Peak Found	Peak Found	Peak Found	High	High	High	High	Peak Found	High	Peak Found	High	High	4.845e-05	0.0001964	3.57	56.57	Used (Top N)	Not Used
TRUE	High	Master Protein	Q9Y5J1	U3 small nucleolar RNA-associated protein 18 homolog OS=Homo sapiens OX=9606 GN=UTP18 PE=1 SV=3	0	51.18	6	4	59	4	556	62	8.76	246.68	4	RNA metabolism OR transcription;other metabolic processes	other membranes;nucleus;other cell component			51096	ENSG00000011260	hsa:51096; Q9H4N6; Q9Y5J1	Ribosome biogenesis in eukaryotes		Major pathway of rRNA processing in the nucleolus and cytosol; rRNA modification in the nucleus and cytosol	3	0							UTP18	5.2	210.7	84.1	44.52	2.38	74.74	High	High	High	Peak Found	High	High	High	High	High
	Checked	Confidence	Annotated Sequence	Modifications	Qvality PEP	Qvality q-value	# Protein Groups	# Proteins	# PSMs	Master Protein Accessions	Positions in Master Proteins	Modifications in Master Proteins	# Missed Cleavages	Theo. MH+ [Da]	Abundance Ratio: (OE, Sample) / (KD, Sample)	Abundance Ratio: (KD, Sample) / (WT, Control)	Abundance Ratio: (OE, Sample) / (WT, Control)	Abundance Ratio Adj. P-Value: (OE, Sample) / (KD, Sample)	Abundance Ratio Adj. P-Value: (KD, Sample) / (WT, Control)	Abundance Ratio Adj. P-Value: (OE, Sample) / (WT, Control)	Abundance Ratio Variability [%]: (OE, Sample) / (KD, Sample)	Abundance Ratio Variability [%]: (KD, Sample) / (WT, Control)	Abundance Ratio Variability [%]: (OE, Sample) / (WT, Control)	Abundances (Grouped): KD, Sample	Abundances (Grouped): OE, Sample	Abundances (Grouped): WT, Control	Abundances (Grouped) CV [%]: KD, Sample	Abundances (Grouped) CV [%]: OE, Sample	Abundances (Grouped) CV [%]: WT, Control	Quan Info	Found in Sample: [S1] F1: Sample, KD	Found in Sample: [S2] F2: Sample, KD	Found in Sample: [S3] F3: Sample, KD	Found in Sample: [S4] F4: Sample, KD	Found in Sample: [S5] F5: Sample, OE	Found in Sample: [S6] F6: Sample, OE	Found in Sample: [S7] F7: Sample, OE	Found in Sample: [S8] F8: Sample, OE	Found in Sample: [S9] F9: Control, WT	Found in Sample: [S10] F10: Control, WT	Found in Sample: [S11] F11: Control, WT	Found in Sample: [S12] F12: Control, WT	Confidence (by Search Engine): Sequest HT	Percolator q-Value (by Search Engine): Sequest HT	Percolator PEP (by Search Engine): Sequest HT	XCorr (by Search Engine): Sequest HT	Top Apex RT [min]	Quan Usage	Quan Ratio Usage
	TRUE	High	[R].SAPPSPPFPPPPAFPELAACTPPASPEPMSALASR.[S]	1xCarbamidomethyl [C20]; 3xPhospho [S1(100); S5(100); S25(88.2)]	0.00026782	0.000173317	1	1	11	Q8WX93	Q8WX93 [684-718]	Q8WX93 3xPhospho [S684(100); S688(100); S708(88.2)]	0	3779.63	29.516	0.158	3.776	4.67645e-05	4.80803e-11	0.00722421	55.92	115.36	77.1	7.7	231.9	60.4	76.82	5.35	77.73		Peak Found	Peak Found	Peak Found	Peak Found	High	High	High	High	Peak Found	Peak Found	High	High	High	2.653e-05	2.128e-06	6.17	96.92	Used	Not Used
	TRUE	High	[R].SRSRDSGDENEPIQER.[F]	3xPhospho [S1(100); S3(100); S6(100)]	0.000175064	0.000173317	1	1	10	Q8WX93	Q8WX93 [1116-1131]	Q8WX93 3xPhospho [S1116(100); S1118(100); S1121(100)]	2	2114.76	100	0.176	68.836	8.2e-16	0.00273974	1.24141e-15	98.38	119.51	69.45	1.4	294.9	3.7	81.78	35.92	148.66		Not Found	Not Found	Not Found	Not Found	High	High	Peak Found	High	Peak Found	Not Found	Not Found	High	High	2.653e-05	1.189e-06	4.61	35.79	Used (Top N)	Not Used
TRUE	High	Master Protein	Q13442	28 kDa heat- and acid-stable phosphoprotein OS=Homo sapiens OX=9606 GN=PDAP1 PE=1 SV=1	0	68.582	15	5	87	5	181	20.6	8.87	335.19	5	signal transduction	non-structural extracellular;plasma membrane;other membranes;cytosol;other cell component		Pf10252	11333	ENSG00000106244	D6W5S5; hsa:11333; Q13442; Q92906			Neutrophil degranulation	1	0							PDAP1	1.1	260.4	38.5	18.35	6.64	102.88	High	Peak Found	High	High	High	High	High	High	High
	Checked	Confidence	Annotated Sequence	Modifications	Qvality PEP	Qvality q-value	# Protein Groups	# Proteins	# PSMs	Master Protein Accessions	Positions in Master Proteins	Modifications in Master Proteins	# Missed Cleavages	Theo. MH+ [Da]	Abundance Ratio: (OE, Sample) / (KD, Sample)	Abundance Ratio: (KD, Sample) / (WT, Control)	Abundance Ratio: (OE, Sample) / (WT, Control)	Abundance Ratio Adj. P-Value: (OE, Sample) / (KD, Sample)	Abundance Ratio Adj. P-Value: (KD, Sample) / (WT, Control)	Abundance Ratio Adj. P-Value: (OE, Sample) / (WT, Control)	Abundance Ratio Variability [%]: (OE, Sample) / (KD, Sample)	Abundance Ratio Variability [%]: (KD, Sample) / (WT, Control)	Abundance Ratio Variability [%]: (OE, Sample) / (WT, Control)	Abundances (Grouped): KD, Sample	Abundances (Grouped): OE, Sample	Abundances (Grouped): WT, Control	Abundances (Grouped) CV [%]: KD, Sample	Abundances (Grouped) CV [%]: OE, Sample	Abundances (Grouped) CV [%]: WT, Control	Quan Info	Found in Sample: [S1] F1: Sample, KD	Found in Sample: [S2] F2: Sample, KD	Found in Sample: [S3] F3: Sample, KD	Found in Sample: [S4] F4: Sample, KD	Found in Sample: [S5] F5: Sample, OE	Found in Sample: [S6] F6: Sample, OE	Found in Sample: [S7] F7: Sample, OE	Found in Sample: [S8] F8: Sample, OE	Found in Sample: [S9] F9: Control, WT	Found in Sample: [S10] F10: Control, WT	Found in Sample: [S11] F11: Control, WT	Found in Sample: [S12] F12: Control, WT	Confidence (by Search Engine): Sequest HT	Percolator q-Value (by Search Engine): Sequest HT	Percolator PEP (by Search Engine): Sequest HT	XCorr (by Search Engine): Sequest HT	Top Apex RT [min]	Quan Usage	Quan Ratio Usage
	TRUE	High	[R].KTSSDDESEEDEDDLLQR.[T]	2xPhospho [S3(89.6); S8(98.6)]	5.62658e-07	0.000173317	1	1	13	Q9Y5J1	Q9Y5J1 [203-220]	Q9Y5J1 2xPhospho [S205(89.6); S210(98.6)]	1	2270.82	100	0.102	18.383	8.2e-16	5.16752e-12	8.53626e-10	33.59	539.86	778.46	1.8	282.9	15.3	35.22	5.64	114.81		Not Found	Not Found	Not Found	Not Found	High	High	High	High	Peak Found	Not Found	High	High	High	2.653e-05	4.321e-10	4.83	61.14	Used (Top N)	Not Used
TRUE	High	Master Protein	Q9H0D6	5'-3' exoribonuclease 2 OS=Homo sapiens OX=9606 GN=XRN2 PE=1 SV=1	0	73.934	6	5	110	5	950	108.5	7.47	400.61	5	DNA metabolism;RNA metabolism OR transcription;other metabolic processes;developmental processes;other biological processes	nucleus;other cell component	nucleic acid binding activity;other molecular function	Pf03159, Pf17846	22803	ENSG00000088930	hsa:22803; Q3L8N4; Q6KGZ9; Q9BQL1; Q9H0D6; Q9NTW0; Q9NXS6; Q9UL53	Ribosome biogenesis in eukaryotes; RNA degradation	mRNA processing	Major pathway of rRNA processing in the nucleolus and cytosol; Association of TriC/CCT with target proteins during biosynthesis	5	0							XRN2	65.9	143.5	90.6	16.47	8.79	39.88	High	High	High	High	High	High	High	High	High
	Checked	Confidence	Annotated Sequence	Modifications	Qvality PEP	Qvality q-value	# Protein Groups	# Proteins	# PSMs	Master Protein Accessions	Positions in Master Proteins	Modifications in Master Proteins	# Missed Cleavages	Theo. MH+ [Da]	Abundance Ratio: (OE, Sample) / (KD, Sample)	Abundance Ratio: (KD, Sample) / (WT, Control)	Abundance Ratio: (OE, Sample) / (WT, Control)	Abundance Ratio Adj. P-Value: (OE, Sample) / (KD, Sample)	Abundance Ratio Adj. P-Value: (KD, Sample) / (WT, Control)	Abundance Ratio Adj. P-Value: (OE, Sample) / (WT, Control)	Abundance Ratio Variability [%]: (OE, Sample) / (KD, Sample)	Abundance Ratio Variability [%]: (KD, Sample) / (WT, Control)	Abundance Ratio Variability [%]: (OE, Sample) / (WT, Control)	Abundances (Grouped): KD, Sample	Abundances (Grouped): OE, Sample	Abundances (Grouped): WT, Control	Abundances (Grouped) CV [%]: KD, Sample	Abundances (Grouped) CV [%]: OE, Sample	Abundances (Grouped) CV [%]: WT, Control	Quan Info	Found in Sample: [S1] F1: Sample, KD	Found in Sample: [S2] F2: Sample, KD	Found in Sample: [S3] F3: Sample, KD	Found in Sample: [S4] F4: Sample, KD	Found in Sample: [S5] F5: Sample, OE	Found in Sample: [S6] F6: Sample, OE	Found in Sample: [S7] F7: Sample, OE	Found in Sample: [S8] F8: Sample, OE	Found in Sample: [S9] F9: Control, WT	Found in Sample: [S10] F10: Control, WT	Found in Sample: [S11] F11: Control, WT	Found in Sample: [S12] F12: Control, WT	Confidence (by Search Engine): Sequest HT	Percolator q-Value (by Search Engine): Sequest HT	Percolator PEP (by Search Engine): Sequest HT	XCorr (by Search Engine): Sequest HT	Top Apex RT [min]	Quan Usage	Quan Ratio Usage
	TRUE	High	[K].QHYLSSEDEPDDNPDVLDSR.[I]	2xPhospho [S5(97.6); S6(97.6)]	0.00079601	0.000173317	1	1	6	Q8NFC6	Q8NFC6 [2775-2794]	Q8NFC6 2xPhospho [S2779(97.6); S2780(97.6)]	0	2490.93	15.094	0.371	5.777	6.77372e-05	0.0146612	0.000246311	26.6	130.28	99.62	16.1	243.3	40.6	20.97	17.05	93.12		Not Found	Not Found	Not Found	Not Found	High	High	High	High	Peak Found	Not Found	Not Found	Peak Found	High	2.653e-05	9.587e-06	3.34	70.63	Used (Top N)	Not Used
TRUE	High	Master Protein	Q9UHI6	Probable ATP-dependent RNA helicase DDX20 OS=Homo sapiens OX=9606 GN=DDX20 PE=1 SV=2	0	39.191	9	6	97	6	824	92.2	6.95	297.79	6	cell organization and biogenesis;RNA metabolism OR transcription;other metabolic processes;other biological processes	cytosol;cytoskeleton;nucleus;other cell component	nucleic acid binding activity;other molecular function	Pf00270, Pf00271	11218	ENSG00000064703	B4DWV7; hsa:11218; Q96F72; Q9NVM3; Q9UF59; Q9UHI6; Q9UIY0; Q9Y659		mRNA processing; Male infertility	snRNP Assembly; SARS-CoV-2 modulates host translation machinery	4	0							DDX20	108.5	90.8	100.7	17.19	7.71	14.32	High	High	High	High	High	High	High	High	High
	Checked	Confidence	Annotated Sequence	Modifications	Qvality PEP	Qvality q-value	# Protein Groups	# Proteins	# PSMs	Master Protein Accessions	Positions in Master Proteins	Modifications in Master Proteins	# Missed Cleavages	Theo. MH+ [Da]	Abundance Ratio: (OE, Sample) / (KD, Sample)	Abundance Ratio: (KD, Sample) / (WT, Control)	Abundance Ratio: (OE, Sample) / (WT, Control)	Abundance Ratio Adj. P-Value: (OE, Sample) / (KD, Sample)	Abundance Ratio Adj. P-Value: (KD, Sample) / (WT, Control)	Abundance Ratio Adj. P-Value: (OE, Sample) / (WT, Control)	Abundance Ratio Variability [%]: (OE, Sample) / (KD, Sample)	Abundance Ratio Variability [%]: (KD, Sample) / (WT, Control)	Abundance Ratio Variability [%]: (OE, Sample) / (WT, Control)	Abundances (Grouped): KD, Sample	Abundances (Grouped): OE, Sample	Abundances (Grouped): WT, Control	Abundances (Grouped) CV [%]: KD, Sample	Abundances (Grouped) CV [%]: OE, Sample	Abundances (Grouped) CV [%]: WT, Control	Quan Info	Found in Sample: [S1] F1: Sample, KD	Found in Sample: [S2] F2: Sample, KD	Found in Sample: [S3] F3: Sample, KD	Found in Sample: [S4] F4: Sample, KD	Found in Sample: [S5] F5: Sample, OE	Found in Sample: [S6] F6: Sample, OE	Found in Sample: [S7] F7: Sample, OE	Found in Sample: [S8] F8: Sample, OE	Found in Sample: [S9] F9: Control, WT	Found in Sample: [S10] F10: Control, WT	Found in Sample: [S11] F11: Control, WT	Found in Sample: [S12] F12: Control, WT	Confidence (by Search Engine): Sequest HT	Percolator q-Value (by Search Engine): Sequest HT	Percolator PEP (by Search Engine): Sequest HT	XCorr (by Search Engine): Sequest HT	Top Apex RT [min]	Quan Usage	Quan Ratio Usage
	TRUE	High	[K].NTFTAWSDEESDYEIDDRDVNK.[I]	2xPhospho [S7(100); S11(100)]	0.000112921	0.000173317	1	1	3	Q6PKG0	Q6PKG0 [621-642]	Q6PKG0 2xPhospho [S627(100); S631(100)]	1	2809.05	80.505	0.3	17.451	2.02918e-07	0.000372556	5.9116e-10	86.91	138.15	286.62	3.3	281.3	15.3	138.46	7.1	116.5		Not Found	Peak Found	Not Found	Not Found	High	Peak Found	Peak Found	High	Peak Found	Not Found	Not Found	High	High	2.653e-05	6.49e-07	5.03	77.33	Used	Not Used
TRUE	High	Master Protein	P55081	Microfibrillar-associated protein 1 OS=Homo sapiens OX=9606 GN=MFAP1 PE=1 SV=2	0	69.166	20	6	60	6	439	51.9	4.98	235.86	6	RNA metabolism OR transcription;other metabolic processes	non-structural extracellular;extracellular matrix;cytoskeleton;nucleus		Pf06991	4236	ENSG00000140259	hsa:4236; P55081; Q86TG6		Canonical and non-canonical Notch signaling; Ciliary landscape		2	0							MFAP1	2.7	262.8	34.5	13.95	9.1	101.76	Peak Found	Not Found	Peak Found	Peak Found	High	High	High	High	High
	Checked	Confidence	Annotated Sequence	Modifications	Qvality PEP	Qvality q-value	# Protein Groups	# Proteins	# PSMs	Master Protein Accessions	Positions in Master Proteins	Modifications in Master Proteins	# Missed Cleavages	Theo. MH+ [Da]	Abundance Ratio: (OE, Sample) / (KD, Sample)	Abundance Ratio: (KD, Sample) / (WT, Control)	Abundance Ratio: (OE, Sample) / (WT, Control)	Abundance Ratio Adj. P-Value: (OE, Sample) / (KD, Sample)	Abundance Ratio Adj. P-Value: (KD, Sample) / (WT, Control)	Abundance Ratio Adj. P-Value: (OE, Sample) / (WT, Control)	Abundance Ratio Variability [%]: (OE, Sample) / (KD, Sample)	Abundance Ratio Variability [%]: (KD, Sample) / (WT, Control)	Abundance Ratio Variability [%]: (OE, Sample) / (WT, Control)	Abundances (Grouped): KD, Sample	Abundances (Grouped): OE, Sample	Abundances (Grouped): WT, Control	Abundances (Grouped) CV [%]: KD, Sample	Abundances (Grouped) CV [%]: OE, Sample	Abundances (Grouped) CV [%]: WT, Control	Quan Info	Found in Sample: [S1] F1: Sample, KD	Found in Sample: [S2] F2: Sample, KD	Found in Sample: [S3] F3: Sample, KD	Found in Sample: [S4] F4: Sample, KD	Found in Sample: [S5] F5: Sample, OE	Found in Sample: [S6] F6: Sample, OE	Found in Sample: [S7] F7: Sample, OE	Found in Sample: [S8] F8: Sample, OE	Found in Sample: [S9] F9: Control, WT	Found in Sample: [S10] F10: Control, WT	Found in Sample: [S11] F11: Control, WT	Found in Sample: [S12] F12: Control, WT	Confidence (by Search Engine): Sequest HT	Percolator q-Value (by Search Engine): Sequest HT	Percolator PEP (by Search Engine): Sequest HT	XCorr (by Search Engine): Sequest HT	Top Apex RT [min]	Quan Usage	Quan Ratio Usage
	TRUE	High	[K].KSLDSDESEDEEDDYQQK.[R]	2xPhospho [S5(100); S8(100)]	1.27033e-07	0.000173317	1	1	19	Q13442	Q13442 [56-73]	Q13442 2xPhospho [S60(100); S63(100)]	1	2319.81	100	0.011	5.002	8.2e-16	4.1125e-16	0.0014829	70.69	121	180.15	0.8	249.9	49.2	71.34	7.35	101.77		Peak Found	Not Found	Not Found	Peak Found	High	High	Peak Found	High	Peak Found	High	High	High	High	2.653e-05	5.513e-11	7.63	47.48	Used (Top N)	Not Used
	TRUE	High	[K].KSLDSDESEDEEDDYQQKR.[K]	2xPhospho [S5(100); S8(100)]	0.00209808	0.000173317	1	1	6	Q13442	Q13442 [56-74]	Q13442 2xPhospho [S60(100); S63(100)]	2	2475.91	59.251	0.056	5.241	8.39774e-07	4.1125e-16	0.000831853	32.88	109.32	110.54	4.3	247.3	48.4	62.98	4.02	90.5		Not Found	Not Found	Not Found	Not Found	High	High	High	High	Peak Found	Peak Found	Not Found	High	High	2.653e-05	3.648e-05	2.61	42.61	Used (Top N)	Not Used
	TRUE	High	[K].SLDSDESEDEEDDYQQK.[R]	2xPhospho [S4(100); S7(100)]	8.05482e-07	0.000173317	1	1	20	Q13442	Q13442 [57-73]	Q13442 2xPhospho [S60(100); S63(100)]	0	2191.71	100	0.04	15.35	8.2e-16	4.1125e-16	9.60526e-09	30.57	156.76	309.05	1.2	280.8	18.1	51.54	10.67	112.26		Not Found	Not Found	Not Found	Not Found	High	High	High	High	Peak Found	Peak Found	Peak Found	High	High	2.653e-05	7.07e-10	6.42	56.05	Used (Top N)	Not Used
	TRUE	High	[K].SLDSDESEDEEDDYQQKR.[K]	2xPhospho [S4(100); S7(100)]	3.28174e-05	0.000173317	1	1	8	Q13442	Q13442 [57-74]	Q13442 2xPhospho [S60(100); S63(100)]	1	2347.81	65.364	0.215	20.915	3.14625e-07	8.48099e-07	1.55368e-10	61.91	266.13	500.95	4.9	279.7	15.3	59.98	20.47	112.65		Not Found	Not Found	Not Found	Not Found	High	High	High	High	Peak Found	Not Found	Not Found	High	High	2.653e-05	1.18e-07	3.77	48.44	Used	Not Used
TRUE	High	Master Protein	Q15149	Plectin OS=Homo sapiens OX=9606 GN=PLEC PE=1 SV=3	0	48.151	2	6	114	6	4684	531.5	5.96	360.55	6	cell cycle OR cell proliferation;cell organization and biogenesis;other metabolic processes;stress response;developmental processes;other biological processes	plasma membrane;other membranes;cytosol;cytoskeleton;mitochondrion;other cell component	cytoskeletal activity;other molecular function	Pf00307, Pf00681, Pf03501, Pf17902, Pf18373	5339	ENSG00000178209	hsa:5339; Q15148; Q15149; Q16640; Q6S376; Q6S377; Q6S378; Q6S379; Q6S380; Q6S381; Q6S382; Q6S383		Envelope proteins and their potential roles in EDMD physiopathology	Assembly of collagen fibrils and other multimeric structures; Caspase-mediated cleavage of cytoskeletal proteins; Type I hemidesmosome assembly	4	0							PLEC	83.7	127.8	88.5	12.7	6.85	21.97	High	High	High	High	High	High	High	High	High
	Checked	Confidence	Annotated Sequence	Modifications	Qvality PEP	Qvality q-value	# Protein Groups	# Proteins	# PSMs	Master Protein Accessions	Positions in Master Proteins	Modifications in Master Proteins	# Missed Cleavages	Theo. MH+ [Da]	Abundance Ratio: (OE, Sample) / (KD, Sample)	Abundance Ratio: (KD, Sample) / (WT, Control)	Abundance Ratio: (OE, Sample) / (WT, Control)	Abundance Ratio Adj. P-Value: (OE, Sample) / (KD, Sample)	Abundance Ratio Adj. P-Value: (KD, Sample) / (WT, Control)	Abundance Ratio Adj. P-Value: (OE, Sample) / (WT, Control)	Abundance Ratio Variability [%]: (OE, Sample) / (KD, Sample)	Abundance Ratio Variability [%]: (KD, Sample) / (WT, Control)	Abundance Ratio Variability [%]: (OE, Sample) / (WT, Control)	Abundances (Grouped): KD, Sample	Abundances (Grouped): OE, Sample	Abundances (Grouped): WT, Control	Abundances (Grouped) CV [%]: KD, Sample	Abundances (Grouped) CV [%]: OE, Sample	Abundances (Grouped) CV [%]: WT, Control	Quan Info	Found in Sample: [S1] F1: Sample, KD	Found in Sample: [S2] F2: Sample, KD	Found in Sample: [S3] F3: Sample, KD	Found in Sample: [S4] F4: Sample, KD	Found in Sample: [S5] F5: Sample, OE	Found in Sample: [S6] F6: Sample, OE	Found in Sample: [S7] F7: Sample, OE	Found in Sample: [S8] F8: Sample, OE	Found in Sample: [S9] F9: Control, WT	Found in Sample: [S10] F10: Control, WT	Found in Sample: [S11] F11: Control, WT	Found in Sample: [S12] F12: Control, WT	Confidence (by Search Engine): Sequest HT	Percolator q-Value (by Search Engine): Sequest HT	Percolator PEP (by Search Engine): Sequest HT	XCorr (by Search Engine): Sequest HT	Top Apex RT [min]	Quan Usage	Quan Ratio Usage
	TRUE	High	[K].NGFPHPEPDCNPSEAASEESNSEIEQEIPVEQK.[E]	1xCarbamidomethyl [C10]; 2xPhospho [S13(85.3); S]	0.00212611	0.000173317	1	1	3	Q9NR30	Q9NR30 [152-184]	Q9NR30 2xPhospho [S164(85.3); S]	0	3854.54	100	0.043	10.172	8.2e-16	4.1125e-16	5.48521e-07	50.7	144.04	365.45	0.6	272.2	27.2	124.78	9.15	115.93		Not Found	Not Found	Not Found	Not Found	Peak Found	High	Peak Found	Peak Found	Peak Found	Not Found	Not Found	High	High	2.653e-05	3.72e-05	3.12	74.15	Used (Top N)	Not Used
TRUE	High	Master Protein	O60832	H/ACA ribonucleoprotein complex subunit DKC1 OS=Homo sapiens OX=9606 GN=DKC1 PE=1 SV=3	0	74.036	14	7	164	7	514	57.6	9.42	678.71	7	cell organization and biogenesis;DNA metabolism;RNA metabolism OR transcription;other metabolic processes;other biological processes	nucleus;other cell component	nucleic acid binding activity;other molecular function	Pf01472, Pf01509, Pf08068, Pf16198	1736	ENSG00000130826	F5BSB3; hsa:1736; O43845; O60832; Q96G67; Q9Y505	Ribosome biogenesis in eukaryotes		rRNA modification in the nucleus and cytosol; Telomere Extension By Telomerase	3	0							DKC1	118.5	82.6	99	17.41	8.24	14.15	High	High	High	High	High	High	High	High	High
	Checked	Confidence	Annotated Sequence	Modifications	Qvality PEP	Qvality q-value	# Protein Groups	# Proteins	# PSMs	Master Protein Accessions	Positions in Master Proteins	Modifications in Master Proteins	# Missed Cleavages	Theo. MH+ [Da]	Abundance Ratio: (OE, Sample) / (KD, Sample)	Abundance Ratio: (KD, Sample) / (WT, Control)	Abundance Ratio: (OE, Sample) / (WT, Control)	Abundance Ratio Adj. P-Value: (OE, Sample) / (KD, Sample)	Abundance Ratio Adj. P-Value: (KD, Sample) / (WT, Control)	Abundance Ratio Adj. P-Value: (OE, Sample) / (WT, Control)	Abundance Ratio Variability [%]: (OE, Sample) / (KD, Sample)	Abundance Ratio Variability [%]: (KD, Sample) / (WT, Control)	Abundance Ratio Variability [%]: (OE, Sample) / (WT, Control)	Abundances (Grouped): KD, Sample	Abundances (Grouped): OE, Sample	Abundances (Grouped): WT, Control	Abundances (Grouped) CV [%]: KD, Sample	Abundances (Grouped) CV [%]: OE, Sample	Abundances (Grouped) CV [%]: WT, Control	Quan Info	Found in Sample: [S1] F1: Sample, KD	Found in Sample: [S2] F2: Sample, KD	Found in Sample: [S3] F3: Sample, KD	Found in Sample: [S4] F4: Sample, KD	Found in Sample: [S5] F5: Sample, OE	Found in Sample: [S6] F6: Sample, OE	Found in Sample: [S7] F7: Sample, OE	Found in Sample: [S8] F8: Sample, OE	Found in Sample: [S9] F9: Control, WT	Found in Sample: [S10] F10: Control, WT	Found in Sample: [S11] F11: Control, WT	Found in Sample: [S12] F12: Control, WT	Confidence (by Search Engine): Sequest HT	Percolator q-Value (by Search Engine): Sequest HT	Percolator PEP (by Search Engine): Sequest HT	XCorr (by Search Engine): Sequest HT	Top Apex RT [min]	Quan Usage	Quan Ratio Usage
	TRUE	High	[R].IACEEEFSDSEEEGEGGRK.[N]	1xCarbamidomethyl [C3]; 2xPhospho [S8(100); S10(100)]	0.000125585	0.000173317	1	1	27	Q13547	Q13547 [414-432]	Q13547 2xPhospho [S421(100); S423(100)]	1	2317.82	98.427	0.036	5.856	9.42968e-08	4.1125e-16	0.000392533	51.95	120.3	147.09	2.5	255.3	42.2	58.99	8.48	91.11		Peak Found	Peak Found	Peak Found	Peak Found	High	High	High	High	High	High	High	High	High	2.653e-05	7.475e-07	3.99	50.61	Used (Top N)	Not Used
	TRUE	High	[R].IACEEEFSDSEEEGEGGR.[K]	1xCarbamidomethyl [C3]; 2xPhospho [S8(100); S10(100)]	1.27394e-06	0.000173317	1	1	7	Q13547	Q13547 [414-431]	Q13547 2xPhospho [S421(100); S423(100)]	0	2189.73	28.456	0.354	10.086	2.91368e-06	0.00680099	3.73907e-10	6.11	153.89	147.56	9.4	266	24.6	9.27	9.14	98.41		Not Found	Not Found	Not Found	Not Found	High	High	High	High	Peak Found	Not Found	Not Found	High	High	2.653e-05	1.332e-09	5.15	60.74	Used (Top N)	Not Used
TRUE	High	Master Protein	P17096	High mobility group protein HMG-I/HMG-Y OS=Homo sapiens OX=9606 GN=HMGA1 PE=1 SV=3	0	85.824	55	7	335	7	107	11.7	10.32	1148.76	7	cell organization and biogenesis;DNA metabolism;RNA metabolism OR transcription;other metabolic processes;stress response;other biological processes	cytosol;nucleus;other cell component	signal transduction activity or receptor binding;nucleic acid binding activity;other molecular function		3159	ENSG00000137309	hsa:3159; P10910; P17096; Q5T6U9; Q9UKB0		Adipogenesis; Pre-implantation embryo; Male infertility; 7q11.23 copy number variation syndrome; NAD metabolism in oncogene-induced senescence and mitochondrial dysfunction-associated senescence	Vpr-mediated nuclear import of PICs; 2-LTR circle formation; Integration of viral DNA into host genomic DNA; Autointegration results in viral DNA circles; APOBEC3G mediated resistance to HIV-1 infection; Formation of Senescence-Associated Heterochromatin Foci (SAHF)	12	0							HMGA1	12.9	232.3	54.7	51.15	9.41	81.32	High	High	High	High	High	High	High	High	High
	Checked	Confidence	Annotated Sequence	Modifications	Qvality PEP	Qvality q-value	# Protein Groups	# Proteins	# PSMs	Master Protein Accessions	Positions in Master Proteins	Modifications in Master Proteins	# Missed Cleavages	Theo. MH+ [Da]	Abundance Ratio: (OE, Sample) / (KD, Sample)	Abundance Ratio: (KD, Sample) / (WT, Control)	Abundance Ratio: (OE, Sample) / (WT, Control)	Abundance Ratio Adj. P-Value: (OE, Sample) / (KD, Sample)	Abundance Ratio Adj. P-Value: (KD, Sample) / (WT, Control)	Abundance Ratio Adj. P-Value: (OE, Sample) / (WT, Control)	Abundance Ratio Variability [%]: (OE, Sample) / (KD, Sample)	Abundance Ratio Variability [%]: (KD, Sample) / (WT, Control)	Abundance Ratio Variability [%]: (OE, Sample) / (WT, Control)	Abundances (Grouped): KD, Sample	Abundances (Grouped): OE, Sample	Abundances (Grouped): WT, Control	Abundances (Grouped) CV [%]: KD, Sample	Abundances (Grouped) CV [%]: OE, Sample	Abundances (Grouped) CV [%]: WT, Control	Quan Info	Found in Sample: [S1] F1: Sample, KD	Found in Sample: [S2] F2: Sample, KD	Found in Sample: [S3] F3: Sample, KD	Found in Sample: [S4] F4: Sample, KD	Found in Sample: [S5] F5: Sample, OE	Found in Sample: [S6] F6: Sample, OE	Found in Sample: [S7] F7: Sample, OE	Found in Sample: [S8] F8: Sample, OE	Found in Sample: [S9] F9: Control, WT	Found in Sample: [S10] F10: Control, WT	Found in Sample: [S11] F11: Control, WT	Found in Sample: [S12] F12: Control, WT	Confidence (by Search Engine): Sequest HT	Percolator q-Value (by Search Engine): Sequest HT	Percolator PEP (by Search Engine): Sequest HT	XCorr (by Search Engine): Sequest HT	Top Apex RT [min]	Quan Usage	Quan Ratio Usage
	TRUE	High	[K].EELMSSDLEETAGSTSIPK.[R]	2xPhospho [S5(99.9); S6(99.9)]	9.6278e-05	0.000173317	1	1	10	O00567	O00567 [515-533]	O00567 2xPhospho [S519(99.9); S520(99.9)]	0	2183.87	33.666	0.092	3.266	5.14931e-07	1.7022e-14	0.001606	70.44	114.76	86.68	7.3	218	74.8	67.4	12.5	86.36		Not Found	Not Found	Not Found	Not Found	High	High	High	High	High	Peak Found	Not Found	High	High	2.653e-05	5.219e-07	3.36	78.11	Used	Not Used
TRUE	High	Master Protein	Q7Z417	FMR1-interacting protein NUFIP2 OS=Homo sapiens OX=9606 GN=NUFIP2 PE=1 SV=1	0	76.277	15	7	111	7	695	76.1	8.7	405.09	7		cytosol;translational apparatus;nucleus;other cell component	nucleic acid binding activity	Pf15293	57532	ENSG00000108256	A1L3A6; A1L3A7; hsa:57532; Q7Z417; Q9P2M5				0	0							NUFIP2	122.6	76.6	100.8	12.71	2.59	5.21	High	High	High	Peak Found	High	High	High	High	High
	Checked	Confidence	Annotated Sequence	Modifications	Qvality PEP	Qvality q-value	# Protein Groups	# Proteins	# PSMs	Master Protein Accessions	Positions in Master Proteins	Modifications in Master Proteins	# Missed Cleavages	Theo. MH+ [Da]	Abundance Ratio: (OE, Sample) / (KD, Sample)	Abundance Ratio: (KD, Sample) / (WT, Control)	Abundance Ratio: (OE, Sample) / (WT, Control)	Abundance Ratio Adj. P-Value: (OE, Sample) / (KD, Sample)	Abundance Ratio Adj. P-Value: (KD, Sample) / (WT, Control)	Abundance Ratio Adj. P-Value: (OE, Sample) / (WT, Control)	Abundance Ratio Variability [%]: (OE, Sample) / (KD, Sample)	Abundance Ratio Variability [%]: (KD, Sample) / (WT, Control)	Abundance Ratio Variability [%]: (OE, Sample) / (WT, Control)	Abundances (Grouped): KD, Sample	Abundances (Grouped): OE, Sample	Abundances (Grouped): WT, Control	Abundances (Grouped) CV [%]: KD, Sample	Abundances (Grouped) CV [%]: OE, Sample	Abundances (Grouped) CV [%]: WT, Control	Quan Info	Found in Sample: [S1] F1: Sample, KD	Found in Sample: [S2] F2: Sample, KD	Found in Sample: [S3] F3: Sample, KD	Found in Sample: [S4] F4: Sample, KD	Found in Sample: [S5] F5: Sample, OE	Found in Sample: [S6] F6: Sample, OE	Found in Sample: [S7] F7: Sample, OE	Found in Sample: [S8] F8: Sample, OE	Found in Sample: [S9] F9: Control, WT	Found in Sample: [S10] F10: Control, WT	Found in Sample: [S11] F11: Control, WT	Found in Sample: [S12] F12: Control, WT	Confidence (by Search Engine): Sequest HT	Percolator q-Value (by Search Engine): Sequest HT	Percolator PEP (by Search Engine): Sequest HT	XCorr (by Search Engine): Sequest HT	Top Apex RT [min]	Quan Usage	Quan Ratio Usage
	TRUE	High	[K].AEDSDSEPEPEDNVR.[L]	2xPhospho [S4(100); S6(100)]	2.36985e-05	0.000173317	1	1	8	Q9H0D6	Q9H0D6 [496-510]	Q9H0D6 2xPhospho [S499(100); S501(100)]	0	1848.62	16.975	0.179	4.631	4.90454e-05	1.50613e-06	0.000901875	62.35	122.9	141.04	13	239.6	47.5	60.99	12.5	96.37		Not Found	Not Found	Not Found	Not Found	High	High	Peak Found	High	Peak Found	Not Found	Not Found	High	High	2.653e-05	7.534e-08	4.56	46.48	Used	Not Used
TRUE	High	Master Protein	P67809	Y-box-binding protein 1 OS=Homo sapiens OX=9606 GN=YBX1 PE=1 SV=3	0	100.846	44	7	181	7	324	35.9	9.88	784.43	7	RNA metabolism OR transcription;other metabolic processes;transport;developmental processes;other biological processes	non-structural extracellular;plasma membrane;other membranes;cytosol;ER/Golgi;nucleus;other cell component	nucleic acid binding activity;other molecular function	Pf00313	4904	ENSG00000065978	hsa:4904; P16990; P16991; P67809; Q14972; Q15325; Q5FVF0		Brain-derived neurotrophic factor (BDNF) signaling pathway; MECP2 and associated Rett syndrome; mRNA processing; Sudden infant death syndrome (SIDS) susceptibility pathways	mRNA Splicing - Major Pathway; mRNA Splicing - Minor Pathway; SMAD2/SMAD3:SMAD4 heterotrimer regulates transcription; Noncanonical activation of NOTCH3	8	0	0.364	1.554	0.597	28.37	33.24	47.81	YBX1	113.3	87	99.7	15.82	9.35	21.93	High	High	High	High	High	High	High	High	High
	Checked	Confidence	Annotated Sequence	Modifications	Qvality PEP	Qvality q-value	# Protein Groups	# Proteins	# PSMs	Master Protein Accessions	Positions in Master Proteins	Modifications in Master Proteins	# Missed Cleavages	Theo. MH+ [Da]	Abundance Ratio: (OE, Sample) / (KD, Sample)	Abundance Ratio: (KD, Sample) / (WT, Control)	Abundance Ratio: (OE, Sample) / (WT, Control)	Abundance Ratio Adj. P-Value: (OE, Sample) / (KD, Sample)	Abundance Ratio Adj. P-Value: (KD, Sample) / (WT, Control)	Abundance Ratio Adj. P-Value: (OE, Sample) / (WT, Control)	Abundance Ratio Variability [%]: (OE, Sample) / (KD, Sample)	Abundance Ratio Variability [%]: (KD, Sample) / (WT, Control)	Abundance Ratio Variability [%]: (OE, Sample) / (WT, Control)	Abundances (Grouped): KD, Sample	Abundances (Grouped): OE, Sample	Abundances (Grouped): WT, Control	Abundances (Grouped) CV [%]: KD, Sample	Abundances (Grouped) CV [%]: OE, Sample	Abundances (Grouped) CV [%]: WT, Control	Quan Info	Found in Sample: [S1] F1: Sample, KD	Found in Sample: [S2] F2: Sample, KD	Found in Sample: [S3] F3: Sample, KD	Found in Sample: [S4] F4: Sample, KD	Found in Sample: [S5] F5: Sample, OE	Found in Sample: [S6] F6: Sample, OE	Found in Sample: [S7] F7: Sample, OE	Found in Sample: [S8] F8: Sample, OE	Found in Sample: [S9] F9: Control, WT	Found in Sample: [S10] F10: Control, WT	Found in Sample: [S11] F11: Control, WT	Found in Sample: [S12] F12: Control, WT	Confidence (by Search Engine): Sequest HT	Percolator q-Value (by Search Engine): Sequest HT	Percolator PEP (by Search Engine): Sequest HT	XCorr (by Search Engine): Sequest HT	Top Apex RT [min]	Quan Usage	Quan Ratio Usage
	TRUE	High	[K].KLEKEEEEGISQESSEEEQ.[-]	2xPhospho [S14(100); S15(100)]	9.7941e-06	0.000173317	1	1	78	P17096	P17096 [89-107]	P17096 2xPhospho [S102(100); S103(100)]	2	2396.93	100	0.042	4.657	8.2e-16	4.1125e-16	0.00259589	28.53	116.23	153.17	1.8	249.6	48.6	38.54	10.15	92.57		High	High	Peak Found	Peak Found	High	High	High	High	High	High	High	High	High	2.653e-05	2.213e-08	4.99	47.2	Used (Top N)	Not Used
	TRUE	High	[K].EEEEGISQESSEEEQ.[-]	2xPhospho [S10(100); S11(100)]	0.000169344	0.000173317	1	1	10	P17096	P17096 [93-107]	P17096 2xPhospho [S102(100); S103(100)]	0	1898.61	60.849	0.215	15.59	4.28968e-07	1.969e-06	3.29523e-09	37.58	130.45	146.77	4.4	279.6	16	42.48	17.7	108.18		Not Found	Not Found	Not Found	Not Found	High	High	Peak Found	High	Peak Found	Not Found	Not Found	High	High	2.653e-05	1.135e-06	5.7	54.31	Used (Top N)	Not Used
	TRUE	High	[K].KLEKEEEEGISQESSEEEQ.[-]	3xPhospho [S11(100); S14(100); S15(100)]	0.000885241	0.000173317	1	1	34	P17096	P17096 [89-107]	P17096 3xPhospho [S99(100); S102(100); S103(100)]	2	2476.89	100	0.024	93.352	8.2e-16	4.1125e-16	1.24141e-15	100.33	141.72	255.01	0.1	297.3	2.7	84.73	32.94	121.05		Not Found	Not Found	Not Found	Not Found	High	High	Peak Found	High	Peak Found	Peak Found	Not Found	High	High	2.653e-05	1.109e-05	4.23	50.08	Used	Not Used
TRUE	High	Master Protein	P07910	Heterogeneous nuclear ribonucleoproteins C1/C2 OS=Homo sapiens OX=9606 GN=HNRNPC PE=1 SV=4	0	117.671	25	8	117	8		33.7	5.08	375.15	8	RNA metabolism OR transcription;other metabolic processes;other biological processes	cytosol;cytoskeleton;nucleus;other cell component	nucleic acid binding activity;other molecular function	Pf00076	3183	ENSG00000092199	D3DS19; D3DS22; hsa:3183; P07910; P22628; Q53EX2; Q59FD3; Q5FWE8; Q86SF8; Q86U45; Q96HK7; Q96HM4; Q96IY5; Q9BTS3	Spliceosome	mRNA processing	mRNA Splicing - Major Pathway; SUMOylation of RNA binding proteins; Processing of Capped Intron-Containing Pre-mRNA; RHOBTB2 GTPase cycle; RHOBTB1 GTPase cycle	7	0							HNRNPC	69	110.9	120.1	11.87	24.45	6.97	High	High	High	High	High	High	High	High	High
	Checked	Confidence	Annotated Sequence	Modifications	Qvality PEP	Qvality q-value	# Protein Groups	# Proteins	# PSMs	Master Protein Accessions	Positions in Master Proteins	Modifications in Master Proteins	# Missed Cleavages	Theo. MH+ [Da]	Abundance Ratio: (OE, Sample) / (KD, Sample)	Abundance Ratio: (KD, Sample) / (WT, Control)	Abundance Ratio: (OE, Sample) / (WT, Control)	Abundance Ratio Adj. P-Value: (OE, Sample) / (KD, Sample)	Abundance Ratio Adj. P-Value: (KD, Sample) / (WT, Control)	Abundance Ratio Adj. P-Value: (OE, Sample) / (WT, Control)	Abundance Ratio Variability [%]: (OE, Sample) / (KD, Sample)	Abundance Ratio Variability [%]: (KD, Sample) / (WT, Control)	Abundance Ratio Variability [%]: (OE, Sample) / (WT, Control)	Abundances (Grouped): KD, Sample	Abundances (Grouped): OE, Sample	Abundances (Grouped): WT, Control	Abundances (Grouped) CV [%]: KD, Sample	Abundances (Grouped) CV [%]: OE, Sample	Abundances (Grouped) CV [%]: WT, Control	Quan Info	Found in Sample: [S1] F1: Sample, KD	Found in Sample: [S2] F2: Sample, KD	Found in Sample: [S3] F3: Sample, KD	Found in Sample: [S4] F4: Sample, KD	Found in Sample: [S5] F5: Sample, OE	Found in Sample: [S6] F6: Sample, OE	Found in Sample: [S7] F7: Sample, OE	Found in Sample: [S8] F8: Sample, OE	Found in Sample: [S9] F9: Control, WT	Found in Sample: [S10] F10: Control, WT	Found in Sample: [S11] F11: Control, WT	Found in Sample: [S12] F12: Control, WT	Confidence (by Search Engine): Sequest HT	Percolator q-Value (by Search Engine): Sequest HT	Percolator PEP (by Search Engine): Sequest HT	XCorr (by Search Engine): Sequest HT	Top Apex RT [min]	Quan Usage	Quan Ratio Usage
	TRUE	High	[K].GADNDGSGSESGYTTPK.[K]	2xPhospho [S7(100); S9(99.8)]	9.99127e-06	0.000173317	1	1	13	Q7Z417	Q7Z417 [206-222]	Q7Z417 2xPhospho [S212(100); S214(99.8)]	0	1802.62	23.3	0.157	3.538	9.95836e-06	3.2405e-09	0.000700807	36.64	121.69	108.99	9.7	226.4	63.9	30.75	5.94	86.3		Not Found	Not Found	Not Found	Not Found	High	High	High	High	High	Peak Found	Not Found	High	High	2.653e-05	2.275e-08	5.01	42	Used	Not Used
TRUE	High	Master Protein	Q8WX93	Palladin OS=Homo sapiens OX=9606 GN=PALLD PE=1 SV=3	0	94.995	10	8	154	8	1383	150.5	7.09	483.07	8	cell adhesion;cell organization and biogenesis;developmental processes;other biological processes	plasma membrane;other membranes;cytosol;cytoskeleton;mitochondrion;nucleus;other cell component	cytoskeletal activity;other molecular function	Pf07679	23022	ENSG00000129116	B3KTG2; B5MD56; B7ZMM5; hsa:23022; Q7L3E0; Q7Z3W0; Q86WE8; Q8N1M2; Q8WX93; Q9UGA0; Q9UQF5; Q9Y2J6; Q9Y3E9				0	0							PALLD	122.1	84.1	93.7	15.65	2.42	13.22	High	High	High	High	High	High	High	High	High
TRUE	High	Master Protein	Q8NE71	ATP-binding cassette sub-family F member 1 OS=Homo sapiens OX=9606 GN=ABCF1 PE=1 SV=2	0	151.433	14	9	258	9	845	95.9	6.8	1112.09	9	protein metabolism;other metabolic processes;stress response;other biological processes	cytosol;translational apparatus;nucleus;other cell component	translation activity;nucleic acid binding activity;other molecular function	Pf00005, Pf12848	23	ENSG00000204574; ENSG00000206490; ENSG00000225989; ENSG00000231129; ENSG00000232169; ENSG00000236149; ENSG00000236342	A2BF75; hsa:23; O14897; Q69YP6; Q8NE71		IL-18 signaling pathway	ABC-family proteins mediated transport	2	0	0.383	1.965	0.667	18.04	33.26	21.12	ABCF1	118.8	79.2	101.9	17.88	2.03	14.15	High	High	High	High	High	High	High	High	High
	Checked	Confidence	Annotated Sequence	Modifications	Qvality PEP	Qvality q-value	# Protein Groups	# Proteins	# PSMs	Master Protein Accessions	Positions in Master Proteins	Modifications in Master Proteins	# Missed Cleavages	Theo. MH+ [Da]	Abundance Ratio: (OE, Sample) / (KD, Sample)	Abundance Ratio: (KD, Sample) / (WT, Control)	Abundance Ratio: (OE, Sample) / (WT, Control)	Abundance Ratio Adj. P-Value: (OE, Sample) / (KD, Sample)	Abundance Ratio Adj. P-Value: (KD, Sample) / (WT, Control)	Abundance Ratio Adj. P-Value: (OE, Sample) / (WT, Control)	Abundance Ratio Variability [%]: (OE, Sample) / (KD, Sample)	Abundance Ratio Variability [%]: (KD, Sample) / (WT, Control)	Abundance Ratio Variability [%]: (OE, Sample) / (WT, Control)	Abundances (Grouped): KD, Sample	Abundances (Grouped): OE, Sample	Abundances (Grouped): WT, Control	Abundances (Grouped) CV [%]: KD, Sample	Abundances (Grouped) CV [%]: OE, Sample	Abundances (Grouped) CV [%]: WT, Control	Quan Info	Found in Sample: [S1] F1: Sample, KD	Found in Sample: [S2] F2: Sample, KD	Found in Sample: [S3] F3: Sample, KD	Found in Sample: [S4] F4: Sample, KD	Found in Sample: [S5] F5: Sample, OE	Found in Sample: [S6] F6: Sample, OE	Found in Sample: [S7] F7: Sample, OE	Found in Sample: [S8] F8: Sample, OE	Found in Sample: [S9] F9: Control, WT	Found in Sample: [S10] F10: Control, WT	Found in Sample: [S11] F11: Control, WT	Found in Sample: [S12] F12: Control, WT	Confidence (by Search Engine): Sequest HT	Percolator q-Value (by Search Engine): Sequest HT	Percolator PEP (by Search Engine): Sequest HT	XCorr (by Search Engine): Sequest HT	Top Apex RT [min]	Quan Usage	Quan Ratio Usage
	TRUE	High	[R].VDSEGDFSENDDAAGDFR.[S]	2xPhospho [S3(100); S8(100)]	5.36562e-05	0.000173317	1	1	6	O43823	O43823 [321-338]	O43823 2xPhospho [S323(100); S328(100)]	0	2105.7	52.642	0.134	9.481	1.17569e-07	6.37717e-10	3.72656e-08	43.17	138.81	163.86	5.4	264.4	30.1	47.37	12.97	106.25		Not Found	Not Found	Not Found	Not Found	High	High	High	High	High	Not Found	Not Found	High	High	2.653e-05	2.32e-07	3.38	74.81	Used (Top N)	Not Used
TRUE	High	Master Protein	Q9UIG0	Tyrosine-protein kinase BAZ1B OS=Homo sapiens OX=9606 GN=BAZ1B PE=1 SV=2	0	79.025	8	9	121	9	1483	170.8	8.48	435.81	9	cell organization and biogenesis;protein metabolism;other metabolic processes;stress response;other biological processes	nucleus;other cell component	kinase activity;other molecular function	Pf00439, Pf00628, Pf10537, Pf15612, Pf15613	9031	ENSG00000009954	B9EGK3; D3DXE9; hsa:9031; O95039; O95247; O95277; Q6P1K4; Q86UJ6; Q9UIG0		IL-18 signaling pathway; 7q11.23 copy number variation syndrome	B-WICH complex positively regulates rRNA expression; Recruitment and ATM-mediated phosphorylation of repair and signaling proteins at DNA double strand breaks	4	0							BAZ1B	92.7	102.5	104.8	14.86	3.17	22.57	High	High	High	High	High	High	High	High	High
	Checked	Confidence	Annotated Sequence	Modifications	Qvality PEP	Qvality q-value	# Protein Groups	# Proteins	# PSMs	Master Protein Accessions	Positions in Master Proteins	Modifications in Master Proteins	# Missed Cleavages	Theo. MH+ [Da]	Abundance Ratio: (OE, Sample) / (KD, Sample)	Abundance Ratio: (KD, Sample) / (WT, Control)	Abundance Ratio: (OE, Sample) / (WT, Control)	Abundance Ratio Adj. P-Value: (OE, Sample) / (KD, Sample)	Abundance Ratio Adj. P-Value: (KD, Sample) / (WT, Control)	Abundance Ratio Adj. P-Value: (OE, Sample) / (WT, Control)	Abundance Ratio Variability [%]: (OE, Sample) / (KD, Sample)	Abundance Ratio Variability [%]: (KD, Sample) / (WT, Control)	Abundance Ratio Variability [%]: (OE, Sample) / (WT, Control)	Abundances (Grouped): KD, Sample	Abundances (Grouped): OE, Sample	Abundances (Grouped): WT, Control	Abundances (Grouped) CV [%]: KD, Sample	Abundances (Grouped) CV [%]: OE, Sample	Abundances (Grouped) CV [%]: WT, Control	Quan Info	Found in Sample: [S1] F1: Sample, KD	Found in Sample: [S2] F2: Sample, KD	Found in Sample: [S3] F3: Sample, KD	Found in Sample: [S4] F4: Sample, KD	Found in Sample: [S5] F5: Sample, OE	Found in Sample: [S6] F6: Sample, OE	Found in Sample: [S7] F7: Sample, OE	Found in Sample: [S8] F8: Sample, OE	Found in Sample: [S9] F9: Control, WT	Found in Sample: [S10] F10: Control, WT	Found in Sample: [S11] F11: Control, WT	Found in Sample: [S12] F12: Control, WT	Confidence (by Search Engine): Sequest HT	Percolator q-Value (by Search Engine): Sequest HT	Percolator PEP (by Search Engine): Sequest HT	XCorr (by Search Engine): Sequest HT	Top Apex RT [min]	Quan Usage	Quan Ratio Usage
	TRUE	High	[K].DWEDDSDEDMSNFDR.[F]	1xPhospho [S6(100)]	9.73867e-08	0.000173317	1	1	5	Q15185	Q15185 [108-122]	Q15185 1xPhospho [S113(100)]	0	1955.63	100	0.046	6.128	8.2e-16	4.1125e-16	0.000146666	19.97	135.26	153.75	1.6	256.1	42.3	25.64	12.19	96.48		Not Found	Not Found	Not Found	Not Found	High	High	Peak Found	High	High	Peak Found	Peak Found	High	High	2.653e-05	3.831e-11	4.62	76.78	Used (Top N)	Not Used
	TRUE	High	[K].DWEDDSDEDMSNFDR.[F]	1xOxidation [M10]; 1xPhospho [S6(100)]	1.31323e-07	0.000173317	1	1	9	Q15185	Q15185 [108-122]	Q15185 1xPhospho [S113(100)]	0	1971.62	100	0.042	4.33	8.2e-16	4.1125e-16	0.00204451	27.3	112.79	130.74	2.4	241.1	56.5	23.6	8.71	86.98		Not Found	Not Found	Not Found	Not Found	High	High	High	High	Peak Found	Peak Found	High	High	High	2.653e-05	5.791e-11	3.77	69.4	Used	Not Used
	TRUE	High	[R].FSEMMNNMGGDEDVDLPEVDGADDDSQDSDDEKMPDLE.[-]	1xOxidation [M]; 2xPhospho [S26(100); S29(100)]	1.49841e-05	0.000173317	1	1	21	Q15185	Q15185 [123-160]	Q15185 2xPhospho [S148(100); S151(100)]	1	4382.53	100	0.226	100	8.2e-16	0.000880401	1.24141e-15	70.42	121.69	145.43	0.6	297.2	2.2	69.4	10.24	185.51		High	Not Found	Not Found	Not Found	High	High	High	High	Peak Found	Peak Found	High	High	High	2.653e-05	4.008e-08	5.83	88.34	Used (Top N)	Not Used
	TRUE	High	[R].FSEMMNNMGGDEDVDLPEVDGADDDSQDSDDEKMPDLE.[-]	2xOxidation [M]; 2xPhospho [S26(99.8); S29(99.8)]	1.36532e-05	0.000173317	1	1	8	Q15185	Q15185 [123-160]	Q15185 2xPhospho [S148(99.8); S151(99.8)]	1	4398.53	100	0.226	52.4	8.2e-16	3.77237e-09	1.24141e-15	128.12	140.32	269.17	0.7	293.9	5.5	123.68	5.92	158.16		Not Found	Peak Found	Not Found	Not Found	High	High	High	High	Peak Found	Not Found	Not Found	High	High	2.653e-05	3.504e-08	4.69	84.7	Used	Not Used
TRUE	High	Master Protein	Q9H7N4	Splicing factor, arginine/serine-rich 19 OS=Homo sapiens OX=9606 GN=SCAF1 PE=1 SV=3	0	47.071	11	9	81	9	1312	139.2	9.25	240.07	9	RNA metabolism OR transcription;other metabolic processes	nucleus	nucleic acid binding activity;other molecular function		58506	ENSG00000126461	hsa:58506; Q7Z5V7; Q8WVA1; Q9H7N4; Q9NR59				0	0							SCAF1	65	143.5	91.5	34.01	6.06	12.06	High	High	High	Peak Found	High	High	High	High	High
	Checked	Confidence	Annotated Sequence	Modifications	Qvality PEP	Qvality q-value	# Protein Groups	# Proteins	# PSMs	Master Protein Accessions	Positions in Master Proteins	Modifications in Master Proteins	# Missed Cleavages	Theo. MH+ [Da]	Abundance Ratio: (OE, Sample) / (KD, Sample)	Abundance Ratio: (KD, Sample) / (WT, Control)	Abundance Ratio: (OE, Sample) / (WT, Control)	Abundance Ratio Adj. P-Value: (OE, Sample) / (KD, Sample)	Abundance Ratio Adj. P-Value: (KD, Sample) / (WT, Control)	Abundance Ratio Adj. P-Value: (OE, Sample) / (WT, Control)	Abundance Ratio Variability [%]: (OE, Sample) / (KD, Sample)	Abundance Ratio Variability [%]: (KD, Sample) / (WT, Control)	Abundance Ratio Variability [%]: (OE, Sample) / (WT, Control)	Abundances (Grouped): KD, Sample	Abundances (Grouped): OE, Sample	Abundances (Grouped): WT, Control	Abundances (Grouped) CV [%]: KD, Sample	Abundances (Grouped) CV [%]: OE, Sample	Abundances (Grouped) CV [%]: WT, Control	Quan Info	Found in Sample: [S1] F1: Sample, KD	Found in Sample: [S2] F2: Sample, KD	Found in Sample: [S3] F3: Sample, KD	Found in Sample: [S4] F4: Sample, KD	Found in Sample: [S5] F5: Sample, OE	Found in Sample: [S6] F6: Sample, OE	Found in Sample: [S7] F7: Sample, OE	Found in Sample: [S8] F8: Sample, OE	Found in Sample: [S9] F9: Control, WT	Found in Sample: [S10] F10: Control, WT	Found in Sample: [S11] F11: Control, WT	Found in Sample: [S12] F12: Control, WT	Confidence (by Search Engine): Sequest HT	Percolator q-Value (by Search Engine): Sequest HT	Percolator PEP (by Search Engine): Sequest HT	XCorr (by Search Engine): Sequest HT	Top Apex RT [min]	Quan Usage	Quan Ratio Usage
	TRUE	High	[K].SYLEGSSDNQLKDSESTPVDDR.[I]	2xPhospho [S6(98.7); S7(98.7)]	0.000490186	0.000173317	1	1	12	Q9UHI6	Q9UHI6 [672-693]	Q9UHI6 2xPhospho [S677(98.7); S678(98.7)]	1	2602.02	60.7	0.178	8.907	6.14449e-09	1.57137e-09	1.70414e-08	41.02	229.25	253.25	4	267.2	28.8	39.65	24.14	109.29		Not Found	Not Found	Not Found	Not Found	High	High	High	High	High	Not Found	Not Found	High	High	2.653e-05	4.922e-06	3.73	66.4	Used	Not Used
TRUE	High	Master Protein	Q9NR30	Nucleolar RNA helicase 2 OS=Homo sapiens OX=9606 GN=DDX21 PE=1 SV=5	0	124.317	11	10	298	10	783	87.3	9.28	1036.62	10	cell organization and biogenesis;RNA metabolism OR transcription;other metabolic processes;stress response;other biological processes	cytosol;mitochondrion;nucleus;other cell component	nucleic acid binding activity;other molecular function	Pf00270, Pf00271, Pf08152	9188	ENSG00000165732	B2RDL0; hsa:9188; Q13436; Q5VX41; Q68D35; Q9NR30			B-WICH complex positively regulates rRNA expression; Major pathway of rRNA processing in the nucleolus and cytosol	2	0							DDX21	114.4	75.8	109.8	18.24	7.74	16.98	High	High	High	High	High	High	High	High	High
	Checked	Confidence	Annotated Sequence	Modifications	Qvality PEP	Qvality q-value	# Protein Groups	# Proteins	# PSMs	Master Protein Accessions	Positions in Master Proteins	Modifications in Master Proteins	# Missed Cleavages	Theo. MH+ [Da]	Abundance Ratio: (OE, Sample) / (KD, Sample)	Abundance Ratio: (KD, Sample) / (WT, Control)	Abundance Ratio: (OE, Sample) / (WT, Control)	Abundance Ratio Adj. P-Value: (OE, Sample) / (KD, Sample)	Abundance Ratio Adj. P-Value: (KD, Sample) / (WT, Control)	Abundance Ratio Adj. P-Value: (OE, Sample) / (WT, Control)	Abundance Ratio Variability [%]: (OE, Sample) / (KD, Sample)	Abundance Ratio Variability [%]: (KD, Sample) / (WT, Control)	Abundance Ratio Variability [%]: (OE, Sample) / (WT, Control)	Abundances (Grouped): KD, Sample	Abundances (Grouped): OE, Sample	Abundances (Grouped): WT, Control	Abundances (Grouped) CV [%]: KD, Sample	Abundances (Grouped) CV [%]: OE, Sample	Abundances (Grouped) CV [%]: WT, Control	Quan Info	Found in Sample: [S1] F1: Sample, KD	Found in Sample: [S2] F2: Sample, KD	Found in Sample: [S3] F3: Sample, KD	Found in Sample: [S4] F4: Sample, KD	Found in Sample: [S5] F5: Sample, OE	Found in Sample: [S6] F6: Sample, OE	Found in Sample: [S7] F7: Sample, OE	Found in Sample: [S8] F8: Sample, OE	Found in Sample: [S9] F9: Control, WT	Found in Sample: [S10] F10: Control, WT	Found in Sample: [S11] F11: Control, WT	Found in Sample: [S12] F12: Control, WT	Confidence (by Search Engine): Sequest HT	Percolator q-Value (by Search Engine): Sequest HT	Percolator PEP (by Search Engine): Sequest HT	XCorr (by Search Engine): Sequest HT	Top Apex RT [min]	Quan Usage	Quan Ratio Usage
	TRUE	High	[K].FNDSEGDDTEETEDYR.[Q]	2xPhospho [S4(100); T9(99.9)]	0.000195995	0.000173317	1	1	6	Q9NYF8	Q9NYF8 [394-409]	Q9NYF8 2xPhospho [S397(100); T402(99.9)]	0	2081.65	26.793	0.257	7.577	4.18271e-06	0.000422628	3.18567e-05	56.29	124.25	122.32	10	254.7	35.3	47.36	13.56	98.01		Not Found	Not Found	Not Found	Not Found	High	High	High	High	Peak Found	Not Found	Not Found	High	High	2.653e-05	1.386e-06	3.94	60.13	Used	Not Used
TRUE	High	Master Protein	Q8NFC6	Biorientation of chromosomes in cell division protein 1-like 1 OS=Homo sapiens OX=9606 GN=BOD1L1 PE=1 SV=2	0	82.683	6	15	85	15	3051	330.3	5.08	234.83	15	protein metabolism;DNA metabolism;other metabolic processes;stress response;other biological processes	cytoskeleton;nucleus;other cell component	enzyme regulator activity;other molecular function	Pf05205	259282	ENSG00000038219	hsa:259282; Q6P0M8; Q8NFC6; Q96AL1; Q9H6G0; Q9NTD6; Q9P2L9				0	0	0.313	1.734	0.575	37.19	32.78	46.04	BOD1L1	72.9	127.9	99.2	18.35	15.86	22.88	High	High	High	High	High	High	High	High	High
	Checked	Confidence	Annotated Sequence	Modifications	Qvality PEP	Qvality q-value	# Protein Groups	# Proteins	# PSMs	Master Protein Accessions	Positions in Master Proteins	Modifications in Master Proteins	# Missed Cleavages	Theo. MH+ [Da]	Abundance Ratio: (OE, Sample) / (KD, Sample)	Abundance Ratio: (KD, Sample) / (WT, Control)	Abundance Ratio: (OE, Sample) / (WT, Control)	Abundance Ratio Adj. P-Value: (OE, Sample) / (KD, Sample)	Abundance Ratio Adj. P-Value: (KD, Sample) / (WT, Control)	Abundance Ratio Adj. P-Value: (OE, Sample) / (WT, Control)	Abundance Ratio Variability [%]: (OE, Sample) / (KD, Sample)	Abundance Ratio Variability [%]: (KD, Sample) / (WT, Control)	Abundance Ratio Variability [%]: (OE, Sample) / (WT, Control)	Abundances (Grouped): KD, Sample	Abundances (Grouped): OE, Sample	Abundances (Grouped): WT, Control	Abundances (Grouped) CV [%]: KD, Sample	Abundances (Grouped) CV [%]: OE, Sample	Abundances (Grouped) CV [%]: WT, Control	Quan Info	Found in Sample: [S1] F1: Sample, KD	Found in Sample: [S2] F2: Sample, KD	Found in Sample: [S3] F3: Sample, KD	Found in Sample: [S4] F4: Sample, KD	Found in Sample: [S5] F5: Sample, OE	Found in Sample: [S6] F6: Sample, OE	Found in Sample: [S7] F7: Sample, OE	Found in Sample: [S8] F8: Sample, OE	Found in Sample: [S9] F9: Control, WT	Found in Sample: [S10] F10: Control, WT	Found in Sample: [S11] F11: Control, WT	Found in Sample: [S12] F12: Control, WT	Confidence (by Search Engine): Sequest HT	Percolator q-Value (by Search Engine): Sequest HT	Percolator PEP (by Search Engine): Sequest HT	XCorr (by Search Engine): Sequest HT	Top Apex RT [min]	Quan Usage	Quan Ratio Usage
	TRUE	High	[R].HKSDSPESDAEREK.[D]	3xPhospho [S3(100); S5(100); S8(100)]	0.000839441	0.000173317	1	1	8	O75400	O75400 [881-894]	O75400 3xPhospho [S883(100); S885(100); S888(100)]	2	1854.63	23.998	0.183	4.234	1.29628e-05	0.0016248	0.00378422	72.26	131.53	105.03	7.6	239.6	52.8	49.62	49.82	92.2		Not Found	Not Found	Not Found	Not Found	High	High	Peak Found	High	Peak Found	Peak Found	Peak Found	Peak Found	High	2.653e-05	1.03e-05	5.01	25.24	Used	Not Used
TRUE	High	Master Protein	P48634	Protein PRRC2A OS=Homo sapiens OX=9606 GN=PRRC2A PE=1 SV=3	0	92.196	9	15	143	15	2157	228.7	9.45	375.61	15	other biological processes	plasma membrane;other membranes;cytosol;nucleus		Pf07001	7916	ENSG00000204469; ENSG00000206427; ENSG00000225164; ENSG00000225748; ENSG00000226618; ENSG00000231370; ENSG00000231825	B0UX77; B0UZE9; B0UZL3; hsa:7916; O95875; P48634; Q05BK4; Q4LE37; Q5SQ29; Q5SQ30; Q5ST84; Q5STX6; Q5STX7; Q68DW9; Q6P9P7; Q6PIN1; Q8MGQ9; Q96QC6				0	0							PRRC2A	43.1	154.7	102.2	5.57	4.17	34.07	High	High	High	High	High	High	High	High	High
	Checked	Confidence	Annotated Sequence	Modifications	Qvality PEP	Qvality q-value	# Protein Groups	# Proteins	# PSMs	Master Protein Accessions	Positions in Master Proteins	Modifications in Master Proteins	# Missed Cleavages	Theo. MH+ [Da]	Abundance Ratio: (OE, Sample) / (KD, Sample)	Abundance Ratio: (KD, Sample) / (WT, Control)	Abundance Ratio: (OE, Sample) / (WT, Control)	Abundance Ratio Adj. P-Value: (OE, Sample) / (KD, Sample)	Abundance Ratio Adj. P-Value: (KD, Sample) / (WT, Control)	Abundance Ratio Adj. P-Value: (OE, Sample) / (WT, Control)	Abundance Ratio Variability [%]: (OE, Sample) / (KD, Sample)	Abundance Ratio Variability [%]: (KD, Sample) / (WT, Control)	Abundance Ratio Variability [%]: (OE, Sample) / (WT, Control)	Abundances (Grouped): KD, Sample	Abundances (Grouped): OE, Sample	Abundances (Grouped): WT, Control	Abundances (Grouped) CV [%]: KD, Sample	Abundances (Grouped) CV [%]: OE, Sample	Abundances (Grouped) CV [%]: WT, Control	Quan Info	Found in Sample: [S1] F1: Sample, KD	Found in Sample: [S2] F2: Sample, KD	Found in Sample: [S3] F3: Sample, KD	Found in Sample: [S4] F4: Sample, KD	Found in Sample: [S5] F5: Sample, OE	Found in Sample: [S6] F6: Sample, OE	Found in Sample: [S7] F7: Sample, OE	Found in Sample: [S8] F8: Sample, OE	Found in Sample: [S9] F9: Control, WT	Found in Sample: [S10] F10: Control, WT	Found in Sample: [S11] F11: Control, WT	Found in Sample: [S12] F12: Control, WT	Confidence (by Search Engine): Sequest HT	Percolator q-Value (by Search Engine): Sequest HT	Percolator PEP (by Search Engine): Sequest HT	XCorr (by Search Engine): Sequest HT	Top Apex RT [min]	Quan Usage	Quan Ratio Usage
	TRUE	High	[R].NYQQNYQNSESGEKNEGSESAPEGQAQQR.[R]	2xPhospho [S18(78.9); S20(98.5)]	4.25238e-05	0.000173317	1	1	11	P67809	P67809 [157-185]	P67809 2xPhospho [S174(78.9); S176(98.5)]	1	3417.33	80.987	0.106	5.943	1.78227e-09	2.27408e-08	2.56955e-05	78.65	81.48	81.19	4.9	260.1	35	49.3	58.52	61.77		Not Found	Not Found	Not Found	Not Found	High	High	High	High	Peak Found	Peak Found	Peak Found	High	High	2.653e-05	1.68e-07	6.97	42.71	Used	Not Used
TRUE	High	Master Protein	Q5T200	Zinc finger CCCH domain-containing protein 13 OS=Homo sapiens OX=9606 GN=ZC3H13 PE=1 SV=1	0	104.847	8	15	168	15	1668	196.5	9.42	527.22	15	RNA metabolism OR transcription;other metabolic processes;other biological processes	nucleus;other cell component	other molecular function	Pf00642	23091	ENSG00000123200	A2A323; hsa:23091; O94936; Q5T1Z9; Q5T200; Q7Z7J3; Q8NDT6; Q9H0L6				0	0							ZC3H13	76.8	113.6	109.5	14.99	8.14	16.51	High	High	High	High	High	High	High	High	High
	Checked	Confidence	Annotated Sequence	Modifications	Qvality PEP	Qvality q-value	# Protein Groups	# Proteins	# PSMs	Master Protein Accessions	Positions in Master Proteins	Modifications in Master Proteins	# Missed Cleavages	Theo. MH+ [Da]	Abundance Ratio: (OE, Sample) / (KD, Sample)	Abundance Ratio: (KD, Sample) / (WT, Control)	Abundance Ratio: (OE, Sample) / (WT, Control)	Abundance Ratio Adj. P-Value: (OE, Sample) / (KD, Sample)	Abundance Ratio Adj. P-Value: (KD, Sample) / (WT, Control)	Abundance Ratio Adj. P-Value: (OE, Sample) / (WT, Control)	Abundance Ratio Variability [%]: (OE, Sample) / (KD, Sample)	Abundance Ratio Variability [%]: (KD, Sample) / (WT, Control)	Abundance Ratio Variability [%]: (OE, Sample) / (WT, Control)	Abundances (Grouped): KD, Sample	Abundances (Grouped): OE, Sample	Abundances (Grouped): WT, Control	Abundances (Grouped) CV [%]: KD, Sample	Abundances (Grouped) CV [%]: OE, Sample	Abundances (Grouped) CV [%]: WT, Control	Quan Info	Found in Sample: [S1] F1: Sample, KD	Found in Sample: [S2] F2: Sample, KD	Found in Sample: [S3] F3: Sample, KD	Found in Sample: [S4] F4: Sample, KD	Found in Sample: [S5] F5: Sample, OE	Found in Sample: [S6] F6: Sample, OE	Found in Sample: [S7] F7: Sample, OE	Found in Sample: [S8] F8: Sample, OE	Found in Sample: [S9] F9: Control, WT	Found in Sample: [S10] F10: Control, WT	Found in Sample: [S11] F11: Control, WT	Found in Sample: [S12] F12: Control, WT	Confidence (by Search Engine): Sequest HT	Percolator q-Value (by Search Engine): Sequest HT	Percolator PEP (by Search Engine): Sequest HT	XCorr (by Search Engine): Sequest HT	Top Apex RT [min]	Quan Usage	Quan Ratio Usage
	TRUE	High	[K].MESEGGADDSAEEGDLLDDDDNEDRGDDQLELIKDDEK.[E]	2xPhospho [S3(100); S10(100)]	0.0245677	0.00102204	1	1	2	P07910	P07910 [251-288]	P07910 2xPhospho [S253(100); S260(100)]	2	4357.65	33.28	0.144	5.644	1.25299e-06	1.1601e-09	0.000212177	38.99	190.87	238.96	7.7	248.2	44	32.24	21.49	103.61		Not Found	Not Found	Not Found	Not Found	Peak Found	High	Peak Found	Peak Found	High	Not Found	Not Found	Peak Found	High	0.0001968	0.001015	2.88	77.31	Used	Not Used
TRUE	High	Master Protein	Q6PKG0	La-related protein 1 OS=Homo sapiens OX=9606 GN=LARP1 PE=1 SV=2	0	123.299	21	17	242	17	1096	123.4	8.82	607.1	17	cell cycle OR cell proliferation;protein metabolism;other metabolic processes;stress response;signal transduction;other biological processes	cytosol;other cell component	translation activity;nucleic acid binding activity;other molecular function	Pf05383	23367	ENSG00000155506	hsa:23367; O94836; Q6PKG0; Q8N4M2; Q8NB73; Q9UFD7		SARS-CoV-2 innate immunity evasion and cell-specific immune response; Network map of SARS-CoV-2 signaling pathway	SARS-CoV-2 activates/modulates innate and adaptive immune responses	3	0							LARP1	156.7	69.6	73.7	9.9	5.01	24.63	High	High	High	High	High	High	High	High	High
	Checked	Confidence	Annotated Sequence	Modifications	Qvality PEP	Qvality q-value	# Protein Groups	# Proteins	# PSMs	Master Protein Accessions	Positions in Master Proteins	Modifications in Master Proteins	# Missed Cleavages	Theo. MH+ [Da]	Abundance Ratio: (OE, Sample) / (KD, Sample)	Abundance Ratio: (KD, Sample) / (WT, Control)	Abundance Ratio: (OE, Sample) / (WT, Control)	Abundance Ratio Adj. P-Value: (OE, Sample) / (KD, Sample)	Abundance Ratio Adj. P-Value: (KD, Sample) / (WT, Control)	Abundance Ratio Adj. P-Value: (OE, Sample) / (WT, Control)	Abundance Ratio Variability [%]: (OE, Sample) / (KD, Sample)	Abundance Ratio Variability [%]: (KD, Sample) / (WT, Control)	Abundance Ratio Variability [%]: (OE, Sample) / (WT, Control)	Abundances (Grouped): KD, Sample	Abundances (Grouped): OE, Sample	Abundances (Grouped): WT, Control	Abundances (Grouped) CV [%]: KD, Sample	Abundances (Grouped) CV [%]: OE, Sample	Abundances (Grouped) CV [%]: WT, Control	Quan Info	Found in Sample: [S1] F1: Sample, KD	Found in Sample: [S2] F2: Sample, KD	Found in Sample: [S3] F3: Sample, KD	Found in Sample: [S4] F4: Sample, KD	Found in Sample: [S5] F5: Sample, OE	Found in Sample: [S6] F6: Sample, OE	Found in Sample: [S7] F7: Sample, OE	Found in Sample: [S8] F8: Sample, OE	Found in Sample: [S9] F9: Control, WT	Found in Sample: [S10] F10: Control, WT	Found in Sample: [S11] F11: Control, WT	Found in Sample: [S12] F12: Control, WT	Confidence (by Search Engine): Sequest HT	Percolator q-Value (by Search Engine): Sequest HT	Percolator PEP (by Search Engine): Sequest HT	XCorr (by Search Engine): Sequest HT	Top Apex RT [min]	Quan Usage	Quan Ratio Usage
	TRUE	High	[K].GVDFESSEDDDDDPFMNTSSLR.[R]	1xOxidation [M16]; 2xPhospho [S6(100); S7(100)]	3.49727e-06	0.000173317	1	1	8	P49959	P49959 [683-704]	P49959 2xPhospho [S688(100); S689(100)]	0	2653.92	92.376	0.222	21.773	5.51465e-10	2.02314e-06	4.38563e-12	44.2	181.28	217.06	2.9	284.8	12.3	31.93	11.52	123.01		Not Found	Not Found	Not Found	Not Found	High	High	Peak Found	High	High	Not Found	Not Found	High	High	2.653e-05	5.36e-09	4.48	84.04	Used	Not Used
	TRUE	High	[K].GVDFESSEDDDDDPFMNTSSLR.[R]	2xPhospho [S6(100); S7(100)]	1.61973e-08	0.000173317	1	1	7	P49959	P49959 [683-704]	P49959 2xPhospho [S688(100); S689(100)]	0	2637.92	100	0.151	36.126	8.2e-16	1.00996e-06	1.24141e-15	43.17	135.94	195.74	1.9	289.5	8.6	54.39	21.37	125.27		Not Found	Not Found	Peak Found	Not Found	High	High	High	High	Peak Found	Peak Found	Not Found	High	High	2.653e-05	3.212e-12	4.76	88.52	Used (Top N)	Not Used
TRUE	High	Master Protein	P19338	Nucleolin OS=Homo sapiens OX=9606 GN=NCL PE=1 SV=3	0	161.65	30	18	224	18	710	76.6	4.7	635.4	18	developmental processes;other biological processes	plasma membrane;nucleus;other cell component	nucleic acid binding activity;other molecular function	Pf00076	4691	ENSG00000115053	hsa:4691; P19338; Q53SK1; Q8NB06; Q9UCF0; Q9UDG1	Pathogenic Escherichia coli infection	Pathogenic Escherichia coli infection; VEGFA-VEGFR2 signaling pathway	Major pathway of rRNA processing in the nucleolus and cytosol	4	0	0.346	1.299	0.498	66.33	62.26	78.88	NCL	1.4	275.8	22.8	74.33	23.96	108.92	High	High	High	High	High	High	High	High	High
	Checked	Confidence	Annotated Sequence	Modifications	Qvality PEP	Qvality q-value	# Protein Groups	# Proteins	# PSMs	Master Protein Accessions	Positions in Master Proteins	Modifications in Master Proteins	# Missed Cleavages	Theo. MH+ [Da]	Abundance Ratio: (OE, Sample) / (KD, Sample)	Abundance Ratio: (KD, Sample) / (WT, Control)	Abundance Ratio: (OE, Sample) / (WT, Control)	Abundance Ratio Adj. P-Value: (OE, Sample) / (KD, Sample)	Abundance Ratio Adj. P-Value: (KD, Sample) / (WT, Control)	Abundance Ratio Adj. P-Value: (OE, Sample) / (WT, Control)	Abundance Ratio Variability [%]: (OE, Sample) / (KD, Sample)	Abundance Ratio Variability [%]: (KD, Sample) / (WT, Control)	Abundance Ratio Variability [%]: (OE, Sample) / (WT, Control)	Abundances (Grouped): KD, Sample	Abundances (Grouped): OE, Sample	Abundances (Grouped): WT, Control	Abundances (Grouped) CV [%]: KD, Sample	Abundances (Grouped) CV [%]: OE, Sample	Abundances (Grouped) CV [%]: WT, Control	Quan Info	Found in Sample: [S1] F1: Sample, KD	Found in Sample: [S2] F2: Sample, KD	Found in Sample: [S3] F3: Sample, KD	Found in Sample: [S4] F4: Sample, KD	Found in Sample: [S5] F5: Sample, OE	Found in Sample: [S6] F6: Sample, OE	Found in Sample: [S7] F7: Sample, OE	Found in Sample: [S8] F8: Sample, OE	Found in Sample: [S9] F9: Control, WT	Found in Sample: [S10] F10: Control, WT	Found in Sample: [S11] F11: Control, WT	Found in Sample: [S12] F12: Control, WT	Confidence (by Search Engine): Sequest HT	Percolator q-Value (by Search Engine): Sequest HT	Percolator PEP (by Search Engine): Sequest HT	XCorr (by Search Engine): Sequest HT	Top Apex RT [min]	Quan Usage	Quan Ratio Usage
	TRUE	High	[K].SDGACDSPSSDKENSSQIAQDHQK.[K]	1xCarbamidomethyl [C5]; 2xPhospho [S15(80.7); S]	0.00135394	0.000173317	1	1	7	Q9UIG0	Q9UIG0 [152-175]	Q9UIG0 2xPhospho [S166(80.7); S]	1	2751.02	17.843	0.199	3.77	9.73778e-05	0.00220623	0.0054938	40.45	35.41	38.29	12.8	223.1	64.1	19.81	28.88	31.1		Not Found	Not Found	Not Found	Not Found	High	High	Peak Found	High	Peak Found	High	Peak Found	High	High	2.653e-05	1.997e-05	2.57	31.96	Used	Not Used
	TRUE	High	[R].SDVQEESEGSDTDDNKDSAAFEDNEVQDEFLEK.[L]	2xPhospho [S7(93.1); T/S]	6.09353e-07	0.000173317	1	1	4	Q9UIG0	Q9UIG0 [699-731]	Q9UIG0 2xPhospho [S705(93.1); T/S]	1	3881.46	91.228	0.131	12.95	1.5963e-08	4.71315e-12	4.18249e-09	58.37	224.63	354.98	3.1	275.2	21.7	49.91	9.14	113.58		Not Found	Not Found	Not Found	Not Found	High	High	Peak Found	High	High	Not Found	Not Found	Peak Found	High	2.653e-05	4.805e-10	4.65	78.34	Used	Not Used
	TRUE	High	[R].RSDVQEESEGSDTDDNKDSAAFEDNEVQDEFLEK.[L]	2xPhospho [S8(95.5); S/T]	0.0173762	0.000750814	1	1	3	Q9UIG0	Q9UIG0 [698-731]	Q9UIG0 2xPhospho [S705(95.5); S/T]	2	4037.56	100	0.034	7.453	8.2e-16	4.1125e-16	4.08292e-05	18.36	185.18	278.66	1.8	263.2	35.1	38.67	9.7	112.53		Not Found	Not Found	Not Found	Not Found	Peak Found	Peak Found	Peak Found	High	Peak Found	Peak Found	Not Found	High	High	0.0001268	0.0006382	2.62	74.3	Used (Top N)	Not Used
TRUE	High	Master Protein	Q9NYF8	Bcl-2-associated transcription factor 1 OS=Homo sapiens OX=9606 GN=BCLAF1 PE=1 SV=2	0	149.056	17	22	352	21	920	106.1	9.98	1112.68	22	RNA metabolism OR transcription;stress response;other biological processes	nucleus;other cell component	nucleic acid binding activity;other molecular function	Pf15440	9774	ENSG00000029363	A2RU75; B7ZM58; E1P586; hsa:9774; Q14673; Q86WU6; Q86WY0; Q9NYF8		Interactome of polycomb repressive complex 2 (PRC2)		1	1							BCLAF1	78.5	106.4	115.1	22.49	4.86	11.2	High	High	High	High	High	High	High	High	High
	Checked	Confidence	Annotated Sequence	Modifications	Qvality PEP	Qvality q-value	# Protein Groups	# Proteins	# PSMs	Master Protein Accessions	Positions in Master Proteins	Modifications in Master Proteins	# Missed Cleavages	Theo. MH+ [Da]	Abundance Ratio: (OE, Sample) / (KD, Sample)	Abundance Ratio: (KD, Sample) / (WT, Control)	Abundance Ratio: (OE, Sample) / (WT, Control)	Abundance Ratio Adj. P-Value: (OE, Sample) / (KD, Sample)	Abundance Ratio Adj. P-Value: (KD, Sample) / (WT, Control)	Abundance Ratio Adj. P-Value: (OE, Sample) / (WT, Control)	Abundance Ratio Variability [%]: (OE, Sample) / (KD, Sample)	Abundance Ratio Variability [%]: (KD, Sample) / (WT, Control)	Abundance Ratio Variability [%]: (OE, Sample) / (WT, Control)	Abundances (Grouped): KD, Sample	Abundances (Grouped): OE, Sample	Abundances (Grouped): WT, Control	Abundances (Grouped) CV [%]: KD, Sample	Abundances (Grouped) CV [%]: OE, Sample	Abundances (Grouped) CV [%]: WT, Control	Quan Info	Found in Sample: [S1] F1: Sample, KD	Found in Sample: [S2] F2: Sample, KD	Found in Sample: [S3] F3: Sample, KD	Found in Sample: [S4] F4: Sample, KD	Found in Sample: [S5] F5: Sample, OE	Found in Sample: [S6] F6: Sample, OE	Found in Sample: [S7] F7: Sample, OE	Found in Sample: [S8] F8: Sample, OE	Found in Sample: [S9] F9: Control, WT	Found in Sample: [S10] F10: Control, WT	Found in Sample: [S11] F11: Control, WT	Found in Sample: [S12] F12: Control, WT	Confidence (by Search Engine): Sequest HT	Percolator q-Value (by Search Engine): Sequest HT	Percolator PEP (by Search Engine): Sequest HT	XCorr (by Search Engine): Sequest HT	Top Apex RT [min]	Quan Usage	Quan Ratio Usage
	TRUE	High	[R].RAEPPKPEVVDSTESIPVSDEDSDAMVDDPNDEDFVPFRPR.[R]	2xPhospho [S19(92.4); S23(92.4)]	0.0130173	0.000636991	1	1	2	Q14202	Q14202 [245-285]	Q14202 2xPhospho [S263(92.4); S267(92.4)]	1	4759.04	77.241	0.048	3.853	8.39455e-08	4.1125e-16	0.0113295	88.59	81.88	40.63	2.4	240.5	57	74.63	39.19	33.69		Not Found	Not Found	Not Found	Not Found	Peak Found	Peak Found	Peak Found	High	Peak Found	High	Peak Found	Peak Found	High	8.894e-05	0.000434	3.81	77.9	Used (Top N)	Not Used
[truncated: 5 more columns]

## Sheet: Sheet2
(b) Significantly regulated proteins involved in kinase signaling pathways
Checked	Protein FDR Confidence: Combined	Master	Accession	Description	Exp. q-value: Combined	Sum PEP Score	Coverage [%]	# Peptides	# PSMs	# Unique Peptides	# AAs	MW [kDa]	calc. pI	Score Sequest HT: Sequest HT	# Peptides (by Search Engine): Sequest HT	Biological Process	Cellular Component	Molecular Function	Pfam IDs	Entrez Gene ID	Ensembl Gene ID	Gene ID	KEGG Pathways	WikiPathways	Reactome Pathways	# Protein Pathway Groups	# Razor Peptides	Abundance Ratio: (OE, Sample) / (KD, Sample)	Abundance Ratio: (KD, Sample) / (WT, Control)	Abundance Ratio: (OE, Sample) / (WT, Control)	Abundance Ratio Variability [%]: (OE, Sample) / (KD, Sample)	Abundance Ratio Variability [%]: (KD, Sample) / (WT, Control)	Abundance Ratio Variability [%]: (OE, Sample) / (WT, Control)	Gene Symbol	Abundances (Grouped): KD, Sample	Abundances (Grouped): OE, Sample	Abundances (Grouped): WT, Control	Abundances (Grouped) CV [%]: KD, Sample	Abundances (Grouped) CV [%]: OE, Sample	Abundances (Grouped) CV [%]: WT, Control	Found in Sample: [S1] F1: Sample, KD	Found in Sample: [S2] F2: Sample, KD	Found in Sample: [S3] F3: Sample, KD	Found in Sample: [S4] F4: Sample, KD	Found in Sample: [S5] F5: Sample, OE	Found in Sample: [S6] F6: Sample, OE	Found in Sample: [S7] F7: Sample, OE	Found in Sample: [S8] F8: Sample, OE	Found in Sample: [S9] F9: Control, WT
TRUE	High	Master Protein	P42684	Tyrosine-protein kinase ABL2 OS=Homo sapiens OX=9606 GN=ABL2 PE=1 SV=1	0	31.137	5	4	72	4	1182	128.3	8.07	210.98	4	cell adhesion;protein metabolism;other metabolic processes;signal transduction;other biological processes	cytosol;cytoskeleton	cytoskeletal activity;kinase activity;other molecular function	Pf00017, Pf00018, Pf07714, Pf08919	27	ENSG00000143322	A0M8X0; B7UEF2; B7UEF3; B7UEF4; B7UEF5; hsa:27; P42684; Q5T0X6; Q5W0C5; Q6NZY6; Q7Z301	ErbB signaling pathway; Ras signaling pathway; Chemical carcinogenesis; Viral myocarditis	Ras signaling; Acute viral myocarditis; ErbB signaling pathway	RAC3 GTPase cycle; Role of ABL in ROBO-SLIT signaling; RAC1 GTPase cycle; Negative regulation of FLT3	11	0							ABL2	139.9	70.5	89.6	10.63	23.09	20.33	High	High	High	High	High	High	High	High	High
	Checked	Confidence	Annotated Sequence	Modifications	Qvality PEP	Qvality q-value	# Protein Groups	# Proteins	# PSMs	Master Protein Accessions	Positions in Master Proteins	Modifications in Master Proteins	Master Protein Descriptions	# Missed Cleavages	Theo. MH+ [Da]	Abundance Ratio: (OE, Sample) / (KD, Sample)	Abundance Ratio: (KD, Sample) / (WT, Control)	Abundance Ratio: (OE, Sample) / (WT, Control)	Abundance Ratio Adj. P-Value: (OE, Sample) / (KD, Sample)	Abundance Ratio Adj. P-Value: (KD, Sample) / (WT, Control)	Abundance Ratio Adj. P-Value: (OE, Sample) / (WT, Control)	Abundance Ratio Variability [%]: (OE, Sample) / (KD, Sample)	Abundance Ratio Variability [%]: (KD, Sample) / (WT, Control)	Abundance Ratio Variability [%]: (OE, Sample) / (WT, Control)	Abundances (Grouped): KD, Sample	Abundances (Grouped): OE, Sample	Abundances (Grouped): WT, Control	Abundances (Grouped) CV [%]: KD, Sample	Abundances (Grouped) CV [%]: OE, Sample	Abundances (Grouped) CV [%]: WT, Control	Quan Info	Found in Sample: [S1] F1: Sample, KD	Found in Sample: [S2] F2: Sample, KD	Found in Sample: [S3] F3: Sample, KD	Found in Sample: [S4] F4: Sample, KD	Found in Sample: [S5] F5: Sample, OE	Found in Sample: [S6] F6: Sample, OE	Found in Sample: [S7] F7: Sample, OE	Found in Sample: [S8] F8: Sample, OE	Found in Sample: [S9] F9: Control, WT	Found in Sample: [S10] F10: Control, WT	Found in Sample: [S11] F11: Control, WT	Found in Sample: [S12] F12: Control, WT	Confidence (by Search Engine): Sequest HT	Percolator q-Value (by Search Engine): Sequest HT	Percolator PEP (by Search Engine): Sequest HT	XCorr (by Search Engine): Sequest HT	Top Apex RT [min]
	TRUE	High	[R].TVSTSSQPEENVDR.[A]	2xPhospho [S6(96.6); S/T]	0.00621884	0.000333495	1	1	5	P42684	P42684 [815-828]	P42684 2xPhospho [S820(96.6); S/T]	Tyrosine-protein kinase ABL2 OS=Homo sapiens OX=9606 GN=ABL2 PE=1 SV=1	0	1708.65	6.321	0.341	3.761	5.13309e-05	0.0611258	0.000250631	33.91	99.12	123.47	34.1	208.5	57.4	54.23	6.59	89.75		Not Found	Not Found	Not Found	Not Found	High	High	Peak Found	High	High	Not Found	Not Found	High	High	4.845e-05	0.0001616	2.74	42.39
TRUE	High	Master Protein	Q13085	Acetyl-CoA carboxylase 1 OS=Homo sapiens OX=9606 GN=ACACA PE=1 SV=2	0	30.358	2	2	39	2	2346	265.4	6.37	109.01	2	cell organization and biogenesis;protein metabolism;other metabolic processes;other biological processes	cytosol;cytoskeleton;mitochondrion;nucleus	other molecular function	Pf00289, Pf00364, Pf01039, Pf02785, Pf02786, Pf08326	31	ENSG00000275176; ENSG00000278540	B2RP68; B2ZZ90; hsa:31; Q13085; Q6KEV6; Q6XDA8; Q7Z2G8; Q7Z561; Q7Z563; Q7Z564; Q86WB2; Q86WB3	Fatty acid biosynthesis; Pyruvate metabolism; Propanoate metabolism; Metabolic pathways; Fatty acid metabolism; AMPK signaling pathway; Insulin signaling pathway; Glucagon signaling pathway; Alcoholic liver disease	AMP-activated protein kinase signaling; Sterol regulatory element-binding proteins (SREBP) signaling; Leptin signaling pathway; Corticotropin-releasing hormone signaling pathway; Mesodermal commitment pathway; Fatty acid biosynthesis; VEGFA-VEGFR2 signaling pathway; Focal adhesion: PI3K-Akt-mTOR-signaling pathway; Leptin and adiponectin; Lipid metabolism pathway; Clear cell renal cell carcinoma p…	Biotin transport and metabolism; Defective HLCS causes multiple carboxylase deficiency; ChREBP activates metabolic gene expression; Carnitine metabolism; Activation of gene expression by SREBF (SREBP); Fatty acyl-CoA biosynthesis	29	0							ACACA	87.6	147.1	65.3	60.63	12.94	73.09	High	High	Peak Found	Peak Found	High	High	High	High	Peak Found
	Checked	Confidence	Annotated Sequence	Modifications	Qvality PEP	Qvality q-value	# Protein Groups	# Proteins	# PSMs	Master Protein Accessions	Positions in Master Proteins	Modifications in Master Proteins	Master Protein Descriptions	# Missed Cleavages	Theo. MH+ [Da]	Abundance Ratio: (OE, Sample) / (KD, Sample)	Abundance Ratio: (KD, Sample) / (WT, Control)	Abundance Ratio: (OE, Sample) / (WT, Control)	Abundance Ratio Adj. P-Value: (OE, Sample) / (KD, Sample)	Abundance Ratio Adj. P-Value: (KD, Sample) / (WT, Control)	Abundance Ratio Adj. P-Value: (OE, Sample) / (WT, Control)	Abundance Ratio Variability [%]: (OE, Sample) / (KD, Sample)	Abundance Ratio Variability [%]: (KD, Sample) / (WT, Control)	Abundance Ratio Variability [%]: (OE, Sample) / (WT, Control)	Abundances (Grouped): KD, Sample	Abundances (Grouped): OE, Sample	Abundances (Grouped): WT, Control	Abundances (Grouped) CV [%]: KD, Sample	Abundances (Grouped) CV [%]: OE, Sample	Abundances (Grouped) CV [%]: WT, Control	Quan Info	Found in Sample: [S1] F1: Sample, KD	Found in Sample: [S2] F2: Sample, KD	Found in Sample: [S3] F3: Sample, KD	Found in Sample: [S4] F4: Sample, KD	Found in Sample: [S5] F5: Sample, OE	Found in Sample: [S6] F6: Sample, OE	Found in Sample: [S7] F7: Sample, OE	Found in Sample: [S8] F8: Sample, OE	Found in Sample: [S9] F9: Control, WT	Found in Sample: [S10] F10: Control, WT	Found in Sample: [S11] F11: Control, WT	Found in Sample: [S12] F12: Control, WT	Confidence (by Search Engine): Sequest HT	Percolator q-Value (by Search Engine): Sequest HT	Percolator PEP (by Search Engine): Sequest HT	XCorr (by Search Engine): Sequest HT	Top Apex RT [min]
	TRUE	High	[R].IFDEVMGCFSDSPPQSPTFPEAGHTSLYDEDKVPR.[D]	1xCarbamidomethyl [C8]; 1xOxidation [M6]; 2xPhospho [S16(77.5); S/T/Y]	0.00159833	0.000173317	1	1	5	Q13085	Q13085 [1248-1282]	Q13085 2xPhospho [S1263(77.5); S/T/Y]	Acetyl-CoA carboxylase 1 OS=Homo sapiens OX=9606 GN=ACACA PE=1 SV=2	1	4131.71	85.671	0.597	56.783	2.12492e-09	0.0728586	1.24141e-15	52.26	116.82	144.02	3.5	291.2	5.3	55.88	9.92	182.75		Not Found	Not Found	Not Found	Not Found	High	High	High	High	Not Found	Not Found	Not Found	High	High	2.653e-05	2.502e-05	4.5	78.79
	TRUE	High	[R].FIIGSVSEDNSEDEISNLVK.[L]	2xPhospho [S5(100); S11(100)]	9.57362e-07	0.000173317	1	1	12	Q13085	Q13085 [19-38]	Q13085 2xPhospho [S23(100); S29(100)]	Acetyl-CoA carboxylase 1 OS=Homo sapiens OX=9606 GN=ACACA PE=1 SV=2	0	2355	19.325	0.266	5.147	0.000455636	0.000238877	0.00103339	35.8	59.14	79.32	12.5	240.8	46.8	36.32	15.41	132.82		Peak Found	Peak Found	Peak Found	Peak Found	High	High	Peak Found	High	Peak Found	High	High	High	High	2.653e-05	8.945e-10	5.43	88.4
	TRUE	High	[R].IFDEVMGCFSDSPPQSPTFPEAGHTSLYDEDKVPR.[D]	1xCarbamidomethyl [C8]; 2xPhospho [S16(90.5); S/T/Y]	0.01715	0.000750814	1	1	8	Q13085	Q13085 [1248-1282]	Q13085 2xPhospho [S1263(90.5); S/T/Y]	Acetyl-CoA carboxylase 1 OS=Homo sapiens OX=9606 GN=ACACA PE=1 SV=2	1	4115.71	35.682	0.393	24.391	1.02656e-06	0.0233399	2.52021e-14	77.94	91.28	84.2	6.4	283.2	10.4	53.41	50.42	94.81		Not Found	Not Found	Not Found	Not Found	High	High	High	High	Not Found	Not Found	Not Found	Peak Found	High	0.0001268	0.0006246	3.38	82.41
TRUE	High	Master Protein	O00763	Acetyl-CoA carboxylase 2 OS=Homo sapiens OX=9606 GN=ACACB PE=1 SV=3	0.005	2.768	1	1	1	1	2458	276.4	6.49	0	1	cell organization and biogenesis;other metabolic processes;other biological processes	other membranes;cytosol;mitochondrion;nucleus	other molecular function	Pf00289, Pf00364, Pf01039, Pf02785, Pf02786, Pf08326	32	ENSG00000076555	A6NK36; hsa:32; O00763; Q16852; Q1HEC1; Q6KE87; Q6KE89; Q6TY48	Fatty acid biosynthesis; Pyruvate metabolism; Propanoate metabolism; Metabolic pathways; AMPK signaling pathway; Insulin signaling pathway; Adipocytokine signaling pathway; Glucagon signaling pathway; Insulin resistance; Alcoholic liver disease	AMP-activated protein kinase signaling; Leptin signaling pathway; Brain-derived neurotrophic factor (BDNF) signaling pathway; Fatty acid biosynthesis; VEGFA-VEGFR2 signaling pathway; Clear cell renal cell carcinoma pathways; IL-18 signaling pathway; 7q11.23 copy number variation syndrome	ChREBP activates metabolic gene expression; Biotin transport and metabolism; Carnitine metabolism; Activation of gene expression by SREBF (SREBP)	22	0							ACACB	60.1	150.4	89.5	82.94	64.58	60.9	Not Found	Not Found	Not Found	Not Found	Not Found	Not Found	Not Found	High	Not Found
	Checked	Confidence	Annotated Sequence	Modifications	Qvality PEP	Qvality q-value	# Protein Groups	# Proteins	# PSMs	Master Protein Accessions	Positions in Master Proteins	Modifications in Master Proteins	Master Protein Descriptions	# Missed Cleavages	Theo. MH+ [Da]	Abundance Ratio: (OE, Sample) / (KD, Sample)	Abundance Ratio: (KD, Sample) / (WT, Control)	Abundance Ratio: (OE, Sample) / (WT, Control)	Abundance Ratio Adj. P-Value: (OE, Sample) / (KD, Sample)	Abundance Ratio Adj. P-Value: (KD, Sample) / (WT, Control)	Abundance Ratio Adj. P-Value: (OE, Sample) / (WT, Control)	Abundance Ratio Variability [%]: (OE, Sample) / (KD, Sample)	Abundance Ratio Variability [%]: (KD, Sample) / (WT, Control)	Abundance Ratio Variability [%]: (OE, Sample) / (WT, Control)	Abundances (Grouped): KD, Sample	Abundances (Grouped): OE, Sample	Abundances (Grouped): WT, Control	Abundances (Grouped) CV [%]: KD, Sample	Abundances (Grouped) CV [%]: OE, Sample	Abundances (Grouped) CV [%]: WT, Control	Quan Info	Found in Sample: [S1] F1: Sample, KD	Found in Sample: [S2] F2: Sample, KD	Found in Sample: [S3] F3: Sample, KD	Found in Sample: [S4] F4: Sample, KD	Found in Sample: [S5] F5: Sample, OE	Found in Sample: [S6] F6: Sample, OE	Found in Sample: [S7] F7: Sample, OE	Found in Sample: [S8] F8: Sample, OE	Found in Sample: [S9] F9: Control, WT	Found in Sample: [S10] F10: Control, WT	Found in Sample: [S11] F11: Control, WT	Found in Sample: [S12] F12: Control, WT	Confidence (by Search Engine): Sequest HT	Percolator q-Value (by Search Engine): Sequest HT	Percolator PEP (by Search Engine): Sequest HT	XCorr (by Search Engine): Sequest HT	Top Apex RT [min]
	TRUE	High	[R].QLMTNFILGSFDDYSSDEDSVAGSSR.[E]	2xPhospho [T4(99.8); S10(91.5)]	0.0360203	0.00141709	1	1	1	O00763	O00763 [160-185]	O00763 2xPhospho [T163(99.8); S169(91.5)]	Acetyl-CoA carboxylase 2 OS=Homo sapiens OX=9606 GN=ACACB PE=1 SV=3	0	3001.18	1.981	0.816	1.205	0.0264935		0.187212	109.21	73.28	122.88	60.1	150.4	89.5	82.94	64.58	60.9		Not Found	Not Found	Not Found	Not Found	Not Found	Not Found	Not Found	High	Not Found	Not Found	Not Found	Not Found	High	0.0002446	0.001706	1.86	96.68
TRUE	High	Master Protein	P60709	Actin, cytoplasmic 1 OS=Homo sapiens OX=9606 GN=ACTB PE=1 SV=1	0	103.584	58	15	146	1	375	41.7	5.48	389.67	15	cell organization and biogenesis;protein metabolism;other metabolic processes;transport;developmental processes;other biological processes	plasma membrane;other membranes;cytosol;cytoskeleton;nucleus;other cell component	cytoskeletal activity;other molecular function	Pf00022	60	ENSG00000075624	hsa:60; P02570; P60709; P70514; P99021; Q11211; Q64316; Q75MN2; Q96B34; Q96HG5	Rap1 signaling pathway; Phagosome; Apoptosis; Hippo signaling pathway; Focal adhesion; Adherens junction; Tight junction; Platelet activation; Neutrophil extracellular trap formation; Leukocyte transendothelial migration; Thermogenesis; Regulation of actin cytoskeleton; Thyroid hormone signaling pathway; Oxytocin signaling pathway; Gastric acid secretion; Amyotrophic lateral sclerosis; Bacterial …	Arrhythmogenic right ventricular cardiomyopathy; Pathogenic Escherichia coli infection; Common pathways underlying drug addiction; Myometrial relaxation and contraction pathways; Focal adhesion; Fas ligand pathway and stress induction of heat shock proteins; Ebola virus infection in host; Acute viral myocarditis; Thermogenesis; Mechanoregulation and pathology of YAP/TAZ via Hippo and non-Hippo me…	UCH proteinases; Clathrin-mediated endocytosis; DNA Damage Recognition in GG-NER; Signaling by moderate kinase activity BRAF mutants; Paradoxical activation of RAF signaling by kinase inactive BRAF; Signaling downstream of RAS mutants; Regulation of actin dynamics for phagocytic cup formation; FCGR3A-mediated phagocytosis; Recycling pathway of L1; Sensory processing of sound by inner hair cells o…	77	15	0.196	0.969	0.182	70.47	74.3	97.7	ACTB	142.8	41.5	115.7	16.2	9.88	29.06	High	High	High	Peak Found	High	High	High	High	High
	Checked	Confidence	Annotated Sequence	Modifications	Qvality PEP	Qvality q-value	# Protein Groups	# Proteins	# PSMs	Master Protein Accessions	Positions in Master Proteins	Modifications in Master Proteins	Master Protein Descriptions	# Missed Cleavages	Theo. MH+ [Da]	Abundance Ratio: (OE, Sample) / (KD, Sample)	Abundance Ratio: (KD, Sample) / (WT, Control)	Abundance Ratio: (OE, Sample) / (WT, Control)	Abundance Ratio Adj. P-Value: (OE, Sample) / (KD, Sample)	Abundance Ratio Adj. P-Value: (KD, Sample) / (WT, Control)	Abundance Ratio Adj. P-Value: (OE, Sample) / (WT, Control)	Abundance Ratio Variability [%]: (OE, Sample) / (KD, Sample)	Abundance Ratio Variability [%]: (KD, Sample) / (WT, Control)	Abundance Ratio Variability [%]: (OE, Sample) / (WT, Control)	Abundances (Grouped): KD, Sample	Abundances (Grouped): OE, Sample	Abundances (Grouped): WT, Control	Abundances (Grouped) CV [%]: KD, Sample	Abundances (Grouped) CV [%]: OE, Sample	Abundances (Grouped) CV [%]: WT, Control	Quan Info	Found in Sample: [S1] F1: Sample, KD	Found in Sample: [S2] F2: Sample, KD	Found in Sample: [S3] F3: Sample, KD	Found in Sample: [S4] F4: Sample, KD	Found in Sample: [S5] F5: Sample, OE	Found in Sample: [S6] F6: Sample, OE	Found in Sample: [S7] F7: Sample, OE	Found in Sample: [S8] F8: Sample, OE	Found in Sample: [S9] F9: Control, WT	Found in Sample: [S10] F10: Control, WT	Found in Sample: [S11] F11: Control, WT	Found in Sample: [S12] F12: Control, WT	Confidence (by Search Engine): Sequest HT	Percolator q-Value (by Search Engine): Sequest HT	Percolator PEP (by Search Engine): Sequest HT	XCorr (by Search Engine): Sequest HT	Top Apex RT [min]
	TRUE	High	[K].DLYANTVLSGGTTMYPGIADR.[M]	1xOxidation [M14]	3.32888e-07	0.000173317	2	2	2	P60709; P63261	P60709 [292-312]; P63261 [292-312]		Actin, cytoplasmic 1 OS=Homo sapiens OX=9606 GN=ACTB PE=1 SV=1 Actin, cytoplasmic 2 OS=Homo sapiens OX=9606 GN=ACTG1 PE=1 SV=1	0	2231.06	0.079	0.651	0.089	0.0115145	0.0764059	2.28016e-06	97.35	112.56	86.51	143.2	14.3	142.5	85.73	46.76	104.3	Shared	High	Peak Found	Peak Found	Not Found	Not Found	Not Found	Not Found	Not Found	Peak Found	Peak Found	Peak Found	High	High	2.653e-05	2.09e-10	4.19	75.92
	TRUE	High	[R].VAPEEHPVLLTEAPLNPK.[A]		2.45925e-06	0.000173317	2	2	13	P60709; P63261	P60709 [96-113]; P63261 [96-113]		Actin, cytoplasmic 1 OS=Homo sapiens OX=9606 GN=ACTB PE=1 SV=1 Actin, cytoplasmic 2 OS=Homo sapiens OX=9606 GN=ACTG1 PE=1 SV=1	0	1954.06	0.078	0.932	0.07	0.0118481	0.821855	9.49279e-07	55.25	83.11	86.33	131.4	10.3	158.3	46.97	50.43	88.41	Shared	High	High	High	Peak Found	Peak Found	Not Found	Not Found	Not Found	Peak Found	High	High	High	High	2.653e-05	3.294e-09	4.27	66.39
TRUE	High	Master Protein	P63261	Actin, cytoplasmic 2 OS=Homo sapiens OX=9606 GN=ACTG1 PE=1 SV=1	0	103.55	58	15	134	1	375	41.8	5.48	337.85	15	cell organization and biogenesis;stress response;transport;developmental processes;other biological processes	non-structural extracellular;plasma membrane;other membranes;cytosol;cytoskeleton;other cell component	cytoskeletal activity;other molecular function	Pf00022	71	ENSG00000184009	A8K7C2; hsa:71; P02571; P14104; P63261; P99022; Q5U032; Q96E67	Rap1 signaling pathway; Phagosome; Apoptosis; Hippo signaling pathway; Focal adhesion; Adherens junction; Tight junction; Platelet activation; Neutrophil extracellular trap formation; Leukocyte transendothelial migration; Thermogenesis; Regulation of actin cytoskeleton; Thyroid hormone signaling pathway; Oxytocin signaling pathway; Gastric acid secretion; Amyotrophic lateral sclerosis; Bacterial …	Arrhythmogenic right ventricular cardiomyopathy; Pathogenic Escherichia coli infection; Common pathways underlying drug addiction; Myometrial relaxation and contraction pathways; Focal adhesion; Fas ligand pathway and stress induction of heat shock proteins; Striated muscle contraction pathway; VEGFA-VEGFR2 signaling pathway; Ebola virus infection in host; Thermogenesis; Mechanoregulation and pat…	Regulation of actin dynamics for phagocytic cup formation; FCGR3A-mediated phagocytosis; Recycling pathway of L1; Sensory processing of sound by inner hair cells of the cochlea; Sensory processing of sound by outer hair cells of the cochlea; RHO GTPases Activate WASPs and WAVEs; Translocation of SLC2A4 (GLUT4) to the plasma membrane; RHO GTPases activate IQGAPs; RHO GTPases Activate Formins; Sign…	70	0	0.617	0.923	0.723	69.26	89.45	79.21	ACTG1	116.2	62.8	121.1	49.85	10.57	89.09	High	High	High	Peak Found	Peak Found	Peak Found	Peak Found	High	Peak Found
	Checked	Confidence	Annotated Sequence	Modifications	Qvality PEP	Qvality q-value	# Protein Groups	# Proteins	# PSMs	Master Protein Accessions	Positions in Master Proteins	Modifications in Master Proteins	Master Protein Descriptions	# Missed Cleavages	Theo. MH+ [Da]	Abundance Ratio: (OE, Sample) / (KD, Sample)	Abundance Ratio: (KD, Sample) / (WT, Control)	Abundance Ratio: (OE, Sample) / (WT, Control)	Abundance Ratio Adj. P-Value: (OE, Sample) / (KD, Sample)	Abundance Ratio Adj. P-Value: (KD, Sample) / (WT, Control)	Abundance Ratio Adj. P-Value: (OE, Sample) / (WT, Control)	Abundance Ratio Variability [%]: (OE, Sample) / (KD, Sample)	Abundance Ratio Variability [%]: (KD, Sample) / (WT, Control)	Abundance Ratio Variability [%]: (OE, Sample) / (WT, Control)	Abundances (Grouped): KD, Sample	Abundances (Grouped): OE, Sample	Abundances (Grouped): WT, Control	Abundances (Grouped) CV [%]: KD, Sample	Abundances (Grouped) CV [%]: OE, Sample	Abundances (Grouped) CV [%]: WT, Control	Quan Info	Found in Sample: [S1] F1: Sample, KD	Found in Sample: [S2] F2: Sample, KD	Found in Sample: [S3] F3: Sample, KD	Found in Sample: [S4] F4: Sample, KD	Found in Sample: [S5] F5: Sample, OE	Found in Sample: [S6] F6: Sample, OE	Found in Sample: [S7] F7: Sample, OE	Found in Sample: [S8] F8: Sample, OE	Found in Sample: [S9] F9: Control, WT	Found in Sample: [S10] F10: Control, WT	Found in Sample: [S11] F11: Control, WT	Found in Sample: [S12] F12: Control, WT	Confidence (by Search Engine): Sequest HT	Percolator q-Value (by Search Engine): Sequest HT	Percolator PEP (by Search Engine): Sequest HT	XCorr (by Search Engine): Sequest HT	Top Apex RT [min]
	TRUE	High	[K].DLYANTVLSGGTTMYPGIADR.[M]	1xOxidation [M14]	3.32888e-07	0.000173317	2	2	2	P60709; P63261	P60709 [292-312]; P63261 [292-312]		Actin, cytoplasmic 1 OS=Homo sapiens OX=9606 GN=ACTB PE=1 SV=1 Actin, cytoplasmic 2 OS=Homo sapiens OX=9606 GN=ACTG1 PE=1 SV=1	0	2231.06	0.079	0.651	0.089	0.0115145	0.0764059	2.28016e-06	97.35	112.56	86.51	143.2	14.3	142.5	85.73	46.76	104.3	Shared	High	Peak Found	Peak Found	Not Found	Not Found	Not Found	Not Found	Not Found	Peak Found	Peak Found	Peak Found	High	High	2.653e-05	2.09e-10	4.19	75.92
	TRUE	High	[R].VAPEEHPVLLTEAPLNPK.[A]		2.45925e-06	0.000173317	2	2	13	P60709; P63261	P60709 [96-113]; P63261 [96-113]		Actin, cytoplasmic 1 OS=Homo sapiens OX=9606 GN=ACTB PE=1 SV=1 Actin, cytoplasmic 2 OS=Homo sapiens OX=9606 GN=ACTG1 PE=1 SV=1	0	1954.06	0.078	0.932	0.07	0.0118481	0.821855	9.49279e-07	55.25	83.11	86.33	131.4	10.3	158.3	46.97	50.43	88.41	Shared	High	High	High	Peak Found	Peak Found	Not Found	Not Found	Not Found	Peak Found	High	High	High	High	2.653e-05	3.294e-09	4.27	66.39
TRUE	High	Master Protein	Q92667	A-kinase anchor protein 1, mitochondrial OS=Homo sapiens OX=9606 GN=AKAP1 PE=1 SV=1	0	20.451	6	3	14	3	903	97.3	4.94	43.11	3	stress response;other biological processes	other membranes;cytosol;mitochondrion	other molecular function	Pf00013, Pf00567	8165	ENSG00000121057	A8K8Q1; D3DTZ0; hsa:8165; Q13320; Q92667; Q9BW14		G protein signaling pathways	Factors involved in megakaryocyte development and platelet production; Mitochondrial calcium ion transport	3	0							AKAP1	160.1	35.2	104.7	33.82	23.62	12.25	Peak Found	High	High	High	Peak Found	Peak Found	Peak Found	Peak Found	High
	Checked	Confidence	Annotated Sequence	Modifications	Qvality PEP	Qvality q-value	# Protein Groups	# Proteins	# PSMs	Master Protein Accessions	Positions in Master Proteins	Modifications in Master Proteins	Master Protein Descriptions	# Missed Cleavages	Theo. MH+ [Da]	Abundance Ratio: (OE, Sample) / (KD, Sample)	Abundance Ratio: (KD, Sample) / (WT, Control)	Abundance Ratio: (OE, Sample) / (WT, Control)	Abundance Ratio Adj. P-Value: (OE, Sample) / (KD, Sample)	Abundance Ratio Adj. P-Value: (KD, Sample) / (WT, Control)	Abundance Ratio Adj. P-Value: (OE, Sample) / (WT, Control)	Abundance Ratio Variability [%]: (OE, Sample) / (KD, Sample)	Abundance Ratio Variability [%]: (KD, Sample) / (WT, Control)	Abundance Ratio Variability [%]: (OE, Sample) / (WT, Control)	Abundances (Grouped): KD, Sample	Abundances (Grouped): OE, Sample	Abundances (Grouped): WT, Control	Abundances (Grouped) CV [%]: KD, Sample	Abundances (Grouped) CV [%]: OE, Sample	Abundances (Grouped) CV [%]: WT, Control	Quan Info	Found in Sample: [S1] F1: Sample, KD	Found in Sample: [S2] F2: Sample, KD	Found in Sample: [S3] F3: Sample, KD	Found in Sample: [S4] F4: Sample, KD	Found in Sample: [S5] F5: Sample, OE	Found in Sample: [S6] F6: Sample, OE	Found in Sample: [S7] F7: Sample, OE	Found in Sample: [S8] F8: Sample, OE	Found in Sample: [S9] F9: Control, WT	Found in Sample: [S10] F10: Control, WT	Found in Sample: [S11] F11: Control, WT	Found in Sample: [S12] F12: Control, WT	Confidence (by Search Engine): Sequest HT	Percolator q-Value (by Search Engine): Sequest HT	Percolator PEP (by Search Engine): Sequest HT	XCorr (by Search Engine): Sequest HT	Top Apex RT [min]
	TRUE	High	[K].TVLGPDTAEPATAEAAVAPPDAGLPLPGLPAEGSPPPK.[T]	1xPhospho [S34(100)]	1.78774e-06	0.000173317	1	1	6	Q92667	Q92667 [396-433]	Q92667 1xPhospho [S429(100)]	A-kinase anchor protein 1, mitochondrial OS=Homo sapiens OX=9606 GN=AKAP1 PE=1 SV=1	0	3651.82	0.066	1.409	0.093	0.00953357	0.999923	3.44489e-05	120.69	45.53	97.86	169	11.1	119.9	59.36	123.12	25.36		Peak Found	High	High	High	Not Found	Not Found	Peak Found	Not Found	Peak Found	High	High	High	High	2.653e-05	2.117e-09	4.76	82.36
TRUE	High	Master Protein	Q12802	A-kinase anchor protein 13 OS=Homo sapiens OX=9606 GN=AKAP13 PE=1 SV=2	0	87.467	9	12	92	12	2813	307.4	5.24	286.45	12	transport;developmental processes;signal transduction;other biological processes	cytosol;nucleus;other cell component	enzyme regulator activity;kinase activity;other molecular function	Pf00169, Pf00621, Pf10522	11214	ENSG00000170776	hsa:11214; Q12802; Q14572; Q59FP6; Q86W90; Q8WXQ6; Q96JP6; Q96P79; Q9Y5T0; Q9Y5T6	Parathyroid hormone synthesis, secretion and action; Human cytomegalovirus infection	Glucocorticoid receptor pathway; Nuclear receptors meta-pathway; G protein signaling pathways	RHOC GTPase cycle; RHOA GTPase cycle; NRAGE signals death through JNK; G alpha (12/13) signalling events; RHOB GTPase cycle	10	0							AKAP13	132.6	63.5	103.9	26.47	12.09	14.62	High	High	High	Peak Found	High	High	High	High	High
	Checked	Confidence	Annotated Sequence	Modifications	Qvality PEP	Qvality q-value	# Protein Groups	# Proteins	# PSMs	Master Protein Accessions	Positions in Master Proteins	Modifications in Master Proteins	Master Protein Descriptions	# Missed Cleavages	Theo. MH+ [Da]	Abundance Ratio: (OE, Sample) / (KD, Sample)	Abundance Ratio: (KD, Sample) / (WT, Control)	Abundance Ratio: (OE, Sample) / (WT, Control)	Abundance Ratio Adj. P-Value: (OE, Sample) / (KD, Sample)	Abundance Ratio Adj. P-Value: (KD, Sample) / (WT, Control)	Abundance Ratio Adj. P-Value: (OE, Sample) / (WT, Control)	Abundance Ratio Variability [%]: (OE, Sample) / (KD, Sample)	Abundance Ratio Variability [%]: (KD, Sample) / (WT, Control)	Abundance Ratio Variability [%]: (OE, Sample) / (WT, Control)	Abundances (Grouped): KD, Sample	Abundances (Grouped): OE, Sample	Abundances (Grouped): WT, Control	Abundances (Grouped) CV [%]: KD, Sample	Abundances (Grouped) CV [%]: OE, Sample	Abundances (Grouped) CV [%]: WT, Control	Quan Info	Found in Sample: [S1] F1: Sample, KD	Found in Sample: [S2] F2: Sample, KD	Found in Sample: [S3] F3: Sample, KD	Found in Sample: [S4] F4: Sample, KD	Found in Sample: [S5] F5: Sample, OE	Found in Sample: [S6] F6: Sample, OE	Found in Sample: [S7] F7: Sample, OE	Found in Sample: [S8] F8: Sample, OE	Found in Sample: [S9] F9: Control, WT	Found in Sample: [S10] F10: Control, WT	Found in Sample: [S11] F11: Control, WT	Found in Sample: [S12] F12: Control, WT	Confidence (by Search Engine): Sequest HT	Percolator q-Value (by Search Engine): Sequest HT	Percolator PEP (by Search Engine): Sequest HT	XCorr (by Search Engine): Sequest HT	Top Apex RT [min]
	TRUE	High	[R].SLSRPSSLIEQEK.[Q]	2xPhospho [S3(99.3); S]	0.123621	0.00630404	1	1	3	Q12802	Q12802 [2561-2573]	Q12802 2xPhospho [S2563(99.3); S]	A-kinase anchor protein 13 OS=Homo sapiens OX=9606 GN=AKAP13 PE=1 SV=2	0	1633.72	3.515	0.37	1.267	0.0109425	0.0242658	0.773421	30.8	37.75	17.23	41.8	142.3	115.9	40.71	4.05	17.23		Not Found	Peak Found	Peak Found	Peak Found	Peak Found	High	Peak Found	High	Peak Found	Peak Found	High	Peak Found	High	0.001023	0.01161	2.56	63.08
TRUE	High	Master Protein	Q9Y2D5	A-kinase anchor protein 2 OS=Homo sapiens OX=9606 GN=AKAP2 PE=1 SV=3	0	71.661	17	7	90	7	859	94.6	5.11	317.29	7				Pf15304	445815		B1ALX9; B2RTU4; B3KQ00; B4DTZ2; B7ZW07; B9EJB5; Q9UG26; Q9Y2D5				0	0							AKAP2	96.7	100.3	103	37.25	13.13	35.79	High	High	High	High	High	High	High	High	High
	Checked	Confidence	Annotated Sequence	Modifications	Qvality PEP	Qvality q-value	# Protein Groups	# Proteins	# PSMs	Master Protein Accessions	Positions in Master Proteins	Modifications in Master Proteins	Master Protein Descriptions	# Missed Cleavages	Theo. MH+ [Da]	Abundance Ratio: (OE, Sample) / (KD, Sample)	Abundance Ratio: (KD, Sample) / (WT, Control)	Abundance Ratio: (OE, Sample) / (WT, Control)	Abundance Ratio Adj. P-Value: (OE, Sample) / (KD, Sample)	Abundance Ratio Adj. P-Value: (KD, Sample) / (WT, Control)	Abundance Ratio Adj. P-Value: (OE, Sample) / (WT, Control)	Abundance Ratio Variability [%]: (OE, Sample) / (KD, Sample)	Abundance Ratio Variability [%]: (KD, Sample) / (WT, Control)	Abundance Ratio Variability [%]: (OE, Sample) / (WT, Control)	Abundances (Grouped): KD, Sample	Abundances (Grouped): OE, Sample	Abundances (Grouped): WT, Control	Abundances (Grouped) CV [%]: KD, Sample	Abundances (Grouped) CV [%]: OE, Sample	Abundances (Grouped) CV [%]: WT, Control	Quan Info	Found in Sample: [S1] F1: Sample, KD	Found in Sample: [S2] F2: Sample, KD	Found in Sample: [S3] F3: Sample, KD	Found in Sample: [S4] F4: Sample, KD	Found in Sample: [S5] F5: Sample, OE	Found in Sample: [S6] F6: Sample, OE	Found in Sample: [S7] F7: Sample, OE	Found in Sample: [S8] F8: Sample, OE	Found in Sample: [S9] F9: Control, WT	Found in Sample: [S10] F10: Control, WT	Found in Sample: [S11] F11: Control, WT	Found in Sample: [S12] F12: Control, WT	Confidence (by Search Engine): Sequest HT	Percolator q-Value (by Search Engine): Sequest HT	Percolator PEP (by Search Engine): Sequest HT	XCorr (by Search Engine): Sequest HT	Top Apex RT [min]
	TRUE	High	[R].QAPPHIELSNSSPDPMAEAER.[T]	1xOxidation [M16]; 1xPhospho [S]	0.039676	0.00153195	1	1	1	Q9Y2D5	Q9Y2D5 [110-130]		A-kinase anchor protein 2 OS=Homo sapiens OX=9606 GN=AKAP2 PE=1 SV=3	0	2372.02	54.385	0.058	2.166	2.78813e-06	4.1125e-16	0.247379	91.04	142.56	61.06	3.8	209.1	87	144.85	20.24	79.24		Peak Found	High	Peak Found	Not Found	Peak Found	Peak Found	Peak Found	Peak Found	Peak Found	Not Found	Peak Found	Peak Found	High	0.0002602	0.001967	3.62	55.64
TRUE	High	Master Protein	O43823	A-kinase anchor protein 8 OS=Homo sapiens OX=9606 GN=AKAP8 PE=1 SV=1	0	15.722	3	1	12	1	692	76.1	5.15	39.84	1	cell cycle OR cell proliferation;cell organization and biogenesis;stress response;transport;signal transduction;other biological processes	mitochondrion;ER/Golgi;nucleus;other cell component	nucleic acid binding activity;other molecular function	Pf04988	10270	ENSG00000105127	hsa:10270; O43823		G protein signaling pathways		1	0							AKAP8	5.4	264.4	30.1	47.37	12.97	106.25	Not Found	Not Found	Peak Found	Peak Found	High	High	High	High	High
	Checked	Confidence	Annotated Sequence	Modifications	Qvality PEP	Qvality q-value	# Protein Groups	# Proteins	# PSMs	Master Protein Accessions	Positions in Master Proteins	Modifications in Master Proteins	Master Protein Descriptions	# Missed Cleavages	Theo. MH+ [Da]	Abundance Ratio: (OE, Sample) / (KD, Sample)	Abundance Ratio: (KD, Sample) / (WT, Control)	Abundance Ratio: (OE, Sample) / (WT, Control)	Abundance Ratio Adj. P-Value: (OE, Sample) / (KD, Sample)	Abundance Ratio Adj. P-Value: (KD, Sample) / (WT, Control)	Abundance Ratio Adj. P-Value: (OE, Sample) / (WT, Control)	Abundance Ratio Variability [%]: (OE, Sample) / (KD, Sample)	Abundance Ratio Variability [%]: (KD, Sample) / (WT, Control)	Abundance Ratio Variability [%]: (OE, Sample) / (WT, Control)	Abundances (Grouped): KD, Sample	Abundances (Grouped): OE, Sample	Abundances (Grouped): WT, Control	Abundances (Grouped) CV [%]: KD, Sample	Abundances (Grouped) CV [%]: OE, Sample	Abundances (Grouped) CV [%]: WT, Control	Quan Info	Found in Sample: [S1] F1: Sample, KD	Found in Sample: [S2] F2: Sample, KD	Found in Sample: [S3] F3: Sample, KD	Found in Sample: [S4] F4: Sample, KD	Found in Sample: [S5] F5: Sample, OE	Found in Sample: [S6] F6: Sample, OE	Found in Sample: [S7] F7: Sample, OE	Found in Sample: [S8] F8: Sample, OE	Found in Sample: [S9] F9: Control, WT	Found in Sample: [S10] F10: Control, WT	Found in Sample: [S11] F11: Control, WT	Found in Sample: [S12] F12: Control, WT	Confidence (by Search Engine): Sequest HT	Percolator q-Value (by Search Engine): Sequest HT	Percolator PEP (by Search Engine): Sequest HT	XCorr (by Search Engine): Sequest HT	Top Apex RT [min]
	TRUE	High	[R].VDSEGDFSENDDAAGDFR.[S]	2xPhospho [S3(100); S8(100)]	5.36562e-05	0.000173317	1	1	6	O43823	O43823 [321-338]	O43823 2xPhospho [S323(100); S328(100)]	A-kinase anchor protein 8 OS=Homo sapiens OX=9606 GN=AKAP8 PE=1 SV=1	0	2105.7	52.642	0.134	9.481	1.17569e-07	6.37717e-10	3.72656e-08	43.17	138.81	163.86	5.4	264.4	30.1	47.37	12.97	106.25		Not Found	Not Found	Not Found	Not Found	High	High	High	High	High	Not Found	Not Found	High	High	2.653e-05	2.32e-07	3.38	74.81
	TRUE	High	[R].VDSEGDFSENDDAAGDFR.[S]	1xPhospho [S8(100)]	8.95823e-07	0.000173317	1	1	6	O43823	O43823 [321-338]	O43823 1xPhospho [S328(100)]	A-kinase anchor protein 8 OS=Homo sapiens OX=9606 GN=AKAP8 PE=1 SV=1	0	2025.73	9.485	0.109	1.039	0.000133503	2.11103e-10	0.985189	215.72	199.07	23.14	15.3	145.1	139.6	102.46	17.83	21.53		Not Found	Not Found	Peak Found	Peak Found	Peak Found	High	High	High	Peak Found	High	High	High	High	2.653e-05	8.173e-10	4.49	68.32
TRUE	High	Master Protein	P31749	RAC-alpha serine/threonine-protein kinase OS=Homo sapiens OX=9606 GN=AKT1 PE=1 SV=2	0	23.156	4	1	16	1	480	55.7	6.07	32.45	1	cell-cell signaling;cell cycle OR cell proliferation;cell organization and biogenesis;protein metabolism;other metabolic processes;stress response;transport;developmental processes;signal transduction;other biological processes	plasma membrane;other membranes;cytosol;cytoskeleton;mitochondrion;nucleus;other cell component	enzyme regulator activity;kinase activity;other molecular function	Pf00069, Pf00169, Pf00433	207	ENSG00000142208	B2RAM5; B7Z5R1; hsa:207; P31749; Q9BWB6	EGFR tyrosine kinase inhibitor resistance; Endocrine resistance; Platinum drug resistance; MAPK signaling pathway; ErbB signaling pathway; Ras signaling pathway; Rap1 signaling pathway; cGMP-PKG signaling pathway; cAMP signaling pathway; Chemokine signaling pathway; HIF-1 signaling pathway; FoxO signaling pathway; Sphingolipid signaling pathway; Phospholipase D signaling pathway; Autophagy; mTOR …	IL-5 signaling pathway; Androgen receptor signaling pathway; AMP-activated protein kinase signaling; Target of rapamycin signaling; Angiogenesis; MicroRNAs in cardiomyocyte hypertrophy; Transcription factors regulate miRNAs related to cardiac hypertrophy; Integrin-mediated cell adhesion; IL-1 signaling pathway; Sterol regulatory element-binding proteins (SREBP) signaling; RANKL/RANK signaling pat…	PI5P, PP2A and IER3 Regulate PI3K/AKT Signaling; RAB GEFs exchange GTP for GDP on RABs; Regulation of PTEN stability and activity; KEAP1-NFE2L2 pathway; Translocation of SLC2A4 (GLUT4) to the plasma membrane; AKT phosphorylates targets in the nucleus; Constitutive Signaling by AKT1 E17K in Cancer; Regulation of localization of FOXO transcription factors; Regulation of TP53 Degradation; Negative r…	268	0							AKT1	130.1	61.7	108.2	20.27	13.31	35.95	High	High	High	High	High	High	Peak Found	High	High
	Checked	Confidence	Annotated Sequence	Modifications	Qvality PEP	Qvality q-value	# Protein Groups	# Proteins	# PSMs	Master Protein Accessions	Positions in Master Proteins	Modifications in Master Proteins	Master Protein Descriptions	# Missed Cleavages	Theo. MH+ [Da]	Abundance Ratio: (OE, Sample) / (KD, Sample)	Abundance Ratio: (KD, Sample) / (WT, Control)	Abundance Ratio: (OE, Sample) / (WT, Control)	Abundance Ratio Adj. P-Value: (OE, Sample) / (KD, Sample)	Abundance Ratio Adj. P-Value: (KD, Sample) / (WT, Control)	Abundance Ratio Adj. P-Value: (OE, Sample) / (WT, Control)	Abundance Ratio Variability [%]: (OE, Sample) / (KD, Sample)	Abundance Ratio Variability [%]: (KD, Sample) / (WT, Control)	Abundance Ratio Variability [%]: (OE, Sample) / (WT, Control)	Abundances (Grouped): KD, Sample	Abundances (Grouped): OE, Sample	Abundances (Grouped): WT, Control	Abundances (Grouped) CV [%]: KD, Sample	Abundances (Grouped) CV [%]: OE, Sample	Abundances (Grouped) CV [%]: WT, Control	Quan Info	Found in Sample: [S1] F1: Sample, KD	Found in Sample: [S2] F2: Sample, KD	Found in Sample: [S3] F3: Sample, KD	Found in Sample: [S4] F4: Sample, KD	Found in Sample: [S5] F5: Sample, OE	Found in Sample: [S6] F6: Sample, OE	Found in Sample: [S7] F7: Sample, OE	Found in Sample: [S8] F8: Sample, OE	Found in Sample: [S9] F9: Control, WT	Found in Sample: [S10] F10: Control, WT	Found in Sample: [S11] F11: Control, WT	Found in Sample: [S12] F12: Control, WT	Confidence (by Search Engine): Sequest HT	Percolator q-Value (by Search Engine): Sequest HT	Percolator PEP (by Search Engine): Sequest HT	XCorr (by Search Engine): Sequest HT	Top Apex RT [min]
	TRUE	High	[R].SGSPSDNSGAEEMEVSLAKPK.[H]	1xOxidation [M13]; 2xPhospho [S8(76.5); S]	0.00246016	0.000173317	1	1	1	P31749	P31749 [122-142]	P31749 2xPhospho [S129(76.5); S]	RAC-alpha serine/threonine-protein kinase OS=Homo sapiens OX=9606 GN=AKT1 PE=1 SV=2	0	2295.91	5.826	0.307	1.805	0.000564226	0.443604	0.0589487	78.54	94.53	63.87	30.1	172.9	97	70.92	4.38	50.12		Not Found	Not Found	Not Found	Not Found	Peak Found	Peak Found	Peak Found	High	Peak Found	Peak Found	Peak Found	Peak Found	High	2.653e-05	4.547e-05	2.57	52.72
TRUE	High	Master Protein	Q96B36	Proline-rich AKT1 substrate 1 OS=Homo sapiens OX=9606 GN=AKT1S1 PE=1 SV=1	0	37.553	23	4	100	4	256	27.4	4.75	457.6	4	cell organization and biogenesis;signal transduction;other biological processes	cytosol;nucleus;other cell component		Pf15798	84335	ENSG00000204673	A8MTQ1; B2RE93; hsa:84335; J3KPM3; Q96B36; Q96BI4; Q96IK7; Q96NG2; Q9BWR5	Autophagy; mTOR signaling pathway; AMPK signaling pathway; Longevity regulating pathway; Longevity regulating pathway; Thermogenesis; Shigellosis	Target of rapamycin signaling; Factors and pathways affecting insulin-like growth factor (IGF1)-Akt signaling; VEGFA-VEGFR2 signaling pathway; Focal adhesion: PI3K-Akt-mTOR-signaling pathway; Clear cell renal cell carcinoma pathways; Thermogenesis; Fragile X syndrome; Neurodegeneration with brain iron accumulation (NBIA) subtypes pathway; Thyroid hormones production and peripheral downstream sign…	HSF1-dependent transactivation; Constitutive Signaling by AKT1 E17K in Cancer; mTORC1-mediated signalling; AKT phosphorylates targets in the cytosol	26	0							AKT1S1	117.3	77.9	104.8	34.37	41.89	25.76	High	High	High	High	High	High	High	High	High
	Checked	Confidence	Annotated Sequence	Modifications	Qvality PEP	Qvality q-value	# Protein Groups	# Proteins	# PSMs	Master Protein Accessions	Positions in Master Proteins	Modifications in Master Proteins	Master Protein Descriptions	# Missed Cleavages	Theo. MH+ [Da]	Abundance Ratio: (OE, Sample) / (KD, Sample)	Abundance Ratio: (KD, Sample) / (WT, Control)	Abundance Ratio: (OE, Sample) / (WT, Control)	Abundance Ratio Adj. P-Value: (OE, Sample) / (KD, Sample)	Abundance Ratio Adj. P-Value: (KD, Sample) / (WT, Control)	Abundance Ratio Adj. P-Value: (OE, Sample) / (WT, Control)	Abundance Ratio Variability [%]: (OE, Sample) / (KD, Sample)	Abundance Ratio Variability [%]: (KD, Sample) / (WT, Control)	Abundance Ratio Variability [%]: (OE, Sample) / (WT, Control)	Abundances (Grouped): KD, Sample	Abundances (Grouped): OE, Sample	Abundances (Grouped): WT, Control	Abundances (Grouped) CV [%]: KD, Sample	Abundances (Grouped) CV [%]: OE, Sample	Abundances (Grouped) CV [%]: WT, Control	Quan Info	Found in Sample: [S1] F1: Sample, KD	Found in Sample: [S2] F2: Sample, KD	Found in Sample: [S3] F3: Sample, KD	Found in Sample: [S4] F4: Sample, KD	Found in Sample: [S5] F5: Sample, OE	Found in Sample: [S6] F6: Sample, OE	Found in Sample: [S7] F7: Sample, OE	Found in Sample: [S8] F8: Sample, OE	Found in Sample: [S9] F9: Control, WT	Found in Sample: [S10] F10: Control, WT	Found in Sample: [S11] F11: Control, WT	Found in Sample: [S12] F12: Control, WT	Confidence (by Search Engine): Sequest HT	Percolator q-Value (by Search Engine): Sequest HT	Percolator PEP (by Search Engine): Sequest HT	XCorr (by Search Engine): Sequest HT	Top Apex RT [min]
	TRUE	High	[R].SSDEENGPPSSPDLDR.[I]	2xPhospho [S11(84.1); S]	0.000257355	0.000173317	1	1	5	Q96B36	Q96B36 [202-217]	Q96B36 2xPhospho [S212(84.1); S]	Proline-rich AKT1 substrate 1 OS=Homo sapiens OX=9606 GN=AKT1S1 PE=1 SV=1	0	1861.65	10.756	0.424	3.959	6.59574e-07	0.142636	0.000384048	57.07	126.86	131.42	20.6	223.5	55.9	49.14	12.38	95.13		Not Found	Not Found	Not Found	Not Found	High	High	Peak Found	High	Peak Found	Not Found	Not Found	High	High	2.653e-05	2.03e-06	3.56	51.93
	TRUE	High	[R].TEARSSDEENGPPSSPDLDR.[I]	3xPhospho [S5(97.2); S6(97.2); S14(77.2)]	0.0847637	0.00335315	1	1	1	Q96B36	Q96B36 [198-217]	Q96B36 3xPhospho [S202(97.2); S203(97.2); S211(77.2)]	Proline-rich AKT1 substrate 1 OS=Homo sapiens OX=9606 GN=AKT1S1 PE=1 SV=1	1	2398.85	16.693	0.495	8.854	9.18484e-06	0.607652	1.46687e-07	57.61	49.65	37.08	15.1	257.8	27.1	53.51	19.97	49.62		Not Found	Not Found	Not Found	Not Found	Peak Found	High	Peak Found	Peak Found	Not Found	Not Found	Not Found	Peak Found	High	0.0005323	0.006233	2.18	50.97
TRUE	High	Master Protein	P31751	RAC-beta serine/threonine-protein kinase OS=Homo sapiens OX=9606 GN=AKT2 PE=1 SV=2	0	10.034	4	1	2	1	481	55.7	6.37	6.62	1	cell organization and biogenesis;protein metabolism;other metabolic processes;transport;developmental processes;signal transduction;other biological processes	plasma membrane;other membranes;cytosol;nucleus;other cytoplasmic organelle;other cell component	kinase activity;other molecular function	Pf00069, Pf00169, Pf00433	208	ENSG00000105221	B2RBD8; hsa:208; P31751; Q05BV0; Q0VAN0; Q0VAN1; Q68GC0	EGFR tyrosine kinase inhibitor resistance; Endocrine resistance; Platinum drug resistance; MAPK signaling pathway; ErbB signaling pathway; Ras signaling pathway; Rap1 signaling pathway; cGMP-PKG signaling pathway; cAMP signaling pathway; Chemokine signaling pathway; HIF-1 signaling pathway; FoxO signaling pathway; Sphingolipid signaling pathway; Phospholipase D signaling pathway; Autophagy; mTOR …	AMP-activated protein kinase signaling; MicroRNAs in cardiomyocyte hypertrophy; Transcription factors regulate miRNAs related to cardiac hypertrophy; Integrin-mediated cell adhesion; RANKL/RANK signaling pathway; TNF-related weak inducer of apoptosis (TWEAK) signaling pathway; Alzheimer's disease and miRNA effects; Glioblastoma signaling pathways; S1P receptor signal transduction; Cardiac hypertr…	Regulation of PTEN stability and activity; Deactivation of the beta-catenin transactivating complex; Constitutive Signaling by AKT1 E17K in Cancer; Regulation of TP53 Degradation; CD28 dependent PI3K/Akt signaling; G beta:gamma signalling through PI3Kgamma; Activation of AKT2; VEGFR2 mediated vascular permeability; SARS-CoV-2 targets host intracellular signalling and regulatory pathways; RAB GEFs…	177	0							AKT2	268.3	18.2	13.5	21.22	53.72	81.78	Peak Found	High	High	Peak Found	Not Found	Not Found	Not Found	Not Found	Not Found
	Checked	Confidence	Annotated Sequence	Modifications	Qvality PEP	Qvality q-value	# Protein Groups	# Proteins	# PSMs	Master Protein Accessions	Positions in Master Proteins	Modifications in Master Proteins	Master Protein Descriptions	# Missed Cleavages	Theo. MH+ [Da]	Abundance Ratio: (OE, Sample) / (KD, Sample)	Abundance Ratio: (KD, Sample) / (WT, Control)	Abundance Ratio: (OE, Sample) / (WT, Control)	Abundance Ratio Adj. P-Value: (OE, Sample) / (KD, Sample)	Abundance Ratio Adj. P-Value: (KD, Sample) / (WT, Control)	Abundance Ratio Adj. P-Value: (OE, Sample) / (WT, Control)	Abundance Ratio Variability [%]: (OE, Sample) / (KD, Sample)	Abundance Ratio Variability [%]: (KD, Sample) / (WT, Control)	Abundance Ratio Variability [%]: (OE, Sample) / (WT, Control)	Abundances (Grouped): KD, Sample	Abundances (Grouped): OE, Sample	Abundances (Grouped): WT, Control	Abundances (Grouped) CV [%]: KD, Sample	Abundances (Grouped) CV [%]: OE, Sample	Abundances (Grouped) CV [%]: WT, Control	Quan Info	Found in Sample: [S1] F1: Sample, KD	Found in Sample: [S2] F2: Sample, KD	Found in Sample: [S3] F3: Sample, KD	Found in Sample: [S4] F4: Sample, KD	Found in Sample: [S5] F5: Sample, OE	Found in Sample: [S6] F6: Sample, OE	Found in Sample: [S7] F7: Sample, OE	Found in Sample: [S8] F8: Sample, OE	Found in Sample: [S9] F9: Control, WT	Found in Sample: [S10] F10: Control, WT	Found in Sample: [S11] F11: Control, WT	Found in Sample: [S12] F12: Control, WT	Confidence (by Search Engine): Sequest HT	Percolator q-Value (by Search Engine): Sequest HT	Percolator PEP (by Search Engine): Sequest HT	XCorr (by Search Engine): Sequest HT	Top Apex RT [min]
	TRUE	High	[K].CGSPSDSSTTEEMEVAVSK.[A]	1xCarbamidomethyl [C1]; 1xOxidation [M13]; 1xPhospho [S3(100)]	1.84288e-07	0.000173317	1	1	2	P31751	P31751 [124-142]	P31751 1xPhospho [S126(100)]	RAC-beta serine/threonine-protein kinase OS=Homo sapiens OX=9606 GN=AKT2 PE=1 SV=2	0	2096.8	0.058	23.522	1.501	0.0120732	8.97215e-10		45.42	93.14	84.69	268.3	18.2	13.5	21.22	53.72	81.78		Peak Found	High	High	Peak Found	Not Found	Not Found	Not Found	Not Found	Not Found	Not Found	Not Found	Not Found	High	2.653e-05	9.249e-11	4.72	45.98
TRUE	High	Master Protein	Q9H1A4	Anaphase-promoting complex subunit 1 OS=Homo sapiens OX=9606 GN=ANAPC1 PE=1 SV=1	0	20.866	2	3	22	3	1944	216.4	6.3	86.85	3	cell cycle OR cell proliferation;protein metabolism;other metabolic processes;other biological processes	cytosol;nucleus	other molecular function	Pf12859, Pf18122, Pf19521, Pf20518	64682	ENSG00000153107	hsa:64682; Q2M3H8; Q9BSE6; Q9H1A4; Q9H8D0	Cell cycle; Oocyte meiosis; Ubiquitin mediated proteolysis; Progesterone-mediated oocyte maturation; Human T-cell leukemia virus 1 infection	Cell cycle; 2q13 copy number variation syndrome	Senescence-Associated Secretory Phenotype (SASP); Separation of Sister Chromatids; Antigen processing: Ubiquitination & Proteasome degradation; APC/C:Cdc20 mediated degradation of Securin; APC/C:Cdh1 mediated degradation of Cdc20 and other APC/C:Cdh1 targeted proteins in late mitosis/early G1; Cdc20:Phospho-APC/C mediated degradation of Cyclin A; CDK-mediated phosphorylation and removal of Cdc6; …	25	0							ANAPC1	134.9	81.5	83.6	42.05	4.88	28.4	High	High	High	Peak Found	High	High	High	High	Peak Found
	Checked	Confidence	Annotated Sequence	Modifications	Qvality PEP	Qvality q-value	# Protein Groups	# Proteins	# PSMs	Master Protein Accessions	Positions in Master Proteins	Modifications in Master Proteins	Master Protein Descriptions	# Missed Cleavages	Theo. MH+ [Da]	Abundance Ratio: (OE, Sample) / (KD, Sample)	Abundance Ratio: (KD, Sample) / (WT, Control)	Abundance Ratio: (OE, Sample) / (WT, Control)	Abundance Ratio Adj. P-Value: (OE, Sample) / (KD, Sample)	Abundance Ratio Adj. P-Value: (KD, Sample) / (WT, Control)	Abundance Ratio Adj. P-Value: (OE, Sample) / (WT, Control)	Abundance Ratio Variability [%]: (OE, Sample) / (KD, Sample)	Abundance Ratio Variability [%]: (KD, Sample) / (WT, Control)	Abundance Ratio Variability [%]: (OE, Sample) / (WT, Control)	Abundances (Grouped): KD, Sample	Abundances (Grouped): OE, Sample	Abundances (Grouped): WT, Control	Abundances (Grouped) CV [%]: KD, Sample	Abundances (Grouped) CV [%]: OE, Sample	Abundances (Grouped) CV [%]: WT, Control	Quan Info	Found in Sample: [S1] F1: Sample, KD	Found in Sample: [S2] F2: Sample, KD	Found in Sample: [S3] F3: Sample, KD	Found in Sample: [S4] F4: Sample, KD	Found in Sample: [S5] F5: Sample, OE	Found in Sample: [S6] F6: Sample, OE	Found in Sample: [S7] F7: Sample, OE	Found in Sample: [S8] F8: Sample, OE	Found in Sample: [S9] F9: Control, WT	Found in Sample: [S10] F10: Control, WT	Found in Sample: [S11] F11: Control, WT	Found in Sample: [S12] F12: Control, WT	Confidence (by Search Engine): Sequest HT	Percolator q-Value (by Search Engine): Sequest HT	Percolator PEP (by Search Engine): Sequest HT	XCorr (by Search Engine): Sequest HT	Top Apex RT [min]
	TRUE	High	[R].NFDFEGSLSPVIAPK.[K]	2xPhospho [S7(100); S9(100)]	0.0014565	0.000173317	1	1	3	Q9H1A4	Q9H1A4 [680-694]	Q9H1A4 2xPhospho [S686(100); S688(100)]	Anaphase-promoting complex subunit 1 OS=Homo sapiens OX=9606 GN=ANAPC1 PE=1 SV=1	0	1780.76	5.968	0.66	4.335	0.000294147	0.982811	5.24937e-06	37.18	80.1	72	37.2	213.6	49.3	44.55	15.21	100.99		Not Found	Not Found	Not Found	Not Found	High	High	Peak Found	High	Peak Found	Peak Found	Not Found	Peak Found	High	2.653e-05	2.198e-05	4.01	84.79
	TRUE	High	[R].SPSISNMAALSR.[A]	1xOxidation [M7]; 1xPhospho [S3(84.3)]	0.0214228	0.000750814	1	1	2	Q9H1A4	Q9H1A4 [341-352]	Q9H1A4 1xPhospho [S343(84.3)]	Anaphase-promoting complex subunit 1 OS=Homo sapiens OX=9606 GN=ANAPC1 PE=1 SV=1	0	1329.59	0.064	14.157	0.771	0.0125848	2.68817e-09	0.999965	90.71	128.14	72.45	267.9	16.3	15.9	74.3	43.9	138.1		Peak Found	High	High	Not Found	Not Found	Not Found	Not Found	Not Found	Peak Found	Not Found	Not Found	Not Found	High	0.0001642	0.0008434	2.51	45.67
TRUE	High	Master Protein	Q9UJX5	Anaphase-promoting complex subunit 4 OS=Homo sapiens OX=9606 GN=ANAPC4 PE=1 SV=2	0	8.38	3	1	12	1	808	92.1	5.53	16.39	1	cell cycle OR cell proliferation;protein metabolism;other metabolic processes;other biological processes	cytosol;nucleus	other molecular function	Pf12894, Pf12896	29945	ENSG00000053900	A8K8H1; E9PCR4; hsa:29945; Q6PCC6; Q9NSH6; Q9UJX5	Cell cycle; Oocyte meiosis; Ubiquitin mediated proteolysis; Progesterone-mediated oocyte maturation; Human T-cell leukemia virus 1 infection	Cell cycle	Assembly of the pre-replicative complex; Senescence-Associated Secretory Phenotype (SASP); Antigen processing: Ubiquitination & Proteasome degradation; APC/C:Cdc20 mediated degradation of Securin; APC/C:Cdh1 mediated degradation of Cdc20 and other APC/C:Cdh1 targeted proteins in late mitosis/early G1; Cdc20:Phospho-APC/C mediated degradation of Cyclin A; Separation of Sister Chromatids; CDK-media…	24	0							ANAPC4	7.2	273.1	19.7	47	8.61	150.68	High	Peak Found	High	Peak Found	High	High	High	High	Peak Found
	Checked	Confidence	Annotated Sequence	Modifications	Qvality PEP	Qvality q-value	# Protein Groups	# Proteins	# PSMs	Master Protein Accessions	Positions in Master Proteins	Modifications in Master Proteins	Master Protein Descriptions	# Missed Cleavages	Theo. MH+ [Da]	Abundance Ratio: (OE, Sample) / (KD, Sample)	Abundance Ratio: (KD, Sample) / (WT, Control)	Abundance Ratio: (OE, Sample) / (WT, Control)	Abundance Ratio Adj. P-Value: (OE, Sample) / (KD, Sample)	Abundance Ratio Adj. P-Value: (KD, Sample) / (WT, Control)	Abundance Ratio Adj. P-Value: (OE, Sample) / (WT, Control)	Abundance Ratio Variability [%]: (OE, Sample) / (KD, Sample)	Abundance Ratio Variability [%]: (KD, Sample) / (WT, Control)	Abundance Ratio Variability [%]: (OE, Sample) / (WT, Control)	Abundances (Grouped): KD, Sample	Abundances (Grouped): OE, Sample	Abundances (Grouped): WT, Control	Abundances (Grouped) CV [%]: KD, Sample	Abundances (Grouped) CV [%]: OE, Sample	Abundances (Grouped) CV [%]: WT, Control	Quan Info	Found in Sample: [S1] F1: Sample, KD	Found in Sample: [S2] F2: Sample, KD	Found in Sample: [S3] F3: Sample, KD	Found in Sample: [S4] F4: Sample, KD	Found in Sample: [S5] F5: Sample, OE	Found in Sample: [S6] F6: Sample, OE	Found in Sample: [S7] F7: Sample, OE	Found in Sample: [S8] F8: Sample, OE	Found in Sample: [S9] F9: Control, WT	Found in Sample: [S10] F10: Control, WT	Found in Sample: [S11] F11: Control, WT	Found in Sample: [S12] F12: Control, WT	Confidence (by Search Engine): Sequest HT	Percolator q-Value (by Search Engine): Sequest HT	Percolator PEP (by Search Engine): Sequest HT	XCorr (by Search Engine): Sequest HT	Top Apex RT [min]
	TRUE	High	[K].IKEEVLSESEAENQQAGAAALAPEIVIK.[V]	2xPhospho [S7(100); S9(100)]	0.071201	0.00299004	1	1	4	Q9UJX5	Q9UJX5 [771-798]	Q9UJX5 2xPhospho [S777(100); S779(100)]	Anaphase-promoting complex subunit 4 OS=Homo sapiens OX=9606 GN=ANAPC4 PE=1 SV=2	1	3097.47	36.815	0.374	13.287	3.39997e-07	0.0147264	2.75877e-07	42.23	124.25	134.06	7.2	273.1	19.7	47	8.61	150.68		Not Found	Not Found	Not Found	Not Found	High	High	High	Peak Found	Peak Found	Not Found	Not Found	Peak Found	High	0.0004711	0.004706	1.93	78.93
TRUE	High	Master Protein	P10398	Serine/threonine-protein kinase A-Raf OS=Homo sapiens OX=9606 GN=ARAF PE=1 SV=2	0	12.852	10	3	27	2	606	67.5	9.01	50.74	3	protein metabolism;other metabolic processes;signal transduction;other biological processes	cytosol;mitochondrion	kinase activity;other molecular function	Pf00130, Pf02196, Pf07714	369	ENSG00000078061	hsa:369; P07557; P10398; Q5H9B2; Q5H9B3	EGFR tyrosine kinase inhibitor resistance; Endocrine resistance; MAPK signaling pathway; ErbB signaling pathway; FoxO signaling pathway; Vascular smooth muscle contraction; Natural killer cell mediated cytotoxicity; Long-term potentiation; Serotonergic synapse; Long-term depression; Regulation of actin cytoskeleton; Insulin signaling pathway; Progesterone-mediated oocyte maturation; Parathyroid h…	Integrin-mediated cell adhesion; Alzheimer's disease and miRNA effects; Glioblastoma signaling pathways; Common pathways underlying drug addiction; Bladder cancer; MAPK signaling pathway; Embryonic stem cell pluripotency pathways; Endometrial cancer; Chromosomal and microsatellite instability in colorectal cancer ; MAPK cascade; Non-small cell lung cancer; Breast cancer pathway; Pancreatic adenoc…	Signaling by BRAF and RAF1 fusions; RAF activation; SHOC2 M1731 mutant abolishes MRAS complex function; Gain-of-function MRAS complexes activate RAF signaling; Signaling by moderate kinase activity BRAF mutants; Paradoxical activation of RAF signaling by kinase inactive BRAF; Signaling downstream of RAS mutants; Signaling by RAF1 mutants; MAP2K and MAPK activation; Negative regulation of MAPK pat…	67	0							ARAF	180.1	6.8	113.1	43.2	178.17	76.26	High	Peak Found	Peak Found	Peak Found	Not Found	High	Not Found	Not Found	Peak Found
	Checked	Confidence	Annotated Sequence	Modifications	Qvality PEP	Qvality q-value	# Protein Groups	# Proteins	# PSMs	Master Protein Accessions	Positions in Master Proteins	Modifications in Master Proteins	Master Protein Descriptions	# Missed Cleavages	Theo. MH+ [Da]	Abundance Ratio: (OE, Sample) / (KD, Sample)	Abundance Ratio: (KD, Sample) / (WT, Control)	Abundance Ratio: (OE, Sample) / (WT, Control)	Abundance Ratio Adj. P-Value: (OE, Sample) / (KD, Sample)	Abundance Ratio Adj. P-Value: (KD, Sample) / (WT, Control)	Abundance Ratio Adj. P-Value: (OE, Sample) / (WT, Control)	Abundance Ratio Variability [%]: (OE, Sample) / (KD, Sample)	Abundance Ratio Variability [%]: (KD, Sample) / (WT, Control)	Abundance Ratio Variability [%]: (OE, Sample) / (WT, Control)	Abundances (Grouped): KD, Sample	Abundances (Grouped): OE, Sample	Abundances (Grouped): WT, Control	Abundances (Grouped) CV [%]: KD, Sample	Abundances (Grouped) CV [%]: OE, Sample	Abundances (Grouped) CV [%]: WT, Control	Quan Info	Found in Sample: [S1] F1: Sample, KD	Found in Sample: [S2] F2: Sample, KD	Found in Sample: [S3] F3: Sample, KD	Found in Sample: [S4] F4: Sample, KD	Found in Sample: [S5] F5: Sample, OE	Found in Sample: [S6] F6: Sample, OE	Found in Sample: [S7] F7: Sample, OE	Found in Sample: [S8] F8: Sample, OE	Found in Sample: [S9] F9: Control, WT	Found in Sample: [S10] F10: Control, WT	Found in Sample: [S11] F11: Control, WT	Found in Sample: [S12] F12: Control, WT	Confidence (by Search Engine): Sequest HT	Percolator q-Value (by Search Engine): Sequest HT	Percolator PEP (by Search Engine): Sequest HT	XCorr (by Search Engine): Sequest HT	Top Apex RT [min]
	TRUE	High	[R].STSTPNVHMVSTTAPMDSNLIQLTGQSFSTDAAGSR.[G]	2xOxidation [M9; M16]; 1xPhospho [S/T]	3.23842e-05	0.000173317	1	1	3	P10398	P10398 [212-247]		Serine/threonine-protein kinase A-Raf OS=Homo sapiens OX=9606 GN=ARAF PE=1 SV=2	0	3821.7	0.04	1.593	0.116	0.00396742	0.982811	3.51377e-05	143.14	74.2	140.87	180.1	6.8	113.1	43.2	178.17	76.26		High	Peak Found	Peak Found	Peak Found	Not Found	High	Not Found	Not Found	Peak Found	Peak Found	Peak Found	High	High	2.653e-05	1.153e-07	3.35	75
TRUE	High	Master Protein	Q9NRY4	Rho GTPase-activating protein 35 OS=Homo sapiens OX=9606 GN=ARHGAP35 PE=1 SV=3	0	37.638	5	5	48	5	1499	170.4	6.64	147.28	5	cell organization and biogenesis;stress response;developmental processes;signal transduction;other biological processes	plasma membrane;other membranes;cytosol;cytoskeleton;nucleus	enzyme regulator activity;nucleic acid binding activity;other molecular function	Pf00071, Pf00620, Pf01846, Pf16512, Pf19518	2909	ENSG00000160007	A7E2A4; hsa:2909; Q14452; Q9C0E1; Q9NRY4	Focal adhesion; Platelet activation; Leukocyte transendothelial migration; Regulation of actin cytoskeleton	Focal adhesion; Regulation of actin cytoskeleton	CDC42 GTPase cycle; RAC1 GTPase cycle; RHOQ GTPase cycle; RHOG GTPase cycle; RAC2 GTPase cycle; RAC3 GTPase cycle; RHOJ GTPase cycle; RHOC GTPase cycle; RHOA GTPase cycle; RHOB GTPase cycle; RND2 GTPase cycle; RHOD GTPase cycle; RND3 GTPase cycle; RND1 GTPase cycle; Sema4D mediated inhibition of cell attachment and migration; PTK6 Regulates RHO GTPases, RAS GTPase and MAP kinases	22	0							ARHGAP35	112.4	86.8	100.8	10.75	9.81	11.01	High	High	High	High	High	High	High	High	High
	Checked	Confidence	Annotated Sequence	Modifications	Qvality PEP	Qvality q-value	# Protein Groups	# Proteins	# PSMs	Master Protein Accessions	Positions in Master Proteins	Modifications in Master Proteins	Master Protein Descriptions	# Missed Cleavages	Theo. MH+ [Da]	Abundance Ratio: (OE, Sample) / (KD, Sample)	Abundance Ratio: (KD, Sample) / (WT, Control)	Abundance Ratio: (OE, Sample) / (WT, Control)	Abundance Ratio Adj. P-Value: (OE, Sample) / (KD, Sample)	Abundance Ratio Adj. P-Value: (KD, Sample) / (WT, Control)	Abundance Ratio Adj. P-Value: (OE, Sample) / (WT, Control)	Abundance Ratio Variability [%]: (OE, Sample) / (KD, Sample)	Abundance Ratio Variability [%]: (KD, Sample) / (WT, Control)	Abundance Ratio Variability [%]: (OE, Sample) / (WT, Control)	Abundances (Grouped): KD, Sample	Abundances (Grouped): OE, Sample	Abundances (Grouped): WT, Control	Abundances (Grouped) CV [%]: KD, Sample	Abundances (Grouped) CV [%]: OE, Sample	Abundances (Grouped) CV [%]: WT, Control	Quan Info	Found in Sample: [S1] F1: Sample, KD	Found in Sample: [S2] F2: Sample, KD	Found in Sample: [S3] F3: Sample, KD	Found in Sample: [S4] F4: Sample, KD	Found in Sample: [S5] F5: Sample, OE	Found in Sample: [S6] F6: Sample, OE	Found in Sample: [S7] F7: Sample, OE	Found in Sample: [S8] F8: Sample, OE	Found in Sample: [S9] F9: Control, WT	Found in Sample: [S10] F10: Control, WT	Found in Sample: [S11] F11: Control, WT	Found in Sample: [S12] F12: Control, WT	Confidence (by Search Engine): Sequest HT	Percolator q-Value (by Search Engine): Sequest HT	Percolator PEP (by Search Engine): Sequest HT	XCorr (by Search Engine): Sequest HT	Top Apex RT [min]
	TRUE	High	[R].AGSPLCNSNLQDSEEDIEPSYSLFR.[E]	1xCarbamidomethyl [C6]; 2xPhospho [S3(100); S13(100)]	0.000754824	0.000173317	1	1	8	Q9NRY4	Q9NRY4 [973-997]	Q9NRY4 2xPhospho [S975(100); S985(100)]	Rho GTPase-activating protein 35 OS=Homo sapiens OX=9606 GN=ARHGAP35 PE=1 SV=3	0	2988.2	16.573	0.179	3.522	7.02566e-05	0.00110456	0.00953473	43.93	74.86	71.75	13.1	225	61.9	49.36	5.29	65.2		Not Found	Not Found	Not Found	Not Found	High	High	High	High	Peak Found	High	High	High	High	2.653e-05	8.93e-06	3.74	87.69
TRUE	High	Master Protein	P49407	Beta-arrestin-1 OS=Homo sapiens OX=9606 GN=ARRB1 PE=1 SV=2	0	28.748	5	2	31	2	418	47	6.2	141.14	2	cell organization and biogenesis;protein metabolism;RNA metabolism OR transcription;other metabolic processes;transport;signal transduction;other biological processes	plasma membrane;other membranes;cytosol;ER/Golgi;nucleus;other cytoplasmic organelle;other cell component	signal transduction activity or receptor binding;enzyme regulator activity;other molecular function	Pf00339, Pf02752	408	ENSG00000137486	B6V9G8; hsa:408; O75625; O75630; P49407; Q2PP20; Q9BTK8	MAPK signaling pathway; Chemokine signaling pathway; Endocytosis; Hedgehog signaling pathway; Dopaminergic synapse; Olfactory transduction; Relaxin signaling pathway; Parathyroid hormone synthesis, secretion and action; GnRH secretion; Morphine addiction; Chemical carcinogenesis	Corticotropin-releasing hormone signaling pathway; Myometrial relaxation and contraction pathways; MAPK signaling pathway; Chemokine signaling pathway; Hedgehog signaling pathway; Gastrin signaling pathway; Kisspeptin/kisspeptin receptor system in the ovary; GPR143 in melanocytes and retinal pigment epithelium cells; Calcium regulation in cardiac cells	Golgi Associated Vesicle Biogenesis; Cargo recognition for clathrin-mediated endocytosis; Ub-specific processing proteases; Activation of SMO; Activated NOTCH1 Transmits Signal to the Nucleus; G alpha (s) signalling events; Lysosome Vesicle Biogenesis; Signaling by BRAF and RAF1 fusions; Thrombin signalling through proteinase activated receptors (PARs); Signaling by moderate kinase activity BRAF …	36	0							ARRB1	54.5	114.2	131.3	35.69	7.32	18.75	High	High	Peak Found	High	High	High	Peak Found	High	High
	Checked	Confidence	Annotated Sequence	Modifications	Qvality PEP	Qvality q-value	# Protein Groups	# Proteins	# PSMs	Master Protein Accessions	Positions in Master Proteins	Modifications in Master Proteins	Master Protein Descriptions	# Missed Cleavages	Theo. MH+ [Da]	Abundance Ratio: (OE, Sample) / (KD, Sample)	Abundance Ratio: (KD, Sample) / (WT, Control)	Abundance Ratio: (OE, Sample) / (WT, Control)	Abundance Ratio Adj. P-Value: (OE, Sample) / (KD, Sample)	Abundance Ratio Adj. P-Value: (KD, Sample) / (WT, Control)	Abundance Ratio Adj. P-Value: (OE, Sample) / (WT, Control)	Abundance Ratio Variability [%]: (OE, Sample) / (KD, Sample)	Abundance Ratio Variability [%]: (KD, Sample) / (WT, Control)	Abundance Ratio Variability [%]: (OE, Sample) / (WT, Control)	Abundances (Grouped): KD, Sample	Abundances (Grouped): OE, Sample	Abundances (Grouped): WT, Control	Abundances (Grouped) CV [%]: KD, Sample	Abundances (Grouped) CV [%]: OE, Sample	Abundances (Grouped) CV [%]: WT, Control	Quan Info	Found in Sample: [S1] F1: Sample, KD	Found in Sample: [S2] F2: Sample, KD	Found in Sample: [S3] F3: Sample, KD	Found in Sample: [S4] F4: Sample, KD	Found in Sample: [S5] F5: Sample, OE	Found in Sample: [S6] F6: Sample, OE	Found in Sample: [S7] F7: Sample, OE	Found in Sample: [S8] F8: Sample, OE	Found in Sample: [S9] F9: Control, WT	Found in Sample: [S10] F10: Control, WT	Found in Sample: [S11] F11: Control, WT	Found in Sample: [S12] F12: Control, WT	Confidence (by Search Engine): Sequest HT	Percolator q-Value (by Search Engine): Sequest HT	Percolator PEP (by Search Engine): Sequest HT	XCorr (by Search Engine): Sequest HT	Top Apex RT [min]
	TRUE	High	[K].DDKEEEEDGTGSPQLNNR.[-]	1xPhospho [S12(99.9)]	1.45911e-05	0.000173317	1	1	7	P49407	P49407 [401-418]	P49407 1xPhospho [S412(99.9)]	Beta-arrestin-1 OS=Homo sapiens OX=9606 GN=ARRB1 PE=1 SV=2	1	2112.84	24.651	0.053	1.151	7.40882e-06	4.1125e-16	0.95743	68.05	75.18	28.88	6.7	154	139.4	66	7.94	34.59		Not Found	Not Found	Not Found	Peak Found	High	High	Peak Found	High	Peak Found	Peak Found	High	High	High	2.653e-05	3.846e-08	4.46	35.72
TRUE	High	Master Protein	O95671	Probable bifunctional dTTP/UTP pyrophosphatase/methyltransferase protein OS=Homo sapiens OX=9606 GN=ASMTL PE=1 SV=3	0	11.996	4	1	13	1	621	68.8	6.07	51.26	1	other metabolic processes	cytosol	other molecular function	Pf00891, Pf02545, Pf16864	8623	ENSG00000169093	B4DX75; F5GXH4; hsa:8623; J3JS33; O95671; Q5JQ53; Q8NBH5; Q96G02; Q9BUL6	Pyrimidine metabolism; Metabolic pathways; Nucleotide metabolism			3	0							ASMTL	139.3	0.6	160.1	16.07	187.91	20.82	High	Peak Found	High	High	High	Peak Found	High	Not Found	High
	Checked	Confidence	Annotated Sequence	Modifications	Qvality PEP	Qvality q-value	# Protein Groups	# Proteins	# PSMs	Master Protein Accessions	Positions in Master Proteins	Modifications in Master Proteins	Master Protein Descriptions	# Missed Cleavages	Theo. MH+ [Da]	Abundance Ratio: (OE, Sample) / (KD, Sample)	Abundance Ratio: (KD, Sample) / (WT, Control)	Abundance Ratio: (OE, Sample) / (WT, Control)	Abundance Ratio Adj. P-Value: (OE, Sample) / (KD, Sample)	Abundance Ratio Adj. P-Value: (KD, Sample) / (WT, Control)	Abundance Ratio Adj. P-Value: (OE, Sample) / (WT, Control)	Abundance Ratio Variability [%]: (OE, Sample) / (KD, Sample)	Abundance Ratio Variability [%]: (KD, Sample) / (WT, Control)	Abundance Ratio Variability [%]: (OE, Sample) / (WT, Control)	Abundances (Grouped): KD, Sample	Abundances (Grouped): OE, Sample	Abundances (Grouped): WT, Control	Abundances (Grouped) CV [%]: KD, Sample	Abundances (Grouped) CV [%]: OE, Sample	Abundances (Grouped) CV [%]: WT, Control	Quan Info	Found in Sample: [S1] F1: Sample, KD	Found in Sample: [S2] F2: Sample, KD	Found in Sample: [S3] F3: Sample, KD	Found in Sample: [S4] F4: Sample, KD	Found in Sample: [S5] F5: Sample, OE	Found in Sample: [S6] F6: Sample, OE	Found in Sample: [S7] F7: Sample, OE	Found in Sample: [S8] F8: Sample, OE	Found in Sample: [S9] F9: Control, WT	Found in Sample: [S10] F10: Control, WT	Found in Sample: [S11] F11: Control, WT	Found in Sample: [S12] F12: Control, WT	Confidence (by Search Engine): Sequest HT	Percolator q-Value (by Search Engine): Sequest HT	Percolator PEP (by Search Engine): Sequest HT	XCorr (by Search Engine): Sequest HT	Top Apex RT [min]
	TRUE	High	[K].HDSIPAADTFEDLSDVEGGGSEPTQR.[D]	1xPhospho [S14(100)]	4.81091e-06	0.000173317	1	1	13	O95671	O95671 [226-251]	O95671 1xPhospho [S239(100)]	Probable bifunctional dTTP/UTP pyrophosphatase/methyltransferase protein OS=Homo sapiens OX=9606 GN=ASMTL PE=1 SV=3	0	2810.18	0.01	0.951	0.01	8.2e-16	0.982811	1.24141e-15	90.97	27.24	89.78	139.3	0.6	160.1	16.07	187.91	20.82		High	Peak Found	High	High	High	Peak Found	High	Not Found	High	High	High	High	High	2.653e-05	8.311e-09	4.69	73.83
TRUE	High	Master Protein	P18846	Cyclic AMP-dependent transcription factor ATF-1 OS=Homo sapiens OX=9606 GN=ATF1 PE=1 SV=2	0.001	3.504	17	1	2	1	271	29.2	8.37	2.47	1	cell organization and biogenesis;RNA metabolism OR transcription;signal transduction;other biological processes	nucleus;other cell component	nucleic acid binding activity;other molecular function	Pf00170, Pf02173	466	ENSG00000123268	B4DRF9; hsa:466; P18846; P25168; Q9H4A8	Aldosterone synthesis and secretion; Transcriptional misregulation in cancer	Integrated cancer pathway; Interleukin-11 signaling pathway; Myometrial relaxation and contraction pathways; EGF/EGFR signaling pathway; GDNF signaling; Serotonin receptor 4/6/7 and NR3C signaling	NGF-stimulated transcription; CREB phosphorylation	10	0							ATF1	265.4	17.7	16.9	28.87	52.42	36.38	Peak Found	High	High	Peak Found	Not Found	Not Found	Not Found	Not Found	Not Found
	Checked	Confidence	Annotated Sequence	Modifications	Qvality PEP	Qvality q-value	# Protein Groups	# Proteins	# PSMs	Master Protein Accessions	Positions in Master Proteins	Modifications in Master Proteins	Master Protein Descriptions	# Missed Cleavages	Theo. MH+ [Da]	Abundance Ratio: (OE, Sample) / (KD, Sample)	Abundance Ratio: (KD, Sample) / (WT, Control)	Abundance Ratio: (OE, Sample) / (WT, Control)	Abundance Ratio Adj. P-Value: (OE, Sample) / (KD, Sample)	Abundance Ratio Adj. P-Value: (KD, Sample) / (WT, Control)	Abundance Ratio Adj. P-Value: (OE, Sample) / (WT, Control)	Abundance Ratio Variability [%]: (OE, Sample) / (KD, Sample)	Abundance Ratio Variability [%]: (KD, Sample) / (WT, Control)	Abundance Ratio Variability [%]: (OE, Sample) / (WT, Control)	Abundances (Grouped): KD, Sample	Abundances (Grouped): OE, Sample	Abundances (Grouped): WT, Control	Abundances (Grouped) CV [%]: KD, Sample	Abundances (Grouped) CV [%]: OE, Sample	Abundances (Grouped) CV [%]: WT, Control	Quan Info	Found in Sample: [S1] F1: Sample, KD	Found in Sample: [S2] F2: Sample, KD	Found in Sample: [S3] F3: Sample, KD	Found in Sample: [S4] F4: Sample, KD	Found in Sample: [S5] F5: Sample, OE	Found in Sample: [S6] F6: Sample, OE	Found in Sample: [S7] F7: Sample, OE	Found in Sample: [S8] F8: Sample, OE	Found in Sample: [S9] F9: Control, WT	Found in Sample: [S10] F10: Control, WT	Found in Sample: [S11] F11: Control, WT	Found in Sample: [S12] F12: Control, WT	Confidence (by Search Engine): Sequest HT	Percolator q-Value (by Search Engine): Sequest HT	Percolator PEP (by Search Engine): Sequest HT	XCorr (by Search Engine): Sequest HT	Top Apex RT [min]
	TRUE	High	[K].STTSETAPQPGSAVQGAHISHIAQQVSSLSESEESQDSSDSIGSSQK.[A]	1xPhospho [S/T]	0.0102034	0.000490989	1	1	2	P18846	P18846 [7-53]		Cyclic AMP-dependent transcription factor ATF-1 OS=Homo sapiens OX=9606 GN=ATF1 PE=1 SV=2	0	4837.16	0.062	16.869	1.051	0.00943949	9.24576e-10		38.87	40.48	28.22	265.4	17.7	16.9	28.87	52.42	36.38		Peak Found	High	High	Peak Found	Not Found	Not Found	Not Found	Not Found	Not Found	Not Found	Not Found	Not Found	High	6.974e-05	0.0003131	2.47	69.57
TRUE	High	Master Protein	Q9UIG0	Tyrosine-protein kinase BAZ1B OS=Homo sapiens OX=9606 GN=BAZ1B PE=1 SV=2	0	79.025	8	9	121	9	1483	170.8	8.48	435.81	9	cell organization and biogenesis;protein metabolism;other metabolic processes;stress response;other biological processes	nucleus;other cell component	kinase activity;other molecular function	Pf00439, Pf00628, Pf10537, Pf15612, Pf15613	9031	ENSG00000009954	B9EGK3; D3DXE9; hsa:9031; O95039; O95247; O95277; Q6P1K4; Q86UJ6; Q9UIG0		IL-18 signaling pathway; 7q11.23 copy number variation syndrome	B-WICH complex positively regulates rRNA expression; Recruitment and ATM-mediated phosphorylation of repair and signaling proteins at DNA double strand breaks	4	0							BAZ1B	92.7	102.5	104.8	14.86	3.17	22.57	High	High	High	High	High	High	High	High	High
	Checked	Confidence	Annotated Sequence	Modifications	Qvality PEP	Qvality q-value	# Protein Groups	# Proteins	# PSMs	Master Protein Accessions	Positions in Master Proteins	Modifications in Master Proteins	Master Protein Descriptions	# Missed Cleavages	Theo. MH+ [Da]	Abundance Ratio: (OE, Sample) / (KD, Sample)	Abundance Ratio: (KD, Sample) / (WT, Control)	Abundance Ratio: (OE, Sample) / (WT, Control)	Abundance Ratio Adj. P-Value: (OE, Sample) / (KD, Sample)	Abundance Ratio Adj. P-Value: (KD, Sample) / (WT, Control)	Abundance Ratio Adj. P-Value: (OE, Sample) / (WT, Control)	Abundance Ratio Variability [%]: (OE, Sample) / (KD, Sample)	Abundance Ratio Variability [%]: (KD, Sample) / (WT, Control)	Abundance Ratio Variability [%]: (OE, Sample) / (WT, Control)	Abundances (Grouped): KD, Sample	Abundances (Grouped): OE, Sample	Abundances (Grouped): WT, Control	Abundances (Grouped) CV [%]: KD, Sample	Abundances (Grouped) CV [%]: OE, Sample	Abundances (Grouped) CV [%]: WT, Control	Quan Info	Found in Sample: [S1] F1: Sample, KD	Found in Sample: [S2] F2: Sample, KD	Found in Sample: [S3] F3: Sample, KD	Found in Sample: [S4] F4: Sample, KD	Found in Sample: [S5] F5: Sample, OE	Found in Sample: [S6] F6: Sample, OE	Found in Sample: [S7] F7: Sample, OE	Found in Sample: [S8] F8: Sample, OE	Found in Sample: [S9] F9: Control, WT	Found in Sample: [S10] F10: Control, WT	Found in Sample: [S11] F11: Control, WT	Found in Sample: [S12] F12: Control, WT	Confidence (by Search Engine): Sequest HT	Percolator q-Value (by Search Engine): Sequest HT	Percolator PEP (by Search Engine): Sequest HT	XCorr (by Search Engine): Sequest HT	Top Apex RT [min]
	TRUE	High	[R].SDVQEESEGSDTDDNKDSAAFEDNEVQDEFLEK.[L]	2xPhospho [S7(93.1); T/S]	6.09353e-07	0.000173317	1	1	4	Q9UIG0	Q9UIG0 [699-731]	Q9UIG0 2xPhospho [S705(93.1); T/S]	Tyrosine-protein kinase BAZ1B OS=Homo sapiens OX=9606 GN=BAZ1B PE=1 SV=2	1	3881.46	91.228	0.131	12.95	1.5963e-08	4.71315e-12	4.18249e-09	58.37	224.63	354.98	3.1	275.2	21.7	49.91	9.14	113.58		Not Found	Not Found	Not Found	Not Found	High	High	Peak Found	High	High	Not Found	Not Found	Peak Found	High	2.653e-05	4.805e-10	4.65	78.34
	TRUE	High	[K].SDGACDSPSSDKENSSQIAQDHQK.[K]	1xCarbamidomethyl [C5]; 2xPhospho [S15(80.7); S]	0.00135394	0.000173317	1	1	7	Q9UIG0	Q9UIG0 [152-175]	Q9UIG0 2xPhospho [S166(80.7); S]	Tyrosine-protein kinase BAZ1B OS=Homo sapiens OX=9606 GN=BAZ1B PE=1 SV=2	1	2751.02	17.843	0.199	3.77	9.73778e-05	0.00220623	0.0054938	40.45	35.41	38.29	12.8	223.1	64.1	19.81	28.88	31.1		Not Found	Not Found	Not Found	Not Found	High	High	Peak Found	High	Peak Found	High	Peak Found	High	High	2.653e-05	1.997e-05	2.57	31.96
	TRUE	High	[R].RSDVQEESEGSDTDDNKDSAAFEDNEVQDEFLEK.[L]	2xPhospho [S8(95.5); S/T]	0.0173762	0.000750814	1	1	3	Q9UIG0	Q9UIG0 [698-731]	Q9UIG0 2xPhospho [S705(95.5); S/T]	Tyrosine-protein kinase BAZ1B OS=Homo sapiens OX=9606 GN=BAZ1B PE=1 SV=2	2	4037.56	100	0.034	7.453	8.2e-16	4.1125e-16	4.08292e-05	18.36	185.18	278.66	1.8	263.2	35.1	38.67	9.7	112.53		Not Found	Not Found	Not Found	Not Found	Peak Found	Peak Found	Peak Found	High	Peak Found	Peak Found	Not Found	High	High	0.0001268	0.0006382	2.62	74.3
	TRUE	High	[R].RQSLELQK.[C]	1xPhospho [S3(100)]	0.0425823	0.00153195	1	1	2	Q9UIG0	Q9UIG0 [1340-1347]	Q9UIG0 1xPhospho [S1342(100)]	Tyrosine-protein kinase BAZ1B OS=Homo sapiens OX=9606 GN=BAZ1B PE=1 SV=2	1	1081.54	0.104	1.637	0.18	0.0531782	0.982811	0.00219349	40.66	24.32	51.51	178.5	18.5	103	15.01	63.74	20.6		Peak Found	High	Peak Found	Peak Found	Not Found	Peak Found	Not Found	Not Found	Peak Found	Peak Found	Peak Found	High	High	0.0002759	0.002178	3.1	32.63
TRUE	High	Master Protein	Q9BUH8	Brain-enriched guanylate kinase-associated protein OS=Homo sapiens OX=9606 GN=BEGAIN PE=1 SV=1	0	35.104	11	6	55	6	593	64.8	5.57	151.77	6	other biological processes	other membranes;other cell component			57596	ENSG00000183092	hsa:57596; Q9BUH8; Q9NPU3; Q9P282			Neurexins and neuroligins	1	0							BEGAIN	140.3	59.3	100.4	10.33	12.41	26.88	High	High	High	Peak Found	High	High	High	High	High
	Checked	Confidence	Annotated Sequence	Modifications	Qvality PEP	Qvality q-value	# Protein Groups	# Proteins	# PSMs	Master Protein Accessions	Positions in Master Proteins	Modifications in Master Proteins	Master Protein Descriptions	# Missed Cleavages	Theo. MH+ [Da]	Abundance Ratio: (OE, Sample) / (KD, Sample)	Abundance Ratio: (KD, Sample) / (WT, Control)	Abundance Ratio: (OE, Sample) / (WT, Control)	Abundance Ratio Adj. P-Value: (OE, Sample) / (KD, Sample)	Abundance Ratio Adj. P-Value: (KD, Sample) / (WT, Control)	Abundance Ratio Adj. P-Value: (OE, Sample) / (WT, Control)	Abundance Ratio Variability [%]: (OE, Sample) / (KD, Sample)	Abundance Ratio Variability [%]: (KD, Sample) / (WT, Control)	Abundance Ratio Variability [%]: (OE, Sample) / (WT, Control)	Abundances (Grouped): KD, Sample	Abundances (Grouped): OE, Sample	Abundances (Grouped): WT, Control	Abundances (Grouped) CV [%]: KD, Sample	Abundances (Grouped) CV [%]: OE, Sample	Abundances (Grouped) CV [%]: WT, Control	Quan Info	Found in Sample: [S1] F1: Sample, KD	Found in Sample: [S2] F2: Sample, KD	Found in Sample: [S3] F3: Sample, KD	Found in Sample: [S4] F4: Sample, KD	Found in Sample: [S5] F5: Sample, OE	Found in Sample: [S6] F6: Sample, OE	Found in Sample: [S7] F7: Sample, OE	Found in Sample: [S8] F8: Sample, OE	Found in Sample: [S9] F9: Control, WT	Found in Sample: [S10] F10: Control, WT	Found in Sample: [S11] F11: Control, WT	Found in Sample: [S12] F12: Control, WT	Confidence (by Search Engine): Sequest HT	Percolator q-Value (by Search Engine): Sequest HT	Percolator PEP (by Search Engine): Sequest HT	XCorr (by Search Engine): Sequest HT	Top Apex RT [min]
	TRUE	High	[R].AGGDLSLSPGR.[S]	2xPhospho [S6(100); S8(100)]	0.053255	0.00177457	1	1	1	Q9BUH8	Q9BUH8 [495-505]	Q9BUH8 2xPhospho [S500(100); S502(100)]	Brain-enriched guanylate kinase-associated protein OS=Homo sapiens OX=9606 GN=BEGAIN PE=1 SV=1	0	1189.47	6.171	0.618	2.919	0.000147023	0.982811	0.00382523	89.5	99.66	61.47	31.3	202.6	66.1	73.74	16.92	65.7		Not Found	Not Found	Not Found	Not Found	Peak Found	Peak Found	Peak Found	High	Peak Found	Not Found	Not Found	Peak Found	High	0.0003228	0.003017	3.15	56.07
TRUE	High	Master Protein	P38398	Breast cancer type 1 susceptibility protein OS=Homo sapiens OX=9606 GN=BRCA1 PE=1 SV=2	0	5.948	1	1	5	1	1863	207.6	5.41	11.99	1	cell cycle OR cell proliferation;cell organization and biogenesis;protein metabolism;DNA metabolism;RNA metabolism OR transcription;other metabolic processes;stress response;developmental processes;signal transduction;other biological processes	plasma membrane;other membranes;cytoskeleton;nucleus;other cell component	cytoskeletal activity;nucleic acid binding activity;other molecular function	Pf00097, Pf00533, Pf12820	672	ENSG00000012048	E9PFZ0; hsa:672; O15129; P38398; Q1RMC1; Q3LRJ0; Q3LRJ6; Q6IN79; Q7KYU9	Platinum drug resistance; Homologous recombination; Fanconi anemia pathway; Ubiquitin mediated proteolysis; PI3K-Akt signaling pathway; MicroRNAs in cancer; Breast cancer	Androgen receptor signaling pathway; miRNA regulation of DNA damage response; Glioblastoma signaling pathways; Hepatitis C and hepatocellular carcinoma; Pathways affected in adenoid cystic carcinoma; PI3K-Akt signaling pathway; Breast cancer pathway; DNA repair pathways, full network; Malignant pleural mesothelioma; Nucleotide excision repair in xeroderma pigmentosum ; SMC1/SMC3 role in DNA damag…	Regulation of TP53 Activity through Phosphorylation; Meiotic synapsis; Resolution of D-loop Structures through Holliday Junction Intermediates; SUMOylation of DNA damage response and repair proteins; Recruitment and ATM-mediated phosphorylation of repair and signaling proteins at DNA double strand breaks; TP53 Regulates Transcription of DNA Repair Genes; Transcriptional Regulation by E2F6; Metall…	43	0							BRCA1	13.9	236.2	49.9	57.28	9.52	103.37	Not Found	Not Found	Not Found	Not Found	High	High	Peak Found	High	Peak Found
	Checked	Confidence	Annotated Sequence	Modifications	Qvality PEP	Qvality q-value	# Protein Groups	# Proteins	# PSMs	Master Protein Accessions	Positions in Master Proteins	Modifications in Master Proteins	Master Protein Descriptions	# Missed Cleavages	Theo. MH+ [Da]	Abundance Ratio: (OE, Sample) / (KD, Sample)	Abundance Ratio: (KD, Sample) / (WT, Control)	Abundance Ratio: (OE, Sample) / (WT, Control)	Abundance Ratio Adj. P-Value: (OE, Sample) / (KD, Sample)	Abundance Ratio Adj. P-Value: (KD, Sample) / (WT, Control)	Abundance Ratio Adj. P-Value: (OE, Sample) / (WT, Control)	Abundance Ratio Variability [%]: (OE, Sample) / (KD, Sample)	Abundance Ratio Variability [%]: (KD, Sample) / (WT, Control)	Abundance Ratio Variability [%]: (OE, Sample) / (WT, Control)	Abundances (Grouped): KD, Sample	Abundances (Grouped): OE, Sample	Abundances (Grouped): WT, Control	Abundances (Grouped) CV [%]: KD, Sample	Abundances (Grouped) CV [%]: OE, Sample	Abundances (Grouped) CV [%]: WT, Control	Quan Info	Found in Sample: [S1] F1: Sample, KD	Found in Sample: [S2] F2: Sample, KD	Found in Sample: [S3] F3: Sample, KD	Found in Sample: [S4] F4: Sample, KD	Found in Sample: [S5] F5: Sample, OE	Found in Sample: [S6] F6: Sample, OE	Found in Sample: [S7] F7: Sample, OE	Found in Sample: [S8] F8: Sample, OE	Found in Sample: [S9] F9: Control, WT	Found in Sample: [S10] F10: Control, WT	Found in Sample: [S11] F11: Control, WT	Found in Sample: [S12] F12: Control, WT	Confidence (by Search Engine): Sequest HT	Percolator q-Value (by Search Engine): Sequest HT	Percolator PEP (by Search Engine): Sequest HT	XCorr (by Search Engine): Sequest HT	Top Apex RT [min]
	TRUE	High	[R].SDELLGSDDSHDGESESNAK.[V]	2xPhospho [S7(100); S10(100)]	0.0113375	0.000490989	1	1	5	P38398	P38398 [389-408]	P38398 2xPhospho [S395(100); S398(100)]	Breast cancer type 1 susceptibility protein OS=Homo sapiens OX=9606 GN=BRCA1 PE=1 SV=2	0	2251.79	18.095	0.21	5.049	2.43551e-05	1.78808e-05	0.000244072	57.04	131.59	200.24	13.9	236.2	49.9	57.28	9.52	103.37		Not Found	Not Found	Not Found	Not Found	High	High	Peak Found	High	Peak Found	Peak Found	Not Found	High	High	6.974e-05	0.0003595	2.4	50.6
TRUE	High	Master Protein	O43683	Mitotic checkpoint serine/threonine-protein kinase BUB1 OS=Homo sapiens OX=9606 GN=BUB1 PE=1 SV=1	0	32.636	4	4	34	4	1085	122.3	6.47	122.61	4	cell cycle OR cell proliferation;cell organization and biogenesis;protein metabolism;other metabolic processes;signal transduction;other biological processes	cytosol;nucleus;other cell component	kinase activity;other molecular function	Pf00069, Pf08311	699	ENSG00000169679	E9PC26; F5GXI5; hsa:699; O43430; O43643; O43683; O60626; Q53QE4	Cell cycle; Oocyte meiosis; Progesterone-mediated oocyte maturation	Cell cycle; ATM signaling in development and disease ; Regulation of sister chromatid separation at the metaphase-anaphase transition	Separation of Sister Chromatids; Resolution of Sister Chromatid Cohesion; RHO GTPases Activate Formins; EML4 and NUDC in mitotic spindle formation; Amplification of signal from unattached kinetochores via a MAD2 inhibitory signal	12	0							BUB1	86.6	106.3	107.1	20.4	4.83	9.41	High	High	High	High	High	High	High	High	Peak Found
	Checked	Confidence	Annotated Sequence	Modifications	Qvality PEP	Qvality q-value	# Protein Groups	# Proteins	# PSMs	Master Protein Accessions	Positions in Master Proteins	Modifications in Master Proteins	Master Protein Descriptions	# Missed Cleavages	Theo. MH+ [Da]	Abundance Ratio: (OE, Sample) / (KD, Sample)	Abundance Ratio: (KD, Sample) / (WT, Control)	Abundance Ratio: (OE, Sample) / (WT, Control)	Abundance Ratio Adj. P-Value: (OE, Sample) / (KD, Sample)	Abundance Ratio Adj. P-Value: (KD, Sample) / (WT, Control)	Abundance Ratio Adj. P-Value: (OE, Sample) / (WT, Control)	Abundance Ratio Variability [%]: (OE, Sample) / (KD, Sample)	Abundance Ratio Variability [%]: (KD, Sample) / (WT, Control)	Abundance Ratio Variability [%]: (OE, Sample) / (WT, Control)	Abundances (Grouped): KD, Sample	Abundances (Grouped): OE, Sample	Abundances (Grouped): WT, Control	Abundances (Grouped) CV [%]: KD, Sample	Abundances (Grouped) CV [%]: OE, Sample	Abundances (Grouped) CV [%]: WT, Control	Quan Info	Found in Sample: [S1] F1: Sample, KD	Found in Sample: [S2] F2: Sample, KD	Found in Sample: [S3] F3: Sample, KD	Found in Sample: [S4] F4: Sample, KD	Found in Sample: [S5] F5: Sample, OE	Found in Sample: [S6] F6: Sample, OE	Found in Sample: [S7] F7: Sample, OE	Found in Sample: [S8] F8: Sample, OE	Found in Sample: [S9] F9: Control, WT	Found in Sample: [S10] F10: Control, WT	Found in Sample: [S11] F11: Control, WT	Found in Sample: [S12] F12: Control, WT	Confidence (by Search Engine): Sequest HT	Percolator q-Value (by Search Engine): Sequest HT	Percolator PEP (by Search Engine): Sequest HT	XCorr (by Search Engine): Sequest HT	Top Apex RT [min]
	TRUE	High	[R].DGKFSPIQEKSPK.[Q]	2xPhospho [S5(100); S11(100)]	0.00242774	0.000173317	1	1	10	O43683	O43683 [651-663]	O43683 2xPhospho [S655(100); S661(100)]	Mitotic checkpoint serine/threonine-protein kinase BUB1 OS=Homo sapiens OX=9606 GN=BUB1 PE=1 SV=1	2	1620.71	10.301	0.115	1.109	0.000531547	1.92244e-13	0.979025	81.16	74.27	43.85	14.6	149.3	136.1	64.25	3.11	39.33		Peak Found	Not Found	Peak Found	Peak Found	High	High	High	High	Peak Found	Peak Found	High	High	High	2.653e-05	4.475e-05	4.14	40.08
TRUE	High	Master Protein	P0DP25	Calmodulin-3 OS=Homo sapiens OX=9606 GN=CALM3 PE=1 SV=1	0	10.72	14	2	5	2	149	16.8	4.22	15.78	2	cell cycle OR cell proliferation;cell organization and biogenesis;signal transduction;other biological processes	plasma membrane;other membranes;cytoskeleton;mitochondrion;ER/Golgi;other cell component	signal transduction activity or receptor binding;enzyme regulator activity;cytoskeletal activity;other molecular function	Pf13499	801; 805; 808	ENSG00000160014	hsa:801; hsa:805; hsa:808; P02593; P0DP25; P62158; P70667; P99014; Q13942; Q53S29; Q61379; Q61380; Q96HK3	Ras signaling pathway; Rap1 signaling pathway; Calcium signaling pathway; cGMP-PKG signaling pathway; cAMP signaling pathway; Phosphatidylinositol signaling system; Oocyte meiosis; Cellular senescence; Adrenergic signaling in cardiomyocytes; Vascular smooth muscle contraction; Apelin signaling pathway; C-type lectin receptor signaling pathway; Circadian entrainment; Long-term potentiation; Neurot…	Physiological and pathological hypertrophy of the heart; MicroRNAs in cardiomyocyte hypertrophy; Alzheimer's disease and miRNA effects; T cell receptor and co-stimulatory signaling; Cardiac hypertrophic response; Myometrial relaxation and contraction pathways; G protein signaling pathways; Ras signaling; Melanoma; Endochondral ossification; Endochondral ossification with skeletal dysplasias; CAMK…		60	0	0.201	0.847	0.174	112.46	68.4	119.28	CALM3	140.9	20.3	138.8	28.08	87.12	53.66	High	Peak Found	High	Peak Found	Peak Found	Not Found	Not Found	Not Found	Peak Found
	Checked	Confidence	Annotated Sequence	Modifications	Qvality PEP	Qvality q-value	# Protein Groups	# Proteins	# PSMs	Master Protein Accessions	Positions in Master Proteins	Modifications in Master Proteins	Master Protein Descriptions	# Missed Cleavages	Theo. MH+ [Da]	Abundance Ratio: (OE, Sample) / (KD, Sample)	Abundance Ratio: (KD, Sample) / (WT, Control)	Abundance Ratio: (OE, Sample) / (WT, Control)	Abundance Ratio Adj. P-Value: (OE, Sample) / (KD, Sample)	Abundance Ratio Adj. P-Value: (KD, Sample) / (WT, Control)	Abundance Ratio Adj. P-Value: (OE, Sample) / (WT, Control)	Abundance Ratio Variability [%]: (OE, Sample) / (KD, Sample)	Abundance Ratio Variability [%]: (KD, Sample) / (WT, Control)	Abundance Ratio Variability [%]: (OE, Sample) / (WT, Control)	Abundances (Grouped): KD, Sample	Abundances (Grouped): OE, Sample	Abundances (Grouped): WT, Control	Abundances (Grouped) CV [%]: KD, Sample	Abundances (Grouped) CV [%]: OE, Sample	Abundances (Grouped) CV [%]: WT, Control	Quan Info	Found in Sample: [S1] F1: Sample, KD	Found in Sample: [S2] F2: Sample, KD	Found in Sample: [S3] F3: Sample, KD	Found in Sample: [S4] F4: Sample, KD	Found in Sample: [S5] F5: Sample, OE	Found in Sample: [S6] F6: Sample, OE	Found in Sample: [S7] F7: Sample, OE	Found in Sample: [S8] F8: Sample, OE	Found in Sample: [S9] F9: Control, WT	Found in Sample: [S10] F10: Control, WT	Found in Sample: [S11] F11: Control, WT	Found in Sample: [S12] F12: Control, WT	Confidence (by Search Engine): Sequest HT	Percolator q-Value (by Search Engine): Sequest HT	Percolator PEP (by Search Engine): Sequest HT	XCorr (by Search Engine): Sequest HT	Top Apex RT [min]
	TRUE	High	[-].MADQLTEEQIAEFK.[E]	1xMet-loss+Acetyl [N-Term]	3.14458e-06	0.000173317	1	1	4	P0DP25	P0DP25 [1-14]	P0DP25 1xMet-loss+Acetyl [N-Term]	Calmodulin-3 OS=Homo sapiens OX=9606 GN=CALM3 PE=1 SV=1	0	1563.75	0.068	1.038	0.057	0.0140129	0.959944	1.05375e-07	118.28	55.63	106.31	149	10.2	140.9	26.14	118.47	52.21		High	Peak Found	High	Peak Found	Peak Found	Not Found	Not Found	Not Found	Peak Found	High	Peak Found	High	High	2.653e-05	4.616e-09	4.13	77.28
TRUE	High	Master Protein	Q9UJX2	Cell division cycle protein 23 homolog OS=Homo sapiens OX=9606 GN=CDC23 PE=1 SV=3	0	32.335	7	4	44	4	597	68.8	7.02	148.64	4	cell cycle OR cell proliferation;cell organization and biogenesis;protein metabolism;other metabolic processes;other biological processes	cytosol;nucleus;other cell component	other molecular function	Pf04049	8697	ENSG00000094880	A8K6E5; B4E3A2; B7WP05; D3DQB7; hsa:8697; O75433; Q53FN2; Q9BS73; Q9UJX2	Cell cycle; Oocyte meiosis; Ubiquitin mediated proteolysis; Progesterone-mediated oocyte maturation; Human T-cell leukemia virus 1 infection	Cell cycle	Separation of Sister Chromatids; Senescence-Associated Secretory Phenotype (SASP); Antigen processing: Ubiquitination & Proteasome degradation; APC/C:Cdc20 mediated degradation of Securin; APC/C:Cdh1 mediated degradation of Cdc20 and other APC/C:Cdh1 targeted proteins in late mitosis/early G1; Cdc20:Phospho-APC/C mediated degradation of Cyclin A; CDK-mediated phosphorylation and removal of Cdc6; …	24	0							CDC23	120.5	93.4	86.1	18.24	4.69	19.26	High	High	High	Peak Found	High	High	High	High	Peak Found
	Checked	Confidence	Annotated Sequence	Modifications	Qvality PEP	Qvality q-value	# Protein Groups	# Proteins	# PSMs	Master Protein Accessions	Positions in Master Proteins	Modifications in Master Proteins	Master Protein Descriptions	# Missed Cleavages	Theo. MH+ [Da]	Abundance Ratio: (OE, Sample) / (KD, Sample)	Abundance Ratio: (KD, Sample) / (WT, Control)	Abundance Ratio: (OE, Sample) / (WT, Control)	Abundance Ratio Adj. P-Value: (OE, Sample) / (KD, Sample)	Abundance Ratio Adj. P-Value: (KD, Sample) / (WT, Control)	Abundance Ratio Adj. P-Value: (OE, Sample) / (WT, Control)	Abundance Ratio Variability [%]: (OE, Sample) / (KD, Sample)	Abundance Ratio Variability [%]: (KD, Sample) / (WT, Control)	Abundance Ratio Variability [%]: (OE, Sample) / (WT, Control)	Abundances (Grouped): KD, Sample	Abundances (Grouped): OE, Sample	Abundances (Grouped): WT, Control	Abundances (Grouped) CV [%]: KD, Sample	Abundances (Grouped) CV [%]: OE, Sample	Abundances (Grouped) CV [%]: WT, Control	Quan Info	Found in Sample: [S1] F1: Sample, KD	Found in Sample: [S2] F2: Sample, KD	Found in Sample: [S3] F3: Sample, KD	Found in Sample: [S4] F4: Sample, KD	Found in Sample: [S5] F5: Sample, OE	Found in Sample: [S6] F6: Sample, OE	Found in Sample: [S7] F7: Sample, OE	Found in Sample: [S8] F8: Sample, OE	Found in Sample: [S9] F9: Control, WT	Found in Sample: [S10] F10: Control, WT	Found in Sample: [S11] F11: Control, WT	Found in Sample: [S12] F12: Control, WT	Confidence (by Search Engine): Sequest HT	Percolator q-Value (by Search Engine): Sequest HT	Percolator PEP (by Search Engine): Sequest HT	XCorr (by Search Engine): Sequest HT	Top Apex RT [min]
	TRUE	High	[R].NQGETPTTEVPAPFFLPASLSANNTPTR.[R]	2xPhospho [T5(92.8); T25(95.5)]	0.000166003	0.000173317	1	1	9	Q9UJX2	Q9UJX2 [558-585]	Q9UJX2 2xPhospho [T562(92.8); T582(95.5)]	Cell division cycle protein 23 homolog OS=Homo sapiens OX=9606 GN=CDC23 PE=1 SV=3	0	3117.4	5.898	0.146	0.839	0.000143248	3.69319e-05	0.999965	64.37	45.66	51.54	22.3	128.8	148.9	46	82.09	17.4		Not Found	Not Found	Peak Found	Peak Found	High	High	High	Peak Found	Peak Found	High	High	High	High	2.653e-05	1.105e-06	4.13	90.25
	TRUE	High	[R].NQGETPTTEVPAPFFLPASLSANNTPTRR.[V]	2xPhospho [T5(99.7); T27(98.8)]	0.0133642	0.000636991	1	1	1	Q9UJX2	Q9UJX2 [558-586]	Q9UJX2 2xPhospho [T562(99.7); T584(98.8)]	Cell division cycle protein 23 homolog OS=Homo sapiens OX=9606 GN=CDC23 PE=1 SV=3	1	3273.5	4.509	0.308	1.375	0.000917457	0.0785624	0.281169	34.21	76.03	37.46	34.4	153.8	111.8	31.77	12	59.92		Not Found	Not Found	Not Found	Not Found	Peak Found	Peak Found	Peak Found	Peak Found	Not Found	Peak Found	High	Peak Found	High	8.894e-05	0.0004491	4.1	84.67
TRUE	High	Master Protein	Q9Y5S2	Serine/threonine-protein kinase MRCK beta OS=Homo sapiens OX=9606 GN=CDC42BPB PE=1 SV=2	0	22.929	1	1	34	1	1711	194.2	6.37	172.02	1	cell organization and biogenesis;protein metabolism;other metabolic processes;signal transduction;other biological processes	plasma membrane;other membranes;cytosol;cytoskeleton;other cell component	kinase activity;other molecular function	Pf00069, Pf00130, Pf00780, Pf08826, Pf15796	9578	ENSG00000198752	A9JR72; hsa:9578; Q2L7A5; Q86TJ1; Q9ULU5; Q9Y5S2		VEGFA-VEGFR2 signaling pathway	CDC42 GTPase cycle; RHOQ GTPase cycle; RHOJ GTPase cycle	4	0							CDC42BPB	38.9	132.7	128.4	26.89	35.34	40.24	High	High	High	Peak Found	High	High	High	High	Peak Found
	Checked	Confidence	Annotated Sequence	Modifications	Qvality PEP	Qvality q-value	# Protein Groups	# Proteins	# PSMs	Master Protein Accessions	Positions in Master Proteins	Modifications in Master Proteins	Master Protein Descriptions	# Missed Cleavages	Theo. MH+ [Da]	Abundance Ratio: (OE, Sample) / (KD, Sample)	Abundance Ratio: (KD, Sample) / (WT, Control)	Abundance Ratio: (OE, Sample) / (WT, Control)	Abundance Ratio Adj. P-Value: (OE, Sample) / (KD, Sample)	Abundance Ratio Adj. P-Value: (KD, Sample) / (WT, Control)	Abundance Ratio Adj. P-Value: (OE, Sample) / (WT, Control)	Abundance Ratio Variability [%]: (OE, Sample) / (KD, Sample)	Abundance Ratio Variability [%]: (KD, Sample) / (WT, Control)	Abundance Ratio Variability [%]: (OE, Sample) / (WT, Control)	Abundances (Grouped): KD, Sample	Abundances (Grouped): OE, Sample	Abundances (Grouped): WT, Control	Abundances (Grouped) CV [%]: KD, Sample	Abundances (Grouped) CV [%]: OE, Sample	Abundances (Grouped) CV [%]: WT, Control	Quan Info	Found in Sample: [S1] F1: Sample, KD	Found in Sample: [S2] F2: Sample, KD	Found in Sample: [S3] F3: Sample, KD	Found in Sample: [S4] F4: Sample, KD	Found in Sample: [S5] F5: Sample, OE	Found in Sample: [S6] F6: Sample, OE	Found in Sample: [S7] F7: Sample, OE	Found in Sample: [S8] F8: Sample, OE	Found in Sample: [S9] F9: Control, WT	Found in Sample: [S10] F10: Control, WT	Found in Sample: [S11] F11: Control, WT	Found in Sample: [S12] F12: Control, WT	Confidence (by Search Engine): Sequest HT	Percolator q-Value (by Search Engine): Sequest HT	Percolator PEP (by Search Engine): Sequest HT	XCorr (by Search Engine): Sequest HT	Top Apex RT [min]
	TRUE	High	[K].HSTPSNSSNPSGPPSPNSPHR.[S]	2xPhospho [S15(100); S18(100)]	8.03199e-08	0.000173317	1	1	13	Q9Y5S2	Q9Y5S2 [1676-1696]	Q9Y5S2 2xPhospho [S1690(100); S1693(100)]	Serine/threonine-protein kinase MRCK beta OS=Homo sapiens OX=9606 GN=CDC42BPB PE=1 SV=2	0	2300.91	3.859	0.263	0.933	0.00700549	0.000359081	0.999965	39.24	43.59	28.39	38.9	132.7	128.4	26.89	35.34	40.24		Peak Found	Peak Found	High	Peak Found	High	High	Peak Found	High	Peak Found	Peak Found	High	High	High	2.653e-05	2.934e-11	7.24	28.59
TRUE	High	Master Protein	Q9NYV4	Cyclin-dependent kinase 12 OS=Homo sapiens OX=9606 GN=CDK12 PE=1 SV=2	0	71.527	10	12	185	12	1490	164.1	9.44	726.06	12	protein metabolism;RNA metabolism OR transcription;other metabolic processes;other biological processes	nucleus;other cell component	kinase activity;other molecular function	Pf00069	51755	ENSG00000167258	A7E2B2; B4DYX4; B9EIQ6; hsa:51755; O94978; Q9NYV4			TP53 Regulates Transcription of DNA Repair Genes	1	0							CDK12	73.3	151.8	75	3.27	12	40.03	High	High	High	High	High	High	High	High	High
	Checked	Confidence	Annotated Sequence	Modifications	Qvality PEP	Qvality q-value	# Protein Groups	# Proteins	# PSMs	Master Protein Accessions	Positions in Master Proteins	Modifications in Master Proteins	Master Protein Descriptions	# Missed Cleavages	Theo. MH+ [Da]	Abundance Ratio: (OE, Sample) / (KD, Sample)	Abundance Ratio: (KD, Sample) / (WT, Control)	Abundance Ratio: (OE, Sample) / (WT, Control)	Abundance Ratio Adj. P-Value: (OE, Sample) / (KD, Sample)	Abundance Ratio Adj. P-Value: (KD, Sample) / (WT, Control)	Abundance Ratio Adj. P-Value: (OE, Sample) / (WT, Control)	Abundance Ratio Variability [%]: (OE, Sample) / (KD, Sample)	Abundance Ratio Variability [%]: (KD, Sample) / (WT, Control)	Abundance Ratio Variability [%]: (OE, Sample) / (WT, Control)	Abundances (Grouped): KD, Sample	Abundances (Grouped): OE, Sample	Abundances (Grouped): WT, Control	Abundances (Grouped) CV [%]: KD, Sample	Abundances (Grouped) CV [%]: OE, Sample	Abundances (Grouped) CV [%]: WT, Control	Quan Info	Found in Sample: [S1] F1: Sample, KD	Found in Sample: [S2] F2: Sample, KD	Found in Sample: [S3] F3: Sample, KD	Found in Sample: [S4] F4: Sample, KD	Found in Sample: [S5] F5: Sample, OE	Found in Sample: [S6] F6: Sample, OE	Found in Sample: [S7] F7: Sample, OE	Found in Sample: [S8] F8: Sample, OE	Found in Sample: [S9] F9: Control, WT	Found in Sample: [S10] F10: Control, WT	Found in Sample: [S11] F11: Control, WT	Found in Sample: [S12] F12: Control, WT	Confidence (by Search Engine): Sequest HT	Percolator q-Value (by Search Engine): Sequest HT	Percolator PEP (by Search Engine): Sequest HT	XCorr (by Search Engine): Sequest HT	Top Apex RT [min]
	TRUE	High	[R].HLLTDLPLPPELPGGDLSPPDSPEPK.[A]	2xPhospho [S18(100); S22(100)]	4.64502e-09	0.000173317	1	1	71	Q9NYV4	Q9NYV4 [664-689]	Q9NYV4 2xPhospho [S681(100); S685(100)]	Cyclin-dependent kinase 12 OS=Homo sapiens OX=9606 GN=CDK12 PE=1 SV=2	0	2891.35	9.523	0.318	3.4	0.00988803	8.05659e-06	0.0233651	33.08	88.7	90.5	24	215.7	60.3	30.34	20.2	80.37		High	High	High	High	High	High	High	High	High	High	High	High	High	2.653e-05	5.747e-13	6.78	87.58
	TRUE	High	[R].KETTSGTSTEPVKNSSPAPPQPAPGK.[V]	1xPhospho [S/T]	0.00105205	0.000173317	1	1	4	Q9NYV4	Q9NYV4 [1068-1093]		Cyclin-dependent kinase 12 OS=Homo sapiens OX=9606 GN=CDK12 PE=1 SV=2	2	2673.28	0.065	2.809	0.173	0.00338585	0.286371	0.00844043	83.93	35.89	82.29	201.1	14.6	84.3	23.42	86.38	32.2		High	High	High	Peak Found	Not Found	Peak Found	Not Found	Not Found	Peak Found	Peak Found	Peak Found	Peak Found	High	2.653e-05	1.409e-05	3.35	32.88
	TRUE	High	[R].RQSVSPPYKEPSAYQSSTR.[S]	2xPhospho [S3(100); S5(100)]	0.000121482	0.000173317	1	1	29	Q9NYV4	Q9NYV4 [272-290]	Q9NYV4 2xPhospho [S274(100); S276(100)]	Cyclin-dependent kinase 12 OS=Homo sapiens OX=9606 GN=CDK12 PE=1 SV=2	2	2328.01	4.088	0.194	0.754	0.0404426	3.78453e-08	0.999965	119.32	110.66	22.12	29.1	113.1	157.8	95.96	14.86	18.33		High	High	High	Peak Found	High	High	High	High	High	High	High	High	High	2.653e-05	7.196e-07	5.99	49.85
	TRUE	High	[R].SSSPFLSK.[R]	2xPhospho [S3(82.6); S]	0.0374416	0.00141709	1	1	1	Q9NYV4	Q9NYV4 [332-339]	Q9NYV4 2xPhospho [S334(82.6); S]	Cyclin-dependent kinase 12 OS=Homo sapiens OX=9606 GN=CDK12 PE=1 SV=2	0	1012.38	2.839	0.623	1.698	0.0236664	0.982811	0.045979	20.41	34.41	24.44	53.9	156.7	89.3	22.7	6.83	23.36		Not Found	Not Found	Not Found	Not Found	Peak Found	Peak Found	Peak Found	High	Peak Found	Not Found	Not Found	Peak Found	High	0.0002446	0.001803	1.97	54.25
	TRUE	High	[R].HSSISPVR.[L]	2xPhospho [S3(100); S5(100)]	0.065209	0.00253434	1	1	2	Q9NYV4	Q9NYV4 [381-388]	Q9NYV4 2xPhospho [S383(100); S385(100)]	Cyclin-dependent kinase 12 OS=Homo sapiens OX=9606 GN=CDK12 PE=1 SV=2	0	1042.41	8.375	0.155	1.387	1.83116e-05	0.00552684	0.266634	54.7	61.52	22.87	19	158.8	122.3	72.3	17.71	17.62		Not Found	Not Found	Not Found	Not Found	Peak Found	Peak Found	Peak Found	High	Peak Found	Peak Found	Peak Found	High	High	0.0004165	0.004112	2.92	25.2
TRUE	High	Master Protein	Q14004	Cyclin-dependent kinase 13 OS=Homo sapiens OX=9606 GN=CDK13 PE=1 SV=2	0	22.989	6	5	25	5	1512	164.8	9.69	86.13	5	protein metabolism;RNA metabolism OR transcription;other metabolic processes;other biological processes	non-structural extracellular;cytosol;ER/Golgi;nucleus;other cell component	kinase activity;other molecular function	Pf00069	8621	ENSG00000065883	hsa:8621; Q14004; Q53G78; Q6DKQ9; Q75MH4; Q75MH5; Q96JN4; Q9H4A0; Q9H4A1; Q9UDR4			Neutrophil degranulation; TP53 Regulates Transcription of DNA Repair Genes	2	0							CDK13	117.4	86.2	96.4	16.81	27.78	10.47	High	High	High	Peak Found	High	High	Peak Found	High	High
	Checked	Confidence	Annotated Sequence	Modifications	Qvality PEP	Qvality q-value	# Protein Groups	# Proteins	# PSMs	Master Protein Accessions	Positions in Master Proteins	Modifications in Master Proteins	Master Protein Descriptions	# Missed Cleavages	Theo. MH+ [Da]	Abundance Ratio: (OE, Sample) / (KD, Sample)	Abundance Ratio: (KD, Sample) / (WT, Control)	Abundance Ratio: (OE, Sample) / (WT, Control)	Abundance Ratio Adj. P-Value: (OE, Sample) / (KD, Sample)	Abundance Ratio Adj. P-Value: (KD, Sample) / (WT, Control)	Abundance Ratio Adj. P-Value: (OE, Sample) / (WT, Control)	Abundance Ratio Variability [%]: (OE, Sample) / (KD, Sample)	Abundance Ratio Variability [%]: (KD, Sample) / (WT, Control)	Abundance Ratio Variability [%]: (OE, Sample) / (WT, Control)	Abundances (Grouped): KD, Sample	Abundances (Grouped): OE, Sample	Abundances (Grouped): WT, Control	Abundances (Grouped) CV [%]: KD, Sample	Abundances (Grouped) CV [%]: OE, Sample	Abundances (Grouped) CV [%]: WT, Control	Quan Info	Found in Sample: [S1] F1: Sample, KD	Found in Sample: [S2] F2: Sample, KD	Found in Sample: [S3] F3: Sample, KD	Found in Sample: [S4] F4: Sample, KD	Found in Sample: [S5] F5: Sample, OE	Found in Sample: [S6] F6: Sample, OE	Found in Sample: [S7] F7: Sample, OE	Found in Sample: [S8] F8: Sample, OE	Found in Sample: [S9] F9: Control, WT	Found in Sample: [S10] F10: Control, WT	Found in Sample: [S11] F11: Control, WT	Found in Sample: [S12] F12: Control, WT	Confidence (by Search Engine): Sequest HT	Percolator q-Value (by Search Engine): Sequest HT	Percolator PEP (by Search Engine): Sequest HT	XCorr (by Search Engine): Sequest HT	Top Apex RT [min]
	TRUE	High	[R].HSSISPSTLTLK.[S]	2xPhospho [S3(99.9); S5(99.9)]	0.00198963	0.000173317	1	1	7	Q14004	Q14004 [435-446]	Q14004 2xPhospho [S437(99.9); S439(99.9)]	Cyclin-dependent kinase 13 OS=Homo sapiens OX=9606 GN=CDK13 PE=1 SV=2	0	1430.63	3.465	0.333	1.06	0.0280771	0.00552255	0.95002	27.86	61.78	59.04	37.9	138	124	27.59	17.18	44.66		Peak Found	Peak Found	Peak Found	Peak Found	High	High	Peak Found	High	Peak Found	High	High	High	High	2.653e-05	3.404e-05	3.6	60.85
TRUE	High	Master Protein	Q96JM3	Chromosome alignment-maintaining phosphoprotein 1 OS=Homo sapiens OX=9606 GN=CHAMP1 PE=1 SV=2	0	104.865	21	12	224	12	812	89	8.44	794.25	12	cell cycle OR cell proliferation;cell organization and biogenesis;other biological processes	cytoskeleton;nucleus;other cell component	other molecular function		283489	ENSG00000198824	B3KU06; hsa:283489; Q6P181; Q8NC88; Q96JM3; Q9BST0				0	0							CHAMP1	99.1	114.8	86.1	34.51	7.1	8.9	High	High	High	High	High	High	High	High	High
	Checked	Confidence	Annotated Sequence	Modifications	Qvality PEP	Qvality q-value	# Protein Groups	# Proteins	# PSMs	Master Protein Accessions	Positions in Master Proteins	Modifications in Master Proteins	Master Protein Descriptions	# Missed Cleavages	Theo. MH+ [Da]	Abundance Ratio: (OE, Sample) / (KD, Sample)	Abundance Ratio: (KD, Sample) / (WT, Control)	Abundance Ratio: (OE, Sample) / (WT, Control)	Abundance Ratio Adj. P-Value: (OE, Sample) / (KD, Sample)	Abundance Ratio Adj. P-Value: (KD, Sample) / (WT, Control)	Abundance Ratio Adj. P-Value: (OE, Sample) / (WT, Control)	Abundance Ratio Variability [%]: (OE, Sample) / (KD, Sample)	Abundance Ratio Variability [%]: (KD, Sample) / (WT, Control)	Abundance Ratio Variability [%]: (OE, Sample) / (WT, Control)	Abundances (Grouped): KD, Sample	Abundances (Grouped): OE, Sample	Abundances (Grouped): WT, Control	Abundances (Grouped) CV [%]: KD, Sample	Abundances (Grouped) CV [%]: OE, Sample	Abundances (Grouped) CV [%]: WT, Control	Quan Info	Found in Sample: [S1] F1: Sample, KD	Found in Sample: [S2] F2: Sample, KD	Found in Sample: [S3] F3: Sample, KD	Found in Sample: [S4] F4: Sample, KD	Found in Sample: [S5] F5: Sample, OE	Found in Sample: [S6] F6: Sample, OE	Found in Sample: [S7] F7: Sample, OE	Found in Sample: [S8] F8: Sample, OE	Found in Sample: [S9] F9: Control, WT	Found in Sample: [S10] F10: Control, WT	Found in Sample: [S11] F11: Control, WT	Found in Sample: [S12] F12: Control, WT	Confidence (by Search Engine): Sequest HT	Percolator q-Value (by Search Engine): Sequest HT	Percolator PEP (by Search Engine): Sequest HT	XCorr (by Search Engine): Sequest HT	Top Apex RT [min]
	TRUE	High	[R].KTSPASLDFPESQK.[S]	2xPhospho [S3(99.7); S6(100)]	0.00056731	0.000173317	1	1	6	Q96JM3	Q96JM3 [457-470]	Q96JM3 2xPhospho [S459(99.7); S462(100)]	Chromosome alignment-maintaining phosphoprotein 1 OS=Homo sapiens OX=9606 GN=CHAMP1 PE=1 SV=2	1	1694.71	10.872	0.134	1.415	1.99462e-05	0.00066898	0.253349	30.35	33.63	27.65	15.6	164.9	119.5	30.95	5.84	25.04		Not Found	Not Found	Not Found	Not Found	High	High	Peak Found	High	High	Peak Found	Peak Found	High	High	2.653e-05	6.014e-06	3.87	58.4
	TRUE	High	[R].KPGPPLSPEIRSPAGSPELR.[K]	3xPhospho [S7(100); S12(100); S16(100)]	0.00171938	0.000173317	1	1	29	Q96JM3	Q96JM3 [421-440]	Q96JM3 3xPhospho [S427(100); S432(100); S436(100)]	Chromosome alignment-maintaining phosphoprotein 1 OS=Homo sapiens OX=9606 GN=CHAMP1 PE=1 SV=2	1	2325.04	55.361	0.037	2.065	4.94984e-08	4.1125e-16	0.257403	56.09	51	49.77	3.6	200.9	95.5	46.22	10.56	42.34		Peak Found	Not Found	Peak Found	Not Found	High	High	High	High	High	High	High	High	High	2.653e-05	2.778e-05	5.49	65.02
	TRUE	High	[R].KPSGSPDLWKLSPDQR.[K]	2xPhospho [S12(100); S]	4.28073e-05	0.000173317	1	1	10	Q96JM3	Q96JM3 [441-456]	Q96JM3 2xPhospho [S452(100); S]	Chromosome alignment-maintaining phosphoprotein 1 OS=Homo sapiens OX=9606 GN=CHAMP1 PE=1 SV=2	1	1970.88	6.141	0.255	1.546	0.0108518	3.61825e-07	0.341882	43.31	73.69	20.26	27.3	167.6	105.1	83.54	11.52	43.26		Peak Found	Peak Found	Peak Found	Peak Found	High	High	High	High	Peak Found	High	High	High	High	2.653e-05	1.702e-07	5.92	66.09
	TRUE	High	[K].KDNQESSDAELSSSEYIK.[T]	1xPhospho [S/Y]	8.6569e-05	0.000173317	1	1	7	Q96JM3	Q96JM3 [621-638]		Chromosome alignment-maintaining phosphoprotein 1 OS=Homo sapiens OX=9606 GN=CHAMP1 PE=1 SV=2	1	2109.89	4.958	0.354	1.096	0.000905747	0.0204457	0.699824	115.21	112.33	84.42	26.6	170	103.4	133.57	50.8	63.06		Peak Found	Not Found	Not Found	High	High	High	High	Peak Found	High	Peak Found	High	Not Found	High	2.653e-05	4.496e-07	4.17	53.61
	TRUE	High	[K].DNQESSDAELSSSEYIK.[T]	2xPhospho [S11(84.5); S/Y]	0.000368399	0.000173317	1	1	4	Q96JM3	Q96JM3 [622-638]	Q96JM3 2xPhospho [S632(84.5); S/Y]	Chromosome alignment-maintaining phosphoprotein 1 OS=Homo sapiens OX=9606 GN=CHAMP1 PE=1 SV=2	0	2061.76	35.707	0.145	9.322	1.03182e-06	1.01058e-07	4.3136e-09	24.08	123.4	174.7	7.4	263.9	28.7	47.68	10.72	105.81		Not Found	Not Found	Not Found	Not Found	Peak Found	High	High	High	Peak Found	Not Found	Not Found	High	High	2.653e-05	3.327e-06	3.4	70.71
	TRUE	High	[K].GQESSSDQEQVDVESIDFSK.[E]	2xPhospho [S4(89.8); S6(100)]	3.26e-05	0.000173317	1	1	4	Q96JM3	Q96JM3 [648-667]	Q96JM3 2xPhospho [S651(89.8); S653(100)]	Chromosome alignment-maintaining phosphoprotein 1 OS=Homo sapiens OX=9606 GN=CHAMP1 PE=1 SV=2	0	2373.9	59.298	0.25	16.135	2.91119e-07	1.06877e-05	2.82733e-09	39.49	190.31	230.99	4.5	278.8	16.7	31.21	12.39	118.23		Not Found	Not Found	Not Found	Not Found	Peak Found	High	High	High	Peak Found	Not Found	Not Found	High	High	2.653e-05	1.162e-07	3.54	78.87
	TRUE	High	[K].KDNQESSDAELSSSEYIK.[T]	2xPhospho [S7(85.1); S/Y]	0.0126794	0.000636991	1	1	3	Q96JM3	Q96JM3 [621-638]	Q96JM3 2xPhospho [S627(85.1); S/Y]	Chromosome alignment-maintaining phosphoprotein 1 OS=Homo sapiens OX=9606 GN=CHAMP1 PE=1 SV=2	1	2189.85	7.102	0.338	2.534	0.000158095	0.24845	0.00679651	51.12	78.15	68.99	27.7	198.9	73.4	62.86	17.62	57.83		Not Found	Not Found	Not Found	Not Found	High	High	Peak Found	High	Peak Found	Not Found	Not Found	Peak Found	High	8.894e-05	0.0004179	3.22	58.54
TRUE	High	Master Protein	O14757	Serine/threonine-protein kinase Chk1 OS=Homo sapiens OX=9606 GN=CHEK1 PE=1 SV=2	0	5.828	3	1	3	1	476	54.4	8.25	8.71	1	cell cycle OR cell proliferation;cell organization and biogenesis;protein metabolism;DNA metabolism;other metabolic processes;stress response;developmental processes;signal transduction;other biological processes	cytosol;cytoskeleton;nucleus;other cell component	kinase activity;other molecular function	Pf00069	1111	ENSG00000149554	A8K934; B4DDD0; B4DSK3; B5BTY6; F5H7S4; H2BI51; hsa:1111; O14757	Cell cycle; p53 signaling pathway; Cellular senescence; Human T-cell leukemia virus 1 infection; Human immunodeficiency virus 1 infection; Viral carcinogenesis	miRNA regulation of DNA damage response; Cell cycle; Retinoblastoma gene in cancer; ATR signaling; ATM signaling in development and disease ; DNA repair pathways, full network; DNA damage response	Ubiquitin Mediated Degradation of Phosphorylated Cdc25A; TP53 Regulates Transcription of DNA Repair Genes; Regulation of TP53 Activity through Phosphorylation; Activation of ATR in response to replication stress; Transcriptional Regulation by E2F6; Signaling by SCF-KIT; Processing of DNA double-strand break ends; Presynaptic phase of homologous DNA pairing and strand exchange; Chk1/Chk2(Cds1) med…	23	0							CHEK1	181.7	5.1	113.2	57.63	159.73	63.32	High	Peak Found	Peak Found	Peak Found	Not Found	Not Found	Not Found	Peak Found	Not Found
	Checked	Confidence	Annotated Sequence	Modifications	Qvality PEP	Qvality q-value	# Protein Groups	# Proteins	# PSMs	Master Protein Accessions	Positions in Master Proteins	Modifications in Master Proteins	Master Protein Descriptions	# Missed Cleavages	Theo. MH+ [Da]	Abundance Ratio: (OE, Sample) / (KD, Sample)	Abundance Ratio: (KD, Sample) / (WT, Control)	Abundance Ratio: (OE, Sample) / (WT, Control)	Abundance Ratio Adj. P-Value: (OE, Sample) / (KD, Sample)	Abundance Ratio Adj. P-Value: (KD, Sample) / (WT, Control)	Abundance Ratio Adj. P-Value: (OE, Sample) / (WT, Control)	Abundance Ratio Variability [%]: (OE, Sample) / (KD, Sample)	Abundance Ratio Variability [%]: (KD, Sample) / (WT, Control)	Abundance Ratio Variability [%]: (OE, Sample) / (WT, Control)	Abundances (Grouped): KD, Sample	Abundances (Grouped): OE, Sample	Abundances (Grouped): WT, Control	Abundances (Grouped) CV [%]: KD, Sample	Abundances (Grouped) CV [%]: OE, Sample	Abundances (Grouped) CV [%]: WT, Control	Quan Info	Found in Sample: [S1] F1: Sample, KD	Found in Sample: [S2] F2: Sample, KD	Found in Sample: [S3] F3: Sample, KD	Found in Sample: [S4] F4: Sample, KD	Found in Sample: [S5] F5: Sample, OE	Found in Sample: [S6] F6: Sample, OE	Found in Sample: [S7] F7: Sample, OE	Found in Sample: [S8] F8: Sample, OE	Found in Sample: [S9] F9: Control, WT	Found in Sample: [S10] F10: Control, WT	Found in Sample: [S11] F11: Control, WT	Found in Sample: [S12] F12: Control, WT	Confidence (by Search Engine): Sequest HT	Percolator q-Value (by Search Engine): Sequest HT	Percolator PEP (by Search Engine): Sequest HT	XCorr (by Search Engine): Sequest HT	Top Apex RT [min]
	TRUE	High	[R].VTSGGVSESPSGFSK.[H]	1xPhospho [S3(97)]	0.000206693	0.000173317	1	1	3	O14757	O14757 [278-292]	O14757 1xPhospho [S280(97)]	Serine/threonine-protein kinase Chk1 OS=Homo sapiens OX=9606 GN=CHEK1 PE=1 SV=2	0	1505.65	0.055	1.49	0.088	0.010371	0.991189	1.83943e-06	131.41	30.73	133.96	181.7	5.1	113.2	57.63	159.73	63.32		High	Peak Found	Peak Found	Peak Found	Not Found	Not Found	Not Found	Peak Found	Not Found	Peak Found	High	High	High	2.653e-05	1.487e-06	3.34	46.2
TRUE	High	Master Protein	P49761	Dual specificity protein kinase CLK3 OS=Homo sapiens OX=9606 GN=CLK3 PE=1 SV=3	0	6.459	3	1	3	1	638	73.5	9.92	8.06	1	protein metabolism;other metabolic processes;other biological processes	cytoskeleton;nucleus;other cell component	kinase activity;other molecular function	Pf00069	1198	ENSG00000179335	D3DW59; hsa:1198; P49761; Q53Y48; Q9BRS3; Q9BUJ7		mRNA processing		1	0							CLK3	6.2	248.1	45.7	49.02	7.44	97.94	Not Found	Not Found	Not Found	Not Found	Peak Found	Peak Found	High	Peak Found	High
	Checked	Confidence	Annotated Sequence	Modifications	Qvality PEP	Qvality q-value	# Protein Groups	# Proteins	# PSMs	Master Protein Accessions	Positions in Master Proteins	Modifications in Master Proteins	Master Protein Descriptions	# Missed Cleavages	Theo. MH+ [Da]	Abundance Ratio: (OE, Sample) / (KD, Sample)	Abundance Ratio: (KD, Sample) / (WT, Control)	Abundance Ratio: (OE, Sample) / (WT, Control)	Abundance Ratio Adj. P-Value: (OE, Sample) / (KD, Sample)	Abundance Ratio Adj. P-Value: (KD, Sample) / (WT, Control)	Abundance Ratio Adj. P-Value: (OE, Sample) / (WT, Control)	Abundance Ratio Variability [%]: (OE, Sample) / (KD, Sample)	Abundance Ratio Variability [%]: (KD, Sample) / (WT, Control)	Abundance Ratio Variability [%]: (OE, Sample) / (WT, Control)	Abundances (Grouped): KD, Sample	Abundances (Grouped): OE, Sample	Abundances (Grouped): WT, Control	Abundances (Grouped) CV [%]: KD, Sample	Abundances (Grouped) CV [%]: OE, Sample	Abundances (Grouped) CV [%]: WT, Control	Quan Info	Found in Sample: [S1] F1: Sample, KD	Found in Sample: [S2] F2: Sample, KD	Found in Sample: [S3] F3: Sample, KD	Found in Sample: [S4] F4: Sample, KD	Found in Sample: [S5] F5: Sample, OE	Found in Sample: [S6] F6: Sample, OE	Found in Sample: [S7] F7: Sample, OE	Found in Sample: [S8] F8: Sample, OE	Found in Sample: [S9] F9: Control, WT	Found in Sample: [S10] F10: Control, WT	Found in Sample: [S11] F11: Control, WT	Found in Sample: [S12] F12: Control, WT	Confidence (by Search Engine): Sequest HT	Percolator q-Value (by Search Engine): Sequest HT	Percolator PEP (by Search Engine): Sequest HT	XCorr (by Search Engine): Sequest HT	Top Apex RT [min]
	TRUE	High	[R].CEERSPSFGEDYYGPSR.[S]	1xCarbamidomethyl [C1]; 2xPhospho [S5(100); S7(100)]	0.0158523	0.000750814	1	1	3	P49761	P49761 [220-236]	P49761 2xPhospho [S224(100); S226(100)]	Dual specificity protein kinase CLK3 OS=Homo sapiens OX=9606 GN=CLK3 PE=1 SV=3	1	2195.78	40.413	0.126	5.515	1.246e-07	1.2472e-09	0.000278004	53.37	126.06	165	6.2	248.1	45.7	49.02	7.44	97.94		Not Found	Not Found	Not Found	Not Found	Peak Found	Peak Found	High	Peak Found	High	Not Found	Not Found	High	High	0.0001268	0.0005635	1.92	65.61
TRUE	High	Master Protein	Q9HAZ1	Dual specificity protein kinase CLK4 OS=Homo sapiens OX=9606 GN=CLK4 PE=1 SV=1	0.005	2.61	4	1	1	1	481	57.5	8.68	2.05	1	protein metabolism;other metabolic processes;other biological processes	nucleus	kinase activity;other molecular function	Pf00069	57396	ENSG00000113240	hsa:57396; Q9HAZ1	Legionellosis	mRNA processing		2	0							CLK4	7.5	266.4	26.1	45.22	61.08	77.9	Not Found	Not Found	Not Found	Not Found	Not Found	Peak Found	Peak Found	High	Peak Found
	Checked	Confidence	Annotated Sequence	Modifications	Qvality PEP	Qvality q-value	# Protein Groups	# Proteins	# PSMs	Master Protein Accessions	Positions in Master Proteins	Modifications in Master Proteins	Master Protein Descriptions	# Missed Cleavages	Theo. MH+ [Da]	Abundance Ratio: (OE, Sample) / (KD, Sample)	Abundance Ratio: (KD, Sample) / (WT, Control)	Abundance Ratio: (OE, Sample) / (WT, Control)	Abundance Ratio Adj. P-Value: (OE, Sample) / (KD, Sample)	Abundance Ratio Adj. P-Value: (KD, Sample) / (WT, Control)	Abundance Ratio Adj. P-Value: (OE, Sample) / (WT, Control)	Abundance Ratio Variability [%]: (OE, Sample) / (KD, Sample)	Abundance Ratio Variability [%]: (KD, Sample) / (WT, Control)	Abundance Ratio Variability [%]: (OE, Sample) / (WT, Control)	Abundances (Grouped): KD, Sample	Abundances (Grouped): OE, Sample	Abundances (Grouped): WT, Control	Abundances (Grouped) CV [%]: KD, Sample	Abundances (Grouped) CV [%]: OE, Sample	Abundances (Grouped) CV [%]: WT, Control	Quan Info	Found in Sample: [S1] F1: Sample, KD	Found in Sample: [S2] F2: Sample, KD	Found in Sample: [S3] F3: Sample, KD	Found in Sample: [S4] F4: Sample, KD	Found in Sample: [S5] F5: Sample, OE	Found in Sample: [S6] F6: Sample, OE	Found in Sample: [S7] F7: Sample, OE	Found in Sample: [S8] F8: Sample, OE	Found in Sample: [S9] F9: Control, WT	Found in Sample: [S10] F10: Control, WT	Found in Sample: [S11] F11: Control, WT	Found in Sample: [S12] F12: Control, WT	Confidence (by Search Engine): Sequest HT	Percolator q-Value (by Search Engine): Sequest HT	Percolator PEP (by Search Engine): Sequest HT	XCorr (by Search Engine): Sequest HT	Top Apex RT [min]
	TRUE	High	[R].SRSIEDDEEGHLICQSGDVLR.[A]	1xCarbamidomethyl [C14]; 2xPhospho [S1(100); S3(100)]	0.0462817	0.00164529	1	1	1	Q9HAZ1	Q9HAZ1 [136-156]	Q9HAZ1 2xPhospho [S136(100); S138(100)]	Dual specificity protein kinase CLK4 OS=Homo sapiens OX=9606 GN=CLK4 PE=1 SV=1	1	2575.05	27.328	0.286	9.391	4.11318e-08	0.133628	1.56184e-08	117.19	93.1	85.54	7.5	266.4	26.1	45.22	61.08	77.9		Not Found	Not Found	Not Found	Not Found	Not Found	Peak Found	Peak Found	High	Peak Found	Not Found	Not Found	Not Found	High	0.0002898	0.002456	2.05	70.8
TRUE	High	Master Protein	Q53ET0	CREB-regulated transcription coactivator 2 OS=Homo sapiens OX=9606 GN=CRTC2 PE=1 SV=2	0	13.758	6	2	11	2	693	73.3	7.11	20.27	2	cell organization and biogenesis;protein metabolism;other metabolic processes;transport;other biological processes	nucleus;other cell component	other molecular function	Pf12884, Pf12885, Pf12886	200186	ENSG00000160741	hsa:200186; Q53ET0; Q6UUV8; Q7Z3X7; Q8N332	PI3K-Akt signaling pathway; AMPK signaling pathway; Glucagon signaling pathway; Insulin resistance; Human T-cell leukemia virus 1 infection	AMP-activated protein kinase signaling; Focal adhesion: PI3K-Akt-mTOR-signaling pathway	Heme signaling; Circadian Clock; Transcriptional activation of mitochondrial biogenesis	10	0							CRTC2	94	107.9	98.1	43.07	18.99	13.59	Peak Found	Peak Found	High	High	High	High	Peak Found	Peak Found	High
	Checked	Confidence	Annotated Sequence	Modifications	Qvality PEP	Qvality q-value	# Protein Groups	# Proteins	# PSMs	Master Protein Accessions	Positions in Master Proteins	Modifications in Master Proteins	Master Protein Descriptions	# Missed Cleavages	Theo. MH+ [Da]	Abundance Ratio: (OE, Sample) / (KD, Sample)	Abundance Ratio: (KD, Sample) / (WT, Control)	Abundance Ratio: (OE, Sample) / (WT, Control)	Abundance Ratio Adj. P-Value: (OE, Sample) / (KD, Sample)	Abundance Ratio Adj. P-Value: (KD, Sample) / (WT, Control)	Abundance Ratio Adj. P-Value: (OE, Sample) / (WT, Control)	Abundance Ratio Variability [%]: (OE, Sample) / (KD, Sample)	Abundance Ratio Variability [%]: (KD, Sample) / (WT, Control)	Abundance Ratio Variability [%]: (OE, Sample) / (WT, Control)	Abundances (Grouped): KD, Sample	Abundances (Grouped): OE, Sample	Abundances (Grouped): WT, Control	Abundances (Grouped) CV [%]: KD, Sample	Abundances (Grouped) CV [%]: OE, Sample	Abundances (Grouped) CV [%]: WT, Control	Quan Info	Found in Sample: [S1] F1: Sample, KD	Found in Sample: [S2] F2: Sample, KD	Found in Sample: [S3] F3: Sample, KD	Found in Sample: [S4] F4: Sample, KD	Found in Sample: [S5] F5: Sample, OE	Found in Sample: [S6] F6: Sample, OE	Found in Sample: [S7] F7: Sample, OE	Found in Sample: [S8] F8: Sample, OE	Found in Sample: [S9] F9: Control, WT	Found in Sample: [S10] F10: Control, WT	Found in Sample: [S11] F11: Control, WT	Found in Sample: [S12] F12: Control, WT	Confidence (by Search Engine): Sequest HT	Percolator q-Value (by Search Engine): Sequest HT	Percolator PEP (by Search Engine): Sequest HT	XCorr (by Search Engine): Sequest HT	Top Apex RT [min]
	TRUE	High	[K].QFSPTMSPTLSSITQGVPLDTSK.[L]	2xPhospho [S3(90.1); S/T]	3.82355e-05	0.000173317	1	1	5	Q53ET0	Q53ET0 [454-476]	Q53ET0 2xPhospho [S456(90.1); S/T]	CREB-regulated transcription coactivator 2 OS=Homo sapiens OX=9606 GN=CRTC2 PE=1 SV=2	0	2582.15	4.98	0.405	1.953	0.000851866	0.19798	0.0220847	33.19	42.33	23.02	35.2	175.1	89.7	35.47	13.77	24.1		Not Found	Not Found	Peak Found	High	High	High	Peak Found	Peak Found	Peak Found	High	High	Peak Found	High	2.653e-05	1.453e-07	3.74	86.28
TRUE	High	Master Protein	P17812	CTP synthase 1 OS=Homo sapiens OX=9606 GN=CTPS1 PE=1 SV=2	0	47.1	5	4	93	4	591	66.6	6.46	211.77	4	cell cycle OR cell proliferation;other metabolic processes;other biological processes	cytosol;other cell component	other molecular function	Pf00117, Pf06418	1503	ENSG00000171793	B4DR64; D3DPW1; hsa:1503; P17812; Q5VW67; Q96GK6	Pyrimidine metabolism; Metabolic pathways; Nucleotide metabolism; Biosynthesis of cofactors	Pyrimidine metabolism	Interconversion of nucleotide di- and triphosphates	6	0							CTPS1	128.8	83.6	87.6	11.63	8.31	4.26	High	High	High	Peak Found	High	High	High	High	High
	Checked	Confidence	Annotated Sequence	Modifications	Qvality PEP	Qvality q-value	# Protein Groups	# Proteins	# PSMs	Master Protein Accessions	Positions in Master Proteins	Modifications in Master Proteins	Master Protein Descriptions	# Missed Cleavages	Theo. MH+ [Da]	Abundance Ratio: (OE, Sample) / (KD, Sample)	Abundance Ratio: (KD, Sample) / (WT, Control)	Abundance Ratio: (OE, Sample) / (WT, Control)	Abundance Ratio Adj. P-Value: (OE, Sample) / (KD, Sample)	Abundance Ratio Adj. P-Value: (KD, Sample) / (WT, Control)	Abundance Ratio Adj. P-Value: (OE, Sample) / (WT, Control)	Abundance Ratio Variability [%]: (OE, Sample) / (KD, Sample)	Abundance Ratio Variability [%]: (KD, Sample) / (WT, Control)	Abundance Ratio Variability [%]: (OE, Sample) / (WT, Control)	Abundances (Grouped): KD, Sample	Abundances (Grouped): OE, Sample	Abundances (Grouped): WT, Control	Abundances (Grouped) CV [%]: KD, Sample	Abundances (Grouped) CV [%]: OE, Sample	Abundances (Grouped) CV [%]: WT, Control	Quan Info	Found in Sample: [S1] F1: Sample, KD	Found in Sample: [S2] F2: Sample, KD	Found in Sample: [S3] F3: Sample, KD	Found in Sample: [S4] F4: Sample, KD	Found in Sample: [S5] F5: Sample, OE	Found in Sample: [S6] F6: Sample, OE	Found in Sample: [S7] F7: Sample, OE	Found in Sample: [S8] F8: Sample, OE	Found in Sample: [S9] F9: Control, WT	Found in Sample: [S10] F10: Control, WT	Found in Sample: [S11] F11: Control, WT	Found in Sample: [S12] F12: Control, WT	Confidence (by Search Engine): Sequest HT	Percolator q-Value (by Search Engine): Sequest HT	Percolator PEP (by Search Engine): Sequest HT	XCorr (by Search Engine): Sequest HT	Top Apex RT [min]
	TRUE	High	[R].SGSSSPDSEITELKFPSINHD.[-]	2xPhospho [S5(79.9); S8(83.3)]	0.00169671	0.000173317	1	1	22	P17812	P17812 [571-591]	P17812 2xPhospho [S575(79.9); S578(83.3)]	CTP synthase 1 OS=Homo sapiens OX=9606 GN=CTPS1 PE=1 SV=2	1	2406.97	85.453	0.035	2.956	2.25731e-07	4.1125e-16	0.0531821	76.03	106.54	82.11	2.7	220.1	77.2	95.44	5.94	63.26		Peak Found	Not Found	Peak Found	Peak Found	High	High	Peak Found	High	High	High	High	High	High	2.653e-05	2.711e-05	4.5	80.84
	TRUE	High	[R].SGSSSPDSEITELK.[F]	2xPhospho [S4(99.9); S5(100)]	7.88802e-05	0.000173317	1	1	11	P17812	P17812 [571-584]	P17812 2xPhospho [S574(99.9); S575(100)]	CTP synthase 1 OS=Homo sapiens OX=9606 GN=CTPS1 PE=1 SV=2	0	1596.61	79.068	0.029	2.28	5.69954e-09	4.1125e-16	0.112388	65.06	117.37	76.89	2.6	205.7	91.7	102.28	7.43	60.16		Not Found	Not Found	Peak Found	Not Found	High	High	High	High	High	Peak Found	High	High	High	2.653e-05	3.958e-07	3.88	70.21
	TRUE	High	[R].SGSSSPDSEITELKFPSINHD.[-]	3xPhospho [S3(79); S4(87.6); S8(97.4)]	0.00480452	0.000173317	1	1	4	P17812	P17812 [571-591]	P17812 3xPhospho [S573(79); S574(87.6); S578(97.4)]	CTP synthase 1 OS=Homo sapiens OX=9606 GN=CTPS1 PE=1 SV=2	1	2486.94	11.394	1.169	13.436	7.68887e-07		6.72873e-12	30.25	74.9	80.21	22.7	258.6	18.7	14.85	29.6	65.35		Not Found	Not Found	Not Found	Not Found	Peak Found	High	Peak Found	High	Not Found	Not Found	Not Found	Not Found	High	2.653e-05	0.0001133	3.86	86.41
	TRUE	High	[R].DTYSDRSGSSSPDSEITELK.[F]	2xPhospho [S/T/Y]	0.0643928	0.00240534	1	1	6	P17812	P17812 [565-584]		CTP synthase 1 OS=Homo sapiens OX=9606 GN=CTPS1 PE=1 SV=2	1	2333.91	100	0.039	4.779	8.2e-16	4.1125e-16	0.000554319	32.44	128.97	207.14	2.4	246.9	50.7	47.27	4.41	100.42		Not Found	Not Found	Not Found	Not Found	High	High	Peak Found	High	Peak Found	Peak Found	Peak Found	High	High	0.0004	0.004044	2.03	68.26
	TRUE	High	[R].DTYSDRSGSSSPDSEITELKFPSINHD.[-]	3xPhospho [S/T/Y]	0.0929777	0.00395255	1	1	4	P17812	P17812 [565-591]		CTP synthase 1 OS=Homo sapiens OX=9606 GN=CTPS1 PE=1 SV=2	2	3224.24	100	0.187	21.527	8.2e-16	4.70076e-09	9.66444e-11	64.32	134.92	233.45	2.3	285.3	12.4	56.67	9.31	123.12		Not Found	Not Found	Not Found	Not Found	High	High	Peak Found	High	Peak Found	Not Found	Not Found	High	High	0.0006051	0.007272	1.94	82.95
	TRUE	High	[R].DTYSDRSGSSSPDSEITELK.[F]	3xPhospho [S/T/Y]	0.108298	0.00502727	1	1	1	P17812	P17812 [565-584]		CTP synthase 1 OS=Homo sapiens OX=9606 GN=CTPS1 PE=1 SV=2	1	2413.87	17.114	0.883	14.383	1.33614e-06		2.39522e-10	36.58	71.44	47.33	16.3	265.3	18.4	25.72	25.25	49.82		Not Found	Not Found	Not Found	Not Found	Peak Found	Peak Found	Peak Found	High	Not Found	Not Found	Not Found	Not Found	High	0.0008668	0.009327	1.66	74.73
TRUE	High	Master Protein	Q56P03	E2F-associated phosphoprotein OS=Homo sapiens OX=9606 GN=EAPP PE=1 SV=4	0.001	3.697	8	1	5	1	285	32.7	5.12	18.24	1	other biological processes	nucleus;other cell component		Pf10238	55837	ENSG00000129518	hsa:55837; Q56P03; Q9BVF4; Q9NWV5; Q9NZ86				0	0							EAPP	1.4	281.1	17.5	51.37	10.78	111.64	Not Found	Not Found	Not Found	Not Found	High	Peak Found	High	High	Peak Found
	Checked	Confidence	Annotated Sequence	Modifications	Qvality PEP	Qvality q-value	# Protein Groups	# Proteins	# PSMs	Master Protein Accessions	Positions in Master Proteins	Modifications in Master Proteins	Master Protein Descriptions	# Missed Cleavages	Theo. MH+ [Da]	Abundance Ratio: (OE, Sample) / (KD, Sample)	Abundance Ratio: (KD, Sample) / (WT, Control)	Abundance Ratio: (OE, Sample) / (WT, Control)	Abundance Ratio Adj. P-Value: (OE, Sample) / (KD, Sample)	Abundance Ratio Adj. P-Value: (KD, Sample) / (WT, Control)	Abundance Ratio Adj. P-Value: (OE, Sample) / (WT, Control)	Abundance Ratio Variability [%]: (OE, Sample) / (KD, Sample)	Abundance Ratio Variability [%]: (KD, Sample) / (WT, Control)	Abundance Ratio Variability [%]: (OE, Sample) / (WT, Control)	Abundances (Grouped): KD, Sample	Abundances (Grouped): OE, Sample	Abundances (Grouped): WT, Control	Abundances (Grouped) CV [%]: KD, Sample	Abundances (Grouped) CV [%]: OE, Sample	Abundances (Grouped) CV [%]: WT, Control	Quan Info	Found in Sample: [S1] F1: Sample, KD	Found in Sample: [S2] F2: Sample, KD	Found in Sample: [S3] F3: Sample, KD	Found in Sample: [S4] F4: Sample, KD	Found in Sample: [S5] F5: Sample, OE	Found in Sample: [S6] F6: Sample, OE	Found in Sample: [S7] F7: Sample, OE	Found in Sample: [S8] F8: Sample, OE	Found in Sample: [S9] F9: Control, WT	Found in Sample: [S10] F10: Control, WT	Found in Sample: [S11] F11: Control, WT	Found in Sample: [S12] F12: Control, WT	Confidence (by Search Engine): Sequest HT	Percolator q-Value (by Search Engine): Sequest HT	Percolator PEP (by Search Engine): Sequest HT	XCorr (by Search Engine): Sequest HT	Top Apex RT [min]
	TRUE	High	[R].YYDDIYFDSDSEDEDRAVQVTK.[K]	2xPhospho [S9(98.8); S11(81.2)]	0.0073361	0.000333495	1	1	5	Q56P03	Q56P03 [101-122]	Q56P03 2xPhospho [S109(85.9); S111(85.9)]	E2F-associated phosphoprotein OS=Homo sapiens OX=9606 GN=EAPP PE=1 SV=4	1	2833.08	100	0.05	15.294	8.2e-16	4.1125e-16	1.63766e-09	31.38	135.69	204.17	1.4	281.1	17.5	51.37	10.78	111.64		Not Found	Not Found	Not Found	Not Found	High	Peak Found	High	High	Peak Found	Not Found	Not Found	High	High	4.845e-05	0.0002011	4.09	77.75
TRUE	High	Master Protein	O00418	Eukaryotic elongation factor 2 kinase OS=Homo sapiens OX=9606 GN=EEF2K PE=1 SV=2	0	32.445	12	5	41	5	725	82.1	5.33	129.27	5	protein metabolism;other metabolic processes;stress response;other biological processes	cytosol;other cell component	nucleic acid binding activity;kinase activity;other molecular function	Pf02816, Pf08238	29904	ENSG00000103319	hsa:29904; O00418; Q8N588	AMPK signaling pathway; Oxytocin signaling pathway	Translation factors; AMP-activated protein kinase signaling; BDNF-TrkB signaling	mTORC1-mediated signalling	6	0							EEF2K	111.3	102.4	86.3	12.25	21.2	18.94	High	High	High	High	High	High	High	High	High
	Checked	Confidence	Annotated Sequence	Modifications	Qvality PEP	Qvality q-value	# Protein Groups	# Proteins	# PSMs	Master Protein Accessions	Positions in Master Proteins	Modifications in Master Proteins	Master Protein Descriptions	# Missed Cleavages	Theo. MH+ [Da]	Abundance Ratio: (OE, Sample) / (KD, Sample)	Abundance Ratio: (KD, Sample) / (WT, Control)	Abundance Ratio: (OE, Sample) / (WT, Control)	Abundance Ratio Adj. P-Value: (OE, Sample) / (KD, Sample)	Abundance Ratio Adj. P-Value: (KD, Sample) / (WT, Control)	Abundance Ratio Adj. P-Value: (OE, Sample) / (WT, Control)	Abundance Ratio Variability [%]: (OE, Sample) / (KD, Sample)	Abundance Ratio Variability [%]: (KD, Sample) / (WT, Control)	Abundance Ratio Variability [%]: (OE, Sample) / (WT, Control)	Abundances (Grouped): KD, Sample	Abundances (Grouped): OE, Sample	Abundances (Grouped): WT, Control	Abundances (Grouped) CV [%]: KD, Sample	Abundances (Grouped) CV [%]: OE, Sample	Abundances (Grouped) CV [%]: WT, Control	Quan Info	Found in Sample: [S1] F1: Sample, KD	Found in Sample: [S2] F2: Sample, KD	Found in Sample: [S3] F3: Sample, KD	Found in Sample: [S4] F4: Sample, KD	Found in Sample: [S5] F5: Sample, OE	Found in Sample: [S6] F6: Sample, OE	Found in Sample: [S7] F7: Sample, OE	Found in Sample: [S8] F8: Sample, OE	Found in Sample: [S9] F9: Control, WT	Found in Sample: [S10] F10: Control, WT	Found in Sample: [S11] F11: Control, WT	Found in Sample: [S12] F12: Control, WT	Confidence (by Search Engine): Sequest HT	Percolator q-Value (by Search Engine): Sequest HT	Percolator PEP (by Search Engine): Sequest HT	XCorr (by Search Engine): Sequest HT	Top Apex RT [min]
	TRUE	High	[R].KYESDEDSLGSSGR.[V]	2xPhospho [S4(100); S8(100)]	0.00455667	0.000173317	1	1	5	O00418	O00418 [467-480]	O00418 2xPhospho [S470(100); S474(100)]	Eukaryotic elongation factor 2 kinase OS=Homo sapiens OX=9606 GN=EEF2K PE=1 SV=2	1	1689.6	14.412	0.187	2.564	0.000117932	3.84876e-05	0.0560417	22.59	112.65	113.09	13.8	208.9	77.3	16.51	7.13	79.16		Peak Found	Not Found	Not Found	Peak Found	High	High	High	High	Peak Found	Peak Found	Peak Found	High	High	2.653e-05	0.0001052	3.62	38.52
	TRUE	High	[R].AGHDGDSDGDSDDEEGYFICPITDDPSSNQNVNSK.[V]	1xCarbamidomethyl [C20]; 2xPhospho [S7(99.4); S11(99.1)]	0.00513329	0.000173317	1	1	5	O00418	O00418 [21-55]	O00418 2xPhospho [S27(99.4); S31(99.1)]	Eukaryotic elongation factor 2 kinase OS=Homo sapiens OX=9606 GN=EEF2K PE=1 SV=2	0	3917.43	18.994	0.201	2.007	2.63409e-05	7.5904e-06	0.192425	53.97	126.32	115.82	12.5	236.6	50.9	31.6	65.13	94.83		Not Found	Not Found	Not Found	Not Found	High	High	High	High	Peak Found	Not Found	Not Found	High	High	2.653e-05	0.000124	2.2	77.96
TRUE	High	Master Protein	P00533	Epidermal growth factor receptor OS=Homo sapiens OX=9606 GN=EGFR PE=1 SV=2	0	45.358	9	5	34	5	1210	134.2	6.68	93.89	5	cell adhesion;cell cycle OR cell proliferation;cell organization and biogenesis;protein metabolism;other metabolic processes;stress response;developmental processes;signal transduction;other biological processes	non-structural extracellular;plasma membrane;other membranes;ER/Golgi;nucleus;other cytoplasmic organelle;other cell component	enzyme regulator activity;cytoskeletal activity;nucleic acid binding activity;kinase activity;other molecular function	Pf00757, Pf01030, Pf07714, Pf14843	1956	ENSG00000146648	hsa:1956; O00688; O00732; P00533; P06268; Q14225; Q68GS5; Q92795; Q9BZS2; Q9GZX1; Q9H2C9; Q9H3C9; Q9UMD7; Q9UMD8; Q9UMG5	EGFR tyrosine kinase inhibitor resistance; Endocrine resistance; MAPK signaling pathway; ErbB signaling pathway; Ras signaling pathway; Rap1 signaling pathway; Calcium signaling pathway; HIF-1 signaling pathway; FoxO signaling pathway; Phospholipase D signaling pathway; Endocytosis; PI3K-Akt signaling pathway; Focal adhesion; Adherens junction; Gap junction; JAK-STAT signaling pathway; Regulation…	Androgen receptor signaling pathway; Glioblastoma signaling pathways; AGE/RAGE pathway; Gastric cancer network 2; Spinal cord injury; Aryl hydrocarbon receptor pathway; Mammary gland development pathway - Pregnancy and lactation (Stage 3 of 4); Bladder cancer; TCA cycle nutrient use and invasiveness of ovarian cancer; Extracellular vesicle-mediated signaling in recipient cells; Aryl hydrocarbon r…	HCMV Early Events; NOTCH3 Activation and Transmission of Signal to the Nucleus; PIP3 activates AKT signaling; Constitutive Signaling by Aberrant PI3K in Cancer; PI5P, PP2A and IER3 Regulate PI3K/AKT Signaling; RAF/MAP kinase cascade; Signaling by ERBB4; SHC1 events in ERBB2 signaling; GRB2 events in ERBB2 signaling; PI3K events in ERBB2 signaling; ERBB2 Regulates Cell Motility; ERBB2 Activates PT…	125	0							EGFR	110.9	101.4	87.7	40.93	8.12	38	High	High	Peak Found	High	High	High	High	High	High
	Checked	Confidence	Annotated Sequence	Modifications	Qvality PEP	Qvality q-value	# Protein Groups	# Proteins	# PSMs	Master Protein Accessions	Positions in Master Proteins	Modifications in Master Proteins	Master Protein Descriptions	# Missed Cleavages	Theo. MH+ [Da]	Abundance Ratio: (OE, Sample) / (KD, Sample)	Abundance Ratio: (KD, Sample) / (WT, Control)	Abundance Ratio: (OE, Sample) / (WT, Control)	Abundance Ratio Adj. P-Value: (OE, Sample) / (KD, Sample)	Abundance Ratio Adj. P-Value: (KD, Sample) / (WT, Control)	Abundance Ratio Adj. P-Value: (OE, Sample) / (WT, Control)	Abundance Ratio Variability [%]: (OE, Sample) / (KD, Sample)	Abundance Ratio Variability [%]: (KD, Sample) / (WT, Control)	Abundance Ratio Variability [%]: (OE, Sample) / (WT, Control)	Abundances (Grouped): KD, Sample	Abundances (Grouped): OE, Sample	Abundances (Grouped): WT, Control	Abundances (Grouped) CV [%]: KD, Sample	Abundances (Grouped) CV [%]: OE, Sample	Abundances (Grouped) CV [%]: WT, Control	Quan Info	Found in Sample: [S1] F1: Sample, KD	Found in Sample: [S2] F2: Sample, KD	Found in Sample: [S3] F3: Sample, KD	Found in Sample: [S4] F4: Sample, KD	Found in Sample: [S5] F5: Sample, OE	Found in Sample: [S6] F6: Sample, OE	Found in Sample: [S7] F7: Sample, OE	Found in Sample: [S8] F8: Sample, OE	Found in Sample: [S9] F9: Control, WT	Found in Sample: [S10] F10: Control, WT	Found in Sample: [S11] F11: Control, WT	Found in Sample: [S12] F12: Control, WT	Confidence (by Search Engine): Sequest HT	Percolator q-Value (by Search Engine): Sequest HT	Percolator PEP (by Search Engine): Sequest HT	XCorr (by Search Engine): Sequest HT	Top Apex RT [min]
	TRUE	High	[R].YSSDPTGALTEDSIDDTFLPVPEYINQSVPK.[R]	2xPhospho [T/S/Y]	0.0011021	0.000173317	1	1	3	P00533	P00533 [1069-1099]		Epidermal growth factor receptor OS=Homo sapiens OX=9606 GN=EGFR PE=1 SV=2	0	3558.55	7.193	1.004	8.514	3.1605e-05	0.982811	2.07119e-07	52.52	97.54	70.31	30.3	243.3	26.3	58.06	11.35	105.7		Not Found	Not Found	Not Found	Not Found	High	High	Peak Found	High	Not Found	Not Found	Not Found	Peak Found	High	2.653e-05	1.505e-05	3.74	95.34
	TRUE	High	[R].YSSDPTGALTEDSIDDTFLPVPEYINQSVPK.[R]	1xPhospho [T17(93.5)]	0.00318618	0.000173317	1	1	5	P00533	P00533 [1069-1099]	P00533 1xPhospho [T1085(93.5)]	Epidermal growth factor receptor OS=Homo sapiens OX=9606 GN=EGFR PE=1 SV=2	0	3478.58	5.1	1.095	4.765	0.00655359	0.982811	2.2501e-05	114.4	132.32	145.26	42.1	215	42.9	135.03	52.32	108.63		Peak Found	High	Not Found	Not Found	Peak Found	High	Peak Found	High	Not Found	Not Found	High	High	High	2.653e-05	6.444e-05	3.31	90.17
	TRUE	High	[R].ALMDEEDMDDVVDADEYLIPQQGFFSSPSTSR.[T]	2xOxidation [M3; M8]; 1xPhospho [S/T/Y]	3.79823e-05	0.000173317	1	1	7	P00533	P00533 [1000-1031]		Epidermal growth factor receptor OS=Homo sapiens OX=9606 GN=EGFR PE=1 SV=2	0	3719.53	4.487	0.831	3.395	0.028724	0.394347	0.0113295	213.13	137.34	168.97	40.9	205.1	54	108.7	15.32	97.15		High	High	Not Found	High	Peak Found	High	Peak Found	High	Not Found	Not Found	High	High	High	2.653e-05	1.436e-07	4.77	87.69
	TRUE	High	[R].TPLLSSLSATSNNSTVACIDR.[N]	1xCarbamidomethyl [C18]; 3xPhospho [T15(76.8); S/T]	0.00563152	0.000173317	1	1	2	P00533	P00533 [1032-1052]	P00533 3xPhospho [T1046(76.8); S/T]	Epidermal growth factor receptor OS=Homo sapiens OX=9606 GN=EGFR PE=1 SV=2	0	2447	19.303	0.665	11.891	1.34931e-08	0.982811	4.84655e-13	57.86	66.64	59.59	13.8	263.7	22.4	63.12	19	58.07		Not Found	Not Found	Not Found	Not Found	Peak Found	High	High	Peak Found	Peak Found	Peak Found	Peak Found	Peak Found	High	2.653e-05	0.0001408	2.5	88.67
TRUE	High	Master Protein	Q13541	Eukaryotic translation initiation factor 4E-binding protein 1 OS=Homo sapiens OX=9606 GN=EIF4EBP1 PE=1 SV=3	0	80.393	80	11	374	11	118	12.6	5.48	1055.76	11	cell cycle OR cell proliferation;signal transduction;other biological processes	cytosol;other cell component	other molecular function	Pf05456	1978	ENSG00000187840	B2R502; D3DSW8; hsa:1978; Q13541; Q6IBN3	EGFR tyrosine kinase inhibitor resistance; ErbB signaling pathway; HIF-1 signaling pathway; mTOR signaling pathway; PI3K-Akt signaling pathway; AMPK signaling pathway; Longevity regulating pathway; Cellular senescence; Insulin signaling pathway; Human cytomegalovirus infection; Human papillomavirus infection; Herpes simplex virus 1 infection; Chemical carcinogenesis; Acute myeloid leukemia; Choli…	Translation factors; AMP-activated protein kinase signaling; Target of rapamycin signaling; Leptin signaling pathway; Follicle stimulating hormone (FSH) signaling pathway; Prolactin signaling pathway; Thymic stromal lymphopoietin (TSLP) signaling pathway; Brain-derived neurotrophic factor (BDNF) signaling pathway; Alpha 6 beta 4 signaling pathway; RAC1/PAK1/p38/MMP2 pathway; BDNF-TrkB signaling; …	mTORC1-mediated signalling; Activation of the mRNA upon binding of the cap-binding complex and eIFs, and subsequent binding to 43S	45	0							EIF4EBP1	108.9	100.6	90.5	33.46	13.85	38.3	High	High	High	High	High	High	High	High	High
	Checked	Confidence	Annotated Sequence	Modifications	Qvality PEP	Qvality q-value	# Protein Groups	# Proteins	# PSMs	Master Protein Accessions	Positions in Master Proteins	Modifications in Master Proteins	Master Protein Descriptions	# Missed Cleavages	Theo. MH+ [Da]	Abundance Ratio: (OE, Sample) / (KD, Sample)	Abundance Ratio: (KD, Sample) / (WT, Control)	Abundance Ratio: (OE, Sample) / (WT, Control)	Abundance Ratio Adj. P-Value: (OE, Sample) / (KD, Sample)	Abundance Ratio Adj. P-Value: (KD, Sample) / (WT, Control)	Abundance Ratio Adj. P-Value: (OE, Sample) / (WT, Control)	Abundance Ratio Variability [%]: (OE, Sample) / (KD, Sample)	Abundance Ratio Variability [%]: (KD, Sample) / (WT, Control)	Abundance Ratio Variability [%]: (OE, Sample) / (WT, Control)	Abundances (Grouped): KD, Sample	Abundances (Grouped): OE, Sample	Abundances (Grouped): WT, Control	Abundances (Grouped) CV [%]: KD, Sample	Abundances (Grouped) CV [%]: OE, Sample	Abundances (Grouped) CV [%]: WT, Control	Quan Info	Found in Sample: [S1] F1: Sample, KD	Found in Sample: [S2] F2: Sample, KD	Found in Sample: [S3] F3: Sample, KD	Found in Sample: [S4] F4: Sample, KD	Found in Sample: [S5] F5: Sample, OE	Found in Sample: [S6] F6: Sample, OE	Found in Sample: [S7] F7: Sample, OE	Found in Sample: [S8] F8: Sample, OE	Found in Sample: [S9] F9: Control, WT	Found in Sample: [S10] F10: Control, WT	Found in Sample: [S11] F11: Control, WT	Found in Sample: [S12] F12: Control, WT	Confidence (by Search Engine): Sequest HT	Percolator q-Value (by Search Engine): Sequest HT	Percolator PEP (by Search Engine): Sequest HT	XCorr (by Search Engine): Sequest HT	Top Apex RT [min]
	TRUE	High	[K].TPPRDLPTIPGVTSPSSDEPPMEASQSHLR.[N]	1xOxidation [M22]; 1xPhospho [T1(97.4)]	0.00034244	0.000173317	1	1	4	Q13541	Q13541 [70-99]	Q13541 1xPhospho [T70(97.4)]	Eukaryotic translation initiation factor 4E-binding protein 1 OS=Homo sapiens OX=9606 GN=EIF4EBP1 PE=1 SV=3	1	3295.53	0.017	1.346	0.015	9.18484e-06	0.999923	1.24141e-15	129.97	52.68	91.2	171.1	1.8	127.1	67.59	72.98	17.8		Peak Found	High	High	Not Found	Not Found	Not Found	Not Found	Not Found	Peak Found	High	Peak Found	Peak Found	High	2.653e-05	3.008e-06	3.43	70.05
TRUE	High	Master Protein	Q09472	Histone acetyltransferase p300 OS=Homo sapiens OX=9606 GN=EP300 PE=1 SV=2	0	19.037	3	3	32	3	2414	264	8.5	112.5	3	cell cycle OR cell proliferation;cell organization and biogenesis;protein metabolism;RNA metabolism OR transcription;other metabolic processes;stress response;developmental processes;signal transduction;other biological processes	cytosol;nucleus;other cell component	cytoskeletal activity;nucleic acid binding activity;other molecular function	Pf00439, Pf00569, Pf02135, Pf02172, Pf06001, Pf08214, Pf09030	2033	ENSG00000100393	B1AKC2; hsa:2033; Q09472	Viral life cycle; cAMP signaling pathway; HIF-1 signaling pathway; FoxO signaling pathway; Cell cycle; Wnt signaling pathway; Notch signaling pathway; TGF-beta signaling pathway; Adherens junction; JAK-STAT signaling pathway; Long-term potentiation; Melanogenesis; Thyroid hormone signaling pathway; Glucagon signaling pathway; Growth hormone synthesis, secretion and action; Huntington disease; Tub…	Androgen receptor signaling pathway; Energy metabolism; Cell cycle; Glioblastoma signaling pathways; Aryl hydrocarbon receptor pathway; Aryl hydrocarbon receptor pathway; Nuclear receptors meta-pathway; Kit receptor signaling pathway; Initiation of transcription and translation elongation at the HIV-1 LTR; Pathways affected in adenoid cystic carcinoma; Hematopoietic stem cell gene regulation by G…	Regulation of RUNX3 expression and activity; Heme signaling; B-WICH complex positively regulates rRNA expression; Formation of the beta-catenin:TCF transactivating complex; Activation of anterior HOX genes in hindbrain development during early embryogenesis; Estrogen-dependent gene expression; Pre-NOTCH Transcription and Translation; RUNX1 regulates genes involved in megakaryocyte differentiation…	104	0							EP300	163.6	58.2	78.1	4.97	13.99	10.91	High	High	High	High	High	High	High	High	High
	Checked	Confidence	Annotated Sequence	Modifications	Qvality PEP	Qvality q-value	# Protein Groups	# Proteins	# PSMs	Master Protein Accessions	Positions in Master Proteins	Modifications in Master Proteins	Master Protein Descriptions	# Missed Cleavages	Theo. MH+ [Da]	Abundance Ratio: (OE, Sample) / (KD, Sample)	Abundance Ratio: (KD, Sample) / (WT, Control)	Abundance Ratio: (OE, Sample) / (WT, Control)	Abundance Ratio Adj. P-Value: (OE, Sample) / (KD, Sample)	Abundance Ratio Adj. P-Value: (KD, Sample) / (WT, Control)	Abundance Ratio Adj. P-Value: (OE, Sample) / (WT, Control)	Abundance Ratio Variability [%]: (OE, Sample) / (KD, Sample)	Abundance Ratio Variability [%]: (KD, Sample) / (WT, Control)	Abundance Ratio Variability [%]: (OE, Sample) / (WT, Control)	Abundances (Grouped): KD, Sample	Abundances (Grouped): OE, Sample	Abundances (Grouped): WT, Control	Abundances (Grouped) CV [%]: KD, Sample	Abundances (Grouped) CV [%]: OE, Sample	Abundances (Grouped) CV [%]: WT, Control	Quan Info	Found in Sample: [S1] F1: Sample, KD	Found in Sample: [S2] F2: Sample, KD	Found in Sample: [S3] F3: Sample, KD	Found in Sample: [S4] F4: Sample, KD	Found in Sample: [S5] F5: Sample, OE	Found in Sample: [S6] F6: Sample, OE	Found in Sample: [S7] F7: Sample, OE	Found in Sample: [S8] F8: Sample, OE	Found in Sample: [S9] F9: Control, WT	Found in Sample: [S10] F10: Control, WT	Found in Sample: [S11] F11: Control, WT	Found in Sample: [S12] F12: Control, WT	Confidence (by Search Engine): Sequest HT	Percolator q-Value (by Search Engine): Sequest HT	Percolator PEP (by Search Engine): Sequest HT	XCorr (by Search Engine): Sequest HT	Top Apex RT [min]
	TRUE	High	[R].QTPTPPTTQLPQQVQPSLPAAPSADQPQQQPR.[S]	1xPhospho [T/S]	0.00266395	0.000173317	1	1	4	Q09472	Q09472 [884-915]		Histone acetyltransferase p300 OS=Homo sapiens OX=9606 GN=EP300 PE=1 SV=2	0	3512.72	0.033	16.912	0.558	0.000130725	2.61935e-08		54.67	45.3	80.77	272.6	9	18.4	33.33	54.18	55.02		Peak Found	High	High	High	Not Found	Not Found	Not Found	Not Found	Not Found	Not Found	Not Found	Not Found	High	2.653e-05	5.087e-05	3.64	71.28
TRUE	High	Master Protein	P49327	Fatty acid synthase OS=Homo sapiens OX=9606 GN=FASN PE=1 SV=3	0	17.195	2	3	12	3	2511	273.3	6.44	32.79	3	other metabolic processes;stress response;other biological processes	plasma membrane;other membranes;cytosol;ER/Golgi;other cell component	other molecular function	Pf00107, Pf00109, Pf00550, Pf00698, Pf00975, Pf02801, Pf08242, Pf08659, Pf14765, Pf16197	2194	ENSG00000169710	hsa:2194; P49327; Q13479; Q16702; Q4LE83; Q6P4U5; Q6SS02; Q969R1; Q96C68; Q96IT0	Fatty acid biosynthesis; Metabolic pathways; Fatty acid metabolism; AMPK signaling pathway; Insulin signaling pathway; Alcoholic liver disease	AMP-activated protein kinase signaling; Sterol regulatory element-binding proteins (SREBP) signaling; SREBF and miR33 in cholesterol and lipid homeostasis; Liver X receptor pathway; Nuclear receptors meta-pathway; Fatty acid biosynthesis; Angiopoietin-like protein 8 regulatory pathway; Lipid metabolism pathway; Clear cell renal cell carcinoma pathways; Metabolic reprogramming in colon cancer; Cho…	ChREBP activates metabolic gene expression; Activation of gene expression by SREBF (SREBP); Fatty acyl-CoA biosynthesis; NR1H2 & NR1H3 regulate gene expression linked to lipogenesis; Vitamin B5 (pantothenate) metabolism	24	0							FASN	197.4	34	68.6	21.11	21.56	69.9	Peak Found	High	High	High	Peak Found	High	Peak Found	High	Peak Found
	Checked	Confidence	Annotated Sequence	Modifications	Qvality PEP	Qvality q-value	# Protein Groups	# Proteins	# PSMs	Master Protein Accessions	Positions in Master Proteins	Modifications in Master Proteins	Master Protein Descriptions	# Missed Cleavages	Theo. MH+ [Da]	Abundance Ratio: (OE, Sample) / (KD, Sample)	Abundance Ratio: (KD, Sample) / (WT, Control)	Abundance Ratio: (OE, Sample) / (WT, Control)	Abundance Ratio Adj. P-Value: (OE, Sample) / (KD, Sample)	Abundance Ratio Adj. P-Value: (KD, Sample) / (WT, Control)	Abundance Ratio Adj. P-Value: (OE, Sample) / (WT, Control)	Abundance Ratio Variability [%]: (OE, Sample) / (KD, Sample)	Abundance Ratio Variability [%]: (KD, Sample) / (WT, Control)	Abundance Ratio Variability [%]: (OE, Sample) / (WT, Control)	Abundances (Grouped): KD, Sample	Abundances (Grouped): OE, Sample	Abundances (Grouped): WT, Control	Abundances (Grouped) CV [%]: KD, Sample	Abundances (Grouped) CV [%]: OE, Sample	Abundances (Grouped) CV [%]: WT, Control	Quan Info	Found in Sample: [S1] F1: Sample, KD	Found in Sample: [S2] F2: Sample, KD	Found in Sample: [S3] F3: Sample, KD	Found in Sample: [S4] F4: Sample, KD	Found in Sample: [S5] F5: Sample, OE	Found in Sample: [S6] F6: Sample, OE	Found in Sample: [S7] F7: Sample, OE	Found in Sample: [S8] F8: Sample, OE	Found in Sample: [S9] F9: Control, WT	Found in Sample: [S10] F10: Control, WT	Found in Sample: [S11] F11: Control, WT	Found in Sample: [S12] F12: Control, WT	Confidence (by Search Engine): Sequest HT	Percolator q-Value (by Search Engine): Sequest HT	Percolator PEP (by Search Engine): Sequest HT	XCorr (by Search Engine): Sequest HT	Top Apex RT [min]
	TRUE	High	[K].ADEASELACPTPKEDGLAQQQTQLNLR.[S]	1xCarbamidomethyl [C9]; 1xPhospho [T11(100)]	6.77697e-07	0.000173317	1	1	2	P49327	P49327 [2194-2220]	P49327 1xPhospho [T2204(100)]	Fatty acid synthase OS=Homo sapiens OX=9606 GN=FASN PE=1 SV=3	1	3063.41	0.069	2.97	0.387	0.0175369	0.204733	0.825136	123.29	115.78	133.47	251.4	10.8	37.9	64.55	88.24	117.5		Peak Found	Not Found	Peak Found	High	Not Found	Not Found	Not Found	Not Found	Peak Found	Peak Found	Not Found	High	High	2.653e-05	5.595e-10	5.48	69.98
TRUE	High	Master Protein	P04406	Glyceraldehyde-3-phosphate dehydrogenase OS=Homo sapiens OX=9606 GN=GAPDH PE=1 SV=3	0	67.792	39	12	84	12	335	36	8.46	179	12	cell organization and biogenesis;protein metabolism;other metabolic processes;stress response;other biological processes	plasma membrane;other membranes;cytosol;cytoskeleton;nucleus;other cell component	enzyme regulator activity;cytoskeletal activity;other molecular function	Pf00044, Pf02800	2597	ENSG00000111640	E7EUT4; hsa:2597; P00354; P04406; Q53X65	Glycolysis / Gluconeogenesis; Metabolic pathways; Carbon metabolism; Biosynthesis of amino acids; HIF-1 signaling pathway; Alzheimer disease; Pathogenic Escherichia coli infection; Salmonella infection; Diabetic cardiomyopathy	Cori cycle; Alzheimer's disease and miRNA effects; HIF1A and PPARG regulation of glycolysis; VEGFA-VEGFR2 signaling pathway; Clear cell renal cell carcinoma pathways; Metabolic reprogramming in colon cancer; Aerobic glycolysis; 7q11.23 copy number variation syndrome; Glycolysis in senescence; Alzheimer's disease; Glycolysis and gluconeogenesis; Sudden infant death syndrome (SIDS) susceptibility p…	Glycolysis; Gluconeogenesis	23	0	0.224	0.916	0.222	55.15	84.92	94.26	GAPDH	127.2	29.5	143.3	29.41	11.75	70.9	High	High	High	High	High	High	High	High	High
	Checked	Confidence	Annotated Sequence	Modifications	Qvality PEP	Qvality q-value	# Protein Groups	# Proteins	# PSMs	Master Protein Accessions	Positions in Master Proteins	Modifications in Master Proteins	Master Protein Descriptions	# Missed Cleavages	Theo. MH+ [Da]	Abundance Ratio: (OE, Sample) / (KD, Sample)	Abundance Ratio: (KD, Sample) / (WT, Control)	Abundance Ratio: (OE, Sample) / (WT, Control)	Abundance Ratio Adj. P-Value: (OE, Sample) / (KD, Sample)	Abundance Ratio Adj. P-Value: (KD, Sample) / (WT, Control)	Abundance Ratio Adj. P-Value: (OE, Sample) / (WT, Control)	Abundance Ratio Variability [%]: (OE, Sample) / (KD, Sample)	Abundance Ratio Variability [%]: (KD, Sample) / (WT, Control)	Abundance Ratio Variability [%]: (OE, Sample) / (WT, Control)	Abundances (Grouped): KD, Sample	Abundances (Grouped): OE, Sample	Abundances (Grouped): WT, Control	Abundances (Grouped) CV [%]: KD, Sample	Abundances (Grouped) CV [%]: OE, Sample	Abundances (Grouped) CV [%]: WT, Control	Quan Info	Found in Sample: [S1] F1: Sample, KD	Found in Sample: [S2] F2: Sample, KD	Found in Sample: [S3] F3: Sample, KD	Found in Sample: [S4] F4: Sample, KD	Found in Sample: [S5] F5: Sample, OE	Found in Sample: [S6] F6: Sample, OE	Found in Sample: [S7] F7: Sample, OE	Found in Sample: [S8] F8: Sample, OE	Found in Sample: [S9] F9: Control, WT	Found in Sample: [S10] F10: Control, WT	Found in Sample: [S11] F11: Control, WT	Found in Sample: [S12] F12: Control, WT	Confidence (by Search Engine): Sequest HT	Percolator q-Value (by Search Engine): Sequest HT	Percolator PEP (by Search Engine): Sequest HT	XCorr (by Search Engine): Sequest HT	Top Apex RT [min]
	TRUE	High	[R].GALQNIIPASTGAAK.[A]		1.61816e-06	0.000173317	1	1	11	P04406	P04406 [201-215]		Glyceraldehyde-3-phosphate dehydrogenase OS=Homo sapiens OX=9606 GN=GAPDH PE=1 SV=3	0	1411.79	0.09	0.741	0.082	0.0262441	0.326524	3.77008e-06	85.85	91.58	90.71	116.5	12	171.5	45.24	68.6	72.18		High	High	High	Peak Found	Not Found	Peak Found	Peak Found	Not Found	High	High	High	High	High	2.653e-05	1.844e-09	3.25	63.98
TRUE	High	Master Protein	P13807	Glycogen [starch] synthase, muscle OS=Homo sapiens OX=9606 GN=GYS1 PE=1 SV=2	0	11.826	6	2	7	2	737	83.7	6.18	22.1	2	other metabolic processes;developmental processes	cytosol;other cell component	other molecular function	Pf05693	2997	ENSG00000104812	hsa:2997; P13807; Q9BTT9	Starch and sucrose metabolism; Metabolic pathways; PI3K-Akt signaling pathway; AMPK signaling pathway; Insulin signaling pathway; Glucagon signaling pathway; Insulin resistance; Diabetic cardiomyopathy	AMP-activated protein kinase signaling; Angiopoietin-like protein 8 regulatory pathway; Focal adhesion: PI3K-Akt-mTOR-signaling pathway; PI3K-Akt signaling pathway; Insulin signaling; Glycogen synthesis and degradation; Disorders of galactose metabolism ; 2q37 copy number variation syndrome	Glycogen synthesis; Myoclonic epilepsy of Lafora; Glycogen storage disease type XV (GYG1); Glycogen storage disease type 0 (muscle GYS1)	20	0							GYS1	107.5	110.6	81.9	64.92	27.9	46.98	High	High	Not Found	Peak Found	High	High	Peak Found	High	Peak Found
	Checked	Confidence	Annotated Sequence	Modifications	Qvality PEP	Qvality q-value	# Protein Groups	# Proteins	# PSMs	Master Protein Accessions	Positions in Master Proteins	Modifications in Master Proteins	Master Protein Descriptions	# Missed Cleavages	Theo. MH+ [Da]	Abundance Ratio: (OE, Sample) / (KD, Sample)	Abundance Ratio: (KD, Sample) / (WT, Control)	Abundance Ratio: (OE, Sample) / (WT, Control)	Abundance Ratio Adj. P-Value: (OE, Sample) / (KD, Sample)	Abundance Ratio Adj. P-Value: (KD, Sample) / (WT, Control)	Abundance Ratio Adj. P-Value: (OE, Sample) / (WT, Control)	Abundance Ratio Variability [%]: (OE, Sample) / (KD, Sample)	Abundance Ratio Variability [%]: (KD, Sample) / (WT, Control)	Abundance Ratio Variability [%]: (OE, Sample) / (WT, Control)	Abundances (Grouped): KD, Sample	Abundances (Grouped): OE, Sample	Abundances (Grouped): WT, Control	Abundances (Grouped) CV [%]: KD, Sample	Abundances (Grouped) CV [%]: OE, Sample	Abundances (Grouped) CV [%]: WT, Control	Quan Info	Found in Sample: [S1] F1: Sample, KD	Found in Sample: [S2] F2: Sample, KD	Found in Sample: [S3] F3: Sample, KD	Found in Sample: [S4] F4: Sample, KD	Found in Sample: [S5] F5: Sample, OE	Found in Sample: [S6] F6: Sample, OE	Found in Sample: [S7] F7: Sample, OE	Found in Sample: [S8] F8: Sample, OE	Found in Sample: [S9] F9: Control, WT	Found in Sample: [S10] F10: Control, WT	Found in Sample: [S11] F11: Control, WT	Found in Sample: [S12] F12: Control, WT	Confidence (by Search Engine): Sequest HT	Percolator q-Value (by Search Engine): Sequest HT	Percolator PEP (by Search Engine): Sequest HT	XCorr (by Search Engine): Sequest HT	Top Apex RT [min]
	TRUE	High	[R].HSSPHQSEDEEDPR.[N]	2xPhospho [S3(99.8); S7(100)]	0.0101364	0.000490989	1	1	4	P13807	P13807 [651-664]	P13807 2xPhospho [S653(99.8); S657(100)]	Glycogen [starch] synthase, muscle OS=Homo sapiens OX=9606 GN=GYS1 PE=1 SV=2	0	1809.61	28.465	0.069	1.796	6.25981e-08	2.36631e-11	0.354448	15.52	60.29	73.87	6.7	189.6	103.7	20.22	8.59	63.28		Peak Found	Not Found	Not Found	Peak Found	High	High	Peak Found	High	Peak Found	Peak Found	Peak Found	High	High	6.974e-05	0.0003096	3.34	21.55
TRUE	High	None	P16104	Histone H2AX OS=Homo sapiens OX=9606 GN=H2AX PE=1 SV=2	0	12.449	16	3	29	1	143	15.1	10.74	61.51	3	cell cycle OR cell proliferation;cell organization and biogenesis;DNA metabolism;other metabolic processes;stress response;developmental processes;signal transduction;other biological processes	cytoskeleton;nucleus;other cell component	nucleic acid binding activity;other molecular function	Pf00125, Pf16211	3014	ENSG00000188486	hsa:3014; P16104; Q4ZGJ7; Q6IAS5	Necroptosis; Neutrophil extracellular trap formation; Alcoholism; Systemic lupus erythematosus	miRNA regulation of DNA damage response; miRNAs involved in DNA damage response; Proteasome degradation; ATM signaling in development and disease ; FBXL10 enhancement of MAP/ERK signaling in diffuse large B-cell lymphoma; DNA repair pathways, full network; DNA damage response	RMTs methylate histone arginines; Amyloid fiber formation; Meiotic synapsis; RUNX1 regulates transcription of genes involved in differentiation of HSCs; Transcriptional regulation by small RNAs; Deposition of new CENPA-containing nucleosomes at the centromere; B-WICH complex positively regulates rRNA expression; Recruitment and ATM-mediated phosphorylation of repair and signaling proteins at DNA …	49	0	0.202	0.596	0.15	120.7	105.18	122.86	H2AX	72.6	40.3	187.1	90.06	17.23	57.18	High	High	High	Peak Found	High	High	Peak Found	High	Peak Found
	Checked	Confidence	Annotated Sequence	Modifications	Qvality PEP	Qvality q-value	# Protein Groups	# Proteins	# PSMs	Master Protein Accessions	Positions in Master Proteins	Modifications in Master Proteins	Master Protein Descriptions	# Missed Cleavages	Theo. MH+ [Da]	Abundance Ratio: (OE, Sample) / (KD, Sample)	Abundance Ratio: (KD, Sample) / (WT, Control)	Abundance Ratio: (OE, Sample) / (WT, Control)	Abundance Ratio Adj. P-Value: (OE, Sample) / (KD, Sample)	Abundance Ratio Adj. P-Value: (KD, Sample) / (WT, Control)	Abundance Ratio Adj. P-Value: (OE, Sample) / (WT, Control)	Abundance Ratio Variability [%]: (OE, Sample) / (KD, Sample)	Abundance Ratio Variability [%]: (KD, Sample) / (WT, Control)	Abundance Ratio Variability [%]: (OE, Sample) / (WT, Control)	Abundances (Grouped): KD, Sample	Abundances (Grouped): OE, Sample	Abundances (Grouped): WT, Control	Abundances (Grouped) CV [%]: KD, Sample	Abundances (Grouped) CV [%]: OE, Sample	Abundances (Grouped) CV [%]: WT, Control	Quan Info	Found in Sample: [S1] F1: Sample, KD	Found in Sample: [S2] F2: Sample, KD	Found in Sample: [S3] F3: Sample, KD	Found in Sample: [S4] F4: Sample, KD	Found in Sample: [S5] F5: Sample, OE	Found in Sample: [S6] F6: Sample, OE	Found in Sample: [S7] F7: Sample, OE	Found in Sample: [S8] F8: Sample, OE	Found in Sample: [S9] F9: Control, WT	Found in Sample: [S10] F10: Control, WT	Found in Sample: [S11] F11: Control, WT	Found in Sample: [S12] F12: Control, WT	Confidence (by Search Engine): Sequest HT	Percolator q-Value (by Search Engine): Sequest HT	Percolator PEP (by Search Engine): Sequest HT	XCorr (by Search Engine): Sequest HT	Top Apex RT [min]
	TRUE	High	[R].AGLQFPVGR.[VI]		0.000759854	0.000173317	2	15	12	Q16777; Q71UI9	Q16777 [22-30]; Q71UI9 [24-32]		Histone H2A type 2-C OS=Homo sapiens OX=9606 GN=H2AC20 PE=1 SV=4 Histone H2A.V OS=Homo sapiens OX=9606 GN=H2AZ2 PE=1 SV=3	0	944.531	0.061	0.807	0.035	0.00343483	0.57343	1.55368e-10	77.18	89.92	112.16	125.4	7.6	167	44.55	76.71	78.98	Shared	High	High	High	Peak Found	Not Found	Not Found	Peak Found	Not Found	High	High	High	High	High	2.653e-05	9.007e-06	2.32	60.76
TRUE	High	None	Q96A08	Histone H2B type 1-A OS=Homo sapiens OX=9606 GN=H2BC1 PE=1 SV=3	0	17.22	21	3	31	3	127	14.2	10.32	55.58	3	cell organization and biogenesis;protein metabolism;other metabolic processes;stress response;other biological processes	plasma membrane;other membranes;nucleus;other cell component	nucleic acid binding activity;other molecular function	Pf00125	255626	ENSG00000146047	B2R544; hsa:255626; Q6NZ98; Q6NZA0; Q6NZA1; Q96A08	Neutrophil extracellular trap formation; Alcoholism; Viral carcinogenesis; Systemic lupus erythematosus		RUNX1 regulates genes involved in megakaryocyte differentiation and platelet function; E3 ubiquitin ligases ubiquitinate target proteins; Amyloid fiber formation; Meiotic synapsis; HCMV Late Events; Ub-specific processing proteases; RUNX1 regulates transcription of genes involved in differentiation of HSCs; HCMV Early Events; Transcriptional regulation by small RNAs; Deposition of new CENPA-conta…	47	0	0.123	0.852	0.095	49.9	87.26	92.69	H2BC1	133.7	16.4	149.9	36.96	3.95	74.98	High	High	High	Peak Found	High	High	High	High	High
	Checked	Confidence	Annotated Sequence	Modifications	Qvality PEP	Qvality q-value	# Protein Groups	# Proteins	# PSMs	Master Protein Accessions	Positions in Master Proteins	Modifications in Master Proteins	Master Protein Descriptions	# Missed Cleavages	Theo. MH+ [Da]	Abundance Ratio: (OE, Sample) / (KD, Sample)	Abundance Ratio: (KD, Sample) / (WT, Control)	Abundance Ratio: (OE, Sample) / (WT, Control)	Abundance Ratio Adj. P-Value: (OE, Sample) / (KD, Sample)	Abundance Ratio Adj. P-Value: (KD, Sample) / (WT, Control)	Abundance Ratio Adj. P-Value: (OE, Sample) / (WT, Control)	Abundance Ratio Variability [%]: (OE, Sample) / (KD, Sample)	Abundance Ratio Variability [%]: (KD, Sample) / (WT, Control)	Abundance Ratio Variability [%]: (OE, Sample) / (WT, Control)	Abundances (Grouped): KD, Sample	Abundances (Grouped): OE, Sample	Abundances (Grouped): WT, Control	Abundances (Grouped) CV [%]: KD, Sample	Abundances (Grouped) CV [%]: OE, Sample	Abundances (Grouped) CV [%]: WT, Control	Quan Info	Found in Sample: [S1] F1: Sample, KD	Found in Sample: [S2] F2: Sample, KD	Found in Sample: [S3] F3: Sample, KD	Found in Sample: [S4] F4: Sample, KD	Found in Sample: [S5] F5: Sample, OE	Found in Sample: [S6] F6: Sample, OE	Found in Sample: [S7] F7: Sample, OE	Found in Sample: [S8] F8: Sample, OE	Found in Sample: [S9] F9: Control, WT	Found in Sample: [S10] F10: Control, WT	Found in Sample: [S11] F11: Control, WT	Found in Sample: [S12] F12: Control, WT	Confidence (by Search Engine): Sequest HT	Percolator q-Value (by Search Engine): Sequest HT	Percolator PEP (by Search Engine): Sequest HT	XCorr (by Search Engine): Sequest HT	Top Apex RT [min]
	TRUE	High	[R].LLLPGELAK.[H]		0.000337921	0.000173317	1	16	9	Q5QNW6	Q5QNW6 [101-109]		Histone H2B type 2-F OS=Homo sapiens OX=9606 GN=H2BC18 PE=1 SV=3	0	953.603	0.06	0.774	0.036	0.00521265	0.357637	3.87865e-11	68.8	95.87	87.34	113.4	8.1	178.5	59.96	48.49	83.37		High	High	High	Peak Found	Not Found	Not Found	Not Found	Not Found	Peak Found	High	High	High	High	2.653e-05	2.945e-06	2.21	66.6
TRUE	High	Master Protein Candidate	P62807	Histone H2B type 1-C/E/F/G/I OS=Homo sapiens OX=9606 GN=H2BC10 PE=1 SV=4	0	46.902	46	7	48	7	126	13.9	10.32	106.75	7	cell organization and biogenesis;stress response	non-structural extracellular;cytosol;nucleus;other cell component	nucleic acid binding activity;other molecular function	Pf00125	3017; 8339; 8343; 8344; 8346; 8347	ENSG00000180596; ENSG00000273802; ENSG00000274290; ENSG00000277224; ENSG00000278588	hsa:3017; hsa:8339; hsa:8343; hsa:8344; hsa:8346; hsa:8347; P02278; P62807; Q3B872; Q4VB69; Q93078; Q93080	Neutrophil extracellular trap formation; Alcoholism; Viral carcinogenesis; Systemic lupus erythematosus		Estrogen-dependent gene expression; HDACs deacetylate histones; Activated PKN1 stimulates transcription of AR (androgen receptor) regulated genes KLK2 and KLK3; Nonhomologous End-Joining (NHEJ); Ub-specific processing proteases; E3 ubiquitin ligases ubiquitinate target proteins; Amyloid fiber formation; Meiotic synapsis; HCMV Late Events; RUNX1 regulates transcription of genes involved in differe…	47	0	0.253	0.84	0.26	113.84	84.79	117.4	H2BC10; H2BC4; H2BC6; H2BC7; H2BC8	121.2	22.2	156.6	38.08	23.11	74.14	High	High	High	High	High	High	High	High	High
	Checked	Confidence	Annotated Sequence	Modifications	Qvality PEP	Qvality q-value	# Protein Groups	# Proteins	# PSMs	Master Protein Accessions	Positions in Master Proteins	Modifications in Master Proteins	Master Protein Descriptions	# Missed Cleavages	Theo. MH+ [Da]	Abundance Ratio: (OE, Sample) / (KD, Sample)	Abundance Ratio: (KD, Sample) / (WT, Control)	Abundance Ratio: (OE, Sample) / (WT, Control)	Abundance Ratio Adj. P-Value: (OE, Sample) / (KD, Sample)	Abundance Ratio Adj. P-Value: (KD, Sample) / (WT, Control)	Abundance Ratio Adj. P-Value: (OE, Sample) / (WT, Control)	Abundance Ratio Variability [%]: (OE, Sample) / (KD, Sample)	Abundance Ratio Variability [%]: (KD, Sample) / (WT, Control)	Abundance Ratio Variability [%]: (OE, Sample) / (WT, Control)	Abundances (Grouped): KD, Sample	Abundances (Grouped): OE, Sample	Abundances (Grouped): WT, Control	Abundances (Grouped) CV [%]: KD, Sample	Abundances (Grouped) CV [%]: OE, Sample	Abundances (Grouped) CV [%]: WT, Control	Quan Info	Found in Sample: [S1] F1: Sample, KD	Found in Sample: [S2] F2: Sample, KD	Found in Sample: [S3] F3: Sample, KD	Found in Sample: [S4] F4: Sample, KD	Found in Sample: [S5] F5: Sample, OE	Found in Sample: [S6] F6: Sample, OE	Found in Sample: [S7] F7: Sample, OE	Found in Sample: [S8] F8: Sample, OE	Found in Sample: [S9] F9: Control, WT	Found in Sample: [S10] F10: Control, WT	Found in Sample: [S11] F11: Control, WT	Found in Sample: [S12] F12: Control, WT	Confidence (by Search Engine): Sequest HT	Percolator q-Value (by Search Engine): Sequest HT	Percolator PEP (by Search Engine): Sequest HT	XCorr (by Search Engine): Sequest HT	Top Apex RT [min]
	TRUE	High	[R].LLLPGELAK.[H]		0.000337921	0.000173317	1	16	9	Q5QNW6	Q5QNW6 [101-109]		Histone H2B type 2-F OS=Homo sapiens OX=9606 GN=H2BC18 PE=1 SV=3	0	953.603	0.06	0.774	0.036	0.00521265	0.357637	3.87865e-11	68.8	95.87	87.34	113.4	8.1	178.5	59.96	48.49	83.37		High	High	High	Peak Found	Not Found	Not Found	Not Found	Not Found	Peak Found	High	High	High	High	2.653e-05	2.945e-06	2.21	66.6
TRUE	High	None	P06899	Histone H2B type 1-J OS=Homo sapiens OX=9606 GN=H2BC11 PE=1 SV=3	0	36.941	38	5	44	5	126	13.9	10.32	97.59	5	cell organization and biogenesis;stress response;other biological processes	non-structural extracellular;cytosol;nucleus;other cell component	nucleic acid binding activity;other molecular function	Pf00125	8970	ENSG00000124635	B2R4J4; hsa:8970; O60816; P06899	Neutrophil extracellular trap formation; Alcoholism; Viral carcinogenesis; Systemic lupus erythematosus		Recruitment and ATM-mediated phosphorylation of repair and signaling proteins at DNA double strand breaks; Processing of DNA double-strand break ends; G2/M DNA damage checkpoint; Meiotic recombination; DNA Damage/Telomere Stress Induced Senescence; Nonhomologous End-Joining (NHEJ); Deposition of new CENPA-containing nucleosomes at the centromere; E3 ubiquitin ligases ubiquitinate target proteins;…	47	0	0.174	0.84	0.22	93.2	81.77	123.59	H2BC11	121.2	22.2	156.6	38.08	23.11	74.14	High	High	High	High	High	High	High	High	High
	Checked	Confidence	Annotated Sequence	Modifications	Qvality PEP	Qvality q-value	# Protein Groups	# Proteins	# PSMs	Master Protein Accessions	Positions in Master Proteins	Modifications in Master Proteins	Master Protein Descriptions	# Missed Cleavages	Theo. MH+ [Da]	Abundance Ratio: (OE, Sample) / (KD, Sample)	Abundance Ratio: (KD, Sample) / (WT, Control)	Abundance Ratio: (OE, Sample) / (WT, Control)	Abundance Ratio Adj. P-Value: (OE, Sample) / (KD, Sample)	Abundance Ratio Adj. P-Value: (KD, Sample) / (WT, Control)	Abundance Ratio Adj. P-Value: (OE, Sample) / (WT, Control)	Abundance Ratio Variability [%]: (OE, Sample) / (KD, Sample)	Abundance Ratio Variability [%]: (KD, Sample) / (WT, Control)	Abundance Ratio Variability [%]: (OE, Sample) / (WT, Control)	Abundances (Grouped): KD, Sample	Abundances (Grouped): OE, Sample	Abundances (Grouped): WT, Control	Abundances (Grouped) CV [%]: KD, Sample	Abundances (Grouped) CV [%]: OE, Sample	Abundances (Grouped) CV [%]: WT, Control	Quan Info	Found in Sample: [S1] F1: Sample, KD	Found in Sample: [S2] F2: Sample, KD	Found in Sample: [S3] F3: Sample, KD	Found in Sample: [S4] F4: Sample, KD	Found in Sample: [S5] F5: Sample, OE	Found in Sample: [S6] F6: Sample, OE	Found in Sample: [S7] F7: Sample, OE	Found in Sample: [S8] F8: Sample, OE	Found in Sample: [S9] F9: Control, WT	Found in Sample: [S10] F10: Control, WT	Found in Sample: [S11] F11: Control, WT	Found in Sample: [S12] F12: Control, WT	Confidence (by Search Engine): Sequest HT	Percolator q-Value (by Search Engine): Sequest HT	Percolator PEP (by Search Engine): Sequest HT	XCorr (by Search Engine): Sequest HT	Top Apex RT [min]
	TRUE	High	[R].LLLPGELAK.[H]		0.000337921	0.000173317	1	16	9	Q5QNW6	Q5QNW6 [101-109]		Histone H2B type 2-F OS=Homo sapiens OX=9606 GN=H2BC18 PE=1 SV=3	0	953.603	0.06	0.774	0.036	0.00521265	0.357637	3.87865e-11	68.8	95.87	87.34	113.4	8.1	178.5	59.96	48.49	83.37		High	High	High	Peak Found	Not Found	Not Found	Not Found	Not Found	Peak Found	High	High	High	High	2.653e-05	2.945e-06	2.21	66.6
TRUE	High	Master Protein Candidate	O60814	Histone H2B type 1-K OS=Homo sapiens OX=9606 GN=H2BC12 PE=1 SV=3	0	46.902	46	7	48	7	126	13.9	10.32	106.75	7	cell organization and biogenesis;stress response;other biological processes	non-structural extracellular;cytosol;nucleus;other cell component	nucleic acid binding activity;other molecular function	Pf00125	85236	ENSG00000197903	A8K7P7; hsa:85236; O60814; Q2VPI7	Neutrophil extracellular trap formation; Alcoholism; Viral carcinogenesis; Systemic lupus erythematosus		Ub-specific processing proteases; RUNX1 regulates transcription of genes involved in differentiation of HSCs; E3 ubiquitin ligases ubiquitinate target proteins; Amyloid fiber formation; Meiotic synapsis; HCMV Late Events; HCMV Early Events; Transcriptional regulation by small RNAs; Deposition of new CENPA-containing nucleosomes at the centromere; B-WICH complex positively regulates rRNA expressio…	47	0	0.253	0.84	0.26	113.84	84.79	117.4	H2BC12	121.2	22.2	156.6	38.08	23.11	74.14	High	High	High	High	High	High	High	High	High
	Checked	Confidence	Annotated Sequence	Modifications	Qvality PEP	Qvality q-value	# Protein Groups	# Proteins	# PSMs	Master Protein Accessions	Positions in Master Proteins	Modifications in Master Proteins	Master Protein Descriptions	# Missed Cleavages	Theo. MH+ [Da]	Abundance Ratio: (OE, Sample) / (KD, Sample)	Abundance Ratio: (KD, Sample) / (WT, Control)	Abundance Ratio: (OE, Sample) / (WT, Control)	Abundance Ratio Adj. P-Value: (OE, Sample) / (KD, Sample)	Abundance Ratio Adj. P-Value: (KD, Sample) / (WT, Control)	Abundance Ratio Adj. P-Value: (OE, Sample) / (WT, Control)	Abundance Ratio Variability [%]: (OE, Sample) / (KD, Sample)	Abundance Ratio Variability [%]: (KD, Sample) / (WT, Control)	Abundance Ratio Variability [%]: (OE, Sample) / (WT, Control)	Abundances (Grouped): KD, Sample	Abundances (Grouped): OE, Sample	Abundances (Grouped): WT, Control	Abundances (Grouped) CV [%]: KD, Sample	Abundances (Grouped) CV [%]: OE, Sample	Abundances (Grouped) CV [%]: WT, Control	Quan Info	Found in Sample: [S1] F1: Sample, KD	Found in Sample: [S2] F2: Sample, KD	Found in Sample: [S3] F3: Sample, KD	Found in Sample: [S4] F4: Sample, KD	Found in Sample: [S5] F5: Sample, OE	Found in Sample: [S6] F6: Sample, OE	Found in Sample: [S7] F7: Sample, OE	Found in Sample: [S8] F8: Sample, OE	Found in Sample: [S9] F9: Control, WT	Found in Sample: [S10] F10: Control, WT	Found in Sample: [S11] F11: Control, WT	Found in Sample: [S12] F12: Control, WT	Confidence (by Search Engine): Sequest HT	Percolator q-Value (by Search Engine): Sequest HT	Percolator PEP (by Search Engine): Sequest HT	XCorr (by Search Engine): Sequest HT	Top Apex RT [min]
	TRUE	High	[R].LLLPGELAK.[H]		0.000337921	0.000173317	1	16	9	Q5QNW6	Q5QNW6 [101-109]		Histone H2B type 2-F OS=Homo sapiens OX=9606 GN=H2BC18 PE=1 SV=3	0	953.603	0.06	0.774	0.036	0.00521265	0.357637	3.87865e-11	68.8	95.87	87.34	113.4	8.1	178.5	59.96	48.49	83.37		High	High	High	Peak Found	Not Found	Not Found	Not Found	Not Found	Peak Found	High	High	High	High	2.653e-05	2.945e-06	2.21	66.6
TRUE	High	None	P57053	Histone H2B type F-S OS=Homo sapiens OX=9606 GN=H2BC12L PE=1 SV=2	0	45.156	41	6	46	6	126	13.9	10.37	106.75	6	cell organization and biogenesis;stress response	non-structural extracellular;cytosol;nucleus;other cell component	nucleic acid binding activity;other molecular function	Pf00125	102724334	ENSG00000234289	A0AVF9; hsa:102724334; P57053; Q5R2W0	Neutrophil extracellular trap formation; Alcoholism; Viral carcinogenesis; Systemic lupus erythematosus		Assembly of the ORC complex at the origin of replication; Recruitment and ATM-mediated phosphorylation of repair and signaling proteins at DNA double strand breaks; Processing of DNA double-strand break ends; G2/M DNA damage checkpoint; Nonhomologous End-Joining (NHEJ); Amyloid fiber formation; RUNX1 regulates transcription of genes involved in differentiation of HSCs; Oxidative Stress Induced Se…	41	0	0.215	0.837	0.227	108.25	85.95	119.28	H2BC12L	121.2	22.2	156.6	38.08	23.11	74.14	High	High	High	High	High	High	High	High	High
	Checked	Confidence	Annotated Sequence	Modifications	Qvality PEP	Qvality q-value	# Protein Groups	# Proteins	# PSMs	Master Protein Accessions	Positions in Master Proteins	Modifications in Master Proteins	Master Protein Descriptions	# Missed Cleavages	Theo. MH+ [Da]	Abundance Ratio: (OE, Sample) / (KD, Sample)	Abundance Ratio: (KD, Sample) / (WT, Control)	Abundance Ratio: (OE, Sample) / (WT, Control)	Abundance Ratio Adj. P-Value: (OE, Sample) / (KD, Sample)	Abundance Ratio Adj. P-Value: (KD, Sample) / (WT, Control)	Abundance Ratio Adj. P-Value: (OE, Sample) / (WT, Control)	Abundance Ratio Variability [%]: (OE, Sample) / (KD, Sample)	Abundance Ratio Variability [%]: (KD, Sample) / (WT, Control)	Abundance Ratio Variability [%]: (OE, Sample) / (WT, Control)	Abundances (Grouped): KD, Sample	Abundances (Grouped): OE, Sample	Abundances (Grouped): WT, Control	Abundances (Grouped) CV [%]: KD, Sample	Abundances (Grouped) CV [%]: OE, Sample	Abundances (Grouped) CV [%]: WT, Control	Quan Info	Found in Sample: [S1] F1: Sample, KD	Found in Sample: [S2] F2: Sample, KD	Found in Sample: [S3] F3: Sample, KD	Found in Sample: [S4] F4: Sample, KD	Found in Sample: [S5] F5: Sample, OE	Found in Sample: [S6] F6: Sample, OE	Found in Sample: [S7] F7: Sample, OE	Found in Sample: [S8] F8: Sample, OE	Found in Sample: [S9] F9: Control, WT	Found in Sample: [S10] F10: Control, WT	Found in Sample: [S11] F11: Control, WT	Found in Sample: [S12] F12: Control, WT	Confidence (by Search Engine): Sequest HT	Percolator q-Value (by Search Engine): Sequest HT	Percolator PEP (by Search Engine): Sequest HT	XCorr (by Search Engine): Sequest HT	Top Apex RT [min]
	TRUE	High	[R].LLLPGELAK.[H]		0.000337921	0.000173317	1	16	9	Q5QNW6	Q5QNW6 [101-109]		Histone H2B type 2-F OS=Homo sapiens OX=9606 GN=H2BC18 PE=1 SV=3	0	953.603	0.06	0.774	0.036	0.00521265	0.357637	3.87865e-11	68.8	95.87	87.34	113.4	8.1	178.5	59.96	48.49	83.37		High	High	High	Peak Found	Not Found	Not Found	Not Found	Not Found	Peak Found	High	High	High	High	2.653e-05	2.945e-06	2.21	66.6
TRUE	High	Master Protein Candidate	Q99880	Histone H2B type 1-L OS=Homo sapiens OX=9606 GN=H2BC13 PE=1 SV=3	0	46.902	46	7	48	7	126	13.9	10.32	106.75	7	cell organization and biogenesis	cytosol;nucleus;other cell component	nucleic acid binding activity;other molecular function	Pf00125	8340	ENSG00000185130	B2R5A3; hsa:8340; Q52LW9; Q99880	Neutrophil extracellular trap formation; Alcoholism; Viral carcinogenesis; Systemic lupus erythematosus		Recognition and association of DNA glycosylase with site containing an affected pyrimidine; Cleavage of the damaged pyrimidine ; Senescence-Associated Secretory Phenotype (SASP); Transcriptional regulation of granulopoiesis; Meiotic synapsis; Recruitment and ATM-mediated phosphorylation of repair and signaling proteins at DNA double strand breaks; Processing of DNA double-strand break ends; G2/M …	47	0	0.253	0.84	0.26	113.84	84.79	117.4	H2BC13	121.2	22.2	156.6	38.08	23.11	74.14	High	High	High	High	High	High	High	High	High
	Checked	Confidence	Annotated Sequence	Modifications	Qvality PEP	Qvality q-value	# Protein Groups	# Proteins	# PSMs	Master Protein Accessions	Positions in Master Proteins	Modifications in Master Proteins	Master Protein Descriptions	# Missed Cleavages	Theo. MH+ [Da]	Abundance Ratio: (OE, Sample) / (KD, Sample)	Abundance Ratio: (KD, Sample) / (WT, Control)	Abundance Ratio: (OE, Sample) / (WT, Control)	Abundance Ratio Adj. P-Value: (OE, Sample) / (KD, Sample)	Abundance Ratio Adj. P-Value: (KD, Sample) / (WT, Control)	Abundance Ratio Adj. P-Value: (OE, Sample) / (WT, Control)	Abundance Ratio Variability [%]: (OE, Sample) / (KD, Sample)	Abundance Ratio Variability [%]: (KD, Sample) / (WT, Control)	Abundance Ratio Variability [%]: (OE, Sample) / (WT, Control)	Abundances (Grouped): KD, Sample	Abundances (Grouped): OE, Sample	Abundances (Grouped): WT, Control	Abundances (Grouped) CV [%]: KD, Sample	Abundances (Grouped) CV [%]: OE, Sample	Abundances (Grouped) CV [%]: WT, Control	Quan Info	Found in Sample: [S1] F1: Sample, KD	Found in Sample: [S2] F2: Sample, KD	Found in Sample: [S3] F3: Sample, KD	Found in Sample: [S4] F4: Sample, KD	Found in Sample: [S5] F5: Sample, OE	Found in Sample: [S6] F6: Sample, OE	Found in Sample: [S7] F7: Sample, OE	Found in Sample: [S8] F8: Sample, OE	Found in Sample: [S9] F9: Control, WT	Found in Sample: [S10] F10: Control, WT	Found in Sample: [S11] F11: Control, WT	Found in Sample: [S12] F12: Control, WT	Confidence (by Search Engine): Sequest HT	Percolator q-Value (by Search Engine): Sequest HT	Percolator PEP (by Search Engine): Sequest HT	XCorr (by Search Engine): Sequest HT	Top Apex RT [min]
	TRUE	High	[R].LLLPGELAK.[H]		0.000337921	0.000173317	1	16	9	Q5QNW6	Q5QNW6 [101-109]		Histone H2B type 2-F OS=Homo sapiens OX=9606 GN=H2BC18 PE=1 SV=3	0	953.603	0.06	0.774	0.036	0.00521265	0.357637	3.87865e-11	68.8	95.87	87.34	113.4	8.1	178.5	59.96	48.49	83.37		High	High	High	Peak Found	Not Found	Not Found	Not Found	Not Found	Peak Found	High	High	High	High	2.653e-05	2.945e-06	2.21	66.6
TRUE	High	Master Protein Candidate	Q99879	Histone H2B type 1-M OS=Homo sapiens OX=9606 GN=H2BC14 PE=1 SV=3	0	46.902	46	7	48	7	126	14	10.32	106.75	7	cell organization and biogenesis	cytosol;nucleus;other cell component	nucleic acid binding activity;other molecular function	Pf00125	8342	ENSG00000273703	hsa:8342; Q6NWQ3; Q99879	Neutrophil extracellular trap formation; Alcoholism; Viral carcinogenesis; Systemic lupus erythematosus		Deposition of new CENPA-containing nucleosomes at the centromere; Ub-specific processing proteases; HATs acetylate histones; HCMV Late Events; HCMV Early Events; Transcriptional regulation by small RNAs; Oxidative Stress Induced Senescence; DNA Damage/Telomere Stress Induced Senescence; RUNX1 regulates transcription of genes involved in differentiation of HSCs; NoRC negatively regulates rRNA expr…	47	0	0.253	0.84	0.26	113.84	84.79	117.4	H2BC14	121.2	22.2	156.6	38.08	23.11	74.14	High	High	High	High	High	High	High	High	High
	Checked	Confidence	Annotated Sequence	Modifications	Qvality PEP	Qvality q-value	# Protein Groups	# Proteins	# PSMs	Master Protein Accessions	Positions in Master Proteins	Modifications in Master Proteins	Master Protein Descriptions	# Missed Cleavages	Theo. MH+ [Da]	Abundance Ratio: (OE, Sample) / (KD, Sample)	Abundance Ratio: (KD, Sample) / (WT, Control)	Abundance Ratio: (OE, Sample) / (WT, Control)	Abundance Ratio Adj. P-Value: (OE, Sample) / (KD, Sample)	Abundance Ratio Adj. P-Value: (KD, Sample) / (WT, Control)	Abundance Ratio Adj. P-Value: (OE, Sample) / (WT, Control)	Abundance Ratio Variability [%]: (OE, Sample) / (KD, Sample)	Abundance Ratio Variability [%]: (KD, Sample) / (WT, Control)	Abundance Ratio Variability [%]: (OE, Sample) / (WT, Control)	Abundances (Grouped): KD, Sample	Abundances (Grouped): OE, Sample	Abundances (Grouped): WT, Control	Abundances (Grouped) CV [%]: KD, Sample	Abundances (Grouped) CV [%]: OE, Sample	Abundances (Grouped) CV [%]: WT, Control	Quan Info	Found in Sample: [S1] F1: Sample, KD	Found in Sample: [S2] F2: Sample, KD	Found in Sample: [S3] F3: Sample, KD	Found in Sample: [S4] F4: Sample, KD	Found in Sample: [S5] F5: Sample, OE	Found in Sample: [S6] F6: Sample, OE	Found in Sample: [S7] F7: Sample, OE	Found in Sample: [S8] F8: Sample, OE	Found in Sample: [S9] F9: Control, WT	Found in Sample: [S10] F10: Control, WT	Found in Sample: [S11] F11: Control, WT	Found in Sample: [S12] F12: Control, WT	Confidence (by Search Engine): Sequest HT	Percolator q-Value (by Search Engine): Sequest HT	Percolator PEP (by Search Engine): Sequest HT	XCorr (by Search Engine): Sequest HT	Top Apex RT [min]
	TRUE	High	[R].LLLPGELAK.[H]		0.000337921	0.000173317	1	16	9	Q5QNW6	Q5QNW6 [101-109]		Histone H2B type 2-F OS=Homo sapiens OX=9606 GN=H2BC18 PE=1 SV=3	0	953.603	0.06	0.774	0.036	0.00521265	0.357637	3.87865e-11	68.8	95.87	87.34	113.4	8.1	178.5	59.96	48.49	83.37		High	High	High	Peak Found	Not Found	Not Found	Not Found	Not Found	Peak Found	High	High	High	High	2.653e-05	2.945e-06	2.21	66.6
TRUE	High	Master Protein Candidate	Q99877	Histone H2B type 1-N OS=Homo sapiens OX=9606 GN=H2BC15 PE=1 SV=3	0	46.902	46	7	48	7	126	13.9	10.32	106.75	7	cell organization and biogenesis	cytosol;nucleus;other cell component	nucleic acid binding activity;other molecular function	Pf00125	8341	ENSG00000233822	B2R5L4; hsa:8341; Q494S8; Q96FB7; Q99877	Neutrophil extracellular trap formation; Alcoholism; Viral carcinogenesis; Systemic lupus erythematosus	Exercise-induced circadian regulation	HCMV Late Events; Ub-specific processing proteases; HCMV Early Events; HDACs deacetylate histones; HATs acetylate histones; Transcriptional regulation by small RNAs; ERCC6 (CSB) and EHMT2 (G9a) positively regulate rRNA expression; Estrogen-dependent gene expression; Activated PKN1 stimulates transcription of AR (androgen receptor) regulated genes KLK2 and KLK3; Deposition of new CENPA-containing …	48	0	0.253	0.84	0.26	113.84	84.79	117.4	H2BC15	121.2	22.2	156.6	38.08	23.11	74.14	High	High	High	High	High	High	High	High	High
	Checked	Confidence	Annotated Sequence	Modifications	Qvality PEP	Qvality q-value	# Protein Groups	# Proteins	# PSMs	Master Protein Accessions	Positions in Master Proteins	Modifications in Master Proteins	Master Protein Descriptions	# Missed Cleavages	Theo. MH+ [Da]	Abundance Ratio: (OE, Sample) / (KD, Sample)	Abundance Ratio: (KD, Sample) / (WT, Control)	Abundance Ratio: (OE, Sample) / (WT, Control)	Abundance Ratio Adj. P-Value: (OE, Sample) / (KD, Sample)	Abundance Ratio Adj. P-Value: (KD, Sample) / (WT, Control)	Abundance Ratio Adj. P-Value: (OE, Sample) / (WT, Control)	Abundance Ratio Variability [%]: (OE, Sample) / (KD, Sample)	Abundance Ratio Variability [%]: (KD, Sample) / (WT, Control)	Abundance Ratio Variability [%]: (OE, Sample) / (WT, Control)	Abundances (Grouped): KD, Sample	Abundances (Grouped): OE, Sample	Abundances (Grouped): WT, Control	Abundances (Grouped) CV [%]: KD, Sample	Abundances (Grouped) CV [%]: OE, Sample	Abundances (Grouped) CV [%]: WT, Control	Quan Info	Found in Sample: [S1] F1: Sample, KD	Found in Sample: [S2] F2: Sample, KD	Found in Sample: [S3] F3: Sample, KD	Found in Sample: [S4] F4: Sample, KD	Found in Sample: [S5] F5: Sample, OE	Found in Sample: [S6] F6: Sample, OE	Found in Sample: [S7] F7: Sample, OE	Found in Sample: [S8] F8: Sample, OE	Found in Sample: [S9] F9: Control, WT	Found in Sample: [S10] F10: Control, WT	Found in Sample: [S11] F11: Control, WT	Found in Sample: [S12] F12: Control, WT	Confidence (by Search Engine): Sequest HT	Percolator q-Value (by Search Engine): Sequest HT	Percolator PEP (by Search Engine): Sequest HT	XCorr (by Search Engine): Sequest HT	Top Apex RT [min]
	TRUE	High	[R].LLLPGELAK.[H]		0.000337921	0.000173317	1	16	9	Q5QNW6	Q5QNW6 [101-109]		Histone H2B type 2-F OS=Homo sapiens OX=9606 GN=H2BC18 PE=1 SV=3	0	953.603	0.06	0.774	0.036	0.00521265	0.357637	3.87865e-11	68.8	95.87	87.34	113.4	8.1	178.5	59.96	48.49	83.37		High	High	High	Peak Found	Not Found	Not Found	Not Found	Not Found	Peak Found	High	High	High	High	2.653e-05	2.945e-06	2.21	66.6
TRUE	High	None	P23527	Histone H2B type 1-O OS=Homo sapiens OX=9606 GN=H2BC17 PE=1 SV=3	0	36.941	38	5	44	5	126	13.9	10.32	97.59	5	cell organization and biogenesis	cytosol;nucleus;other cell component	nucleic acid binding activity;other molecular function	Pf00125	8348	ENSG00000274641	hsa:8348; P23527; Q3KPI7; Q8TCV6	Neutrophil extracellular trap formation; Alcoholism; Viral carcinogenesis; Systemic lupus erythematosus		Activation of anterior HOX genes in hindbrain development during early embryogenesis; HCMV Late Events; HCMV Early Events; Transcriptional regulation by small RNAs; E3 ubiquitin ligases ubiquitinate target proteins; Amyloid fiber formation; Meiotic synapsis; Ub-specific processing proteases; RUNX1 regulates transcription of genes involved in differentiation of HSCs; Deposition of new CENPA-contai…	47	0	0.174	0.84	0.22	93.2	81.77	123.59	H2BC17	121.2	22.2	156.6	38.08	23.11	74.14	High	High	High	High	High	High	High	High	High
	Checked	Confidence	Annotated Sequence	Modifications	Qvality PEP	Qvality q-value	# Protein Groups	# Proteins	# PSMs	Master Protein Accessions	Positions in Master Proteins	Modifications in Master Proteins	Master Protein Descriptions	# Missed Cleavages	Theo. MH+ [Da]	Abundance Ratio: (OE, Sample) / (KD, Sample)	Abundance Ratio: (KD, Sample) / (WT, Control)	Abundance Ratio: (OE, Sample) / (WT, Control)	Abundance Ratio Adj. P-Value: (OE, Sample) / (KD, Sample)	Abundance Ratio Adj. P-Value: (KD, Sample) / (WT, Control)	Abundance Ratio Adj. P-Value: (OE, Sample) / (WT, Control)	Abundance Ratio Variability [%]: (OE, Sample) / (KD, Sample)	Abundance Ratio Variability [%]: (KD, Sample) / (WT, Control)	Abundance Ratio Variability [%]: (OE, Sample) / (WT, Control)	Abundances (Grouped): KD, Sample	Abundances (Grouped): OE, Sample	Abundances (Grouped): WT, Control	Abundances (Grouped) CV [%]: KD, Sample	Abundances (Grouped) CV [%]: OE, Sample	Abundances (Grouped) CV [%]: WT, Control	Quan Info	Found in Sample: [S1] F1: Sample, KD	Found in Sample: [S2] F2: Sample, KD	Found in Sample: [S3] F3: Sample, KD	Found in Sample: [S4] F4: Sample, KD	Found in Sample: [S5] F5: Sample, OE	Found in Sample: [S6] F6: Sample, OE	Found in Sample: [S7] F7: Sample, OE	Found in Sample: [S8] F8: Sample, OE	Found in Sample: [S9] F9: Control, WT	Found in Sample: [S10] F10: Control, WT	Found in Sample: [S11] F11: Control, WT	Found in Sample: [S12] F12: Control, WT	Confidence (by Search Engine): Sequest HT	Percolator q-Value (by Search Engine): Sequest HT	Percolator PEP (by Search Engine): Sequest HT	XCorr (by Search Engine): Sequest HT	Top Apex RT [min]
	TRUE	High	[R].LLLPGELAK.[H]		0.000337921	0.000173317	1	16	9	Q5QNW6	Q5QNW6 [101-109]		Histone H2B type 2-F OS=Homo sapiens OX=9606 GN=H2BC18 PE=1 SV=3	0	953.603	0.06	0.774	0.036	0.00521265	0.357637	3.87865e-11	68.8	95.87	87.34	113.4	8.1	178.5	59.96	48.49	83.37		High	High	High	Peak Found	Not Found	Not Found	Not Found	Not Found	Peak Found	High	High	High	High	2.653e-05	2.945e-06	2.21	66.6
TRUE	High	None	Q16778	Histone H2B type 2-E OS=Homo sapiens OX=9606 GN=H2BC21 PE=1 SV=3	0	36.941	38	5	44	5	126	13.9	10.32	97.59	5	cell organization and biogenesis;stress response	non-structural extracellular;cytosol;nucleus;other cell component	nucleic acid binding activity;other molecular function	Pf00125	8349	ENSG00000184678	A3KMC7; A8K110; hsa:8349; Q16778; Q4KMY1; Q5QNX0; Q9UE88	Neutrophil extracellular trap formation; Alcoholism; Viral carcinogenesis; Systemic lupus erythematosus		HCMV Early Events; Deposition of new CENPA-containing nucleosomes at the centromere; B-WICH complex positively regulates rRNA expression; Recruitment and ATM-mediated phosphorylation of repair and signaling proteins at DNA double strand breaks; NoRC negatively regulates rRNA expression; HATs acetylate histones; Amyloid fiber formation; Meiotic synapsis; HCMV Late Events; Ub-specific processing pr…	46	0	0.174	0.84	0.22	93.2	81.77	123.59	H2BC21	121.2	22.2	156.6	38.08	23.11	74.14	High	High	High	High	High	High	High	High	High
	Checked	Confidence	Annotated Sequence	Modifications	Qvality PEP	Qvality q-value	# Protein Groups	# Proteins	# PSMs	Master Protein Accessions	Positions in Master Proteins	Modifications in Master Proteins	Master Protein Descriptions	# Missed Cleavages	Theo. MH+ [Da]	Abundance Ratio: (OE, Sample) / (KD, Sample)	Abundance Ratio: (KD, Sample) / (WT, Control)	Abundance Ratio: (OE, Sample) / (WT, Control)	Abundance Ratio Adj. P-Value: (OE, Sample) / (KD, Sample)	Abundance Ratio Adj. P-Value: (KD, Sample) / (WT, Control)	Abundance Ratio Adj. P-Value: (OE, Sample) / (WT, Control)	Abundance Ratio Variability [%]: (OE, Sample) / (KD, Sample)	Abundance Ratio Variability [%]: (KD, Sample) / (WT, Control)	Abundance Ratio Variability [%]: (OE, Sample) / (WT, Control)	Abundances (Grouped): KD, Sample	Abundances (Grouped): OE, Sample	Abundances (Grouped): WT, Control	Abundances (Grouped) CV [%]: KD, Sample	Abundances (Grouped) CV [%]: OE, Sample	Abundances (Grouped) CV [%]: WT, Control	Quan Info	Found in Sample: [S1] F1: Sample, KD	Found in Sample: [S2] F2: Sample, KD	Found in Sample: [S3] F3: Sample, KD	Found in Sample: [S4] F4: Sample, KD	Found in Sample: [S5] F5: Sample, OE	Found in Sample: [S6] F6: Sample, OE	Found in Sample: [S7] F7: Sample, OE	Found in Sample: [S8] F8: Sample, OE	Found in Sample: [S9] F9: Control, WT	Found in Sample: [S10] F10: Control, WT	Found in Sample: [S11] F11: Control, WT	Found in Sample: [S12] F12: Control, WT	Confidence (by Search Engine): Sequest HT	Percolator q-Value (by Search Engine): Sequest HT	Percolator PEP (by Search Engine): Sequest HT	XCorr (by Search Engine): Sequest HT	Top Apex RT [min]
	TRUE	High	[R].LLLPGELAK.[H]		0.000337921	0.000173317	1	16	9	Q5QNW6	Q5QNW6 [101-109]		Histone H2B type 2-F OS=Homo sapiens OX=9606 GN=H2BC18 PE=1 SV=3	0	953.603	0.06	0.774	0.036	0.00521265	0.357637	3.87865e-11	68.8	95.87	87.34	113.4	8.1	178.5	59.96	48.49	83.37		High	High	High	Peak Found	Not Found	Not Found	Not Found	Not Found	Peak Found	High	High	High	High	2.653e-05	2.945e-06	2.21	66.6
TRUE	High	None	Q8N257	Histone H2B type 3-B OS=Homo sapiens OX=9606 GN=H2BC26 PE=1 SV=3	0	34.432	33	4	31	4	126	13.9	10.32	83.8	4	cell organization and biogenesis	cytosol;nucleus;other cell component	nucleic acid binding activity;other molecular function	Pf00125	128312	ENSG00000196890; ENSG00000285449	A4FU05; hsa:128312; Q3ZCP6; Q5TA30; Q8N257	Neutrophil extracellular trap formation; Alcoholism; Viral carcinogenesis; Systemic lupus erythematosus		Amyloid fiber formation; Meiotic synapsis; RUNX1 regulates transcription of genes involved in differentiation of HSCs; Transcriptional regulation by small RNAs; Deposition of new CENPA-containing nucleosomes at the centromere; B-WICH complex positively regulates rRNA expression; Recruitment and ATM-mediated phosphorylation of repair and signaling proteins at DNA double strand breaks; Formation of…	46	0	0.222	0.837	0.227	104.06	79.33	123.04	H2BC26	121.2	22.2	156.6	38.08	23.11	74.14	High	High	High	High	Peak Found	High	Peak Found	High	High
	Checked	Confidence	Annotated Sequence	Modifications	Qvality PEP	Qvality q-value	# Protein Groups	# Proteins	# PSMs	Master Protein Accessions	Positions in Master Proteins	Modifications in Master Proteins	Master Protein Descriptions	# Missed Cleavages	Theo. MH+ [Da]	Abundance Ratio: (OE, Sample) / (KD, Sample)	Abundance Ratio: (KD, Sample) / (WT, Control)	Abundance Ratio: (OE, Sample) / (WT, Control)	Abundance Ratio Adj. P-Value: (OE, Sample) / (KD, Sample)	Abundance Ratio Adj. P-Value: (KD, Sample) / (WT, Control)	Abundance Ratio Adj. P-Value: (OE, Sample) / (WT, Control)	Abundance Ratio Variability [%]: (OE, Sample) / (KD, Sample)	Abundance Ratio Variability [%]: (KD, Sample) / (WT, Control)	Abundance Ratio Variability [%]: (OE, Sample) / (WT, Control)	Abundances (Grouped): KD, Sample	Abundances (Grouped): OE, Sample	Abundances (Grouped): WT, Control	Abundances (Grouped) CV [%]: KD, Sample	Abundances (Grouped) CV [%]: OE, Sample	Abundances (Grouped) CV [%]: WT, Control	Quan Info	Found in Sample: [S1] F1: Sample, KD	Found in Sample: [S2] F2: Sample, KD	Found in Sample: [S3] F3: Sample, KD	Found in Sample: [S4] F4: Sample, KD	Found in Sample: [S5] F5: Sample, OE	Found in Sample: [S6] F6: Sample, OE	Found in Sample: [S7] F7: Sample, OE	Found in Sample: [S8] F8: Sample, OE	Found in Sample: [S9] F9: Control, WT	Found in Sample: [S10] F10: Control, WT	Found in Sample: [S11] F11: Control, WT	Found in Sample: [S12] F12: Control, WT	Confidence (by Search Engine): Sequest HT	Percolator q-Value (by Search Engine): Sequest HT	Percolator PEP (by Search Engine): Sequest HT	XCorr (by Search Engine): Sequest HT	Top Apex RT [min]
	TRUE	High	[R].LLLPGELAK.[H]		0.000337921	0.000173317	1	16	9	Q5QNW6	Q5QNW6 [101-109]		Histone H2B type 2-F OS=Homo sapiens OX=9606 GN=H2BC18 PE=1 SV=3	0	953.603	0.06	0.774	0.036	0.00521265	0.357637	3.87865e-11	68.8	95.87	87.34	113.4	8.1	178.5	59.96	48.49	83.37		High	High	High	Peak Found	Not Found	Not Found	Not Found	Not Found	Peak Found	High	High	High	High	2.653e-05	2.945e-06	2.21	66.6
TRUE	High	None	P33778	Histone H2B type 1-B OS=Homo sapiens OX=9606 GN=H2BC3 PE=1 SV=2	0	36.941	38	5	44	5	126	13.9	10.32	97.59	5	cell organization and biogenesis	cytosol;nucleus;other cell component	nucleic acid binding activity;other molecular function	Pf00125	3018	ENSG00000276410	hsa:3018; P33778; Q4KN36	Neutrophil extracellular trap formation; Alcoholism; Viral carcinogenesis; Systemic lupus erythematosus		HCMV Late Events; HCMV Early Events; Transcriptional regulation by small RNAs; Ub-specific processing proteases; B-WICH complex positively regulates rRNA expression; Defective pyroptosis; RUNX1 regulates transcription of genes involved in differentiation of HSCs; E3 ubiquitin ligases ubiquitinate target proteins; Amyloid fiber formation; Meiotic synapsis; Deposition of new CENPA-containing nucleo…	47	0	0.174	0.84	0.22	93.2	81.77	123.59	H2BC3	121.2	22.2	156.6	38.08	23.11	74.14	High	High	High	High	High	High	High	High	High
	Checked	Confidence	Annotated Sequence	Modifications	Qvality PEP	Qvality q-value	# Protein Groups	# Proteins	# PSMs	Master Protein Accessions	Positions in Master Proteins	Modifications in Master Proteins	Master Protein Descriptions	# Missed Cleavages	Theo. MH+ [Da]	Abundance Ratio: (OE, Sample) / (KD, Sample)	Abundance Ratio: (KD, Sample) / (WT, Control)	Abundance Ratio: (OE, Sample) / (WT, Control)	Abundance Ratio Adj. P-Value: (OE, Sample) / (KD, Sample)	Abundance Ratio Adj. P-Value: (KD, Sample) / (WT, Control)	Abundance Ratio Adj. P-Value: (OE, Sample) / (WT, Control)	Abundance Ratio Variability [%]: (OE, Sample) / (KD, Sample)	Abundance Ratio Variability [%]: (KD, Sample) / (WT, Control)	Abundance Ratio Variability [%]: (OE, Sample) / (WT, Control)	Abundances (Grouped): KD, Sample	Abundances (Grouped): OE, Sample	Abundances (Grouped): WT, Control	Abundances (Grouped) CV [%]: KD, Sample	Abundances (Grouped) CV [%]: OE, Sample	Abundances (Grouped) CV [%]: WT, Control	Quan Info	Found in Sample: [S1] F1: Sample, KD	Found in Sample: [S2] F2: Sample, KD	Found in Sample: [S3] F3: Sample, KD	Found in Sample: [S4] F4: Sample, KD	Found in Sample: [S5] F5: Sample, OE	Found in Sample: [S6] F6: Sample, OE	Found in Sample: [S7] F7: Sample, OE	Found in Sample: [S8] F8: Sample, OE	Found in Sample: [S9] F9: Control, WT	Found in Sample: [S10] F10: Control, WT	Found in Sample: [S11] F11: Control, WT	Found in Sample: [S12] F12: Control, WT	Confidence (by Search Engine): Sequest HT	Percolator q-Value (by Search Engine): Sequest HT	Percolator PEP (by Search Engine): Sequest HT	XCorr (by Search Engine): Sequest HT	Top Apex RT [min]
	TRUE	High	[R].LLLPGELAK.[H]		0.000337921	0.000173317	1	16	9	Q5QNW6	Q5QNW6 [101-109]		Histone H2B type 2-F OS=Homo sapiens OX=9606 GN=H2BC18 PE=1 SV=3	0	953.603	0.06	0.774	0.036	0.00521265	0.357637	3.87865e-11	68.8	95.87	87.34	113.4	8.1	178.5	59.96	48.49	83.37		High	High	High	Peak Found	Not Found	Not Found	Not Found	Not Found	Peak Found	High	High	High	High	2.653e-05	2.945e-06	2.21	66.6
TRUE	High	Master Protein Candidate	P58876	Histone H2B type 1-D OS=Homo sapiens OX=9606 GN=H2BC5 PE=1 SV=2	0	46.902	46	7	48	7	126	13.9	10.32	106.75	7	cell organization and biogenesis	cytosol;nucleus;other cell component	nucleic acid binding activity;other molecular function	Pf00125	3017	ENSG00000158373	hsa:3017; P58876	Neutrophil extracellular trap formation; Alcoholism; Viral carcinogenesis; Systemic lupus erythematosus		RUNX1 regulates genes involved in megakaryocyte differentiation and platelet function; E3 ubiquitin ligases ubiquitinate target proteins; Amyloid fiber formation; Meiotic synapsis; HCMV Late Events; Ub-specific processing proteases; RUNX1 regulates transcription of genes involved in differentiation of HSCs; HCMV Early Events; Transcriptional regulation by small RNAs; Deposition of new CENPA-conta…	47	0	0.253	0.84	0.26	113.84	84.79	117.4	H2BC5	121.2	22.2	156.6	38.08	23.11	74.14	High	High	High	High	High	High	High	High	High
	Checked	Confidence	Annotated Sequence	Modifications	Qvality PEP	Qvality q-value	# Protein Groups	# Proteins	# PSMs	Master Protein Accessions	Positions in Master Proteins	Modifications in Master Proteins	Master Protein Descriptions	# Missed Cleavages	Theo. MH+ [Da]	Abundance Ratio: (OE, Sample) / (KD, Sample)	Abundance Ratio: (KD, Sample) / (WT, Control)	Abundance Ratio: (OE, Sample) / (WT, Control)	Abundance Ratio Adj. P-Value: (OE, Sample) / (KD, Sample)	Abundance Ratio Adj. P-Value: (KD, Sample) / (WT, Control)	Abundance Ratio Adj. P-Value: (OE, Sample) / (WT, Control)	Abundance Ratio Variability [%]: (OE, Sample) / (KD, Sample)	Abundance Ratio Variability [%]: (KD, Sample) / (WT, Control)	Abundance Ratio Variability [%]: (OE, Sample) / (WT, Control)	Abundances (Grouped): KD, Sample	Abundances (Grouped): OE, Sample	Abundances (Grouped): WT, Control	Abundances (Grouped) CV [%]: KD, Sample	Abundances (Grouped) CV [%]: OE, Sample	Abundances (Grouped) CV [%]: WT, Control	Quan Info	Found in Sample: [S1] F1: Sample, KD	Found in Sample: [S2] F2: Sample, KD	Found in Sample: [S3] F3: Sample, KD	Found in Sample: [S4] F4: Sample, KD	Found in Sample: [S5] F5: Sample, OE	Found in Sample: [S6] F6: Sample, OE	Found in Sample: [S7] F7: Sample, OE	Found in Sample: [S8] F8: Sample, OE	Found in Sample: [S9] F9: Control, WT	Found in Sample: [S10] F10: Control, WT	Found in Sample: [S11] F11: Control, WT	Found in Sample: [S12] F12: Control, WT	Confidence (by Search Engine): Sequest HT	Percolator q-Value (by Search Engine): Sequest HT	Percolator PEP (by Search Engine): Sequest HT	XCorr (by Search Engine): Sequest HT	Top Apex RT [min]
	TRUE	High	[R].LLLPGELAK.[H]		0.000337921	0.000173317	1	16	9	Q5QNW6	Q5QNW6 [101-109]		Histone H2B type 2-F OS=Homo sapiens OX=9606 GN=H2BC18 PE=1 SV=3	0	953.603	0.06	0.774	0.036	0.00521265	0.357637	3.87865e-11	68.8	95.87	87.34	113.4	8.1	178.5	59.96	48.49	83.37		High	High	High	Peak Found	Not Found	Not Found	Not Found	Not Found	Peak Found	High	High	High	High	2.653e-05	2.945e-06	2.21	66.6
TRUE	High	Master Protein Candidate	Q93079	Histone H2B type 1-H OS=Homo sapiens OX=9606 GN=H2BC9 PE=1 SV=3	0	46.902	46	7	48	7	126	13.9	10.32	106.75	7	cell organization and biogenesis	cytosol;nucleus;other cell component	nucleic acid binding activity;other molecular function	Pf00125	8345	ENSG00000275713	B2R541; hsa:8345; Q4VB74; Q93079	Neutrophil extracellular trap formation; Alcoholism; Viral carcinogenesis; Systemic lupus erythematosus	Ectoderm differentiation	SIRT1 negatively regulates rRNA expression; Estrogen-dependent gene expression; HDACs deacetylate histones; NoRC negatively regulates rRNA expression; Ub-specific processing proteases; Oxidative Stress Induced Senescence; Senescence-Associated Secretory Phenotype (SASP); HCMV Early Events; B-WICH complex positively regulates rRNA expression; RNA Polymerase I Promoter Escape; E3 ubiquitin ligases …	48	0	0.253	0.84	0.26	113.84	84.79	117.4	H2BC9	121.2	22.2	156.6	38.08	23.11	74.14	High	High	High	High	High	High	High	High	High
	Checked	Confidence	Annotated Sequence	Modifications	Qvality PEP	Qvality q-value	# Protein Groups	# Proteins	# PSMs	Master Protein Accessions	Positions in Master Proteins	Modifications in Master Proteins	Master Protein Descriptions	# Missed Cleavages	Theo. MH+ [Da]	Abundance Ratio: (OE, Sample) / (KD, Sample)	Abundance Ratio: (KD, Sample) / (WT, Control)	Abundance Ratio: (OE, Sample) / (WT, Control)	Abundance Ratio Adj. P-Value: (OE, Sample) / (KD, Sample)	Abundance Ratio Adj. P-Value: (KD, Sample) / (WT, Control)	Abundance Ratio Adj. P-Value: (OE, Sample) / (WT, Control)	Abundance Ratio Variability [%]: (OE, Sample) / (KD, Sample)	Abundance Ratio Variability [%]: (KD, Sample) / (WT, Control)	Abundance Ratio Variability [%]: (OE, Sample) / (WT, Control)	Abundances (Grouped): KD, Sample	Abundances (Grouped): OE, Sample	Abundances (Grouped): WT, Control	Abundances (Grouped) CV [%]: KD, Sample	Abundances (Grouped) CV [%]: OE, Sample	Abundances (Grouped) CV [%]: WT, Control	Quan Info	Found in Sample: [S1] F1: Sample, KD	Found in Sample: [S2] F2: Sample, KD	Found in Sample: [S3] F3: Sample, KD	Found in Sample: [S4] F4: Sample, KD	Found in Sample: [S5] F5: Sample, OE	Found in Sample: [S6] F6: Sample, OE	Found in Sample: [S7] F7: Sample, OE	Found in Sample: [S8] F8: Sample, OE	Found in Sample: [S9] F9: Control, WT	Found in Sample: [S10] F10: Control, WT	Found in Sample: [S11] F11: Control, WT	Found in Sample: [S12] F12: Control, WT	Confidence (by Search Engine): Sequest HT	Percolator q-Value (by Search Engine): Sequest HT	Percolator PEP (by Search Engine): Sequest HT	XCorr (by Search Engine): Sequest HT	Top Apex RT [min]
	TRUE	High	[R].LLLPGELAK.[H]		0.000337921	0.000173317	1	16	9	Q5QNW6	Q5QNW6 [101-109]		Histone H2B type 2-F OS=Homo sapiens OX=9606 GN=H2BC18 PE=1 SV=3	0	953.603	0.06	0.774	0.036	0.00521265	0.357637	3.87865e-11	68.8	95.87	87.34	113.4	8.1	178.5	59.96	48.49	83.37		High	High	High	Peak Found	Not Found	Not Found	Not Found	Not Found	Peak Found	High	High	High	High	2.653e-05	2.945e-06	2.21	66.6
TRUE	High	Master Protein	P62805	Histone H4 OS=Homo sapiens OX=9606 GN=H4C16 PE=1 SV=2	0	39.58	50	5	45	5	103	11.4	11.36	125.44	5	cell organization and biogenesis;other biological processes	non-structural extracellular;nucleus;other cell component	nucleic acid binding activity;other molecular function	Pf15511	121504; 554313; 8294; 8359; 8360; 8361; 8362; 8363; 8364; 8365; 8366; 8367; 8368; 8370	ENSG00000158406; ENSG00000197061; ENSG00000197238; ENSG00000197837; ENSG00000270276; ENSG00000270882; ENSG00000273542; ENSG00000274618; ENSG00000275126; ENSG00000276180; ENSG00000276966; ENSG00000277157; ENSG00000278637; ENSG00000278705	A2VCL0; hsa:121504; hsa:554313; hsa:8294; hsa:8359; hsa:8360; hsa:8361; hsa:8362; hsa:8363; hsa:8364; hsa:8365; hsa:8366; hsa:8367; hsa:8368; hsa:8370; P02304; P02305; P62805; Q6DRA9; Q6FGB8; Q6NWP7	Neutrophil extracellular trap formation; Alcoholism; Viral carcinogenesis; Systemic lupus erythematosus	Gastric cancer network 1; Histone modifications; 22q11.2 copy number variation syndrome; Male infertility; Type II interferon signaling	HDACs deacetylate histones; ERCC6 (CSB) and EHMT2 (G9a) positively regulate rRNA expression; Oxidative Stress Induced Senescence; Senescence-Associated Secretory Phenotype (SASP); RNA Polymerase I Promoter Opening; SUMOylation of chromatin organization proteins; HCMV Late Events; Amyloid fiber formation; Meiotic synapsis; RUNX1 regulates transcription of genes involved in differentiation of HSCs;…	54	0	0.224	0.86	0.191	73.5	95.03	107.89	H4C1; H4C11; H4C12; H4C13; H4C14; H4C15; H4C16; H4C2; H4C3; H4C4; H4C5; H4C6; H4C8; H4C9	129.7	27.2	143.1	25.66	29.42	78.6	High	High	High	High	High	High	Peak Found	High	High
	Checked	Confidence	Annotated Sequence	Modifications	Qvality PEP	Qvality q-value	# Protein Groups	# Proteins	# PSMs	Master Protein Accessions	Positions in Master Proteins	Modifications in Master Proteins	Master Protein Descriptions	# Missed Cleavages	Theo. MH+ [Da]	Abundance Ratio: (OE, Sample) / (KD, Sample)	Abundance Ratio: (KD, Sample) / (WT, Control)	Abundance Ratio: (OE, Sample) / (WT, Control)	Abundance Ratio Adj. P-Value: (OE, Sample) / (KD, Sample)	Abundance Ratio Adj. P-Value: (KD, Sample) / (WT, Control)	Abundance Ratio Adj. P-Value: (OE, Sample) / (WT, Control)	Abundance Ratio Variability [%]: (OE, Sample) / (KD, Sample)	Abundance Ratio Variability [%]: (KD, Sample) / (WT, Control)	Abundance Ratio Variability [%]: (OE, Sample) / (WT, Control)	Abundances (Grouped): KD, Sample	Abundances (Grouped): OE, Sample	Abundances (Grouped): WT, Control	Abundances (Grouped) CV [%]: KD, Sample	Abundances (Grouped) CV [%]: OE, Sample	Abundances (Grouped) CV [%]: WT, Control	Quan Info	Found in Sample: [S1] F1: Sample, KD	Found in Sample: [S2] F2: Sample, KD	Found in Sample: [S3] F3: Sample, KD	Found in Sample: [S4] F4: Sample, KD	Found in Sample: [S5] F5: Sample, OE	Found in Sample: [S6] F6: Sample, OE	Found in Sample: [S7] F7: Sample, OE	Found in Sample: [S8] F8: Sample, OE	Found in Sample: [S9] F9: Control, WT	Found in Sample: [S10] F10: Control, WT	Found in Sample: [S11] F11: Control, WT	Found in Sample: [S12] F12: Control, WT	Confidence (by Search Engine): Sequest HT	Percolator q-Value (by Search Engine): Sequest HT	Percolator PEP (by Search Engine): Sequest HT	XCorr (by Search Engine): Sequest HT	Top Apex RT [min]
	TRUE	High	[K].VFLENVIR.[D]		0.00329355	0.000173317	1	1	5	P62805	P62805 [61-68]		Histone H4 OS=Homo sapiens OX=9606 GN=H4C16 PE=1 SV=2	0	989.578	0.065	0.544	0.044	0.0112658	0.0635305	8.7533e-11	79.36	121.24	144.58	100.4	8.6	190.9	58.26	66.71	106.44		High	High	Peak Found	Peak Found	Not Found	Not Found	Not Found	Not Found	High	High	Not Found	High	High	2.653e-05	6.757e-05	2.01	72.21
TRUE	High	Master Protein	P11717	Cation-independent mannose-6-phosphate receptor OS=Homo sapiens OX=9606 GN=IGF2R PE=1 SV=3	0	21.227	2	2	18	2	2491	274.2	5.94	63.47	2	protein metabolism;other metabolic processes;transport;developmental processes;signal transduction;other biological processes	plasma membrane;other membranes;ER/Golgi;nucleus;other cytoplasmic organelle;other cell component	kinase activity;other molecular function	Pf00040, Pf00878	3482	ENSG00000197081	hsa:3482; P11717; Q7Z7G9; Q96PT5	Virion; Lysosome; Endocytosis		Neutrophil degranulation; Golgi Associated Vesicle Biogenesis; Cargo recognition for clathrin-mediated endocytosis; Retrograde transport at the Trans-Golgi-Network	8	0							IGF2R	113.9	95.1	91	15.88	12.59	24.6	High	High	High	Peak Found	Peak Found	Peak Found	High	High	High
	Checked	Confidence	Annotated Sequence	Modifications	Qvality PEP	Qvality q-value	# Protein Groups	# Proteins	# PSMs	Master Protein Accessions	Positions in Master Proteins	Modifications in Master Proteins	Master Protein Descriptions	# Missed Cleavages	Theo. MH+ [Da]	Abundance Ratio: (OE, Sample) / (KD, Sample)	Abundance Ratio: (KD, Sample) / (WT, Control)	Abundance Ratio: (OE, Sample) / (WT, Control)	Abundance Ratio Adj. P-Value: (OE, Sample) / (KD, Sample)	Abundance Ratio Adj. P-Value: (KD, Sample) / (WT, Control)	Abundance Ratio Adj. P-Value: (OE, Sample) / (WT, Control)	Abundance Ratio Variability [%]: (OE, Sample) / (KD, Sample)	Abundance Ratio Variability [%]: (KD, Sample) / (WT, Control)	Abundance Ratio Variability [%]: (OE, Sample) / (WT, Control)	Abundances (Grouped): KD, Sample	Abundances (Grouped): OE, Sample	Abundances (Grouped): WT, Control	Abundances (Grouped) CV [%]: KD, Sample	Abundances (Grouped) CV [%]: OE, Sample	Abundances (Grouped) CV [%]: WT, Control	Quan Info	Found in Sample: [S1] F1: Sample, KD	Found in Sample: [S2] F2: Sample, KD	Found in Sample: [S3] F3: Sample, KD	Found in Sample: [S4] F4: Sample, KD	Found in Sample: [S5] F5: Sample, OE	Found in Sample: [S6] F6: Sample, OE	Found in Sample: [S7] F7: Sample, OE	Found in Sample: [S8] F8: Sample, OE	Found in Sample: [S9] F9: Control, WT	Found in Sample: [S10] F10: Control, WT	Found in Sample: [S11] F11: Control, WT	Found in Sample: [S12] F12: Control, WT	Confidence (by Search Engine): Sequest HT	Percolator q-Value (by Search Engine): Sequest HT	Percolator PEP (by Search Engine): Sequest HT	XCorr (by Search Engine): Sequest HT	Top Apex RT [min]
	TRUE	High	[K].LVSFHDDSDEDLLHI.[-]	2xPhospho [S3(100); S8(100)]	0.0290928	0.00102204	1	1	1	P11717	P11717 [2477-2491]	P11717 2xPhospho [S2479(100); S2484(100)]	Cation-independent mannose-6-phosphate receptor OS=Homo sapiens OX=9606 GN=IGF2R PE=1 SV=3	0	1914.76	11.414	0.248	4.976	4.09224e-06	0.261699	1.33318e-06	96.92	84.14	34.28	20.4	236.7	42.9	76.94	19.55	80.56		Not Found	Not Found	Not Found	Not Found	Peak Found	Peak Found	Peak Found	Peak Found	Peak Found	Peak Found	Not Found	High	High	0.0001968	0.001269	2.56	84.25
TRUE	High	Master Protein	O15357	Phosphatidylinositol 3,4,5-trisphosphate 5-phosphatase 2 OS=Homo sapiens OX=9606 GN=INPPL1 PE=1 SV=2	0	8.367	6	2	5	2	1258	138.5	6.54	16	2	cell adhesion;cell organization and biogenesis;other metabolic processes;transport;developmental processes;other biological processes	plasma membrane;other membranes;cytosol;cytoskeleton;ER/Golgi;nucleus;other cell component	cytoskeletal activity;other molecular function	Pf00017, Pf00536, Pf03372	3636	ENSG00000165458	B2RTX5; hsa:3636; O15357; Q13577; Q13578	Inositol phosphate metabolism; Metabolic pathways; Phosphatidylinositol signaling system; B cell receptor signaling pathway; Fc gamma R-mediated phagocytosis; Insulin signaling pathway	EGF/EGFR signaling pathway; Insulin signaling	Synthesis of PIPs at the plasma membrane; Interleukin receptor SHC signaling; Synthesis of IP3 and IP4 in the cytosol	11	0							INPPL1	55.1	221.6	23.3	75.45	41.77	72.2	Peak Found	High	Not Found	High	Peak Found	High	Peak Found	High	Not Found
	Checked	Confidence	Annotated Sequence	Modifications	Qvality PEP	Qvality q-value	# Protein Groups	# Proteins	# PSMs	Master Protein Accessions	Positions in Master Proteins	Modifications in Master Proteins	Master Protein Descriptions	# Missed Cleavages	Theo. MH+ [Da]	Abundance Ratio: (OE, Sample) / (KD, Sample)	Abundance Ratio: (KD, Sample) / (WT, Control)	Abundance Ratio: (OE, Sample) / (WT, Control)	Abundance Ratio Adj. P-Value: (OE, Sample) / (KD, Sample)	Abundance Ratio Adj. P-Value: (KD, Sample) / (WT, Control)	Abundance Ratio Adj. P-Value: (OE, Sample) / (WT, Control)	Abundance Ratio Variability [%]: (OE, Sample) / (KD, Sample)	Abundance Ratio Variability [%]: (KD, Sample) / (WT, Control)	Abundance Ratio Variability [%]: (OE, Sample) / (WT, Control)	Abundances (Grouped): KD, Sample	Abundances (Grouped): OE, Sample	Abundances (Grouped): WT, Control	Abundances (Grouped) CV [%]: KD, Sample	Abundances (Grouped) CV [%]: OE, Sample	Abundances (Grouped) CV [%]: WT, Control	Quan Info	Found in Sample: [S1] F1: Sample, KD	Found in Sample: [S2] F2: Sample, KD	Found in Sample: [S3] F3: Sample, KD	Found in Sample: [S4] F4: Sample, KD	Found in Sample: [S5] F5: Sample, OE	Found in Sample: [S6] F6: Sample, OE	Found in Sample: [S7] F7: Sample, OE	Found in Sample: [S8] F8: Sample, OE	Found in Sample: [S9] F9: Control, WT	Found in Sample: [S10] F10: Control, WT	Found in Sample: [S11] F11: Control, WT	Found in Sample: [S12] F12: Control, WT	Confidence (by Search Engine): Sequest HT	Percolator q-Value (by Search Engine): Sequest HT	Percolator PEP (by Search Engine): Sequest HT	XCorr (by Search Engine): Sequest HT	Top Apex RT [min]
	TRUE	High	[R].VGEGSSSDEESGGTLPPPDFPPPPLPDSAIFLPPSLDPLPGPVVR.[G]	2xPhospho [S/T]	0.0885101	0.00372367	1	1	2	O15357	O15357 [1034-1078]		Phosphatidylinositol 3,4,5-trisphosphate 5-phosphatase 2 OS=Homo sapiens OX=9606 GN=INPPL1 PE=1 SV=2	0	4693.2	20.238	1.002	19.394	2.30182e-07	0.999923	1.49952e-11	58.66	89.85	70.38	11.7	272.2	16	66.9	48.3	60.31		Peak Found	Peak Found	Not Found	Peak Found	Peak Found	High	Peak Found	High	Not Found	Peak Found	Peak Found	Not Found	High	0.0005789	0.006734	2.85	96.55
TRUE	High	Master Protein	Q9Y4H2	Insulin receptor substrate 2 OS=Homo sapiens OX=9606 GN=IRS2 PE=1 SV=2	0	42.029	10	10	53	10	1338	137.2	8.65	134.23	10	cell cycle OR cell proliferation;other metabolic processes;developmental processes;signal transduction;other biological processes	plasma membrane;other membranes;cytosol;other cell component	signal transduction activity or receptor binding;other molecular function	Pf00169, Pf02174	8660	ENSG00000185950	hsa:8660; Q96RR2; Q9BZG0; Q9Y4H2; Q9Y6I5	cGMP-PKG signaling pathway; FoxO signaling pathway; Autophagy; AMPK signaling pathway; Longevity regulating pathway; Longevity regulating pathway; Insulin signaling pathway; Adipocytokine signaling pathway; Regulation of lipolysis in adipocytes; Type II diabetes mellitus; Insulin resistance; Non-alcoholic fatty liver disease; Growth hormone synthesis, secretion and action; Alzheimer disease; Micr…	Prolactin signaling pathway; Alzheimer's disease and miRNA effects; Adipogenesis; Brain-derived neurotrophic factor (BDNF) signaling pathway; Alpha 6 beta 4 signaling pathway; Farnesoid X receptor pathway; Nuclear receptors meta-pathway; Transcription factor regulation in adipogenesis; Angiopoietin-like protein 8 regulatory pathway; Focal adhesion: PI3K-Akt-mTOR-signaling pathway; Leptin-insulin …	PIP3 activates AKT signaling; Constitutive Signaling by Aberrant PI3K in Cancer; PI5P, PP2A and IER3 Regulate PI3K/AKT Signaling; RET signaling; Erythropoietin activates Phosphoinositide-3-kinase (PI3K); RAF/MAP kinase cascade; PI3K Cascade; Interleukin-7 signaling; PI3K/AKT activation; Growth hormone receptor signaling; Signaling by Leptin; Erythropoietin activates Phospholipase C gamma (PLCG); …	53	0							IRS2	96.2	93.3	110.5	28.25	14.25	29.15	High	High	High	High	High	High	High	High	High
	Checked	Confidence	Annotated Sequence	Modifications	Qvality PEP	Qvality q-value	# Protein Groups	# Proteins	# PSMs	Master Protein Accessions	Positions in Master Proteins	Modifications in Master Proteins	Master Protein Descriptions	# Missed Cleavages	Theo. MH+ [Da]	Abundance Ratio: (OE, Sample) / (KD, Sample)	Abundance Ratio: (KD, Sample) / (WT, Control)	Abundance Ratio: (OE, Sample) / (WT, Control)	Abundance Ratio Adj. P-Value: (OE, Sample) / (KD, Sample)	Abundance Ratio Adj. P-Value: (KD, Sample) / (WT, Control)	Abundance Ratio Adj. P-Value: (OE, Sample) / (WT, Control)	Abundance Ratio Variability [%]: (OE, Sample) / (KD, Sample)	Abundance Ratio Variability [%]: (KD, Sample) / (WT, Control)	Abundance Ratio Variability [%]: (OE, Sample) / (WT, Control)	Abundances (Grouped): KD, Sample	Abundances (Grouped): OE, Sample	Abundances (Grouped): WT, Control	Abundances (Grouped) CV [%]: KD, Sample	Abundances (Grouped) CV [%]: OE, Sample	Abundances (Grouped) CV [%]: WT, Control	Quan Info	Found in Sample: [S1] F1: Sample, KD	Found in Sample: [S2] F2: Sample, KD	Found in Sample: [S3] F3: Sample, KD	Found in Sample: [S4] F4: Sample, KD	Found in Sample: [S5] F5: Sample, OE	Found in Sample: [S6] F6: Sample, OE	Found in Sample: [S7] F7: Sample, OE	Found in Sample: [S8] F8: Sample, OE	Found in Sample: [S9] F9: Control, WT	Found in Sample: [S10] F10: Control, WT	Found in Sample: [S11] F11: Control, WT	Found in Sample: [S12] F12: Control, WT	Confidence (by Search Engine): Sequest HT	Percolator q-Value (by Search Engine): Sequest HT	Percolator PEP (by Search Engine): Sequest HT	XCorr (by Search Engine): Sequest HT	Top Apex RT [min]
	TRUE	High	[R].SNTPESIAETPPAR.[D]	2xPhospho [T3(100); T10(100)]	0.00768324	0.000333495	1	1	9	Q9Y4H2	Q9Y4H2 [518-531]	Q9Y4H2 2xPhospho [T520(100); T527(100)]	Insulin receptor substrate 2 OS=Homo sapiens OX=9606 GN=IRS2 PE=1 SV=2	0	1629.66	6.19	0.164	0.94	0.000803156	8.02904e-11	0.999965	72.08	120.08	29.24	22.1	132.2	145.7	130.56	4.26	63.57		Not Found	Not Found	Not Found	High	High	High	High	High	High	Not Found	High	High	High	4.845e-05	0.000214	3.62	52.03
	TRUE	High	[R].KSSEGGVGVGPGGGDEPPTSPR.[Q]	2xPhospho [S2(76.4); T19(90.8)]	0.0139016	0.000636991	1	1	1	Q9Y4H2	Q9Y4H2 [1184-1205]	Q9Y4H2 2xPhospho [S1185(76.4); T1202(90.8)]	Insulin receptor substrate 2 OS=Homo sapiens OX=9606 GN=IRS2 PE=1 SV=2	1	2183.9	2.872	0.329	0.936	0.0218243	0.226322	0.804902	31.75	37.53	28.51	45.2	124.1	130.6	26.91	19.31	26.37		Not Found	Not Found	Not Found	Peak Found	Peak Found	Peak Found	Peak Found	Peak Found	Peak Found	Peak Found	Peak Found	High	High	8.894e-05	0.0004737	2.3	46.18
TRUE	High	Master Protein	O75164	Lysine-specific demethylase 4A OS=Homo sapiens OX=9606 GN=KDM4A PE=1 SV=2	0	5.604	2	1	7	1	1064	120.6	5.85	21.7	1	cell organization and biogenesis;protein metabolism;other metabolic processes;stress response;other biological processes	cytosol;nucleus;other cell component	other molecular function	Pf02373, Pf02375, Pf13831, Pf13832, Pf18104	9682	ENSG00000066135	hsa:9682; O75164; Q5VVB1			Recruitment and ATM-mediated phosphorylation of repair and signaling proteins at DNA double strand breaks; HDMs demethylate histones; NR1H3 & NR1H2 regulate gene expression linked to cholesterol transport and efflux	3	0							KDM4A	16.2	138.1	145.7	112.05	14.01	15.17	Not Found	Not Found	Not Found	Peak Found	High	High	High	High	High
	Checked	Confidence	Annotated Sequence	Modifications	Qvality PEP	Qvality q-value	# Protein Groups	# Proteins	# PSMs	Master Protein Accessions	Positions in Master Proteins	Modifications in Master Proteins	Master Protein Descriptions	# Missed Cleavages	Theo. MH+ [Da]	Abundance Ratio: (OE, Sample) / (KD, Sample)	Abundance Ratio: (KD, Sample) / (WT, Control)	Abundance Ratio: (OE, Sample) / (WT, Control)	Abundance Ratio Adj. P-Value: (OE, Sample) / (KD, Sample)	Abundance Ratio Adj. P-Value: (KD, Sample) / (WT, Control)	Abundance Ratio Adj. P-Value: (OE, Sample) / (WT, Control)	Abundance Ratio Variability [%]: (OE, Sample) / (KD, Sample)	Abundance Ratio Variability [%]: (KD, Sample) / (WT, Control)	Abundance Ratio Variability [%]: (OE, Sample) / (WT, Control)	Abundances (Grouped): KD, Sample	Abundances (Grouped): OE, Sample	Abundances (Grouped): WT, Control	Abundances (Grouped) CV [%]: KD, Sample	Abundances (Grouped) CV [%]: OE, Sample	Abundances (Grouped) CV [%]: WT, Control	Quan Info	Found in Sample: [S1] F1: Sample, KD	Found in Sample: [S2] F2: Sample, KD	Found in Sample: [S3] F3: Sample, KD	Found in Sample: [S4] F4: Sample, KD	Found in Sample: [S5] F5: Sample, OE	Found in Sample: [S6] F6: Sample, OE	Found in Sample: [S7] F7: Sample, OE	Found in Sample: [S8] F8: Sample, OE	Found in Sample: [S9] F9: Control, WT	Found in Sample: [S10] F10: Control, WT	Found in Sample: [S11] F11: Control, WT	Found in Sample: [S12] F12: Control, WT	Confidence (by Search Engine): Sequest HT	Percolator q-Value (by Search Engine): Sequest HT	Percolator PEP (by Search Engine): Sequest HT	XCorr (by Search Engine): Sequest HT	Top Apex RT [min]
	TRUE	High	[R].DSISSDSETSEPLSCR.[A]	1xCarbamidomethyl [C15]; 1xPhospho [S5(90.6)]	0.000299838	0.000173317	1	1	7	O75164	O75164 [519-534]	O75164 1xPhospho [S523(90.6)]	Lysine-specific demethylase 4A OS=Homo sapiens OX=9606 GN=KDM4A PE=1 SV=2	0	1849.72	9.527	0.123	0.976	3.19554e-06	1.94238e-07	0.949449	93.88	98.03	20.67	16.2	138.1	145.7	112.05	14.01	15.17		Not Found	Not Found	Not Found	Peak Found	High	High	High	High	High	High	Peak Found	High	High	2.653e-05	2.491e-06	3.39	55.9
TRUE	High	Master Protein	Q9ULH0	Kinase D-interacting substrate of 220 kDa OS=Homo sapiens OX=9606 GN=KIDINS220 PE=1 SV=3	0	17.734	3	4	15	4	1771	196.4	6.62	32.09	4	cell organization and biogenesis;developmental processes;signal transduction;other biological processes	other membranes;cytosol;other cytoplasmic organelle;other cell component	enzyme regulator activity;other molecular function	Pf07693, Pf12796	57498	ENSG00000134313	A1L4N4; hsa:57498; Q4VC08; Q6MZU2; Q9H889; Q9H9E4; Q9NT37; Q9UF42; Q9ULH0	Neurotrophin signaling pathway	Brain-derived neurotrophic factor (BDNF) signaling pathway; Neural crest cell migration in cancer	RND2 GTPase cycle; RND1 GTPase cycle; ARMS-mediated activation	6	0							KIDINS220	89.6	130.8	79.7	12.06	18.2	31.12	High	High	High	Peak Found	High	High	High	High	High
	Checked	Confidence	Annotated Sequence	Modifications	Qvality PEP	Qvality q-value	# Protein Groups	# Proteins	# PSMs	Master Protein Accessions	Positions in Master Proteins	Modifications in Master Proteins	Master Protein Descriptions	# Missed Cleavages	Theo. MH+ [Da]	Abundance Ratio: (OE, Sample) / (KD, Sample)	Abundance Ratio: (KD, Sample) / (WT, Control)	Abundance Ratio: (OE, Sample) / (WT, Control)	Abundance Ratio Adj. P-Value: (OE, Sample) / (KD, Sample)	Abundance Ratio Adj. P-Value: (KD, Sample) / (WT, Control)	Abundance Ratio Adj. P-Value: (OE, Sample) / (WT, Control)	Abundance Ratio Variability [%]: (OE, Sample) / (KD, Sample)	Abundance Ratio Variability [%]: (KD, Sample) / (WT, Control)	Abundance Ratio Variability [%]: (OE, Sample) / (WT, Control)	Abundances (Grouped): KD, Sample	Abundances (Grouped): OE, Sample	Abundances (Grouped): WT, Control	Abundances (Grouped) CV [%]: KD, Sample	Abundances (Grouped) CV [%]: OE, Sample	Abundances (Grouped) CV [%]: WT, Control	Quan Info	Found in Sample: [S1] F1: Sample, KD	Found in Sample: [S2] F2: Sample, KD	Found in Sample: [S3] F3: Sample, KD	Found in Sample: [S4] F4: Sample, KD	Found in Sample: [S5] F5: Sample, OE	Found in Sample: [S6] F6: Sample, OE	Found in Sample: [S7] F7: Sample, OE	Found in Sample: [S8] F8: Sample, OE	Found in Sample: [S9] F9: Control, WT	Found in Sample: [S10] F10: Control, WT	Found in Sample: [S11] F11: Control, WT	Found in Sample: [S12] F12: Control, WT	Confidence (by Search Engine): Sequest HT	Percolator q-Value (by Search Engine): Sequest HT	Percolator PEP (by Search Engine): Sequest HT	XCorr (by Search Engine): Sequest HT	Top Apex RT [min]
	TRUE	High	[R].YQKLPSDEDESGTEESDNTPLLK.[D]	2xPhospho [S11(95); T/S/Y]	0.00574439	0.000333495	1	1	2	Q9ULH0	Q9ULH0 [1516-1538]	Q9ULH0 2xPhospho [S1526(95); T/S/Y]	Kinase D-interacting substrate of 220 kDa OS=Homo sapiens OX=9606 GN=KIDINS220 PE=1 SV=3	1	2755.13	13.477	0.325	5.396	3.34373e-06	0.00375574	4.47929e-05	60.32	114.5	122.83	17.9	238	44.1	41.81	29.98	118.53		Not Found	Not Found	Not Found	Not Found	High	High	Peak Found	Peak Found	Peak Found	Not Found	Not Found	Peak Found	High	4.845e-05	0.0001442	3.11	67.49
TRUE	High	Master Protein	Q86UP2	Kinectin OS=Homo sapiens OX=9606 GN=KTN1 PE=1 SV=1	0	41.774	5	4	55	4	1357	156.2	5.64	178.54	4	transport;other biological processes	plasma membrane;other membranes;ER/Golgi	cytoskeletal activity	Pf05104	3895	ENSG00000126777	B4DZ88; hsa:3895; Q13999; Q14707; Q15387; Q17RZ5; Q5GGW3; Q86UP2; Q86W57		Glucocorticoid receptor pathway; Nuclear receptors meta-pathway	RHOA GTPase cycle; CDC42 GTPase cycle; RAC1 GTPase cycle; RND2 GTPase cycle; RHOG GTPase cycle; Regulation of Insulin-like Growth Factor (IGF) transport and uptake by Insulin-like Growth Factor Binding Proteins (IGFBPs); Post-translational protein phosphorylation; RND3 GTPase cycle; RHO GTPases activate KTN1	11	0	0.314	1.779	0.565	21.07	12.04	26.67	KTN1	144.7	61.2	94.1	12.77	11.93	12.99	High	High	High	High	High	High	High	High	High
	Checked	Confidence	Annotated Sequence	Modifications	Qvality PEP	Qvality q-value	# Protein Groups	# Proteins	# PSMs	Master Protein Accessions	Positions in Master Proteins	Modifications in Master Proteins	Master Protein Descriptions	# Missed Cleavages	Theo. MH+ [Da]	Abundance Ratio: (OE, Sample) / (KD, Sample)	Abundance Ratio: (KD, Sample) / (WT, Control)	Abundance Ratio: (OE, Sample) / (WT, Control)	Abundance Ratio Adj. P-Value: (OE, Sample) / (KD, Sample)	Abundance Ratio Adj. P-Value: (KD, Sample) / (WT, Control)	Abundance Ratio Adj. P-Value: (OE, Sample) / (WT, Control)	Abundance Ratio Variability [%]: (OE, Sample) / (KD, Sample)	Abundance Ratio Variability [%]: (KD, Sample) / (WT, Control)	Abundance Ratio Variability [%]: (OE, Sample) / (WT, Control)	Abundances (Grouped): KD, Sample	Abundances (Grouped): OE, Sample	Abundances (Grouped): WT, Control	Abundances (Grouped) CV [%]: KD, Sample	Abundances (Grouped) CV [%]: OE, Sample	Abundances (Grouped) CV [%]: WT, Control	Quan Info	Found in Sample: [S1] F1: Sample, KD	Found in Sample: [S2] F2: Sample, KD	Found in Sample: [S3] F3: Sample, KD	Found in Sample: [S4] F4: Sample, KD	Found in Sample: [S5] F5: Sample, OE	Found in Sample: [S6] F6: Sample, OE	Found in Sample: [S7] F7: Sample, OE	Found in Sample: [S8] F8: Sample, OE	Found in Sample: [S9] F9: Control, WT	Found in Sample: [S10] F10: Control, WT	Found in Sample: [S11] F11: Control, WT	Found in Sample: [S12] F12: Control, WT	Confidence (by Search Engine): Sequest HT	Percolator q-Value (by Search Engine): Sequest HT	Percolator PEP (by Search Engine): Sequest HT	XCorr (by Search Engine): Sequest HT	Top Apex RT [min]
	TRUE	High	[K].TENVFVDEPLIHATTYIPLMDNADSSPVVDKR.[E]	1xOxidation [M20]; 1xPhospho [S/T/Y]	6.66211e-06	0.000173317	1	1	2	Q86UP2	Q86UP2 [218-249]		Kinectin OS=Homo sapiens OX=9606 GN=KTN1 PE=1 SV=1	1	3682.73	0.059	2.089	0.352	0.0126956	0.742261	0.483187	136.15	146.96	129.72	247.4	13.5	39.2	88.55	65.61	117		Peak Found	Peak Found	Not Found	High	Not Found	Not Found	Not Found	Not Found	Not Found	Peak Found	Not Found	High	High	2.653e-05	1.302e-08	4.52	80.05
TRUE	High	Master Protein	Q96GY3	Protein lin-37 homolog OS=Homo sapiens OX=9606 GN=LIN37 PE=1 SV=1	0	6.148	11	1	3	1	246	28.4	8.7	7.12	1	other biological processes	nucleus;other cell component		Pf15306	55957	ENSG00000267796	A8KAQ1; hsa:55957; O14557; Q7Z2T9; Q96GY3	Cellular senescence	DYRK1A	G1/S-Specific Transcription; Polo-like kinase mediated events; Cyclin E associated events during G1/S transition ; Transcription of E2F targets under negative control by DREAM complex; Cyclin A:Cdk2-associated events at S phase entry; Transcription of E2F targets under negative control by p107 (RBL1) and p130 (RBL2) in complex with HDAC1	9	0							LIN37	4.8	187.7	107.5	80.53	25.8	38.51	High	Peak Found	Not Found	Peak Found	High	Peak Found	Peak Found	Peak Found	Peak Found
	Checked	Confidence	Annotated Sequence	Modifications	Qvality PEP	Qvality q-value	# Protein Groups	# Proteins	# PSMs	Master Protein Accessions	Positions in Master Proteins	Modifications in Master Proteins	Master Protein Descriptions	# Missed Cleavages	Theo. MH+ [Da]	Abundance Ratio: (OE, Sample) / (KD, Sample)	Abundance Ratio: (KD, Sample) / (WT, Control)	Abundance Ratio: (OE, Sample) / (WT, Control)	Abundance Ratio Adj. P-Value: (OE, Sample) / (KD, Sample)	Abundance Ratio Adj. P-Value: (KD, Sample) / (WT, Control)	Abundance Ratio Adj. P-Value: (OE, Sample) / (WT, Control)	Abundance Ratio Variability [%]: (OE, Sample) / (KD, Sample)	Abundance Ratio Variability [%]: (KD, Sample) / (WT, Control)	Abundance Ratio Variability [%]: (OE, Sample) / (WT, Control)	Abundances (Grouped): KD, Sample	Abundances (Grouped): OE, Sample	Abundances (Grouped): WT, Control	Abundances (Grouped) CV [%]: KD, Sample	Abundances (Grouped) CV [%]: OE, Sample	Abundances (Grouped) CV [%]: WT, Control	Quan Info	Found in Sample: [S1] F1: Sample, KD	Found in Sample: [S2] F2: Sample, KD	Found in Sample: [S3] F3: Sample, KD	Found in Sample: [S4] F4: Sample, KD	Found in Sample: [S5] F5: Sample, OE	Found in Sample: [S6] F6: Sample, OE	Found in Sample: [S7] F7: Sample, OE	Found in Sample: [S8] F8: Sample, OE	Found in Sample: [S9] F9: Control, WT	Found in Sample: [S10] F10: Control, WT	Found in Sample: [S11] F11: Control, WT	Found in Sample: [S12] F12: Control, WT	Confidence (by Search Engine): Sequest HT	Percolator q-Value (by Search Engine): Sequest HT	Percolator PEP (by Search Engine): Sequest HT	XCorr (by Search Engine): Sequest HT	Top Apex RT [min]
	TRUE	High	[R].ERECSPSSPLPPLPEDEEGSEVTNSK.[S]	1xCarbamidomethyl [C4]; 2xPhospho [S5(89.4); S/T]	0.01164	0.000490989	1	1	2	Q96GY3	Q96GY3 [131-156]	Q96GY3 2xPhospho [S135(89.4); S/T]	Protein lin-37 homolog OS=Homo sapiens OX=9606 GN=LIN37 PE=1 SV=1	1	3030.23	29.365	0.049	1.324	1.60387e-08	4.1125e-16	0.742994	97.56	101.84	47.48	4.8	187.7	107.5	80.53	25.8	38.51		Not Found	Not Found	Not Found	Not Found	High	Peak Found	Peak Found	Peak Found	Peak Found	Peak Found	Peak Found	High	High	6.974e-05	0.0003737	2.45	67.72
TRUE	High	Master Protein	Q8IWU2	Serine/threonine-protein kinase LMTK2 OS=Homo sapiens OX=9606 GN=LMTK2 PE=1 SV=2	0	4.599	1	1	6	1	1503	164.8	4.48	15.29	1	cell organization and biogenesis;protein metabolism;other metabolic processes;transport;developmental processes;signal transduction;other biological processes	plasma membrane;other membranes;cytosol;ER/Golgi;other cytoplasmic organelle;other cell component	enzyme regulator activity;cytoskeletal activity;kinase activity;other molecular function	Pf07714	22853	ENSG00000164715	A4D272; hsa:22853; Q75MG7; Q8IWU2; Q9UPS3				0	0							LMTK2	14.1	141	144.9	92.51	14.57	27.86	Not Found	Not Found	Not Found	Not Found	High	High	Peak Found	High	High
	Checked	Confidence	Annotated Sequence	Modifications	Qvality PEP	Qvality q-value	# Protein Groups	# Proteins	# PSMs	Master Protein Accessions	Positions in Master Proteins	Modifications in Master Proteins	Master Protein Descriptions	# Missed Cleavages	Theo. MH+ [Da]	Abundance Ratio: (OE, Sample) / (KD, Sample)	Abundance Ratio: (KD, Sample) / (WT, Control)	Abundance Ratio: (OE, Sample) / (WT, Control)	Abundance Ratio Adj. P-Value: (OE, Sample) / (KD, Sample)	Abundance Ratio Adj. P-Value: (KD, Sample) / (WT, Control)	Abundance Ratio Adj. P-Value: (OE, Sample) / (WT, Control)	Abundance Ratio Variability [%]: (OE, Sample) / (KD, Sample)	Abundance Ratio Variability [%]: (KD, Sample) / (WT, Control)	Abundance Ratio Variability [%]: (OE, Sample) / (WT, Control)	Abundances (Grouped): KD, Sample	Abundances (Grouped): OE, Sample	Abundances (Grouped): WT, Control	Abundances (Grouped) CV [%]: KD, Sample	Abundances (Grouped) CV [%]: OE, Sample	Abundances (Grouped) CV [%]: WT, Control	Quan Info	Found in Sample: [S1] F1: Sample, KD	Found in Sample: [S2] F2: Sample, KD	Found in Sample: [S3] F3: Sample, KD	Found in Sample: [S4] F4: Sample, KD	Found in Sample: [S5] F5: Sample, OE	Found in Sample: [S6] F6: Sample, OE	Found in Sample: [S7] F7: Sample, OE	Found in Sample: [S8] F8: Sample, OE	Found in Sample: [S9] F9: Control, WT	Found in Sample: [S10] F10: Control, WT	Found in Sample: [S11] F11: Control, WT	Found in Sample: [S12] F12: Control, WT	Confidence (by Search Engine): Sequest HT	Percolator q-Value (by Search Engine): Sequest HT	Percolator PEP (by Search Engine): Sequest HT	XCorr (by Search Engine): Sequest HT	Top Apex RT [min]
	TRUE	High	[R].DSAYFSDNDSEPEKR.[S]	1xPhospho [S6(100)]	0.00159833	0.000173317	1	1	6	Q8IWU2	Q8IWU2 [1102-1116]	Q8IWU2 1xPhospho [S1107(100)]	Serine/threonine-protein kinase LMTK2 OS=Homo sapiens OX=9606 GN=LMTK2 PE=1 SV=2	1	1839.71	10.952	0.11	1	9.26481e-06	0.0016996	0.870672	92.23	95.66	27.37	14.1	141	144.9	92.51	14.57	27.86		Not Found	Not Found	Not Found	Not Found	High	High	Peak Found	High	High	Peak Found	High	High	High	2.653e-05	2.516e-05	2.59	46.53
TRUE	High	Master Protein	Q92539	Phosphatidate phosphatase LPIN2 OS=Homo sapiens OX=9606 GN=LPIN2 PE=1 SV=1	0	8.53	3	1	2	1	896	99.3	5.33	9.43	1	RNA metabolism OR transcription;other metabolic processes;other biological processes	other membranes;cytosol;ER/Golgi;nucleus	other molecular function	Pf04571, Pf08235, Pf16876	9663	ENSG00000101577	A7MD25; D3DUH3; hsa:9663; Q92539	Glycerolipid metabolism; Glycerophospholipid metabolism; Metabolic pathways; mTOR signaling pathway; Alcoholic liver disease	Adipogenesis; Congenital generalized lipodystrophy	Triglyceride biosynthesis; Depolymerisation of the Nuclear Lamina; Synthesis of PC; Synthesis of PE	11	0							LPIN2	46.4	211.1	42.5	33.64	55.39	73.17	Not Found	Not Found	Not Found	Not Found	Peak Found	Peak Found	High	Not Found	Not Found
	Checked	Confidence	Annotated Sequence	Modifications	Qvality PEP	Qvality q-value	# Protein Groups	# Proteins	# PSMs	Master Protein Accessions	Positions in Master Proteins	Modifications in Master Proteins	Master Protein Descriptions	# Missed Cleavages	Theo. MH+ [Da]	Abundance Ratio: (OE, Sample) / (KD, Sample)	Abundance Ratio: (KD, Sample) / (WT, Control)	Abundance Ratio: (OE, Sample) / (WT, Control)	Abundance Ratio Adj. P-Value: (OE, Sample) / (KD, Sample)	Abundance Ratio Adj. P-Value: (KD, Sample) / (WT, Control)	Abundance Ratio Adj. P-Value: (OE, Sample) / (WT, Control)	Abundance Ratio Variability [%]: (OE, Sample) / (KD, Sample)	Abundance Ratio Variability [%]: (KD, Sample) / (WT, Control)	Abundance Ratio Variability [%]: (OE, Sample) / (WT, Control)	Abundances (Grouped): KD, Sample	Abundances (Grouped): OE, Sample	Abundances (Grouped): WT, Control	Abundances (Grouped) CV [%]: KD, Sample	Abundances (Grouped) CV [%]: OE, Sample	Abundances (Grouped) CV [%]: WT, Control	Quan Info	Found in Sample: [S1] F1: Sample, KD	Found in Sample: [S2] F2: Sample, KD	Found in Sample: [S3] F3: Sample, KD	Found in Sample: [S4] F4: Sample, KD	Found in Sample: [S5] F5: Sample, OE	Found in Sample: [S6] F6: Sample, OE	Found in Sample: [S7] F7: Sample, OE	Found in Sample: [S8] F8: Sample, OE	Found in Sample: [S9] F9: Control, WT	Found in Sample: [S10] F10: Control, WT	Found in Sample: [S11] F11: Control, WT	Found in Sample: [S12] F12: Control, WT	Confidence (by Search Engine): Sequest HT	Percolator q-Value (by Search Engine): Sequest HT	Percolator PEP (by Search Engine): Sequest HT	XCorr (by Search Engine): Sequest HT	Top Apex RT [min]
	TRUE	High	[K].KEEQAASAAAEDTCDVGVSSDDDKGAQAAR.[G]	1xCarbamidomethyl [C14]; 2xPhospho [S19(100); S20(100)]	2.27079e-06	0.000173317	1	1	2	Q92539	Q92539 [168-197]	Q92539 2xPhospho [S186(100); S187(100)]	Phosphatidate phosphatase LPIN2 OS=Homo sapiens OX=9606 GN=LPIN2 PE=1 SV=1	2	3212.27	3.603	1.104	3.117	0.0069808	0.999923	0.00150737	102.91	78.54	110.67	46.4	211.1	42.5	33.64	55.39	73.17		Not Found	Not Found	Not Found	Not Found	Peak Found	Peak Found	High	Not Found	Not Found	Not Found	Peak Found	High	High	2.653e-05	2.953e-09	7.16	47.61
TRUE	High	Master Protein	Q8WXG6	MAP kinase-activating death domain protein OS=Homo sapiens OX=9606 GN=MADD PE=1 SV=2	0	7.894	2	2	15	2	1647	183.2	6.04	26.34	2	signal transduction;other biological processes	plasma membrane;other membranes;cytosol;other cell component	signal transduction activity or receptor binding;enzyme regulator activity	Pf02141, Pf03456	8567	ENSG00000110514	A8K8S7; B5MEE5; D3DQR4; hsa:8567; O15065; O15293; Q15732; Q15741; Q8IWD7; Q8WXG3; Q8WXG4; Q8WXG5; Q8WXG6; Q8WZ63		Apoptosis modulation and signaling; Deregulation of Rab and Rab effector genes in bladder cancer; TNF-alpha signaling pathway		3	0							MADD	113.3	78.4	108.3	43.36	51.05	51.68	Peak Found	Peak Found	High	High	High	High	Peak Found	High	High
	Checked	Confidence	Annotated Sequence	Modifications	Qvality PEP	Qvality q-value	# Protein Groups	# Proteins	# PSMs	Master Protein Accessions	Positions in Master Proteins	Modifications in Master Proteins	Master Protein Descriptions	# Missed Cleavages	Theo. MH+ [Da]	Abundance Ratio: (OE, Sample) / (KD, Sample)	Abundance Ratio: (KD, Sample) / (WT, Control)	Abundance Ratio: (OE, Sample) / (WT, Control)	Abundance Ratio Adj. P-Value: (OE, Sample) / (KD, Sample)	Abundance Ratio Adj. P-Value: (KD, Sample) / (WT, Control)	Abundance Ratio Adj. P-Value: (OE, Sample) / (WT, Control)	Abundance Ratio Variability [%]: (OE, Sample) / (KD, Sample)	Abundance Ratio Variability [%]: (KD, Sample) / (WT, Control)	Abundance Ratio Variability [%]: (OE, Sample) / (WT, Control)	Abundances (Grouped): KD, Sample	Abundances (Grouped): OE, Sample	Abundances (Grouped): WT, Control	Abundances (Grouped) CV [%]: KD, Sample	Abundances (Grouped) CV [%]: OE, Sample	Abundances (Grouped) CV [%]: WT, Control	Quan Info	Found in Sample: [S1] F1: Sample, KD	Found in Sample: [S2] F2: Sample, KD	Found in Sample: [S3] F3: Sample, KD	Found in Sample: [S4] F4: Sample, KD	Found in Sample: [S5] F5: Sample, OE	Found in Sample: [S6] F6: Sample, OE	Found in Sample: [S7] F7: Sample, OE	Found in Sample: [S8] F8: Sample, OE	Found in Sample: [S9] F9: Control, WT	Found in Sample: [S10] F10: Control, WT	Found in Sample: [S11] F11: Control, WT	Found in Sample: [S12] F12: Control, WT	Confidence (by Search Engine): Sequest HT	Percolator q-Value (by Search Engine): Sequest HT	Percolator PEP (by Search Engine): Sequest HT	XCorr (by Search Engine): Sequest HT	Top Apex RT [min]
	TRUE	High	[R].GTLSDSEIETNSATSTIFGK.[A]	1xPhospho [T/S]	0.00621884	0.000333495	1	1	3	Q8WXG6	Q8WXG6 [1236-1255]		MAP kinase-activating death domain protein OS=Homo sapiens OX=9606 GN=MADD PE=1 SV=2	0	2137.95	4.018	0.174	0.755	0.0298932	4.77119e-08	0.999965	137.71	146.76	127.24	16.3	122.1	161.6	187.34	101.35	111.94		Not Found	Not Found	Not Found	Peak Found	Not Found	High	Not Found	Peak Found	Peak Found	Not Found	Peak Found	Not Found	High	4.845e-05	0.000161	2.18	77.63
TRUE	High	None	Q02750	Dual specificity mitogen-activated protein kinase kinase 1 OS=Homo sapiens OX=9606 GN=MAP2K1 PE=1 SV=2	0	43.168	6	1	32	1	393	43.4	6.62	124.78	1	cell cycle OR cell proliferation;protein metabolism;other metabolic processes;stress response;developmental processes;signal transduction;other biological processes	plasma membrane;other membranes;cytosol;cytoskeleton;mitochondrion;ER/Golgi;nucleus;other cytoplasmic organelle;other cell component	enzyme regulator activity;kinase activity;other molecular function	Pf00069	5604	ENSG00000169032	hsa:5604; Q02750	EGFR tyrosine kinase inhibitor resistance; Endocrine resistance; MAPK signaling pathway; ErbB signaling pathway; Ras signaling pathway; Rap1 signaling pathway; cGMP-PKG signaling pathway; cAMP signaling pathway; Chemokine signaling pathway; HIF-1 signaling pathway; FoxO signaling pathway; Sphingolipid signaling pathway; Phospholipase D signaling pathway; Oocyte meiosis; Autophagy; mTOR signaling …	IL-5 signaling pathway; Osteopontin signaling; MicroRNAs in cardiomyocyte hypertrophy; Integrin-mediated cell adhesion; IL-1 signaling pathway; Thyroxine (thyroid hormone) production; RANKL/RANK signaling pathway; Thyroid stimulating hormone (TSH) signaling pathway; Leptin signaling pathway; Prolactin signaling pathway; IL-7 signaling pathway; Alzheimer's disease and miRNA effects; Endothelin pat…	Signaling by BRAF and RAF1 fusions; Uptake and function of anthrax toxins; Signal transduction by L1; RAF activation; MAP3K8 (TPL2)-dependent MAPK1/3 activation; MAPK3 (ERK1) activation; Signaling by moderate kinase activity BRAF mutants; Paradoxical activation of RAF signaling by kinase inactive BRAF; Signaling downstream of RAS mutants; Signaling by RAF1 mutants; MAP2K and MAPK activation; Sign…	184	0							MAP2K1	8.5	279.4	12	93.36	28.15	152.06	High	High	Peak Found	High	High	High	High	High	Peak Found
	Checked	Confidence	Annotated Sequence	Modifications	Qvality PEP	Qvality q-value	# Protein Groups	# Proteins	# PSMs	Master Protein Accessions	Positions in Master Proteins	Modifications in Master Proteins	Master Protein Descriptions	# Missed Cleavages	Theo. MH+ [Da]	Abundance Ratio: (OE, Sample) / (KD, Sample)	Abundance Ratio: (KD, Sample) / (WT, Control)	Abundance Ratio: (OE, Sample) / (WT, Control)	Abundance Ratio Adj. P-Value: (OE, Sample) / (KD, Sample)	Abundance Ratio Adj. P-Value: (KD, Sample) / (WT, Control)	Abundance Ratio Adj. P-Value: (OE, Sample) / (WT, Control)	Abundance Ratio Variability [%]: (OE, Sample) / (KD, Sample)	Abundance Ratio Variability [%]: (KD, Sample) / (WT, Control)	Abundance Ratio Variability [%]: (OE, Sample) / (WT, Control)	Abundances (Grouped): KD, Sample	Abundances (Grouped): OE, Sample	Abundances (Grouped): WT, Control	Abundances (Grouped) CV [%]: KD, Sample	Abundances (Grouped) CV [%]: OE, Sample	Abundances (Grouped) CV [%]: WT, Control	Quan Info	Found in Sample: [S1] F1: Sample, KD	Found in Sample: [S2] F2: Sample, KD	Found in Sample: [S3] F3: Sample, KD	Found in Sample: [S4] F4: Sample, KD	Found in Sample: [S5] F5: Sample, OE	Found in Sample: [S6] F6: Sample, OE	Found in Sample: [S7] F7: Sample, OE	Found in Sample: [S8] F8: Sample, OE	Found in Sample: [S9] F9: Control, WT	Found in Sample: [S10] F10: Control, WT	Found in Sample: [S11] F11: Control, WT	Found in Sample: [S12] F12: Control, WT	Confidence (by Search Engine): Sequest HT	Percolator q-Value (by Search Engine): Sequest HT	Percolator PEP (by Search Engine): Sequest HT	XCorr (by Search Engine): Sequest HT	Top Apex RT [min]
	TRUE	High	[K].LCDFGVSGQLIDSMANSFVGTR.[S]	1xCarbamidomethyl [C2]; 1xPhospho [S17(89.7)]	6.05318e-07	0.000173317	1	2	3	P36507	P36507 [210-231]	P36507 1xPhospho [S226(89.7)]	Dual specificity mitogen-activated protein kinase kinase 2 OS=Homo sapiens OX=9606 GN=MAP2K2 PE=1 SV=1	0	2454.08	3.7	0.937	5.816	0.0021859	0.987139	5.14711e-07	97.35	120.41	87.42	55.7	208.5	35.9	79.79	38.78	140.52		High	Peak Found	Peak Found	Not Found	Peak Found	Peak Found	Peak Found	Peak Found	Not Found	Peak Found	Peak Found	High	High	2.653e-05	4.751e-10	4.66	87.83
	TRUE	High	[K].LCDFGVSGQLIDSMANSFVGTR.[S]	1xCarbamidomethyl [C2]; 2xPhospho [S13(100); S17(86.9)]	6.25764e-07	0.000173317	1	2	12	P36507	P36507 [210-231]	P36507 2xPhospho [S222(100); S226(86.9)]	Dual specificity mitogen-activated protein kinase kinase 2 OS=Homo sapiens OX=9606 GN=MAP2K2 PE=1 SV=1	0	2534.05	31.483	0.395	22.398	1.20957e-05	0.326524	4.9324e-11	113.5	131.13	114.74	8.5	279.4	12	93.36	28.15	152.06		High	Peak Found	Peak Found	Peak Found	High	High	High	High	Peak Found	High	High	High	High	2.653e-05	4.996e-10	6.54	91.26
	TRUE	High	[K].LCDFGVSGQLIDSMANSFVGTR.[S]	1xCarbamidomethyl [C2]; 1xOxidation [M14]; 2xPhospho [S13(100); S17(83.7)]	1.12286e-06	0.000173317	1	2	8	P36507	P36507 [210-231]	P36507 2xPhospho [S222(100); S226(83.7)]	Dual specificity mitogen-activated protein kinase kinase 2 OS=Homo sapiens OX=9606 GN=MAP2K2 PE=1 SV=1	0	2550.04	17.45	0.663	7.93	0.000180209	0.372795	1.72958e-06	15.66	98.38	119.85	14.5	254	31.4	51.05	7.03	113.03		Peak Found	Peak Found	Peak Found	Peak Found	High	High	High	High	Peak Found	High	High	Peak Found	High	2.653e-05	1.122e-09	5.44	84.97
TRUE	High	Master Protein	P36507	Dual specificity mitogen-activated protein kinase kinase 2 OS=Homo sapiens OX=9606 GN=MAP2K2 PE=1 SV=1	0	56.295	17	3	49	3	400	44.4	6.55	168.43	3	cell cycle OR cell proliferation;protein metabolism;other metabolic processes;developmental processes;signal transduction;other biological processes	non-structural extracellular;plasma membrane;other membranes;cytosol;cytoskeleton;mitochondrion;ER/Golgi;nucleus;other cytoplasmic organelle;other cell component	enzyme regulator activity;kinase activity;other molecular function	Pf00069	5605	ENSG00000126934	hsa:5605; P36507	EGFR tyrosine kinase inhibitor resistance; Endocrine resistance; MAPK signaling pathway; ErbB signaling pathway; Ras signaling pathway; Rap1 signaling pathway; cGMP-PKG signaling pathway; cAMP signaling pathway; HIF-1 signaling pathway; FoxO signaling pathway; Sphingolipid signaling pathway; Phospholipase D signaling pathway; Autophagy; mTOR signaling pathway; PI3K-Akt signaling pathway; Apoptosi…	IL-5 signaling pathway; MicroRNAs in cardiomyocyte hypertrophy; Integrin-mediated cell adhesion; IL-1 signaling pathway; Thyroxine (thyroid hormone) production; Leptin signaling pathway; Prolactin signaling pathway; IL-7 signaling pathway; Alzheimer's disease and miRNA effects; IL-9 signaling pathway; Thymic stromal lymphopoietin (TSLP) signaling pathway; Glioblastoma signaling pathways; B cell r…	Signaling by BRAF and RAF1 fusions; Uptake and function of anthrax toxins; Signal transduction by L1; RAF activation; MAPK1 (ERK2) activation; Signaling by moderate kinase activity BRAF mutants; Paradoxical activation of RAF signaling by kinase inactive BRAF; Signaling downstream of RAS mutants; Signaling by RAF1 mutants; MAP2K and MAPK activation; Signaling by high-kinase activity BRAF mutants; …	159	0							MAP2K2	121.9	96.8	81.2	15.43	16.36	13.95	High	High	High	High	High	High	High	High	Peak Found
	Checked	Confidence	Annotated Sequence	Modifications	Qvality PEP	Qvality q-value	# Protein Groups	# Proteins	# PSMs	Master Protein Accessions	Positions in Master Proteins	Modifications in Master Proteins	Master Protein Descriptions	# Missed Cleavages	Theo. MH+ [Da]	Abundance Ratio: (OE, Sample) / (KD, Sample)	Abundance Ratio: (KD, Sample) / (WT, Control)	Abundance Ratio: (OE, Sample) / (WT, Control)	Abundance Ratio Adj. P-Value: (OE, Sample) / (KD, Sample)	Abundance Ratio Adj. P-Value: (KD, Sample) / (WT, Control)	Abundance Ratio Adj. P-Value: (OE, Sample) / (WT, Control)	Abundance Ratio Variability [%]: (OE, Sample) / (KD, Sample)	Abundance Ratio Variability [%]: (KD, Sample) / (WT, Control)	Abundance Ratio Variability [%]: (OE, Sample) / (WT, Control)	Abundances (Grouped): KD, Sample	Abundances (Grouped): OE, Sample	Abundances (Grouped): WT, Control	Abundances (Grouped) CV [%]: KD, Sample	Abundances (Grouped) CV [%]: OE, Sample	Abundances (Grouped) CV [%]: WT, Control	Quan Info	Found in Sample: [S1] F1: Sample, KD	Found in Sample: [S2] F2: Sample, KD	Found in Sample: [S3] F3: Sample, KD	Found in Sample: [S4] F4: Sample, KD	Found in Sample: [S5] F5: Sample, OE	Found in Sample: [S6] F6: Sample, OE	Found in Sample: [S7] F7: Sample, OE	Found in Sample: [S8] F8: Sample, OE	Found in Sample: [S9] F9: Control, WT	Found in Sample: [S10] F10: Control, WT	Found in Sample: [S11] F11: Control, WT	Found in Sample: [S12] F12: Control, WT	Confidence (by Search Engine): Sequest HT	Percolator q-Value (by Search Engine): Sequest HT	Percolator PEP (by Search Engine): Sequest HT	XCorr (by Search Engine): Sequest HT	Top Apex RT [min]
	TRUE	High	[K].LCDFGVSGQLIDSMANSFVGTR.[S]	1xCarbamidomethyl [C2]; 1xPhospho [S17(89.7)]	6.05318e-07	0.000173317	1	2	3	P36507	P36507 [210-231]	P36507 1xPhospho [S226(89.7)]	Dual specificity mitogen-activated protein kinase kinase 2 OS=Homo sapiens OX=9606 GN=MAP2K2 PE=1 SV=1	0	2454.08	3.7	0.937	5.816	0.0021859	0.987139	5.14711e-07	97.35	120.41	87.42	55.7	208.5	35.9	79.79	38.78	140.52		High	Peak Found	Peak Found	Not Found	Peak Found	Peak Found	Peak Found	Peak Found	Not Found	Peak Found	Peak Found	High	High	2.653e-05	4.751e-10	4.66	87.83
	TRUE	High	[K].LCDFGVSGQLIDSMANSFVGTR.[S]	1xCarbamidomethyl [C2]; 2xPhospho [S13(100); S17(86.9)]	6.25764e-07	0.000173317	1	2	12	P36507	P36507 [210-231]	P36507 2xPhospho [S222(100); S226(86.9)]	Dual specificity mitogen-activated protein kinase kinase 2 OS=Homo sapiens OX=9606 GN=MAP2K2 PE=1 SV=1	0	2534.05	31.483	0.395	22.398	1.20957e-05	0.326524	4.9324e-11	113.5	131.13	114.74	8.5	279.4	12	93.36	28.15	152.06		High	Peak Found	Peak Found	Peak Found	High	High	High	High	Peak Found	High	High	High	High	2.653e-05	4.996e-10	6.54	91.26
	TRUE	High	[K].LCDFGVSGQLIDSMANSFVGTR.[S]	1xCarbamidomethyl [C2]; 1xOxidation [M14]; 2xPhospho [S13(100); S17(83.7)]	1.12286e-06	0.000173317	1	2	8	P36507	P36507 [210-231]	P36507 2xPhospho [S222(100); S226(83.7)]	Dual specificity mitogen-activated protein kinase kinase 2 OS=Homo sapiens OX=9606 GN=MAP2K2 PE=1 SV=1	0	2550.04	17.45	0.663	7.93	0.000180209	0.372795	1.72958e-06	15.66	98.38	119.85	14.5	254	31.4	51.05	7.03	113.03		Peak Found	Peak Found	Peak Found	Peak Found	High	High	High	High	Peak Found	High	High	Peak Found	High	2.653e-05	1.122e-09	5.44	84.97
TRUE	High	Master Protein	Q9NYL2	Mitogen-activated protein kinase kinase kinase 20 OS=Homo sapiens OX=9606 GN=MAP3K20 PE=1 SV=3	0	30.236	9	5	43	5	800	91.1	7.87	143.95	5	cell cycle OR cell proliferation;cell organization and biogenesis;protein metabolism;other metabolic processes;stress response;developmental processes;signal transduction;other biological processes	cytosol;nucleus;other cell component	kinase activity;other molecular function	Pf00536, Pf07714	51776	ENSG00000091436	B3KPG2; hsa:51776; Q53SX1; Q580W8; Q59GY5; Q86YW8; Q9HCC4; Q9HCC5; Q9HDD2; Q9NYE9; Q9NYL2	MAPK signaling pathway	MAPK signaling pathway		2	0							MAP3K20	150.3	59.2	90.5	11.26	4.28	17.02	High	High	High	High	High	High	High	High	High
	Checked	Confidence	Annotated Sequence	Modifications	Qvality PEP	Qvality q-value	# Protein Groups	# Proteins	# PSMs	Master Protein Accessions	Positions in Master Proteins	Modifications in Master Proteins	Master Protein Descriptions	# Missed Cleavages	Theo. MH+ [Da]	Abundance Ratio: (OE, Sample) / (KD, Sample)	Abundance Ratio: (KD, Sample) / (WT, Control)	Abundance Ratio: (OE, Sample) / (WT, Control)	Abundance Ratio Adj. P-Value: (OE, Sample) / (KD, Sample)	Abundance Ratio Adj. P-Value: (KD, Sample) / (WT, Control)	Abundance Ratio Adj. P-Value: (OE, Sample) / (WT, Control)	Abundance Ratio Variability [%]: (OE, Sample) / (KD, Sample)	Abundance Ratio Variability [%]: (KD, Sample) / (WT, Control)	Abundance Ratio Variability [%]: (OE, Sample) / (WT, Control)	Abundances (Grouped): KD, Sample	Abundances (Grouped): OE, Sample	Abundances (Grouped): WT, Control	Abundances (Grouped) CV [%]: KD, Sample	Abundances (Grouped) CV [%]: OE, Sample	Abundances (Grouped) CV [%]: WT, Control	Quan Info	Found in Sample: [S1] F1: Sample, KD	Found in Sample: [S2] F2: Sample, KD	Found in Sample: [S3] F3: Sample, KD	Found in Sample: [S4] F4: Sample, KD	Found in Sample: [S5] F5: Sample, OE	Found in Sample: [S6] F6: Sample, OE	Found in Sample: [S7] F7: Sample, OE	Found in Sample: [S8] F8: Sample, OE	Found in Sample: [S9] F9: Control, WT	Found in Sample: [S10] F10: Control, WT	Found in Sample: [S11] F11: Control, WT	Found in Sample: [S12] F12: Control, WT	Confidence (by Search Engine): Sequest HT	Percolator q-Value (by Search Engine): Sequest HT	Percolator PEP (by Search Engine): Sequest HT	XCorr (by Search Engine): Sequest HT	Top Apex RT [min]
	TRUE	High	[R].SQSNPILGSPFFSHFDGQDSYAAAVR.[R]	1xPhospho [S3(99.5)]	2.8463e-06	0.000173317	1	1	10	Q9NYL2	Q9NYL2 [591-616]	Q9NYL2 1xPhospho [S593(99.5)]	Mitogen-activated protein kinase kinase kinase 20 OS=Homo sapiens OX=9606 GN=MAP3K20 PE=1 SV=3	0	2878.28	7.944	0.906	9.068	0.000186118	0.86567	1.35715e-09	125.84	134.13	66.82	27.3	249.1	23.7	141.83	37.13	118.4		Peak Found	High	Not Found	Not Found	High	High	High	High	Not Found	Not Found	High	High	High	2.653e-05	4.02e-09	5.93	84.41
	TRUE	High	[R].GSISLNSSPR.[G]	2xPhospho [S4(100); S]	0.0292822	0.00102204	1	1	3	Q9NYL2	Q9NYL2 [684-693]	Q9NYL2 2xPhospho [S687(100); S]	Mitogen-activated protein kinase kinase kinase 20 OS=Homo sapiens OX=9606 GN=MAP3K20 PE=1 SV=3	0	1177.47	6.261	0.348	2.061	0.00031481	0.505944	0.0243064	48.08	59.27	31.97	29.1	182.4	88.5	58.11	6.71	33.75		Not Found	Not Found	Not Found	Not Found	High	High	Peak Found	High	Peak Found	Peak Found	Not Found	Peak Found	High	0.0001968	0.00129	2.8	48.87
TRUE	High	Master Protein	Q16539	Mitogen-activated protein kinase 14 OS=Homo sapiens OX=9606 GN=MAPK14 PE=1 SV=3	0	23.645	4	1	39	1	360	41.3	5.78	107.59	1	protein metabolism;RNA metabolism OR transcription;other metabolic processes;stress response;transport;developmental processes;signal transduction;other biological processes	non-structural extracellular;cytosol;cytoskeleton;mitochondrion;nucleus;other cell component	kinase activity;other molecular function	Pf00069	1432	ENSG00000112062	A6ZJ92; A8K6P4; B0LPH0; B5TY32; hsa:1432; O60776; Q13083; Q14084; Q16539; Q8TDX0	Endocrine resistance; MAPK signaling pathway; Rap1 signaling pathway; FoxO signaling pathway; Sphingolipid signaling pathway; Oocyte meiosis; Cellular senescence; Adrenergic signaling in cardiomyocytes; VEGF signaling pathway; Osteoclast differentiation; Signaling pathways regulating pluripotency of stem cells; Platelet activation; Neutrophil extracellular trap formation; Toll-like receptor signa…	Physiological and pathological hypertrophy of the heart; Angiogenesis; Energy metabolism; MicroRNAs in cardiomyocyte hypertrophy; IL-1 signaling pathway; RANKL/RANK signaling pathway; Thyroid stimulating hormone (TSH) signaling pathway; Leptin signaling pathway; Follicle stimulating hormone (FSH) signaling pathway; TNF-related weak inducer of apoptosis (TWEAK) signaling pathway; Prolactin signali…	Neutrophil degranulation; Oxidative Stress Induced Senescence; Regulation of TP53 Activity through Phosphorylation; VEGFA-VEGFR2 Pathway; Myogenesis; ADP signalling through P2Y purinoceptor 1; NOD1/2 Signaling Pathway; p38MAPK events; DSCAM interactions; activated TAK1 mediates p38 MAPK activation; Activation of PPARGC1A (PGC-1alpha) by phosphorylation; ERK/MAPK targets; KSRP (KHSRP) binds and de…	148	0							MAPK14	7.1	205	87.9	65.89	5.2	42.14	High	High	High	High	High	High	Peak Found	High	Peak Found
	Checked	Confidence	Annotated Sequence	Modifications	Qvality PEP	Qvality q-value	# Protein Groups	# Proteins	# PSMs	Master Protein Accessions	Positions in Master Proteins	Modifications in Master Proteins	Master Protein Descriptions	# Missed Cleavages	Theo. MH+ [Da]	Abundance Ratio: (OE, Sample) / (KD, Sample)	Abundance Ratio: (KD, Sample) / (WT, Control)	Abundance Ratio: (OE, Sample) / (WT, Control)	Abundance Ratio Adj. P-Value: (OE, Sample) / (KD, Sample)	Abundance Ratio Adj. P-Value: (KD, Sample) / (WT, Control)	Abundance Ratio Adj. P-Value: (OE, Sample) / (WT, Control)	Abundance Ratio Variability [%]: (OE, Sample) / (KD, Sample)	Abundance Ratio Variability [%]: (KD, Sample) / (WT, Control)	Abundance Ratio Variability [%]: (OE, Sample) / (WT, Control)	Abundances (Grouped): KD, Sample	Abundances (Grouped): OE, Sample	Abundances (Grouped): WT, Control	Abundances (Grouped) CV [%]: KD, Sample	Abundances (Grouped) CV [%]: OE, Sample	Abundances (Grouped) CV [%]: WT, Control	Quan Info	Found in Sample: [S1] F1: Sample, KD	Found in Sample: [S2] F2: Sample, KD	Found in Sample: [S3] F3: Sample, KD	Found in Sample: [S4] F4: Sample, KD	Found in Sample: [S5] F5: Sample, OE	Found in Sample: [S6] F6: Sample, OE	Found in Sample: [S7] F7: Sample, OE	Found in Sample: [S8] F8: Sample, OE	Found in Sample: [S9] F9: Control, WT	Found in Sample: [S10] F10: Control, WT	Found in Sample: [S11] F11: Control, WT	Found in Sample: [S12] F12: Control, WT	Confidence (by Search Engine): Sequest HT	Percolator q-Value (by Search Engine): Sequest HT	Percolator PEP (by Search Engine): Sequest HT	XCorr (by Search Engine): Sequest HT	Top Apex RT [min]
	TRUE	High	[R].HTDDEMTGYVATR.[W]	2xPhospho [T7(100); T12(100)]	2.54953e-05	0.000173317	1	1	14	Q16539	Q16539 [174-186]	Q16539 2xPhospho [T180(100); T185(100)]	Mitogen-activated protein kinase 14 OS=Homo sapiens OX=9606 GN=MAPK14 PE=1 SV=3	0	1655.58	28.151	0.075	2.278	3.2642e-05	4.1125e-16	0.164984	70.35	87.62	53.35	7.1	205	87.9	65.89	5.2	42.14		Peak Found	Peak Found	Not Found	Peak Found	High	High	Peak Found	High	Peak Found	High	High	High	High	2.653e-05	8.334e-08	3.88	43.03
	TRUE	High	[R].HTDDEMTGYVATR.[W]	1xOxidation [M6]; 2xPhospho [T7(99.8); Y9(89.6)]	0.00597693	0.000333495	1	1	6	Q16539	Q16539 [174-186]	Q16539 2xPhospho [T180(99.8); Y182(89.6)]	Mitogen-activated protein kinase 14 OS=Homo sapiens OX=9606 GN=MAPK14 PE=1 SV=3	0	1671.58	13.973	0.088	1.406	0.00103828	1.7843e-13	0.869111	29.18	61.34	51.75	11.8	171.1	117.1	54.83	3.74	57.13		Peak Found	Not Found	Peak Found	Peak Found	High	High	Peak Found	High	Peak Found	Peak Found	Peak Found	High	High	4.845e-05	0.0001527	3.54	27.74
TRUE	High	Master Protein	Q13164	Mitogen-activated protein kinase 7 OS=Homo sapiens OX=9606 GN=MAPK7 PE=1 SV=2	0	8.545	4	2	9	2	816	88.3	5.88	26.72	2	cell cycle OR cell proliferation;protein metabolism;other metabolic processes;stress response;signal transduction;other biological processes	cytosol;nucleus;other cell component	kinase activity;other molecular function	Pf00069	5598	ENSG00000166484	hsa:5598; Q13164; Q16634; Q59F50; Q6QLU7; Q7L4P4; Q969G1; Q96G51	MAPK signaling pathway; Gap junction; IL-17 signaling pathway; Neurotrophin signaling pathway; GnRH signaling pathway; Oxytocin signaling pathway; MicroRNAs in cancer; Fluid shear stress and atherosclerosis	MicroRNAs in cardiomyocyte hypertrophy; Integrin-mediated cell adhesion; Brain-derived neurotrophic factor (BDNF) signaling pathway; S1P receptor signal transduction; Cardiac hypertrophic response; MAPK signaling pathway; Angiopoietin-like protein 8 regulatory pathway; Embryonic stem cell pluripotency pathways; Non-genomic actions of 1,25 dihydroxyvitamin D3; EGF/EGFR signaling pathway; Osteoblas…	Senescence-Associated Secretory Phenotype (SASP); RET signaling; Gastrin-CREB signalling pathway via PKC and MAPK; ERKs are inactivated; Signalling to ERK5	28	0							MAPK7	50.7	146.5	102.8	45.19	18.55	7.5	Peak Found	Peak Found	Not Found	Peak Found	High	High	High	High	Peak Found
	Checked	Confidence	Annotated Sequence	Modifications	Qvality PEP	Qvality q-value	# Protein Groups	# Proteins	# PSMs	Master Protein Accessions	Positions in Master Proteins	Modifications in Master Proteins	Master Protein Descriptions	# Missed Cleavages	Theo. MH+ [Da]	Abundance Ratio: (OE, Sample) / (KD, Sample)	Abundance Ratio: (KD, Sample) / (WT, Control)	Abundance Ratio: (OE, Sample) / (WT, Control)	Abundance Ratio Adj. P-Value: (OE, Sample) / (KD, Sample)	Abundance Ratio Adj. P-Value: (KD, Sample) / (WT, Control)	Abundance Ratio Adj. P-Value: (OE, Sample) / (WT, Control)	Abundance Ratio Variability [%]: (OE, Sample) / (KD, Sample)	Abundance Ratio Variability [%]: (KD, Sample) / (WT, Control)	Abundance Ratio Variability [%]: (OE, Sample) / (WT, Control)	Abundances (Grouped): KD, Sample	Abundances (Grouped): OE, Sample	Abundances (Grouped): WT, Control	Abundances (Grouped) CV [%]: KD, Sample	Abundances (Grouped) CV [%]: OE, Sample	Abundances (Grouped) CV [%]: WT, Control	Quan Info	Found in Sample: [S1] F1: Sample, KD	Found in Sample: [S2] F2: Sample, KD	Found in Sample: [S3] F3: Sample, KD	Found in Sample: [S4] F4: Sample, KD	Found in Sample: [S5] F5: Sample, OE	Found in Sample: [S6] F6: Sample, OE	Found in Sample: [S7] F7: Sample, OE	Found in Sample: [S8] F8: Sample, OE	Found in Sample: [S9] F9: Control, WT	Found in Sample: [S10] F10: Control, WT	Found in Sample: [S11] F11: Control, WT	Found in Sample: [S12] F12: Control, WT	Confidence (by Search Engine): Sequest HT	Percolator q-Value (by Search Engine): Sequest HT	Percolator PEP (by Search Engine): Sequest HT	XCorr (by Search Engine): Sequest HT	Top Apex RT [min]
	TRUE	High	[K].SQVEDPLPPVFSGTPK.[G]	2xPhospho [S12(100); T14(100)]	0.00031203	0.000173317	1	1	7	Q13164	Q13164 [720-735]	Q13164 2xPhospho [S731(100); T733(100)]	Mitogen-activated protein kinase 7 OS=Homo sapiens OX=9606 GN=MAPK7 PE=1 SV=2	0	1857.81	2.868	0.498	1.49	0.0466016	0.0470071	0.361885	37.02	36.41	23.22	51.1	146.4	102.5	55.34	20.69	5.41		Peak Found	Peak Found	Not Found	Peak Found	High	High	High	High	Peak Found	High	High	High	High	2.653e-05	2.642e-06	3.95	80.31
TRUE	High	Master Protein	Q6P0Q8	Microtubule-associated serine/threonine-protein kinase 2 OS=Homo sapiens OX=9606 GN=MAST2 PE=1 SV=2	0	8.74	2	2	12	2	1798	196.3	8.16	34.83	2	cell organization and biogenesis;protein metabolism;other metabolic processes;signal transduction;other biological processes	plasma membrane;other membranes;cytoskeleton;other cell component	cytoskeletal activity;kinase activity;other molecular function	Pf00069, Pf08926, Pf17820	23139	ENSG00000086015	hsa:23139; O94899; Q5VT07; Q5VT08; Q6P0Q8; Q7LGC4; Q8NDG1; Q96B94; Q9BYE8				0	0							MAST2	111.9	88.4	99.7	1.54	10.21	14.1	High	High	High	Peak Found	High	High	Peak Found	High	Peak Found
	Checked	Confidence	Annotated Sequence	Modifications	Qvality PEP	Qvality q-value	# Protein Groups	# Proteins	# PSMs	Master Protein Accessions	Positions in Master Proteins	Modifications in Master Proteins	Master Protein Descriptions	# Missed Cleavages	Theo. MH+ [Da]	Abundance Ratio: (OE, Sample) / (KD, Sample)	Abundance Ratio: (KD, Sample) / (WT, Control)	Abundance Ratio: (OE, Sample) / (WT, Control)	Abundance Ratio Adj. P-Value: (OE, Sample) / (KD, Sample)	Abundance Ratio Adj. P-Value: (KD, Sample) / (WT, Control)	Abundance Ratio Adj. P-Value: (OE, Sample) / (WT, Control)	Abundance Ratio Variability [%]: (OE, Sample) / (KD, Sample)	Abundance Ratio Variability [%]: (KD, Sample) / (WT, Control)	Abundance Ratio Variability [%]: (OE, Sample) / (WT, Control)	Abundances (Grouped): KD, Sample	Abundances (Grouped): OE, Sample	Abundances (Grouped): WT, Control	Abundances (Grouped) CV [%]: KD, Sample	Abundances (Grouped) CV [%]: OE, Sample	Abundances (Grouped) CV [%]: WT, Control	Quan Info	Found in Sample: [S1] F1: Sample, KD	Found in Sample: [S2] F2: Sample, KD	Found in Sample: [S3] F3: Sample, KD	Found in Sample: [S4] F4: Sample, KD	Found in Sample: [S5] F5: Sample, OE	Found in Sample: [S6] F6: Sample, OE	Found in Sample: [S7] F7: Sample, OE	Found in Sample: [S8] F8: Sample, OE	Found in Sample: [S9] F9: Control, WT	Found in Sample: [S10] F10: Control, WT	Found in Sample: [S11] F11: Control, WT	Found in Sample: [S12] F12: Control, WT	Confidence (by Search Engine): Sequest HT	Percolator q-Value (by Search Engine): Sequest HT	Percolator PEP (by Search Engine): Sequest HT	XCorr (by Search Engine): Sequest HT	Top Apex RT [min]
	TRUE	High	[R].SLSSGESGPGSPTHSHSLSPR.[S]	2xPhospho [S3(99.7); S7(99.9)]	0.0826893	0.00310462	1	1	6	Q6P0Q8	Q6P0Q8 [1254-1274]	Q6P0Q8 2xPhospho [S1256(99.7); S1260(99.9)]	Microtubule-associated serine/threonine-protein kinase 2 OS=Homo sapiens OX=9606 GN=MAST2 PE=1 SV=2	0	2223.91	3.097	0.251	0.872	0.0257419	0.000169646	0.999965	163.18	114.75	31.37	39.1	122	138.9	100.55	4.53	38.37		Not Found	Not Found	High	Peak Found	High	High	Peak Found	High	Peak Found	Peak Found	High	High	High	0.0004847	0.006028	4.43	43.11
TRUE	High	Master Protein	Q14676	Mediator of DNA damage checkpoint protein 1 OS=Homo sapiens OX=9606 GN=MDC1 PE=1 SV=3	0	113.547	18	16	134	16	2089	226.5	5.47	416.55	16	cell cycle OR cell proliferation;DNA metabolism;other metabolic processes;stress response;signal transduction	nucleus;other cell component	other molecular function	Pf00498, Pf16770	9656	ENSG00000137337; ENSG00000206481; ENSG00000224587; ENSG00000225589; ENSG00000228575; ENSG00000231135; ENSG00000234012; ENSG00000237095	A2AB04; A2BF04; A2RRA8; A7YY86; B0S8A2; hsa:9656; Q0EFC2; Q14676; Q2L6H7; Q2TAZ4; Q5JP55; Q5JP56; Q5ST83; Q68CQ3; Q86Z06; Q96QC2		ATM signaling in development and disease ; SMC1/SMC3 role in DNA damage - Cornelia de Lange Syndrome; NIPBL role in DNA damage - Cornelia de Lange syndrome	Processing of DNA double-strand break ends; SUMOylation of DNA damage response and repair proteins; Recruitment and ATM-mediated phosphorylation of repair and signaling proteins at DNA double strand breaks; TP53 Regulates Transcription of DNA Repair Genes; G2/M DNA damage checkpoint; Nonhomologous End-Joining (NHEJ)	9	0							MDC1	9.2	229.1	61.7	29.29	14.66	65.57	High	High	High	High	High	High	High	High	High
	Checked	Confidence	Annotated Sequence	Modifications	Qvality PEP	Qvality q-value	# Protein Groups	# Proteins	# PSMs	Master Protein Accessions	Positions in Master Proteins	Modifications in Master Proteins	Master Protein Descriptions	# Missed Cleavages	Theo. MH+ [Da]	Abundance Ratio: (OE, Sample) / (KD, Sample)	Abundance Ratio: (KD, Sample) / (WT, Control)	Abundance Ratio: (OE, Sample) / (WT, Control)	Abundance Ratio Adj. P-Value: (OE, Sample) / (KD, Sample)	Abundance Ratio Adj. P-Value: (KD, Sample) / (WT, Control)	Abundance Ratio Adj. P-Value: (OE, Sample) / (WT, Control)	Abundance Ratio Variability [%]: (OE, Sample) / (KD, Sample)	Abundance Ratio Variability [%]: (KD, Sample) / (WT, Control)	Abundance Ratio Variability [%]: (OE, Sample) / (WT, Control)	Abundances (Grouped): KD, Sample	Abundances (Grouped): OE, Sample	Abundances (Grouped): WT, Control	Abundances (Grouped) CV [%]: KD, Sample	Abundances (Grouped) CV [%]: OE, Sample	Abundances (Grouped) CV [%]: WT, Control	Quan Info	Found in Sample: [S1] F1: Sample, KD	Found in Sample: [S2] F2: Sample, KD	Found in Sample: [S3] F3: Sample, KD	Found in Sample: [S4] F4: Sample, KD	Found in Sample: [S5] F5: Sample, OE	Found in Sample: [S6] F6: Sample, OE	Found in Sample: [S7] F7: Sample, OE	Found in Sample: [S8] F8: Sample, OE	Found in Sample: [S9] F9: Control, WT	Found in Sample: [S10] F10: Control, WT	Found in Sample: [S11] F11: Control, WT	Found in Sample: [S12] F12: Control, WT	Confidence (by Search Engine): Sequest HT	Percolator q-Value (by Search Engine): Sequest HT	Percolator PEP (by Search Engine): Sequest HT	XCorr (by Search Engine): Sequest HT	Top Apex RT [min]
	TRUE	High	[K].SQASMVINSDTDDEEEVSAALTLAHLK.[E]	1xOxidation [M5]; 2xPhospho [S9(99); T11(95.6)]	0.000146318	0.000173317	1	1	10	Q14676	Q14676 [394-420]	Q14676 2xPhospho [S402(99); T404(95.6)]	Mediator of DNA damage checkpoint protein 1 OS=Homo sapiens OX=9606 GN=MDC1 PE=1 SV=3	0	3050.29	22.107	0.379	8.038	2.23098e-05	0.00218829	2.55779e-06	40.7	74.86	78.17	11.6	256.5	31.9	37.24	20.95	116.87		High	Peak Found	High	High	High	Peak Found	High	Peak Found	Peak Found	High	High	High	High	2.653e-05	9.257e-07	3.31	86.09
	TRUE	High	[K].SQASMVINSDTDDEEEVSAALTLAHLK.[E]	2xPhospho [S9(100); T11(99.9)]	9.60082e-06	0.000173317	1	1	11	Q14676	Q14676 [394-420]	Q14676 2xPhospho [S402(100); T404(99.9)]	Mediator of DNA damage checkpoint protein 1 OS=Homo sapiens OX=9606 GN=MDC1 PE=1 SV=3	0	3034.3	22.783	0.475	17.893	0.000188393	0.125276	7.45893e-12	87.1	124.5	124.33	11.1	274.7	14.2	80.34	44.44	151.31		High	High	Not Found	Not Found	High	High	High	High	Not Found	Peak Found	High	High	High	2.653e-05	2.16e-08	4.42	88.02
	TRUE	High	[R].SQTTTERDSDTDVEEEELPVENR.[E]	2xPhospho [T11(91.1); S/T]	8.55115e-07	0.000173317	1	1	18	Q14676	Q14676 [445-467]	Q14676 2xPhospho [T455(91.1); S/T]	Mediator of DNA damage checkpoint protein 1 OS=Homo sapiens OX=9606 GN=MDC1 PE=1 SV=3	1	2839.12	47.61	0.048	2.889	5.53756e-07	4.1125e-16	0.0255877	31.48	80.96	82.04	4.6	221.4	74.1	41.59	11.08	69.75		Peak Found	Not Found	Peak Found	Peak Found	High	High	High	High	Peak Found	Peak Found	High	High	High	2.653e-05	7.677e-10	5.49	61.5
	TRUE	High	[R].AQPFGFIDSDTDAEEERIPATPVVIPMK.[K]	2xPhospho [S9(99.6); T11(99.9)]	0.00900204	0.000333495	1	1	5	Q14676	Q14676 [321-348]	Q14676 2xPhospho [S329(99.6); T331(99.9)]	Mediator of DNA damage checkpoint protein 1 OS=Homo sapiens OX=9606 GN=MDC1 PE=1 SV=3	1	3233.45	39.488	0.22	8.413	4.45198e-06	0.000126151	6.86528e-06	44.76	71.44	38.89	6.6	262.2	31.2	50.82	16.39	49.98		Peak Found	Peak Found	Peak Found	Peak Found	High	High	High	Peak Found	Peak Found	Peak Found	Peak Found	High	High	4.845e-05	0.0002655	4.48	86.64
	TRUE	High	[R].AHSEKDQPPFGDSDDSVEADKSSPGIHLER.[S]	2xPhospho [S13(100); S16(95.3)]	0.0103388	0.000490989	1	1	4	Q14676	Q14676 [483-512]	Q14676 2xPhospho [S495(100); S498(95.3)]	Mediator of DNA damage checkpoint protein 1 OS=Homo sapiens OX=9606 GN=MDC1 PE=1 SV=3	2	3410.42	4.32	0.313	1.065	0.00116767	0.0957829	0.720974	106.84	87.99	102.38	53	132	115.1	51.57	86.51	63.94		Not Found	Not Found	Not Found	Not Found	High	Peak Found	Not Found	High	Not Found	Not Found	High	High	High	6.974e-05	0.0003201	3.74	65.04
	TRUE	High	[R].AHSEKDQPPFGDSDDSVEADK.[S]	2xPhospho [S13(100); S16(100)]	0.021007	0.000750814	1	1	5	Q14676	Q14676 [483-503]	Q14676 2xPhospho [S495(100); S498(100)]	Mediator of DNA damage checkpoint protein 1 OS=Homo sapiens OX=9606 GN=MDC1 PE=1 SV=3	1	2433.91	6.049	0.798	5.49	0.000519397	0.899473	7.31965e-07	61.46	151.26	251.35	38.9	218.1	42.9	57.78	23.78	122.99		Not Found	Not Found	Not Found	Not Found	High	Peak Found	Peak Found	High	High	Not Found	Not Found	High	High	0.0001458	0.0008177	3.7	49.89
	TRUE	High	[R].AQPFGFIDSDTDAEEERIPATPVVIPMK.[K]	1xOxidation [M27]; 2xPhospho [T21(96.9); S/T]	0.0553246	0.00203026	1	1	1	Q14676	Q14676 [321-348]	Q14676 2xPhospho [T341(96.9); S/T]	Mediator of DNA damage checkpoint protein 1 OS=Homo sapiens OX=9606 GN=MDC1 PE=1 SV=3	1	3249.45	23.983	0.122	2.934	5.5621e-05	7.29818e-11	0.026925	51.29	85.42	45.2	9.4	213.7	76.9	62.63	15.47	53.9		Peak Found	Peak Found	Not Found	Peak Found	Peak Found	Peak Found	Peak Found	Peak Found	High	Peak Found	Peak Found	Peak Found	High	0.0003544	0.003192	4.72	83.68
	TRUE	High	[R].AHSEKDQPPFGDSDDSVEADKSSPGIHLER.[S]	3xPhospho [S13(90.9); S22(79.3); S23(79.3)]	0.0757938	0.00299004	1	1	3	Q14676	Q14676 [483-512]	Q14676 3xPhospho [S495(90.9); S504(79.3); S505(79.3)]	Mediator of DNA damage checkpoint protein 1 OS=Homo sapiens OX=9606 GN=MDC1 PE=1 SV=3	2	3490.39	5.751	0.388	2.004	0.000399969	0.367388	0.02355	54	54.75	61.46	35.8	171.9	92.3	41.53	43.96	50.61		Not Found	Not Found	Not Found	Not Found	Peak Found	High	Peak Found	High	High	Peak Found	Not Found	Peak Found	High	0.0004711	0.005211	3.19	65.45
TRUE	High	Master Protein	Q7L2J0	7SK snRNA methylphosphate capping enzyme OS=Homo sapiens OX=9606 GN=MEPCE PE=1 SV=1	0	78.631	23	9	136	9	689	74.3	9.57	453.71	9	RNA metabolism OR transcription;other metabolic processes;other biological processes	nucleus;other cell component	nucleic acid binding activity;other molecular function	Pf06859, Pf13847	56257	ENSG00000146834	B3KP86; D6W5V7; hsa:56257; Q7L2J0; Q9NPD4		IL-18 signaling pathway		1	0							MEPCE	127.3	83	89.7	8.64	5.76	22.01	High	High	High	High	High	High	High	High	High
	Checked	Confidence	Annotated Sequence	Modifications	Qvality PEP	Qvality q-value	# Protein Groups	# Proteins	# PSMs	Master Protein Accessions	Positions in Master Proteins	Modifications in Master Proteins	Master Protein Descriptions	# Missed Cleavages	Theo. MH+ [Da]	Abundance Ratio: (OE, Sample) / (KD, Sample)	Abundance Ratio: (KD, Sample) / (WT, Control)	Abundance Ratio: (OE, Sample) / (WT, Control)	Abundance Ratio Adj. P-Value: (OE, Sample) / (KD, Sample)	Abundance Ratio Adj. P-Value: (KD, Sample) / (WT, Control)	Abundance Ratio Adj. P-Value: (OE, Sample) / (WT, Control)	Abundance Ratio Variability [%]: (OE, Sample) / (KD, Sample)	Abundance Ratio Variability [%]: (KD, Sample) / (WT, Control)	Abundance Ratio Variability [%]: (OE, Sample) / (WT, Control)	Abundances (Grouped): KD, Sample	Abundances (Grouped): OE, Sample	Abundances (Grouped): WT, Control	Abundances (Grouped) CV [%]: KD, Sample	Abundances (Grouped) CV [%]: OE, Sample	Abundances (Grouped) CV [%]: WT, Control	Quan Info	Found in Sample: [S1] F1: Sample, KD	Found in Sample: [S2] F2: Sample, KD	Found in Sample: [S3] F3: Sample, KD	Found in Sample: [S4] F4: Sample, KD	Found in Sample: [S5] F5: Sample, OE	Found in Sample: [S6] F6: Sample, OE	Found in Sample: [S7] F7: Sample, OE	Found in Sample: [S8] F8: Sample, OE	Found in Sample: [S9] F9: Control, WT	Found in Sample: [S10] F10: Control, WT	Found in Sample: [S11] F11: Control, WT	Found in Sample: [S12] F12: Control, WT	Confidence (by Search Engine): Sequest HT	Percolator q-Value (by Search Engine): Sequest HT	Percolator PEP (by Search Engine): Sequest HT	XCorr (by Search Engine): Sequest HT	Top Apex RT [min]
	TRUE	High	[R].DEVVSPLPSALQGPSGSLSAPPAASVISAPPSSSSR.[H]	1xPhospho [S5(97.3)]	0.0010313	0.000173317	1	1	5	Q7L2J0	Q7L2J0 [326-361]	Q7L2J0 1xPhospho [S330(97.3)]	7SK snRNA methylphosphate capping enzyme OS=Homo sapiens OX=9606 GN=MEPCE PE=1 SV=1	0	3482.71	0.073	1.954	0.141	0.00878421	0.871597	0.000563143	46.4	51.81	52.55	196.3	14.6	89.2	32.08	34.58	44.69		Peak Found	High	High	High	Not Found	Not Found	Not Found	Not Found	Peak Found	Peak Found	Peak Found	Peak Found	High	2.653e-05	1.372e-05	3.05	80.04
TRUE	High	Master Protein	Q8N4C8	Misshapen-like kinase 1 OS=Homo sapiens OX=9606 GN=MINK1 PE=1 SV=2	0	20.541	4	3	43	3	1332	149.7	7.85	134.59	3	cell-cell signaling;cell organization and biogenesis;protein metabolism;other metabolic processes;stress response;developmental processes;signal transduction;other biological processes	cytosol;ER/Golgi;other cell component	kinase activity;other molecular function	Pf00069, Pf00780	50488	ENSG00000141503	D3DTK3; D3DTK4; hsa:50488; Q5U8Z0; Q8N4C8; Q9P1X1; Q9P2R8		Angiopoietin-like protein 8 regulatory pathway; Hippo-Yap signaling pathway; Insulin signaling; Malignant pleural mesothelioma	Oxidative Stress Induced Senescence	5	0							MINK1	146.6	65.6	87.8	16.09	8.01	32.5	High	High	High	High	High	High	Peak Found	High	Peak Found
	Checked	Confidence	Annotated Sequence	Modifications	Qvality PEP	Qvality q-value	# Protein Groups	# Proteins	# PSMs	Master Protein Accessions	Positions in Master Proteins	Modifications in Master Proteins	Master Protein Descriptions	# Missed Cleavages	Theo. MH+ [Da]	Abundance Ratio: (OE, Sample) / (KD, Sample)	Abundance Ratio: (KD, Sample) / (WT, Control)	Abundance Ratio: (OE, Sample) / (WT, Control)	Abundance Ratio Adj. P-Value: (OE, Sample) / (KD, Sample)	Abundance Ratio Adj. P-Value: (KD, Sample) / (WT, Control)	Abundance Ratio Adj. P-Value: (OE, Sample) / (WT, Control)	Abundance Ratio Variability [%]: (OE, Sample) / (KD, Sample)	Abundance Ratio Variability [%]: (KD, Sample) / (WT, Control)	Abundance Ratio Variability [%]: (OE, Sample) / (WT, Control)	Abundances (Grouped): KD, Sample	Abundances (Grouped): OE, Sample	Abundances (Grouped): WT, Control	Abundances (Grouped) CV [%]: KD, Sample	Abundances (Grouped) CV [%]: OE, Sample	Abundances (Grouped) CV [%]: WT, Control	Quan Info	Found in Sample: [S1] F1: Sample, KD	Found in Sample: [S2] F2: Sample, KD	Found in Sample: [S3] F3: Sample, KD	Found in Sample: [S4] F4: Sample, KD	Found in Sample: [S5] F5: Sample, OE	Found in Sample: [S6] F6: Sample, OE	Found in Sample: [S7] F7: Sample, OE	Found in Sample: [S8] F8: Sample, OE	Found in Sample: [S9] F9: Control, WT	Found in Sample: [S10] F10: Control, WT	Found in Sample: [S11] F11: Control, WT	Found in Sample: [S12] F12: Control, WT	Confidence (by Search Engine): Sequest HT	Percolator q-Value (by Search Engine): Sequest HT	Percolator PEP (by Search Engine): Sequest HT	XCorr (by Search Engine): Sequest HT	Top Apex RT [min]
	TRUE	High	[R].VGVSSKPDSSPVLSPGNK.[A]	2xPhospho [S14(100); S]	0.00279052	0.000173317	1	1	6	Q8N4C8	Q8N4C8 [769-786]	Q8N4C8 2xPhospho [S782(100); S]	Misshapen-like kinase 1 OS=Homo sapiens OX=9606 GN=MINK1 PE=1 SV=2	0	1914.86	6.901	0.148	1.016	5.58857e-05	3.18129e-06	0.877987	128.64	125.91	9.43	19.5	139.8	140.7	111.85	8.02	9.12		Peak Found	Not Found	Not Found	Peak Found	High	High	Peak Found	High	Peak Found	Peak Found	High	High	High	2.653e-05	5.42e-05	3.79	46.24
TRUE	Medium	Master Protein Candidate	Q9H8S9	MOB kinase activator 1A OS=Homo sapiens OX=9606 GN=MOB1A PE=1 SV=4	0.016	2.027	6	1	2	1	216	25.1	6.95	4.88	1	signal transduction;other biological processes	cytosol;nucleus;other cell component	enzyme regulator activity;other molecular function	Pf03637	55233	ENSG00000114978	hsa:55233; Q53S34; Q9H3T5; Q9H8S9; Q9HAI0; Q9NVE2	Hippo signaling pathway; Hippo signaling pathway	Leukocyte-intrinsic Hippo pathway functions; Malignant pleural mesothelioma	Signaling by Hippo	5	0							MOB1A	19	118.2	162.8	163.39	4.82	64.12	Peak Found	Not Found	Not Found	Peak Found	High	Peak Found	Peak Found	Peak Found	Peak Found
	Checked	Confidence	Annotated Sequence	Modifications	Qvality PEP	Qvality q-value	# Protein Groups	# Proteins	# PSMs	Master Protein Accessions	Positions in Master Proteins	Modifications in Master Proteins	Master Protein Descriptions	# Missed Cleavages	Theo. MH+ [Da]	Abundance Ratio: (OE, Sample) / (KD, Sample)	Abundance Ratio: (KD, Sample) / (WT, Control)	Abundance Ratio: (OE, Sample) / (WT, Control)	Abundance Ratio Adj. P-Value: (OE, Sample) / (KD, Sample)	Abundance Ratio Adj. P-Value: (KD, Sample) / (WT, Control)	Abundance Ratio Adj. P-Value: (OE, Sample) / (WT, Control)	Abundance Ratio Variability [%]: (OE, Sample) / (KD, Sample)	Abundance Ratio Variability [%]: (KD, Sample) / (WT, Control)	Abundance Ratio Variability [%]: (OE, Sample) / (WT, Control)	Abundances (Grouped): KD, Sample	Abundances (Grouped): OE, Sample	Abundances (Grouped): WT, Control	Abundances (Grouped) CV [%]: KD, Sample	Abundances (Grouped) CV [%]: OE, Sample	Abundances (Grouped) CV [%]: WT, Control	Quan Info	Found in Sample: [S1] F1: Sample, KD	Found in Sample: [S2] F2: Sample, KD	Found in Sample: [S3] F3: Sample, KD	Found in Sample: [S4] F4: Sample, KD	Found in Sample: [S5] F5: Sample, OE	Found in Sample: [S6] F6: Sample, OE	Found in Sample: [S7] F7: Sample, OE	Found in Sample: [S8] F8: Sample, OE	Found in Sample: [S9] F9: Control, WT	Found in Sample: [S10] F10: Control, WT	Found in Sample: [S11] F11: Control, WT	Found in Sample: [S12] F12: Control, WT	Confidence (by Search Engine): Sequest HT	Percolator q-Value (by Search Engine): Sequest HT	Percolator PEP (by Search Engine): Sequest HT	XCorr (by Search Engine): Sequest HT	Top Apex RT [min]
	TRUE	High	[K].HAEATLGSGNLR.[MQ]	1xPhospho [T5(100)]	0.108955	0.00502727	1	2	2	Q7L9L4	Q7L9L4 [31-42]	Q7L9L4 1xPhospho [T35(100)]	MOB kinase activator 1B OS=Homo sapiens OX=9606 GN=MOB1B PE=1 SV=3	0	1305.59	6.169	0.127	0.726	0.00182397	2.88692e-10	0.999965	79.73	136.13	14.88	19	118.2	162.8	163.39	4.82	64.12		Peak Found	Not Found	Not Found	Peak Found	High	Peak Found	Peak Found	Peak Found	Peak Found	Peak Found	Not Found	High	High	0.0008826	0.009403	2.63	39.86
TRUE	Medium	Master Protein	Q7L9L4	MOB kinase activator 1B OS=Homo sapiens OX=9606 GN=MOB1B PE=1 SV=3	0.016	2.027	6	1	2	1	216	25.1	6.73	4.88	1	signal transduction;other biological processes	cytosol;nucleus;other cell component	enzyme regulator activity;other molecular function	Pf03637	92597	ENSG00000173542	B2R8U6; B4DRY3; hsa:92597; Q7L9L4; Q8IY23	Hippo signaling pathway; Hippo signaling pathway	Malignant pleural mesothelioma	Signaling by Hippo	4	0							MOB1B	19	118.2	162.8	163.39	4.82	64.12	Peak Found	Not Found	Not Found	Peak Found	High	Peak Found	Peak Found	Peak Found	Peak Found
	Checked	Confidence	Annotated Sequence	Modifications	Qvality PEP	Qvality q-value	# Protein Groups	# Proteins	# PSMs	Master Protein Accessions	Positions in Master Proteins	Modifications in Master Proteins	Master Protein Descriptions	# Missed Cleavages	Theo. MH+ [Da]	Abundance Ratio: (OE, Sample) / (KD, Sample)	Abundance Ratio: (KD, Sample) / (WT, Control)	Abundance Ratio: (OE, Sample) / (WT, Control)	Abundance Ratio Adj. P-Value: (OE, Sample) / (KD, Sample)	Abundance Ratio Adj. P-Value: (KD, Sample) / (WT, Control)	Abundance Ratio Adj. P-Value: (OE, Sample) / (WT, Control)	Abundance Ratio Variability [%]: (OE, Sample) / (KD, Sample)	Abundance Ratio Variability [%]: (KD, Sample) / (WT, Control)	Abundance Ratio Variability [%]: (OE, Sample) / (WT, Control)	Abundances (Grouped): KD, Sample	Abundances (Grouped): OE, Sample	Abundances (Grouped): WT, Control	Abundances (Grouped) CV [%]: KD, Sample	Abundances (Grouped) CV [%]: OE, Sample	Abundances (Grouped) CV [%]: WT, Control	Quan Info	Found in Sample: [S1] F1: Sample, KD	Found in Sample: [S2] F2: Sample, KD	Found in Sample: [S3] F3: Sample, KD	Found in Sample: [S4] F4: Sample, KD	Found in Sample: [S5] F5: Sample, OE	Found in Sample: [S6] F6: Sample, OE	Found in Sample: [S7] F7: Sample, OE	Found in Sample: [S8] F8: Sample, OE	Found in Sample: [S9] F9: Control, WT	Found in Sample: [S10] F10: Control, WT	Found in Sample: [S11] F11: Control, WT	Found in Sample: [S12] F12: Control, WT	Confidence (by Search Engine): Sequest HT	Percolator q-Value (by Search Engine): Sequest HT	Percolator PEP (by Search Engine): Sequest HT	XCorr (by Search Engine): Sequest HT	Top Apex RT [min]
	TRUE	High	[K].HAEATLGSGNLR.[MQ]	1xPhospho [T5(100)]	0.108955	0.00502727	1	2	2	Q7L9L4	Q7L9L4 [31-42]	Q7L9L4 1xPhospho [T35(100)]	MOB kinase activator 1B OS=Homo sapiens OX=9606 GN=MOB1B PE=1 SV=3	0	1305.59	6.169	0.127	0.726	0.00182397	2.88692e-10	0.999965	79.73	136.13	14.88	19	118.2	162.8	163.39	4.82	64.12		Peak Found	Not Found	Not Found	Peak Found	High	Peak Found	Peak Found	Peak Found	Peak Found	Peak Found	Not Found	High	High	0.0008826	0.009403	2.63	39.86
TRUE	High	Master Protein	O00566	U3 small nucleolar ribonucleoprotein protein MPP10 OS=Homo sapiens OX=9606 GN=MPHOSPH10 PE=1 SV=2	0	21.575	9	6	13	6	681	78.8	4.86	39.09	6	RNA metabolism OR transcription;other metabolic processes	nucleus;other cell component		Pf04006	10199	ENSG00000124383	A0AVJ8; hsa:10199; O00566	Ribosome biogenesis in eukaryotes		Major pathway of rRNA processing in the nucleolus and cytosol; rRNA modification in the nucleus and cytosol	3	0							MPHOSPH10	6.4	276.6	17	38.67	22.2	104.22	Not Found	Not Found	Not Found	Not Found	Peak Found	High	High	High	Peak Found
[truncated: 314 more rows]
[truncated: 5 more columns]

## Sheet: Sheet3
(c) Significantly regulated protein kinases by APEX1
[truncated: 226 more rows]
[truncated: 5 more columns]
