# Supplementary material for: Apurinic/apyrimidinic endodeoxyribonuclease 1 (APE1) promotes stress granule formation via YBX1 phosphorylation in ovarian cancer
Source: Cell Mol Life Sci. 2024 Mar 4;81(1):113. doi: 10.1007/s00018-023-05086-y (PMC10912283; doi:10.1007/s00018-023-05086-y)
Supplement: Supplementary file 7 — (XLSX 4904 KB) [file 18_2023_5086_MOESM7_ESM.xlsx]

## Sheet: Sheet1
Supplementary 7. Analysis on phosphoproteome profiling of SKOV3 cells under treatment
(a) Phosphoproteomic analysis on SKOV3 cells under treatment
Checked	Gene Symbol	Protein FDR Confidence: Combined	Master	Accession	Description	Exp. q-value: Combined	Sum PEP Score	Coverage [%]	# Peptides	# PSMs	# Unique Peptides	# AAs	MW [kDa]	calc. pI	Score Sequest HT: Sequest HT	# Peptides (by Search Engine): Sequest HT	Biological Process	Cellular Component	Molecular Function	Pfam IDs	Entrez Gene ID	Ensembl Gene ID	Gene ID	WikiPathways	Reactome Pathways	# Protein Pathway Groups	# Razor Peptides	Abundance Ratio: (Sample) / (Control)	Abundance Ratio Adj. P-Value: (Sample) / (Control)	Abundance Ratio Variability [%]: (Sample) / (Control)	Abundances (Grouped): Control	Abundances (Grouped): Sample	Abundances (Grouped) CV [%]: Control	Abundances (Grouped) CV [%]: Sample	Found in Sample: [S1] F1: Control	Found in Sample: [S2] F2: Control	Found in Sample: [S3] F3: Control	Found in Sample: [S4] F4: Control	Found in Sample: [S5] F5: Sample	Found in Sample: [S6] F6: Sample	Found in Sample: [S7] F7: Sample	Found in Sample: [S8] F8: Sample	# Protein Groups	Modifications
FALSE		High	Master Protein	Q6ZSR9	Uncharacterized protein FLJ45252 OS=Homo sapiens OX=9606 PE=2 SV=2	0	6.278	5	1	10	1	355	38	5.26	29.27	1				Pf15282						0	0	1.006	0.984394	19.16	98.1	101.9	17.26	7.42	High	High	High	High	High	High	High	High	1	Phospho [S93(100)]
	Checked	Confidence	Annotated Sequence	Modifications	Qvality PEP	Qvality q-value	# Protein Groups	# Proteins	# PSMs	Master Protein Accessions	Positions in Master Proteins	Modifications in Master Proteins	# Missed Cleavages	Theo. MH+ [Da]	Abundance Ratio: (Sample) / (Control)	Abundance Ratio Adj. P-Value: (Sample) / (Control)	Abundance Ratio Variability [%]: (Sample) / (Control)	Abundances (Grouped): Control	Abundances (Grouped): Sample	Abundances (Grouped) CV [%]: Control	Abundances (Grouped) CV [%]: Sample	Quan Info	Found in Sample: [S1] F1: Control	Found in Sample: [S2] F2: Control	Found in Sample: [S3] F3: Control	Found in Sample: [S4] F4: Control	Found in Sample: [S5] F5: Sample	Found in Sample: [S6] F6: Sample	Found in Sample: [S7] F7: Sample	Found in Sample: [S8] F8: Sample	Confidence (by Search Engine): Sequest HT	Percolator q-Value (by Search Engine): Sequest HT	Percolator PEP (by Search Engine): Sequest HT	XCorr (by Search Engine): Sequest HT	Top Apex RT [min]	Quan Usage	Quan Ratio Usage	Sequence in Protein	Positions in Proteins
	FALSE	High	[K].LGGAVPFAPPEVSPEQAK.[T]	1xPhospho [S13(100)]	7.18332e-05	0.00016513	1	1	10	Q6ZSR9	Q6ZSR9 [81-98]	Q6ZSR9 1xPhospho [S93(100)]	0	1873.91	1.006	0.999142	19.16	98.1	101.9	17.26	7.42		High	High	High	High	High	High	High	High	High	2.563e-05	5.274e-07	2.85	73.21	Used (Top N)	Used	K.LGGAVPFAPPEVSPEQAK.T	[81-98]
FALSE		High	Master Protein	B2RBV5	Putative MORF4 family-associated protein 1-like protein UPP OS=Homo sapiens OX=9606 PE=1 SV=1	0	3.304	10	1	8	1	119	13.4	8.22	16.73	1	other biological processes			Pf15155						0	0	4.011	1.94442e-07	31.97	39.9	160.1	44.55	14.4	High	Peak Found	Peak Found	Peak Found	High	High	High	High	1	Phospho [S18(100); S21(100)]
	Checked	Confidence	Annotated Sequence	Modifications	Qvality PEP	Qvality q-value	# Protein Groups	# Proteins	# PSMs	Master Protein Accessions	Positions in Master Proteins	Modifications in Master Proteins	# Missed Cleavages	Theo. MH+ [Da]	Abundance Ratio: (Sample) / (Control)	Abundance Ratio Adj. P-Value: (Sample) / (Control)	Abundance Ratio Variability [%]: (Sample) / (Control)	Abundances (Grouped): Control	Abundances (Grouped): Sample	Abundances (Grouped) CV [%]: Control	Abundances (Grouped) CV [%]: Sample	Quan Info	Found in Sample: [S1] F1: Control	Found in Sample: [S2] F2: Control	Found in Sample: [S3] F3: Control	Found in Sample: [S4] F4: Control	Found in Sample: [S5] F5: Sample	Found in Sample: [S6] F6: Sample	Found in Sample: [S7] F7: Sample	Found in Sample: [S8] F8: Sample	Confidence (by Search Engine): Sequest HT	Percolator q-Value (by Search Engine): Sequest HT	Percolator PEP (by Search Engine): Sequest HT	XCorr (by Search Engine): Sequest HT	Top Apex RT [min]	Quan Usage	Quan Ratio Usage	Sequence in Protein	Positions in Proteins
	FALSE	High	[R].EEPGSPLSPAPR.[A]	2xPhospho [S5(100); S8(100)]	0.0121233	0.000300249	1	1	8	B2RBV5	B2RBV5 [14-25]	B2RBV5 2xPhospho [S18(100); S21(100)]	0	1396.55	4.011	2.16472e-05	31.97	39.9	160.1	44.55	14.4		High	Peak Found	Peak Found	Peak Found	High	High	High	High	High	8.444e-05	0.0004965	2.57	51.83	Used (Top N)	Used	R.EEPGSPLSPAPR.A	[14-25]
FALSE		High	Master Protein	P01106	Myc proto-oncogene protein OS=Homo sapiens OX=9606 GN=MYC PE=1 SV=1	0	10.422	11	4	14	4	439	48.8	5.49	26.43	4										0	0	1.139	0.947322	42.24	96.4	103.6	21.12	5.69	High	High	High	High	High	High	High	High	1	Phospho [T58(99.8); S281(87.6); S293(100); S344(88.3); S348(87.1)]
	Checked	Confidence	Annotated Sequence	Modifications	Qvality PEP	Qvality q-value	# Protein Groups	# Proteins	# PSMs	Master Protein Accessions	Positions in Master Proteins	Modifications in Master Proteins	# Missed Cleavages	Theo. MH+ [Da]	Abundance Ratio: (Sample) / (Control)	Abundance Ratio Adj. P-Value: (Sample) / (Control)	Abundance Ratio Variability [%]: (Sample) / (Control)	Abundances (Grouped): Control	Abundances (Grouped): Sample	Abundances (Grouped) CV [%]: Control	Abundances (Grouped) CV [%]: Sample	Quan Info	Found in Sample: [S1] F1: Control	Found in Sample: [S2] F2: Control	Found in Sample: [S3] F3: Control	Found in Sample: [S4] F4: Control	Found in Sample: [S5] F5: Sample	Found in Sample: [S6] F6: Sample	Found in Sample: [S7] F7: Sample	Found in Sample: [S8] F8: Sample	Confidence (by Search Engine): Sequest HT	Percolator q-Value (by Search Engine): Sequest HT	Percolator PEP (by Search Engine): Sequest HT	XCorr (by Search Engine): Sequest HT	Top Apex RT [min]	Quan Usage	Quan Ratio Usage	Sequence in Protein	Positions in Proteins
	FALSE	High	[K].KFELLPTPPLSPSR.[GR]	2xPhospho [T7(99.8); S]	0.0125201	0.000300249	1	2	6	P01106	P01106 [52-65]	P01106 2xPhospho [T58(99.8); S]	1	1741.83	1.151	0.999142	17.57	93	107	22.07	8		High	High	Peak Found	High	High	Peak Found	High	High	High	8.444e-05	0.0005189	3.24	79.99	Used (Top N)	Used	K.KFELLPTPPLSPSR.R	[52-65]
	FALSE	High	[R].SESGSPSAGGHSKPPHSPLVLK.[R]	2xPhospho [S5(87.6); S17(100)]	0.010588	0.000300249	1	1	3	P01106	P01106 [277-298]	P01106 2xPhospho [S281(87.6); S293(100)]	0	2316.04	0.902	0.999972	54.67	107.2	92.8	76.72	17.38		Peak Found	Not Found	High	Peak Found	Peak Found	High	High	Peak Found	High	8.444e-05	0.0004148	3.72	43.11	Used (Top N)	Used	R.SESGSPSAGGHSKPPHSPLVLK.R	[277-298]
	FALSE	High	[K].FELLPTPPLSPSR.[GR]	2xPhospho [T6(98.8); S]	0.117253	0.00538876	1	2	1	P01106	P01106 [53-65]	P01106 2xPhospho [T58(98.8); S]	0	1613.74	0.439	0.40783	138.99	139.2	60.8	17.61	101.08		Peak Found	High	Peak Found	Peak Found	Peak Found	Not Found	Not Found	Not Found	High	0.001015	0.0112	2.08	85.79	Used	Used	K.FELLPTPPLSPSR.R	[53-65]
	FALSE	High	[K].CTSPRSSDTEENVK.[R]	1xCarbamidomethyl [C1]; 2xPhospho [S3(88.3); S7(87.1)]	0.147515	0.00728499	1	1	4	P01106	P01106 [342-355]	P01106 2xPhospho [S344(88.3); S348(87.1)]	1	1769.64	1.36	0.851306	22.92	86.9	113.1	19.06	13.22		Peak Found	Peak Found	High	High	Peak Found	High	High	Peak Found	High	0.001331	0.0157	1.21	26.19	Used (Top N)	Used	K.CTSPRSSDTEENVK.R	[342-355]
FALSE		High	Master Protein	Q9HBL0	Tensin-1 OS=Homo sapiens OX=9606 GN=TNS1 PE=1 SV=2	0	122.611	15	15	175	15	1735	185.6	7.75	521.57	15										0	0	0.962	0.990657	31.82	94.2	105.8	13.24	9.48	High	High	High	High	High	High	High	High	1	Phospho [S621(98.7); S849(97.2); S899(99.1); S907(100); S963(87.6); S1119(86); S1124(86); S1177(100); S1269(92.2); S1271(91.1); S1297(100); S1314(100); S1381(99.4); S1412(94.5)]
	Checked	Confidence	Annotated Sequence	Modifications	Qvality PEP	Qvality q-value	# Protein Groups	# Proteins	# PSMs	Master Protein Accessions	Positions in Master Proteins	Modifications in Master Proteins	# Missed Cleavages	Theo. MH+ [Da]	Abundance Ratio: (Sample) / (Control)	Abundance Ratio Adj. P-Value: (Sample) / (Control)	Abundance Ratio Variability [%]: (Sample) / (Control)	Abundances (Grouped): Control	Abundances (Grouped): Sample	Abundances (Grouped) CV [%]: Control	Abundances (Grouped) CV [%]: Sample	Quan Info	Found in Sample: [S1] F1: Control	Found in Sample: [S2] F2: Control	Found in Sample: [S3] F3: Control	Found in Sample: [S4] F4: Control	Found in Sample: [S5] F5: Sample	Found in Sample: [S6] F6: Sample	Found in Sample: [S7] F7: Sample	Found in Sample: [S8] F8: Sample	Confidence (by Search Engine): Sequest HT	Percolator q-Value (by Search Engine): Sequest HT	Percolator PEP (by Search Engine): Sequest HT	XCorr (by Search Engine): Sequest HT	Top Apex RT [min]	Quan Usage	Quan Ratio Usage	Sequence in Protein	Positions in Proteins
	FALSE	High	[R].NYQSSSPLPTVGSSYSSPDYSLQHFSSSPESQAR.[A]	1xPhospho [S/Y/T]	0.00138976	0.00016513	1	1	7	Q9HBL0	Q9HBL0 [1130-1163]		0	3757.63	0.085	5.65529e-12	131.7	177.6	22.4	104.68	84.18		High	High	High	High	Not Found	Not Found	Not Found	Not Found	High	2.563e-05	2.75e-05	4.18	74.44	Used	Used	R.NYQSSSPLPTVGSSYSSPDYSLQHFSSSPESQAR.A	[1130-1163]
	FALSE	High	[R].QGSPTPALPEKR.[R]	1xPhospho [S3(100)]	0.0017911	0.00016513	1	1	17	Q9HBL0	Q9HBL0 [1379-1390]	Q9HBL0 1xPhospho [S1381(100)]	1	1360.66	0.861	0.999142	25.13	107.3	92.7	32.73	13.07		High	High	High	High	High	High	High	High	High	2.563e-05	3.875e-05	2.63	34.25	Used	Used	R.QGSPTPALPEKR.R	[1379-1390]
	FALSE	High	[R].RAASDGQYENQSPEATSPR.[S]	2xPhospho [S4(99.1); S12(100)]	0.00102357	0.00016513	1	1	2	Q9HBL0	Q9HBL0 [896-914]	Q9HBL0 2xPhospho [S899(99.1); S907(100)]	1	2223.87	1.209	0.746737	22.15	89.6	110.4	19.94	11.94		Peak Found	Peak Found	Peak Found	High	Peak Found	Peak Found	Peak Found	High	High	2.563e-05	1.831e-05	3.39	37.88	Used	Used	R.RAASDGQYENQSPEATSPR.S	[896-914]
	FALSE	High	[K].VSSPVASGMSSPSGGSTVSFSHTLPDFSK.[Y]	2xPhospho [S2(94.5); S/T]	0.000241215	0.00016513	1	1	6	Q9HBL0	Q9HBL0 [1411-1439]	Q9HBL0 2xPhospho [S1412(94.5); S/T]	0	3000.27	1.137	0.999142	29.65	89.1	110.9	23.16	30.25		High	High	High	Peak Found	High	High	Peak Found	Peak Found	High	2.563e-05	2.646e-06	3.69	77.65	Used	Used	K.VSSPVASGMSSPSGGSTVSFSHTLPDFSK.Y	[1411-1439]
	FALSE	High	[K].VATTPGSPSLGR.[H]	1xPhospho [S7(92.2)]	0.000804509	0.00016513	1	1	18	Q9HBL0	Q9HBL0 [1263-1274]	Q9HBL0 1xPhospho [S1269(92.2)]	0	1222.58	0.898	0.999142	11.13	105.4	94.6	12.31	4.45		High	High	High	High	High	High	High	High	High	2.563e-05	1.325e-05	3.1	40.34	Used	Used	K.VATTPGSPSLGR.H	[1263-1274]
	FALSE	High	[K].SPASSSLPAFLPTTHSPPGPQQPPASLPGLTAQPLLSPK.[E]	2xPhospho [S37(97.2); T/S]	0.000252466	0.00016513	1	1	9	Q9HBL0	Q9HBL0 [813-851]	Q9HBL0 2xPhospho [S849(97.2); T/S]	0	4031.99	1.059	0.999142	54.18	104.8	95.2	39.21	48.05		High	High	High	High	High	High	Peak Found	High	High	2.563e-05	2.83e-06	4.84	84.31	Used	Used	K.SPASSSLPAFLPTTHSPPGPQQPPASLPGLTAQPLLSPK.E	[813-851]
	FALSE	High	[K].SPASSSLPAFLPTTHSPPGPQQPPASLPGLTAQPLLSPK.[E]	1xPhospho [T/S]	0.00282329	0.00016513	1	1	3	Q9HBL0	Q9HBL0 [813-851]		0	3952.03								No Quan Values	Not Found	Not Found	High	Not Found	Not Found	Not Found	Not Found	Not Found	High	2.563e-05	7.089e-05	2.33		Not Used	Not Used	K.SPASSSLPAFLPTTHSPPGPQQPPASLPGLTAQPLLSPK.E	[813-851]
	FALSE	High	[R].SGSLGQPSPSAQR.[N]	1xPhospho [S10(88)]	0.0017451	0.00016513	1	1	11	Q9HBL0	Q9HBL0 [1117-1129]	Q9HBL0 1xPhospho [S1126(88)]	0	1351.6	0.784	0.999046	21.13	112.9	87.1	8.1	30.66		High	High	High	High	High	Peak Found	High	High	High	2.563e-05	3.739e-05	2.86	33.22	Used	Used	R.SGSLGQPSPSAQR.N	[1117-1129]
	FALSE	High	[R].SQSFSEAEPQLPPAPVR.[G]	1xPhospho [S3(98.7)]	2.05074e-06	0.00016513	1	1	9	Q9HBL0	Q9HBL0 [619-635]	Q9HBL0 1xPhospho [S621(98.7)]	0	1919.89	1.421	0.999046	38.95	83.2	116.8	32.9	18.16		High	High	High	High	High	High	High	High	High	2.563e-05	4.532e-09	4.28	69.81	Used (Top N)	Used	R.SQSFSEAEPQLPPAPVR.G	[619-635]
	FALSE	High	[K].EAFEEMEGTSPSSPPPSGVR.[S]	1xOxidation [M6]; 1xPhospho [S13(87.6)]	1.60112e-06	0.00016513	1	1	11	Q9HBL0	Q9HBL0 [951-970]	Q9HBL0 1xPhospho [S963(87.6)]	0	2186.89	0.816	0.999142	24.58	110.1	89.9	10.89	22.64		High	High	High	High	High	High	High	High	High	2.563e-05	3.274e-09	4.05	53.77	Used	Used	K.EAFEEMEGTSPSSPPPSGVR.S	[951-970]
	FALSE	High	[R].AQFSVAGVHTVPGSPQAR.[H]	1xPhospho [S14(100)]	5.55717e-08	0.00016513	1	1	16	Q9HBL0	Q9HBL0 [1164-1181]	Q9HBL0 1xPhospho [S1177(100)]	0	1888.91	0.874	0.999142	9.51	106.7	93.3	15.66	5.27		High	High	High	High	High	High	High	High	High	2.563e-05	3.665e-11	5.02	59.02	Used (Top N)	Used	R.AQFSVAGVHTVPGSPQAR.H	[1164-1181]
	FALSE	High	[R].AASDGQYENQSPEATSPR.[S]	1xPhospho [S11(100)]	2.99207e-06	0.00016513	1	1	14	Q9HBL0	Q9HBL0 [897-914]	Q9HBL0 1xPhospho [S907(100)]	0	1987.8	1.116	0.999142	15.26	94.4	105.6	6.83	13.4		High	High	High	High	High	High	High	High	High	2.563e-05	7.558e-09	4.46	41.53	Used	Used	R.AASDGQYENQSPEATSPR.S	[897-914]
	FALSE	High	[R].HPGAHQGNLASGLHSNAIASPGSPSLGR.[H]	1xPhospho [S23(100)]	2.34412e-07	0.00016513	1	1	4	Q9HBL0	Q9HBL0 [1275-1302]	Q9HBL0 1xPhospho [S1297(100)]	0	2770.32	0.199	0.000199636	162.26	166	34	24.44	115.07		High	High	High	Peak Found	Peak Found	Not Found	Not Found	Peak Found	High	2.563e-05	2.504e-10	6.19	68.44	Used	Used	R.HPGAHQGNLASGLHSNAIASPGSPSLGR.H	[1275-1302]
	FALSE	High	[R].HLGGSGSVVPGSPCLDR.[H]	1xCarbamidomethyl [C14]; 1xPhospho [S12(100)]	1.81272e-08	0.00016513	1	1	22	Q9HBL0	Q9HBL0 [1303-1319]	Q9HBL0 1xPhospho [S1314(100)]	0	1774.79	1.181	0.999142	14.69	90.1	109.9	6.6	13.28		High	High	High	High	High	High	High	High	High	2.563e-05	8.2e-12	4.57	58.45	Used (Top N)	Used	R.HLGGSGSVVPGSPCLDR.H	[1303-1319]
	FALSE	High	[K].EAFEEMEGTSPSSPPPSGVRSPPGLAK.[T]	1xOxidation [M6]; 2xPhospho [S/T]	0.0128468	0.000300249	1	1	7	Q9HBL0	Q9HBL0 [951-977]		1	2917.24	1.041	0.999142	38.94	98	102	28.37	39.82		High	High	Peak Found	High	Peak Found	Peak Found	High	High	High	8.444e-05	0.0005372	3.37	64.86	Used	Used	K.EAFEEMEGTSPSSPPPSGVRSPPGLAK.T	[951-977]
	FALSE	High	[K].EAFEEMEGTSPSSPPPSGVR.[S]	1xPhospho [S/T]	0.0143317	0.000300249	1	1	2	Q9HBL0	Q9HBL0 [951-970]		0	2170.9								No Quan Values	Not Found	Not Found	High	High	Not Found	Not Found	Not Found	Not Found	High	8.444e-05	0.0006198	2.72		Not Used	Not Used	K.EAFEEMEGTSPSSPPPSGVR.S	[951-970]
	FALSE	High	[R].QGSPTPALPEK.[R]	1xPhospho [S3(99.4)]	0.00961094	0.000300249	1	1	13	Q9HBL0	Q9HBL0 [1379-1389]	Q9HBL0 1xPhospho [S1381(99.4)]	0	1204.56	0.859	0.999142	16.91	107.6	92.4	15.04	8.44		High	High	High	High	High	High	High	High	High	8.444e-05	0.0003652	2.72	40.34	Used	Used	R.QGSPTPALPEK.R	[1379-1389]
	FALSE	High	[R].SGSLGQPSPSAQR.[N]	2xPhospho [S3(86); S8(86)]	0.0727748	0.00268887	1	1	4	Q9HBL0	Q9HBL0 [1117-1129]	Q9HBL0 2xPhospho [S1119(86); S1124(86)]	0	1431.57	0.971	0.999972	13.94	102	98	9.8	23.58		High	Peak Found	Peak Found	Peak Found	High	Peak Found	High	High	High	0.0005686	0.00565	3.09	37.91	Used	Used	R.SGSLGQPSPSAQR.N	[1117-1129]
FALSE		High	Master Protein	Q9Y4E1	WASH complex subunit 2C OS=Homo sapiens OX=9606 GN=WASHC2C PE=1 SV=4	0	47.952	9	8	63	1	1320	144.8	4.79	222.87	8										0	0	1.443	0.470537	40.6	83.5	116.5	32.2	6.85	High	High	High	High	High	High	High	High	1	Phospho [S284(99.7); S288(79.4); T331(93); S333(100); S352(96.3); S498(100); S539(100); S704(99.8)]
	Checked	Confidence	Annotated Sequence	Modifications	Qvality PEP	Qvality q-value	# Protein Groups	# Proteins	# PSMs	Master Protein Accessions	Positions in Master Proteins	Modifications in Master Proteins	# Missed Cleavages	Theo. MH+ [Da]	Abundance Ratio: (Sample) / (Control)	Abundance Ratio Adj. P-Value: (Sample) / (Control)	Abundance Ratio Variability [%]: (Sample) / (Control)	Abundances (Grouped): Control	Abundances (Grouped): Sample	Abundances (Grouped) CV [%]: Control	Abundances (Grouped) CV [%]: Sample	Quan Info	Found in Sample: [S1] F1: Control	Found in Sample: [S2] F2: Control	Found in Sample: [S3] F3: Control	Found in Sample: [S4] F4: Control	Found in Sample: [S5] F5: Sample	Found in Sample: [S6] F6: Sample	Found in Sample: [S7] F7: Sample	Found in Sample: [S8] F8: Sample	Confidence (by Search Engine): Sequest HT	Percolator q-Value (by Search Engine): Sequest HT	Percolator PEP (by Search Engine): Sequest HT	XCorr (by Search Engine): Sequest HT	Top Apex RT [min]	Quan Usage	Quan Ratio Usage	Sequence in Protein	Positions in Proteins
	FALSE	High	[R].RTPSDDEEDNLFAPPK.[L]	1xPhospho [T/S]	4.0249e-07	0.00016513	2	2	22	Q9Y4E1; Q641Q2	Q9Y4E1 [330-345]; Q641Q2 [330-345]		1	1910.82	0.968	0.999142	15.75	103.8	96.2	13.14	10.78	Shared	High	High	High	High	High	High	High	High	High	2.563e-05	5.142e-10	5.4	64.33	Not Used	Not Used	R.RTPSDDEEDNLFAPPK.L	[330-345]
	FALSE	High	[K].LTDEDFSPFGSGGGLFSGGK.[G]	1xPhospho [S7(96.3)]	0.000661785	0.00016513	2	2	4	Q9Y4E1; Q641Q2	Q9Y4E1 [346-365]; Q641Q2 [346-365]	Q9Y4E1 1xPhospho [S352(96.3)]; Q641Q2 1xPhospho [S352(96.3)]	0	2054.87	1.241	0.994112	52.48	81.3	118.7	35.42	40.62	Shared	Peak Found	Peak Found	High	High	High	High	Peak Found	Peak Found	High	2.563e-05	1.026e-05	3.88	84.26	Not Used	Not Used	K.LTDEDFSPFGSGGGLFSGGK.G	[346-365]
	FALSE	High	[K].ERRTPSDDEEDNLFAPPK.[L]	2xPhospho [T4(100); S6(100)]	0.00576498	0.00016513	2	2	5	Q9Y4E1; Q641Q2	Q9Y4E1 [328-345]; Q641Q2 [328-345]	Q9Y4E1 2xPhospho [T331(100); S333(100)]; Q641Q2 2xPhospho [T331(100); S333(100)]	2	2275.93	1.758	0.354936	47.22	68.1	131.9	52.18	36.75	Shared	High	Peak Found	Peak Found	High	High	High	Peak Found	High	High	2.563e-05	0.0001842	4.48	63.96	Not Used	Not Used	K.ERRTPSDDEEDNLFAPPK.L	[328-345]
	FALSE	High	[K].AVASPEATVSQTDENK.[A]	1xPhospho [S4(100)]	5.96992e-08	0.00016513	2	2	18	Q9Y4E1; Q641Q2	Q9Y4E1 [495-510]; Q641Q2 [495-510]	Q9Y4E1 1xPhospho [S498(100)]; Q641Q2 1xPhospho [S498(100)]	0	1726.75	0.763	0.994929	23.63	114.4	85.6	21.35	6.93	Shared	High	High	High	High	High	High	High	High	High	2.563e-05	4.026e-11	4.86	42.65	Not Used	Not Used	K.AVASPEATVSQTDENK.A	[495-510]
	FALSE	High	[K].GLFSDEEDSEDLFSSQSASNLK.[G]	1xPhospho [S4(100)]	3.4214e-09	0.00016513	1	1	9	Q9Y4E1	Q9Y4E1 [536-557]	Q9Y4E1 1xPhospho [S539(100)]	0	2485.03	1.443	0.700611	40.6	83.5	116.5	32.2	6.85		High	High	High	High	High	High	High	High	High	2.563e-05	8.798e-13	5.14	83.94	Used (Top N)	Used	K.GLFSDEEDSEDLFSSQSASNLK.G	[536-557]
	FALSE	High	[R].TPSDDEEDNLFAPPK.[L]	1xPhospho [S3(97.1)]	0.0302593	0.00131044	2	2	2	Q9Y4E1; Q641Q2	Q9Y4E1 [331-345]; Q641Q2 [331-345]	Q9Y4E1 1xPhospho [S333(97.1)]; Q641Q2 1xPhospho [S333(97.1)]	0	1754.72	0.791	0.999046	16.34	113.7	86.3	14.15	12.16	Shared	High	High	Peak Found	Peak Found	Peak Found	Peak Found	Peak Found	Peak Found	High	0.0002344	0.001685	1.43	72.54	Not Used	Not Used	R.TPSDDEEDNLFAPPK.L	[331-345]
	FALSE	High	[R].VSLLFEDDVDSGGSLFGSPPTSVPPATK.[K]	2xPhospho [S18(99.8); S/T]	0.0314305	0.00131044	2	2	2	Q9Y4E1; Q641Q2	Q9Y4E1 [687-714]; Q641Q2 [687-714]	Q9Y4E1 2xPhospho [S704(99.8); S/T]; Q641Q2 2xPhospho [S704(99.8); S/T]	0	2979.33	3.174	0.000215356	71.35	52.1	147.9	40.37	53.36	Shared	Not Found	Not Found	Peak Found	High	Peak Found	Peak Found	High	Peak Found	High	0.0002344	0.001778	2.56	93.9	Not Used	Not Used	R.VSLLFEDDVDSGGSLFGSPPTSVPPATK.K	[687-714]
	FALSE	High	[R].SRPTSFADELAAR.[I]	2xPhospho [S1(99.7); S5(79.4)]	0.11455	0.00515412	2	2	1	Q9Y4E1; Q641Q2	Q9Y4E1 [284-296]; Q641Q2 [284-296]	Q9Y4E1 2xPhospho [S284(99.7); S288(79.4)]; Q641Q2 2xPhospho [S284(99.7); S288(79.4)]	0	1580.65	1.521	0.458151	38.44	86.5	113.5	35.28	32.87	Shared	Peak Found	Peak Found	Peak Found	High	Peak Found	Peak Found	Peak Found	Peak Found	High	0.0009876	0.01084	1.83	69.55	Not Used	Not Used	R.SRPTSFADELAAR.I	[284-296]
FALSE		High	Master Protein	Q499Y3	Putative uncharacterized protein C10orf88-like OS=Homo sapiens OX=9606 PE=2 SV=2	0.008	2.311	9	1	1	1	187	20.4	7.75	2.27	1										0	0	0.586	0.34276	30.99	125.5	74.5	16.24	34.5	Peak Found	Peak Found	High	Peak Found	Peak Found	Peak Found	Peak Found	Peak Found	1	Met-loss+Acetyl [N-Term]
	Checked	Confidence	Annotated Sequence	Modifications	Qvality PEP	Qvality q-value	# Protein Groups	# Proteins	# PSMs	Master Protein Accessions	Positions in Master Proteins	Modifications in Master Proteins	# Missed Cleavages	Theo. MH+ [Da]	Abundance Ratio: (Sample) / (Control)	Abundance Ratio Adj. P-Value: (Sample) / (Control)	Abundance Ratio Variability [%]: (Sample) / (Control)	Abundances (Grouped): Control	Abundances (Grouped): Sample	Abundances (Grouped) CV [%]: Control	Abundances (Grouped) CV [%]: Sample	Quan Info	Found in Sample: [S1] F1: Control	Found in Sample: [S2] F2: Control	Found in Sample: [S3] F3: Control	Found in Sample: [S4] F4: Control	Found in Sample: [S5] F5: Sample	Found in Sample: [S6] F6: Sample	Found in Sample: [S7] F7: Sample	Found in Sample: [S8] F8: Sample	Confidence (by Search Engine): Sequest HT	Percolator q-Value (by Search Engine): Sequest HT	Percolator PEP (by Search Engine): Sequest HT	XCorr (by Search Engine): Sequest HT	Top Apex RT [min]	Quan Usage	Quan Ratio Usage	Sequence in Protein	Positions in Proteins
	FALSE	High	[-].MRAVSANYSTGSPAVK.[S]	1xMet-loss+Acetyl [N-Term]; 1xPhospho [T/S/Y]	0.065602	0.0024455	1	1	1	Q499Y3	Q499Y3 [1-16]	Q499Y3 1xMet-loss+Acetyl [N-Term]	1	1629.76	0.586	0.799699	30.99	125.5	74.5	16.24	34.5		Peak Found	Peak Found	High	Peak Found	Peak Found	Peak Found	Peak Found	Peak Found	High	0.0004902	0.004883	2.27	17.76	Used (Top N)	Used	-.MRAVSANYSTGSPAVK.S	[1-16]
FALSE	AAAS	High	Master Protein	Q9NRG9	Aladin OS=Homo sapiens OX=9606 GN=AAAS PE=1 SV=1	0.002	2.971	1	1	8	1	546	59.5	7.5	13.28	1	cell cycle OR cell proliferation;cell organization and biogenesis;transport;other biological processes	other membranes;cytosol;cytoskeleton;nucleus		Pf00400	8086	ENSG00000094914	hsa:8086; Q5JB47; Q9NRG9; Q9NWI6; Q9UG19		RHOA GTPase cycle; HCMV Late Events; HCMV Early Events; Transcriptional regulation by small RNAs; Vpr-mediated nuclear import of PICs; Regulation of HSF1-mediated heat shock response; tRNA processing in the nucleus; SUMOylation of chromatin organization proteins; SUMOylation of DNA damage response and repair proteins; Transport of Mature mRNA derived from an Intron-Containing Transcript; ISG15 an…	29	0	0.749	0.893523	13.18	113.5	86.5	10.09	7.99	High	High	High	High	High	High	High	High	1	Phospho [S495(100)]
	Checked	Confidence	Annotated Sequence	Modifications	Qvality PEP	Qvality q-value	# Protein Groups	# Proteins	# PSMs	Master Protein Accessions	Positions in Master Proteins	Modifications in Master Proteins	# Missed Cleavages	Theo. MH+ [Da]	Abundance Ratio: (Sample) / (Control)	Abundance Ratio Adj. P-Value: (Sample) / (Control)	Abundance Ratio Variability [%]: (Sample) / (Control)	Abundances (Grouped): Control	Abundances (Grouped): Sample	Abundances (Grouped) CV [%]: Control	Abundances (Grouped) CV [%]: Sample	Quan Info	Found in Sample: [S1] F1: Control	Found in Sample: [S2] F2: Control	Found in Sample: [S3] F3: Control	Found in Sample: [S4] F4: Control	Found in Sample: [S5] F5: Sample	Found in Sample: [S6] F6: Sample	Found in Sample: [S7] F7: Sample	Found in Sample: [S8] F8: Sample	Confidence (by Search Engine): Sequest HT	Percolator q-Value (by Search Engine): Sequest HT	Percolator PEP (by Search Engine): Sequest HT	XCorr (by Search Engine): Sequest HT	Top Apex RT [min]	Quan Usage	Quan Ratio Usage	Sequence in Protein	Positions in Proteins
	FALSE	High	[R].FSPVLGR.[A]	1xPhospho [S2(100)]	0.0214626	0.000604451	1	1	8	Q9NRG9	Q9NRG9 [494-500]	Q9NRG9 1xPhospho [S495(100)]	0	855.412	0.749	0.984587	13.18	113.5	86.5	10.09	7.99		High	High	High	High	High	High	High	High	High	0.0001237	0.00107	1.92	55.92	Used (Top N)	Used	R.FSPVLGR.A	[494-500]
FALSE	AAK1	High	Master Protein	Q2M2I8	AP2-associated protein kinase 1 OS=Homo sapiens OX=9606 GN=AAK1 PE=1 SV=3	0	16.941	5	4	49	4	961	103.8	6.6	125.01	4	cell organization and biogenesis;protein metabolism;other metabolic processes;transport;other biological processes	plasma membrane;other membranes;cytosol;other cell component	signal transduction activity or receptor binding;kinase activity;other molecular function	Pf00069	22848	ENSG00000115977	hsa:22848; Q2M2I8; Q4ZFZ3; Q53RX6; Q9UPV4		Cargo recognition for clathrin-mediated endocytosis	2	0	0.92	0.990657	27.08	98.4	101.6	13.66	9.84	High	High	High	High	High	High	High	High	1	Phospho [T606(100); S623(90.9); S624(99.9); S670(97); S676(85.7); S846(100)]
	Checked	Confidence	Annotated Sequence	Modifications	Qvality PEP	Qvality q-value	# Protein Groups	# Proteins	# PSMs	Master Protein Accessions	Positions in Master Proteins	Modifications in Master Proteins	# Missed Cleavages	Theo. MH+ [Da]	Abundance Ratio: (Sample) / (Control)	Abundance Ratio Adj. P-Value: (Sample) / (Control)	Abundance Ratio Variability [%]: (Sample) / (Control)	Abundances (Grouped): Control	Abundances (Grouped): Sample	Abundances (Grouped) CV [%]: Control	Abundances (Grouped) CV [%]: Sample	Quan Info	Found in Sample: [S1] F1: Control	Found in Sample: [S2] F2: Control	Found in Sample: [S3] F3: Control	Found in Sample: [S4] F4: Control	Found in Sample: [S5] F5: Sample	Found in Sample: [S6] F6: Sample	Found in Sample: [S7] F7: Sample	Found in Sample: [S8] F8: Sample	Confidence (by Search Engine): Sequest HT	Percolator q-Value (by Search Engine): Sequest HT	Percolator PEP (by Search Engine): Sequest HT	XCorr (by Search Engine): Sequest HT	Top Apex RT [min]	Quan Usage	Quan Ratio Usage	Sequence in Protein	Positions in Proteins
	FALSE	High	[R].LPSQTESVTSNR.[T]	1xPhospho [S3(100)]	9.44326e-05	0.00016513	1	1	8	Q2M2I8	Q2M2I8 [844-855]	Q2M2I8 1xPhospho [S846(100)]	0	1398.63	0.979	0.999142	27.83	100.5	99.5	23.81	4.99		High	High	High	High	High	High	High	High	High	2.563e-05	7.599e-07	3.05	40.61	Used (Top N)	Used	R.LPSQTESVTSNR.T	[844-855]
	FALSE	High	[K].VGSLTPPSSPK.[T]	2xPhospho [S8(90.9); S9(99.9)]	0.00205319	0.00016513	1	1	30	Q2M2I8	Q2M2I8 [616-626]	Q2M2I8 2xPhospho [S623(90.9); S624(99.9)]	0	1229.52	1.032	0.999142	15.96	96.5	103.5	12.24	10.51		High	High	High	High	High	High	High	High	High	2.563e-05	4.66e-05	3.06	49.46	Used (Top N)	Used	K.VGSLTPPSSPK.T	[616-626]
	FALSE	High	[K].VQTTPPPAVQGQK.[V]	1xPhospho [T4(100)]	0.00235355	0.00016513	1	1	9	Q2M2I8	Q2M2I8 [603-615]	Q2M2I8 1xPhospho [T606(100)]	0	1430.7	0.688	0.927652	23.13	117.2	82.8	20.61	11.09		High	High	High	High	High	High	Peak Found	High	High	2.563e-05	5.559e-05	3.18	34.68	Used (Top N)	Used	K.VQTTPPPAVQGQK.V	[603-615]
	FALSE	High	[K].SKSATTTPSGSPR.[T]	2xPhospho [S3(97); S9(85.7)]	0.0745655	0.00281519	1	1	2	Q2M2I8	Q2M2I8 [668-680]	Q2M2I8 2xPhospho [S670(97); S676(85.7)]	1	1436.58								No Quan Values	Not Found	Not Found	Not Found	Not Found	Not Found	Not Found	High	High	High	0.0005844	0.005822	2.5		Not Used	Not Used	K.SKSATTTPSGSPR.T	[668-680]
FALSE	AATF	High	Master Protein	Q9NY61	Protein AATF OS=Homo sapiens OX=9606 GN=AATF PE=1 SV=1	0	15.912	8	3	10	3	560	63.1	4.94	25.63	3	cell adhesion;stress response;developmental processes;other biological processes	ER/Golgi;nucleus;other cell component	cytoskeletal activity;other molecular function	Pf08164, Pf13339	26574	ENSG00000275700; ENSG00000276072	A6NCJ6; B3KQ26; hsa:26574; Q9NY61; Q9P0A4; Q9UNX5	17q12 copy number variation syndrome	NRAGE signals death through JNK	2	0	2.032	0.022188	125.97	24.8	175.2	97.82	30.05	High	Peak Found	High	High	High	Peak Found	High	High	1	Phospho [S203(100); S316(99.9); S320(93); S321(98)]
	Checked	Confidence	Annotated Sequence	Modifications	Qvality PEP	Qvality q-value	# Protein Groups	# Proteins	# PSMs	Master Protein Accessions	Positions in Master Proteins	Modifications in Master Proteins	# Missed Cleavages	Theo. MH+ [Da]	Abundance Ratio: (Sample) / (Control)	Abundance Ratio Adj. P-Value: (Sample) / (Control)	Abundance Ratio Variability [%]: (Sample) / (Control)	Abundances (Grouped): Control	Abundances (Grouped): Sample	Abundances (Grouped) CV [%]: Control	Abundances (Grouped) CV [%]: Sample	Quan Info	Found in Sample: [S1] F1: Control	Found in Sample: [S2] F2: Control	Found in Sample: [S3] F3: Control	Found in Sample: [S4] F4: Control	Found in Sample: [S5] F5: Sample	Found in Sample: [S6] F6: Sample	Found in Sample: [S7] F7: Sample	Found in Sample: [S8] F8: Sample	Confidence (by Search Engine): Sequest HT	Percolator q-Value (by Search Engine): Sequest HT	Percolator PEP (by Search Engine): Sequest HT	XCorr (by Search Engine): Sequest HT	Top Apex RT [min]	Quan Usage	Quan Ratio Usage	Sequence in Protein	Positions in Proteins
	FALSE	High	[R].AGDRNSEDDGVVMTFSSVK.[V]	1xOxidation [M13]; 1xPhospho [S6(100)]	4.26621e-05	0.00016513	1	1	3	Q9NY61	Q9NY61 [198-216]	Q9NY61 1xPhospho [S203(100)]	1	2109.88	0.511	0.585313	76.03	129	71	12.25	62.63		Peak Found	Peak Found	High	High	Peak Found	Peak Found	Not Found	Not Found	High	2.563e-05	2.618e-07	2.78	62.06	Used (Top N)	Used	R.AGDRNSEDDGVVMTFSSVK.V	[198-216]
	FALSE	High	[R].YLVDGTKPNAGSEEISSEDDELVEEK.[K]	3xPhospho [S12(99.1); S16(99.1); S17(99.1)]	0.0162967	0.000300249	1	1	3	Q9NY61	Q9NY61 [305-330]	Q9NY61 3xPhospho [S316(99.1); S320(99.1); S321(99.1)]	0	3093.21	100	8.11702e-16	76.93	1.1	198.9	192.54	38.16		Not Found	Not Found	Not Found	High	Peak Found	Peak Found	High	High	High	8.444e-05	0.0007386	3.1	76.33	Used (Top N)	Used	R.YLVDGTKPNAGSEEISSEDDELVEEK.K	[305-330]
	FALSE	High	[R].YLVDGTKPNAGSEEISSEDDELVEEKK.[Q]	3xPhospho [S12(99.9); S16(100); S17(100)]	0.0624606	0.00217983	1	1	3	Q9NY61	Q9NY61 [305-331]	Q9NY61 3xPhospho [S316(99.9); S320(100); S321(100)]	1	3221.31	3.531	0.0115215	87.93	46.8	153.2	84.57	17.07		High	Peak Found	Not Found	Peak Found	High	Peak Found	Peak Found	High	High	0.0004566	0.004556	2.82	70.4	Used (Top N)	Used	R.YLVDGTKPNAGSEEISSEDDELVEEKK.Q	[305-331]
	FALSE	High	[R].YLVDGTKPNAGSEEISSEDDELVEEKK.[Q]	2xPhospho [S16(93); S17(98)]	0.115895	0.00515412	1	1	1	Q9NY61	Q9NY61 [305-331]	Q9NY61 2xPhospho [S320(93); S321(98)]	1	3141.34								No Quan Values	Not Found	Not Found	Not Found	Not Found	Not Found	Not Found	High	Not Found	High	0.0009876	0.01099	2.85		Not Used	Not Used	R.YLVDGTKPNAGSEEISSEDDELVEEKK.Q	[305-331]
FALSE	ABCC1	High	Master Protein	P33527	Multidrug resistance-associated protein 1 OS=Homo sapiens OX=9606 GN=ABCC1 PE=1 SV=3	0	4.086	1	1	2	1	1531	171.5	7.11	5.78	1	cell organization and biogenesis;other metabolic processes;stress response;transport;other biological processes	plasma membrane;other membranes	transporter activity;other molecular function	Pf00005, Pf00664	4363	ENSG00000103222; ENSG00000278183	A3RJX2; C9JPJ4; hsa:4363; O14819; O43333; P33527; P78419; Q59GI9; Q9UQ97; Q9UQ99; Q9UQA0	Irinotecan pathway; Leukotriene metabolic pathway; TROP2 regulatory signaling	ABC-family proteins mediated transport; Paracetamol ADME; Cytoprotection by HMOX1; Transport of RCbl within the body; Heme degradation; Synthesis of Leukotrienes (LT) and Eoxins (EX)	9	0	2.337	0.00359601	64.98	58.4	141.6	48.73	15.99	Peak Found	Peak Found	Not Found	Peak Found	High	High	Peak Found	Peak Found	1	Phospho [S915(98.7); S918(90.8)]
	Checked	Confidence	Annotated Sequence	Modifications	Qvality PEP	Qvality q-value	# Protein Groups	# Proteins	# PSMs	Master Protein Accessions	Positions in Master Proteins	Modifications in Master Proteins	# Missed Cleavages	Theo. MH+ [Da]	Abundance Ratio: (Sample) / (Control)	Abundance Ratio Adj. P-Value: (Sample) / (Control)	Abundance Ratio Variability [%]: (Sample) / (Control)	Abundances (Grouped): Control	Abundances (Grouped): Sample	Abundances (Grouped) CV [%]: Control	Abundances (Grouped) CV [%]: Sample	Quan Info	Found in Sample: [S1] F1: Control	Found in Sample: [S2] F2: Control	Found in Sample: [S3] F3: Control	Found in Sample: [S4] F4: Control	Found in Sample: [S5] F5: Sample	Found in Sample: [S6] F6: Sample	Found in Sample: [S7] F7: Sample	Found in Sample: [S8] F8: Sample	Confidence (by Search Engine): Sequest HT	Percolator q-Value (by Search Engine): Sequest HT	Percolator PEP (by Search Engine): Sequest HT	XCorr (by Search Engine): Sequest HT	Top Apex RT [min]	Quan Usage	Quan Ratio Usage	Sequence in Protein	Positions in Proteins
	FALSE	High	[R].QLSSSSSYSGDISR.[H]	2xPhospho [S3(98.7); S6(90.8)]	0.00315299	0.00016513	1	1	2	P33527	P33527 [913-926]	P33527 2xPhospho [S915(98.7); S918(90.8)]	0	1633.61	2.337	0.0106612	64.98	58.4	141.6	48.73	15.99		Peak Found	Peak Found	Not Found	Peak Found	High	High	Peak Found	Peak Found	High	2.563e-05	8.204e-05	3.1	57.84	Used (Top N)	Used	R.QLSSSSSYSGDISR.H	[913-926]
FALSE	ABCC11	High	None	Q96J66	ATP-binding cassette sub-family C member 11 OS=Homo sapiens OX=9606 GN=ABCC11 PE=1 SV=1	0.008	2.308	0	1	3	1	1382	154.2	8.09	0	1	transport	plasma membrane;other membranes;other cytoplasmic organelle	transporter activity;other molecular function	Pf00005, Pf00664	85320	ENSG00000121270	hsa:85320; Q8TDJ0; Q96J66; Q96JA6; Q9BX80		ABC-family proteins mediated transport	1	0								Peak Found	High	Peak Found	High	Peak Found	Peak Found	Peak Found	High	1
	Checked	Confidence	Annotated Sequence	Modifications	Qvality PEP	Qvality q-value	# Protein Groups	# Proteins	# PSMs	Master Protein Accessions	Positions in Master Proteins	Modifications in Master Proteins	# Missed Cleavages	Theo. MH+ [Da]	Abundance Ratio: (Sample) / (Control)	Abundance Ratio Adj. P-Value: (Sample) / (Control)	Abundance Ratio Variability [%]: (Sample) / (Control)	Abundances (Grouped): Control	Abundances (Grouped): Sample	Abundances (Grouped) CV [%]: Control	Abundances (Grouped) CV [%]: Sample	Quan Info	Found in Sample: [S1] F1: Control	Found in Sample: [S2] F2: Control	Found in Sample: [S3] F3: Control	Found in Sample: [S4] F4: Control	Found in Sample: [S5] F5: Sample	Found in Sample: [S6] F6: Sample	Found in Sample: [S7] F7: Sample	Found in Sample: [S8] F8: Sample	Confidence (by Search Engine): Sequest HT	Percolator q-Value (by Search Engine): Sequest HT	Percolator PEP (by Search Engine): Sequest HT	XCorr (by Search Engine): Sequest HT	Top Apex RT [min]	Quan Usage	Quan Ratio Usage	Sequence in Protein	Positions in Proteins
	FALSE	High	[K].IIEDLR.[RAK]		0.066005	0.00257959	1	3	6	P05783	P05783 [132-137]		0	758.441	0.968	0.999046	77.61	104.3	95.7	76.2	27.39	Mandatory Modification Missing	Peak Found	High	Peak Found	High	Peak Found	Peak Found	Peak Found	High	High	0.0005247	0.004924	1.31	41.56	Not Used	Not Used	K.IIEDLR.R	[364-369]
FALSE	ABCF1	High	Master Protein	Q8NE71	ATP-binding cassette sub-family F member 1 OS=Homo sapiens OX=9606 GN=ABCF1 PE=1 SV=2	0	170.051	12	9	250	9	845	95.9	6.8	1077.26	9	protein metabolism;other metabolic processes;stress response;other biological processes	cytosol;translational apparatus;nucleus;other cell component	translation activity;nucleic acid binding activity;other molecular function	Pf00005, Pf12848	23	ENSG00000204574; ENSG00000206490; ENSG00000225989; ENSG00000231129; ENSG00000232169; ENSG00000236149; ENSG00000236342	A2BF75; hsa:23; O14897; Q69YP6; Q8NE71	IL-18 signaling pathway	ABC-family proteins mediated transport	2	0	1.027	0.982322	49.1	90.5	109.5	6.28	4.86	High	High	High	High	High	High	High	High	1	Phospho [S22(86); S24(98.7); T108(100); S109(100); S140(100); S228(100)]
	Checked	Confidence	Annotated Sequence	Modifications	Qvality PEP	Qvality q-value	# Protein Groups	# Proteins	# PSMs	Master Protein Accessions	Positions in Master Proteins	Modifications in Master Proteins	# Missed Cleavages	Theo. MH+ [Da]	Abundance Ratio: (Sample) / (Control)	Abundance Ratio Adj. P-Value: (Sample) / (Control)	Abundance Ratio Variability [%]: (Sample) / (Control)	Abundances (Grouped): Control	Abundances (Grouped): Sample	Abundances (Grouped) CV [%]: Control	Abundances (Grouped) CV [%]: Sample	Quan Info	Found in Sample: [S1] F1: Control	Found in Sample: [S2] F2: Control	Found in Sample: [S3] F3: Control	Found in Sample: [S4] F4: Control	Found in Sample: [S5] F5: Sample	Found in Sample: [S6] F6: Sample	Found in Sample: [S7] F7: Sample	Found in Sample: [S8] F8: Sample	Confidence (by Search Engine): Sequest HT	Percolator q-Value (by Search Engine): Sequest HT	Percolator PEP (by Search Engine): Sequest HT	XCorr (by Search Engine): Sequest HT	Top Apex RT [min]	Quan Usage	Quan Ratio Usage	Sequence in Protein	Positions in Proteins
	FALSE	High	[K].QQPPEPEWIGDGESTSPSDK.[V]	1xPhospho [S18(98.7)]	1.22965e-05	0.00016513	1	1	16	Q8NE71	Q8NE71 [7-26]	Q8NE71 1xPhospho [S24(98.7)]	0	2263.94	0.752	0.919554	25.95	112.2	87.8	26.44	38.13		High	High	High	High	Peak Found	High	High	High	High	2.563e-05	4.973e-08	3.64	69.52	Used	Used	K.QQPPEPEWIGDGESTSPSDK.V	[7-26]
	FALSE	High	[K].LSVPTSDEEDEVPAPKPR.[G]	2xPhospho [T5(100); S6(100)]	4.49438e-05	0.00016513	1	1	19	Q8NE71	Q8NE71 [104-121]	Q8NE71 2xPhospho [T108(100); S109(100)]	0	2125.91	1.335	0.999046	9.28	85.7	114.3	7.52	2.01		High	High	High	High	High	High	High	High	High	2.563e-05	2.822e-07	3.77	63.61	Used (Top N)	Used	K.LSVPTSDEEDEVPAPKPR.G	[104-121]
	FALSE	High	[K].LSVPTSDEEDEVPAPKPR.[G]	1xPhospho [S6(100)]	3.61547e-08	0.00016513	1	1	41	Q8NE71	Q8NE71 [104-121]	Q8NE71 1xPhospho [S109(100)]	0	2045.94	0.86	0.999046	18.02	106.1	93.9	18.66	7.89		High	High	High	High	High	High	High	High	High	2.563e-05	2.063e-11	4.34	57.64	Used	Used	K.LSVPTSDEEDEVPAPKPR.G	[104-121]
	FALSE	High	[K].AEQGSEEEGEGEEEEEEGGESKADDPYAHLSK.[K]	1xPhospho [S5(100)]	6.60284e-07	0.00016513	1	1	14	Q8NE71	Q8NE71 [224-255]	Q8NE71 1xPhospho [S228(100)]	1	3531.37	1.438	0.946251	16.56	82	118	58.74	8.85		High	High	High	High	High	High	High	High	High	2.563e-05	1.003e-09	5.27	53.88	Used	Used	K.AEQGSEEEGEGEEEEEEGGESKADDPYAHLSK.K	[224-255]
	FALSE	High	[K].AEQGSEEEGEGEEEEEEGGESK.[A]	1xPhospho [S5(100)]	3.46756e-11	0.00016513	1	1	16	Q8NE71	Q8NE71 [224-245]	Q8NE71 1xPhospho [S228(100)]	0	2433.86	0.975	0.999142	8.97	101.2	98.8	2.71	13.79		High	High	High	High	High	High	High	High	High	2.563e-05	1.915e-15	5.59	38.43	Used	Used	K.AEQGSEEEGEGEEEEEEGGESK.A	[224-245]
	FALSE	High	[K].KLSVPTSDEEDEVPAPKPR.[G]	3xPhospho [S3(100); T6(100); S7(100)]	9.88793e-07	0.00016513	1	1	25	Q8NE71	Q8NE71 [103-121]	Q8NE71 3xPhospho [S105(100); T108(100); S109(100)]	1	2333.97	3.714	0.00643664	103.16	42.8	157.2	94.89	29.9		High	High	Not Found	High	High	High	High	High	High	2.563e-05	1.722e-09	6.39	61.13	Used	Used	K.KLSVPTSDEEDEVPAPKPR.G	[103-121]
	FALSE	High	[K].KLSVPTSDEEDEVPAPKPR.[G]	1xPhospho [S7(91.4)]	2.82491e-12	0.00016513	1	1	31	Q8NE71	Q8NE71 [103-121]	Q8NE71 1xPhospho [S109(91.4)]	1	2174.04	0.631	0.5568	21.19	121.4	78.6	48.7	11.69		High	High	High	High	High	High	High	High	High	2.563e-05	6.724e-17	7.06	54.64	Used	Used	K.KLSVPTSDEEDEVPAPKPR.G	[103-121]
	FALSE	High	[K].KLSVPTSDEEDEVPAPKPR.[G]	2xPhospho [T6(100); S7(100)]	1.7553e-10	0.00016513	1	1	38	Q8NE71	Q8NE71 [103-121]	Q8NE71 2xPhospho [T108(100); S109(100)]	1	2254	1.69	0.757976	12.63	77.4	122.6	10.4	10.59		High	High	High	High	High	High	High	High	High	2.563e-05	1.669e-14	7.14	57.04	Used (Top N)	Used	K.KLSVPTSDEEDEVPAPKPR.G	[103-121]
	FALSE	High	[K].KAEQGSEEEGEGEEEEEEGGESKADDPYAHLSK.[K]	1xPhospho [S6(100)]	1.84779e-06	0.00016513	1	1	15	Q8NE71	Q8NE71 [223-255]	Q8NE71 1xPhospho [S228(100)]	2	3659.47	1.001	0.999142	27.47	101.9	98.1	20.82	20.93		High	High	High	High	High	High	High	High	High	2.563e-05	3.96e-09	7.03	51.17	Used	Used	K.KAEQGSEEEGEGEEEEEEGGESKADDPYAHLSK.K	[223-255]
	FALSE	High	[K].KAEQGSEEEGEGEEEEEEGGESK.[A]	1xPhospho [S6(100)]	1.53562e-09	0.00016513	1	1	22	Q8NE71	Q8NE71 [223-245]	Q8NE71 1xPhospho [S228(100)]	1	2561.95	1.026	0.999142	12.57	100.3	99.7	11.78	10.68		High	High	High	High	High	High	High	High	High	2.563e-05	3.018e-13	4.86	32.88	Used (Top N)	Used	K.KAEQGSEEEGEGEEEEEEGGESK.A	[223-245]
	FALSE	High	[K].GGNVFAALIQDQSEEEEEEEKHPPKPAKPEK.[N]	1xPhospho [S13(100)]	0.0039065	0.00016513	1	1	12	Q8NE71	Q8NE71 [128-158]	Q8NE71 1xPhospho [S140(100)]	1	3540.65	0.946	0.999142	49.23	105.8	94.2	50.43	9.05		High	High	High	High	Peak Found	High	Peak Found	High	High	2.563e-05	0.00011	4.51	72.82	Used	Used	K.GGNVFAALIQDQSEEEEEEEKHPPKPAKPEK.N	[128-158]
	FALSE	High	[K].GGNVFAALIQDQSEEEEEEEK.[H]	1xPhospho [S13(100)]	0.11455	0.00515412	1	1	1	Q8NE71	Q8NE71 [128-148]	Q8NE71 1xPhospho [S140(100)]	0	2431.02	0.129	2.44602e-07	20.85	177.9	22.1	33.01	33.09		High	Peak Found	Peak Found	Peak Found	Not Found	Not Found	Not Found	Not Found	High	0.0009876	0.01078	1.86	81.5	Used	Used	K.GGNVFAALIQDQSEEEEEEEK.H	[128-148]
FALSE	ABI1	High	Master Protein	Q8IZP0	Abl interactor 1 OS=Homo sapiens OX=9606 GN=ABI1 PE=1 SV=4	0	13.736	8	3	26	3	508	55	7.06	48.39	3	cell organization and biogenesis;developmental processes;signal transduction;other biological processes	cytosol;cytoskeleton;ER/Golgi;nucleus;other cell component	enzyme regulator activity;cytoskeletal activity;other molecular function	Pf00018, Pf07815	10006	ENSG00000136754	A9Z1Y6; B3KX62; B4DQ58; H7BXI6; hsa:10006; O15147; O76049; O95060; Q5T2R3; Q5T2R4; Q5T2R6; Q5T2R7; Q5T2R9; Q5W070; Q5W072; Q8IZP0; Q8TB63; Q96S81; Q9NXZ9; Q9NYB8	EGF/EGFR signaling pathway	RAC1 GTPase cycle; RAC2 GTPase cycle; RAC3 GTPase cycle; VEGFA-VEGFR2 Pathway; Regulation of actin dynamics for phagocytic cup formation; FCGR3A-mediated phagocytosis; RHO GTPases Activate WASPs and WAVEs	8	0	0.8	0.94801	25.87	117.2	82.8	14.34	26.28	High	High	High	High	High	High	High	High	1	Phospho [S183(87.5); S225(100); S323(98.5)]
	Checked	Confidence	Annotated Sequence	Modifications	Qvality PEP	Qvality q-value	# Protein Groups	# Proteins	# PSMs	Master Protein Accessions	Positions in Master Proteins	Modifications in Master Proteins	# Missed Cleavages	Theo. MH+ [Da]	Abundance Ratio: (Sample) / (Control)	Abundance Ratio Adj. P-Value: (Sample) / (Control)	Abundance Ratio Variability [%]: (Sample) / (Control)	Abundances (Grouped): Control	Abundances (Grouped): Sample	Abundances (Grouped) CV [%]: Control	Abundances (Grouped) CV [%]: Sample	Quan Info	Found in Sample: [S1] F1: Control	Found in Sample: [S2] F2: Control	Found in Sample: [S3] F3: Control	Found in Sample: [S4] F4: Control	Found in Sample: [S5] F5: Sample	Found in Sample: [S6] F6: Sample	Found in Sample: [S7] F7: Sample	Found in Sample: [S8] F8: Sample	Confidence (by Search Engine): Sequest HT	Percolator q-Value (by Search Engine): Sequest HT	Percolator PEP (by Search Engine): Sequest HT	XCorr (by Search Engine): Sequest HT	Top Apex RT [min]	Quan Usage	Quan Ratio Usage	Sequence in Protein	Positions in Proteins
	FALSE	High	[R].TNPPTQKPPSPPMSGR.[G]	1xOxidation [M13]; 1xPhospho [T/S]	0.00254447	0.00016513	1	1	9	Q8IZP0	Q8IZP0 [174-189]		0	1787.81	0.759	0.994079	31.52	110.9	89.1	39.57	54.69		High	High	High	High	High	High	High	High	High	2.563e-05	6.171e-05	2.69	33.7	Used (Top N)	Used	R.TNPPTQKPPSPPMSGR.G	[174-189]
	FALSE	High	[R].HNSTTSSTSSGGYR.[R]	1xPhospho [S3(98.5)]	0.000185898	0.00016513	1	1	11	Q8IZP0	Q8IZP0 [321-334]	Q8IZP0 1xPhospho [S323(98.5)]	0	1521.6	0.839	0.999142	17.38	108.1	91.9	26.26	6.63		High	High	High	High	High	High	High	High	High	2.563e-05	1.88e-06	2.8	19.41	Used (Top N)	Used	R.HNSTTSSTSSGGYR.R	[321-334]
	FALSE	High	[R].LGSQHSPGR.[T]	1xPhospho [S6(100)]	0.0801857	0.00306303	1	1	6	Q8IZP0	Q8IZP0 [220-228]	Q8IZP0 1xPhospho [S225(100)]	0	1018.45	0.778	0.991467	25.66	111.3	88.7	24.14	15.96		High	High	High	High	Peak Found	High	Peak Found	Peak Found	High	0.0006302	0.006442	1.99	14.59	Used (Top N)	Used	R.LGSQHSPGR.T	[220-228]
FALSE	ABI2	High	Master Protein	Q9NYB9	Abl interactor 2 OS=Homo sapiens OX=9606 GN=ABI2 PE=1 SV=1	0	10.059	5	2	21	2	513	55.6	6.16	43.3	2	cell organization and biogenesis;protein metabolism;other metabolic processes;developmental processes;signal transduction;other biological processes	cytosol;cytoskeleton;nucleus;other cell component	other molecular function	Pf07815, Pf14604	10152	ENSG00000138443	B4DSN1; hsa:10152; Q13147; Q13249; Q13801; Q9BV70; Q9NYB9	Regulation of actin cytoskeleton	VEGFA-VEGFR2 Pathway; RAC1 GTPase cycle; RAC2 GTPase cycle; Regulation of actin dynamics for phagocytic cup formation; FCGR3A-mediated phagocytosis; RHO GTPases Activate WASPs and WAVEs; RAC3 GTPase cycle	8	0	0.762	0.918275	51.3	100.1	99.9	8.45	26.09	High	High	High	High	High	High	High	High	1	Phospho [S227(100); S242(99)]
	Checked	Confidence	Annotated Sequence	Modifications	Qvality PEP	Qvality q-value	# Protein Groups	# Proteins	# PSMs	Master Protein Accessions	Positions in Master Proteins	Modifications in Master Proteins	# Missed Cleavages	Theo. MH+ [Da]	Abundance Ratio: (Sample) / (Control)	Abundance Ratio Adj. P-Value: (Sample) / (Control)	Abundance Ratio Variability [%]: (Sample) / (Control)	Abundances (Grouped): Control	Abundances (Grouped): Sample	Abundances (Grouped) CV [%]: Control	Abundances (Grouped) CV [%]: Sample	Quan Info	Found in Sample: [S1] F1: Control	Found in Sample: [S2] F2: Control	Found in Sample: [S3] F3: Control	Found in Sample: [S4] F4: Control	Found in Sample: [S5] F5: Sample	Found in Sample: [S6] F6: Sample	Found in Sample: [S7] F7: Sample	Found in Sample: [S8] F8: Sample	Confidence (by Search Engine): Sequest HT	Percolator q-Value (by Search Engine): Sequest HT	Percolator PEP (by Search Engine): Sequest HT	XCorr (by Search Engine): Sequest HT	Top Apex RT [min]	Quan Usage	Quan Ratio Usage	Sequence in Protein	Positions in Proteins
	FALSE	High	[R].NMAPSQQSPVR.[T]	1xOxidation [M2]; 1xPhospho [S8(100)]	0.00148319	0.00016513	1	1	17	Q9NYB9	Q9NYB9 [220-230]	Q9NYB9 1xPhospho [S227(100)]	0	1310.56	1.089	0.999142	31.93	96.7	103.3	10.65	28.69		High	High	High	High	High	High	High	High	High	2.563e-05	3.005e-05	2.57	23.1	Used (Top N)	Used	R.NMAPSQQSPVR.T	[220-230]
	FALSE	High	[R].TYSSSGSSGGSHPSSR.[S]	1xPhospho [S3(99)]	0.0253318	0.000743694	1	1	2	Q9NYB9	Q9NYB9 [240-255]	Q9NYB9 1xPhospho [S242(99)]	0	1620.63	0.546	0.900249	17.94	129.4	70.6	12.7	15.84		High	Peak Found	Peak Found	High	Peak Found	Peak Found	Peak Found	Peak Found	High	0.0001409	0.001328	1.39	17.86	Used (Top N)	Used	R.TYSSSGSSGGSHPSSR.S	[240-255]
	FALSE	High	[R].NMAPSQQSPVR.[T]	1xPhospho [S8(100)]	0.0365695	0.00158783	1	1	2	Q9NYB9	Q9NYB9 [220-230]	Q9NYB9 1xPhospho [S227(100)]	0	1294.56								No Quan Values	Not Found	High	High	Not Found	Not Found	Not Found	Not Found	Not Found	High	0.000286	0.00219	2.43		Not Used	Not Used	R.NMAPSQQSPVR.T	[220-230]
FALSE	ABL1	High	Master Protein	P00519	Tyrosine-protein kinase ABL1 OS=Homo sapiens OX=9606 GN=ABL1 PE=1 SV=4	0	4.876	1	1	1	1	1130	122.8	8.66	2.16	1	cell adhesion;cell cycle OR cell proliferation;cell organization and biogenesis;protein metabolism;DNA metabolism;RNA metabolism OR transcription;other metabolic processes;stress response;transport;developmental processes;signal transduction;other biological processes	other membranes;cytosol;cytoskeleton;mitochondrion;ER/Golgi;nucleus;other cell component	signal transduction activity or receptor binding;cytoskeletal activity;nucleic acid binding activity;kinase activity;other molecular function	Pf00017, Pf00018, Pf07714, Pf08919	25	ENSG00000097007	A3KFJ3; hsa:25; P00519; Q13869; Q13870; Q16133; Q17R61; Q45F09	miRNA regulation of DNA damage response; miRNAs involved in DNA damage response; TP53 network; Cell cycle; Microtubule cytoskeleton regulation; Pathogenic Escherichia coli infection; Retinoblastoma gene in cancer; ATM signaling pathway; Apoptosis-related network due to altered Notch3 in ovarian cancer; Imatinib and chronic myeloid leukemia; VEGFA-VEGFR2 signaling; Ras signaling; Acute viral myoca…	Regulation of actin dynamics for phagocytic cup formation; FCGR3A-mediated phagocytosis; RUNX1 regulates transcription of genes involved in differentiation of HSCs; RHO GTPases Activate WASPs and WAVEs; Recruitment and ATM-mediated phosphorylation of repair and signaling proteins at DNA double strand breaks; Myogenesis; Cyclin D associated events in G1; Factors involved in megakaryocyte developme…	30	0	0.318	0.000560646	85.36	143.8	56.2	47	66.72	Peak Found	Peak Found	High	Peak Found	Not Found	Peak Found	Peak Found	Not Found	1	Phospho [S718(100)]
	Checked	Confidence	Annotated Sequence	Modifications	Qvality PEP	Qvality q-value	# Protein Groups	# Proteins	# PSMs	Master Protein Accessions	Positions in Master Proteins	Modifications in Master Proteins	# Missed Cleavages	Theo. MH+ [Da]	Abundance Ratio: (Sample) / (Control)	Abundance Ratio Adj. P-Value: (Sample) / (Control)	Abundance Ratio Variability [%]: (Sample) / (Control)	Abundances (Grouped): Control	Abundances (Grouped): Sample	Abundances (Grouped) CV [%]: Control	Abundances (Grouped) CV [%]: Sample	Quan Info	Found in Sample: [S1] F1: Control	Found in Sample: [S2] F2: Control	Found in Sample: [S3] F3: Control	Found in Sample: [S4] F4: Control	Found in Sample: [S5] F5: Sample	Found in Sample: [S6] F6: Sample	Found in Sample: [S7] F7: Sample	Found in Sample: [S8] F8: Sample	Confidence (by Search Engine): Sequest HT	Percolator q-Value (by Search Engine): Sequest HT	Percolator PEP (by Search Engine): Sequest HT	XCorr (by Search Engine): Sequest HT	Top Apex RT [min]	Quan Usage	Quan Ratio Usage	Sequence in Protein	Positions in Proteins
	FALSE	High	[R].SCSASCVPHGAK.[D]	2xCarbamidomethyl [C2; C6]; 1xPhospho [S3(100)]	0.000804509	0.00016513	1	1	1	P00519	P00519 [716-727]	P00519 1xPhospho [S718(100)]	0	1340.51	0.318	0.0654542	85.36	143.8	56.2	47	66.72		Peak Found	Peak Found	High	Peak Found	Not Found	Peak Found	Peak Found	Not Found	High	2.563e-05	1.329e-05	2.16	23.6	Used (Top N)	Used	R.SCSASCVPHGAK.D	[716-727]
FALSE	ABL2	High	Master Protein	P42684	Tyrosine-protein kinase ABL2 OS=Homo sapiens OX=9606 GN=ABL2 PE=1 SV=1	0	32.889	5	4	63	4	1182	128.3	8.07	181.63	4	cell adhesion;protein metabolism;other metabolic processes;signal transduction;other biological processes	cytosol;cytoskeleton	cytoskeletal activity;kinase activity;other molecular function	Pf00017, Pf00018, Pf07714, Pf08919	27	ENSG00000143322	A0M8X0; B7UEF2; B7UEF3; B7UEF4; B7UEF5; hsa:27; P42684; Q5T0X6; Q5W0C5; Q6NZY6; Q7Z301	Ras signaling; Acute viral myocarditis; ErbB signaling pathway	RAC3 GTPase cycle; Role of ABL in ROBO-SLIT signaling; RAC1 GTPase cycle; Negative regulation of FLT3	7	0	1.023	0.982322	45.27	112.8	87.2	19.1	20.33	High	High	High	High	High	High	High	High	1	Phospho [S631(98.5); S817(84.7); S820(100)]
	Checked	Confidence	Annotated Sequence	Modifications	Qvality PEP	Qvality q-value	# Protein Groups	# Proteins	# PSMs	Master Protein Accessions	Positions in Master Proteins	Modifications in Master Proteins	# Missed Cleavages	Theo. MH+ [Da]	Abundance Ratio: (Sample) / (Control)	Abundance Ratio Adj. P-Value: (Sample) / (Control)	Abundance Ratio Variability [%]: (Sample) / (Control)	Abundances (Grouped): Control	Abundances (Grouped): Sample	Abundances (Grouped) CV [%]: Control	Abundances (Grouped) CV [%]: Sample	Quan Info	Found in Sample: [S1] F1: Control	Found in Sample: [S2] F2: Control	Found in Sample: [S3] F3: Control	Found in Sample: [S4] F4: Control	Found in Sample: [S5] F5: Sample	Found in Sample: [S6] F6: Sample	Found in Sample: [S7] F7: Sample	Found in Sample: [S8] F8: Sample	Confidence (by Search Engine): Sequest HT	Percolator q-Value (by Search Engine): Sequest HT	Percolator PEP (by Search Engine): Sequest HT	XCorr (by Search Engine): Sequest HT	Top Apex RT [min]	Quan Usage	Quan Ratio Usage	Sequence in Protein	Positions in Proteins
	FALSE	High	[R].TVSTSSQPEENVDR.[A]	1xPhospho [S6(100)]	3.89594e-07	0.00016513	1	1	20	P42684	P42684 [815-828]	P42684 1xPhospho [S820(100)]	0	1628.68	0.888	0.999142	34.25	103.8	96.2	28.68	10.79		High	High	High	High	High	High	High	High	High	2.563e-05	4.934e-10	3.1	35.57	Used (Top N)	Used	R.TVSTSSQPEENVDR.A	[815-828]
	FALSE	High	[R].SNSTSSMSSGLPEQDR.[M]	1xOxidation [M7]; 1xPhospho [S/T]	2.09121e-06	0.00016513	1	1	8	P42684	P42684 [781-796]		0	1778.69	0.997	0.997279	40.83	97.7	102.3	33.9	4.85		High	High	High	High	High	High	High	High	High	2.563e-05	4.658e-09	3.06	36.32	Used	Used	R.SNSTSSMSSGLPEQDR.M	[781-796]
	FALSE	High	[R].GAQASSGSPALPR.[K]	1xPhospho [S]	0.00496644	0.00016513	1	1	11	P42684	P42684 [613-625]		0	1278.58	0.164	2.08496e-06	121.63	176.5	23.5	57.76	141		High	High	High	High	High	High	High	High	High	2.563e-05	0.0001511	3.11	36.8	Used (Top N)	Used	R.GAQASSGSPALPR.K	[613-625]
	FALSE	High	[R].DKSPSSLLEDAK.[E]	1xPhospho [S3(98.5)]	6.12518e-06	0.00016513	1	1	17	P42684	P42684 [629-640]	P42684 1xPhospho [S631(98.5)]	1	1369.62	0.908	0.999142	25.45	106.2	93.8	19.98	9.56		High	High	High	High	High	High	High	High	High	2.563e-05	1.956e-08	3.57	55.07	Used (Top N)	Used	R.DKSPSSLLEDAK.E	[629-640]
	FALSE	High	[R].TVSTSSQPEENVDR.[A]	2xPhospho [S3(84.7); S6(75.9)]	0.00587814	0.000300249	1	1	7	P42684	P42684 [815-828]	P42684 2xPhospho [S817(84.7); S820(75.9)]	0	1708.65	3.952	0.000197548	138.51	41.3	158.7	91.15	17.15		High	Not Found	Not Found	High	High	High	High	High	High	4.871e-05	0.00019	3.39	42.26	Used	Used	R.TVSTSSQPEENVDR.A	[815-828]
FALSE	ABLIM1	High	Master Protein	O14639	Actin-binding LIM protein 1 OS=Homo sapiens OX=9606 GN=ABLIM1 PE=1 SV=3	0	19.653	5	3	36	3	778	87.6	8.59	86.44	3	cell organization and biogenesis;other biological processes	cytoskeleton;other cell component	cytoskeletal activity;other molecular function	Pf00412, Pf02209, Pf16182	3983	ENSG00000099204	A6NI16; A6NJ06; A8MXA9; B3KVH2; hsa:3983; O14639; Q15039; Q5JVV1; Q5JVV2; Q5T6N2; Q5T6N3; Q5T6N5; Q68CQ9; Q9BUP1	Male infertility	DCC mediated attractive signaling	2	0	0.927	0.990657	23.54	97.1	102.9	6.34	6.85	High	High	High	High	High	High	High	High	1	Phospho [S426(100); S431(100); S435(99.9); S452(99.7)]
	Checked	Confidence	Annotated Sequence	Modifications	Qvality PEP	Qvality q-value	# Protein Groups	# Proteins	# PSMs	Master Protein Accessions	Positions in Master Proteins	Modifications in Master Proteins	# Missed Cleavages	Theo. MH+ [Da]	Abundance Ratio: (Sample) / (Control)	Abundance Ratio Adj. P-Value: (Sample) / (Control)	Abundance Ratio Variability [%]: (Sample) / (Control)	Abundances (Grouped): Control	Abundances (Grouped): Sample	Abundances (Grouped) CV [%]: Control	Abundances (Grouped) CV [%]: Sample	Quan Info	Found in Sample: [S1] F1: Control	Found in Sample: [S2] F2: Control	Found in Sample: [S3] F3: Control	Found in Sample: [S4] F4: Control	Found in Sample: [S5] F5: Sample	Found in Sample: [S6] F6: Sample	Found in Sample: [S7] F7: Sample	Found in Sample: [S8] F8: Sample	Confidence (by Search Engine): Sequest HT	Percolator q-Value (by Search Engine): Sequest HT	Percolator PEP (by Search Engine): Sequest HT	XCorr (by Search Engine): Sequest HT	Top Apex RT [min]	Quan Usage	Quan Ratio Usage	Sequence in Protein	Positions in Proteins
	FALSE	High	[R].QSLGESPR.[T]	1xPhospho [S6(100)]	0.0022198	0.00016513	1	1	6	O14639	O14639 [421-428]	O14639 1xPhospho [S426(100)]	0	953.409	0.822	0.999142	12.9	109.2	90.8	18.17	9.35		High	Peak Found	High	High	Peak Found	High	High	Peak Found	High	2.563e-05	5.163e-05	2.51	27.96	Used (Top N)	Used	R.QSLGESPR.T	[421-428]
	FALSE	High	[R].TLSPTPSAEGYQDVR.[D]	2xPhospho [S3(99.3); S7(99.9)]	0.00480798	0.00016513	1	1	6	O14639	O14639 [429-443]	O14639 2xPhospho [S431(99.3); S435(99.9)]	0	1780.72	1.747	0.40783	32.06	75.9	124.1	23.93	9.65		High	High	Peak Found	High	High	High	High	Peak Found	High	2.563e-05	0.0001443	3.06	64.02	Used (Top N)	Used	R.TLSPTPSAEGYQDVR.D	[429-443]
	FALSE	High	[R].TLSPTPSAEGYQDVR.[D]	1xPhospho [S3(100)]	0.000361198	0.00016513	1	1	6	O14639	O14639 [429-443]	O14639 1xPhospho [S431(100)]	0	1700.75	0.901	0.999142	16.84	103.4	96.6	13.32	10.21		High	High	High	High	Peak Found	High	High	Peak Found	High	2.563e-05	4.549e-06	3.2	57.19	Used	Used	R.TLSPTPSAEGYQDVR.D	[429-443]
	FALSE	High	[R].STSQGSINSPVYSR.[H]	1xPhospho [S3(99.7)]	8.45352e-05	0.00016513	1	1	18	O14639	O14639 [450-463]	O14639 1xPhospho [S452(99.7)]	0	1562.68	0.923	0.999142	19.2	104.6	95.4	14.49	8.26		High	High	High	High	High	High	High	High	High	2.563e-05	6.565e-07	3.26	47.82	Used (Top N)	Used	R.STSQGSINSPVYSR.H	[450-463]
FALSE	ABTB3	Medium	Master Protein	A6QL63	Ankyrin repeat and BTB/POZ domain-containing protein 3 OS=Homo sapiens OX=9606 GN=ABTB3 PE=2 SV=3	0.012	2.116	3	1	3	1	1104	120.8	6.83	8.23	1	signal transduction	other membranes	other molecular function	Pf00023, Pf00651, Pf12796	121551	ENSG00000151136	A4FU41; A6QL63; B3KXG3; C9J019; C9JK80; E9PHS4; hsa:121551; Q3ZTQ4; Q52M89; Q6ZV99; Q8N245			0	0								High	Not Found	Not Found	High	Not Found	Not Found	High	Not Found	1
	Checked	Confidence	Annotated Sequence	Modifications	Qvality PEP	Qvality q-value	# Protein Groups	# Proteins	# PSMs	Master Protein Accessions	Positions in Master Proteins	Modifications in Master Proteins	# Missed Cleavages	Theo. MH+ [Da]	Abundance Ratio: (Sample) / (Control)	Abundance Ratio Adj. P-Value: (Sample) / (Control)	Abundance Ratio Variability [%]: (Sample) / (Control)	Abundances (Grouped): Control	Abundances (Grouped): Sample	Abundances (Grouped) CV [%]: Control	Abundances (Grouped) CV [%]: Sample	Quan Info	Found in Sample: [S1] F1: Control	Found in Sample: [S2] F2: Control	Found in Sample: [S3] F3: Control	Found in Sample: [S4] F4: Control	Found in Sample: [S5] F5: Sample	Found in Sample: [S6] F6: Sample	Found in Sample: [S7] F7: Sample	Found in Sample: [S8] F8: Sample	Confidence (by Search Engine): Sequest HT	Percolator q-Value (by Search Engine): Sequest HT	Percolator PEP (by Search Engine): Sequest HT	XCorr (by Search Engine): Sequest HT	Top Apex RT [min]	Quan Usage	Quan Ratio Usage	Sequence in Protein	Positions in Proteins
	FALSE	High	[R].VVASGVPRSCSGPGSGSGSGPGPSSGPGAAPAADKER.[E]	1xCarbamidomethyl [C10]; 2xPhospho [S]	0.0904271	0.00395143	1	1	3	A6QL63	A6QL63 [252-288]		2	3467.5								Not Reliable	High	Not Found	Not Found	High	Not Found	Not Found	High	Not Found	High	0.0007536	0.007662	2.76		Not Used	Not Used	R.VVASGVPRSCSGPGSGSGSGPGPSSGPGAAPAADKER.E	[252-288]
FALSE	ACACA	High	Master Protein	Q13085	Acetyl-CoA carboxylase 1 OS=Homo sapiens OX=9606 GN=ACACA PE=1 SV=2	0	43.741	2	2	47	2	2346	265.4	6.37	157.44	2	cell organization and biogenesis;protein metabolism;other metabolic processes;other biological processes	cytosol;cytoskeleton;mitochondrion;nucleus	other molecular function	Pf00289, Pf00364, Pf01039, Pf02785, Pf02786, Pf08326	31	ENSG00000275176; ENSG00000278540	B2RP68; B2ZZ90; hsa:31; Q13085; Q6KEV6; Q6XDA8; Q7Z2G8; Q7Z561; Q7Z563; Q7Z564; Q86WB2; Q86WB3	AMP-activated protein kinase signaling; Sterol regulatory element-binding proteins (SREBP) signaling; Leptin signaling pathway; Corticotropin-releasing hormone signaling pathway; Mesodermal commitment pathway; Fatty acid biosynthesis; VEGFA-VEGFR2 signaling; Focal adhesion: PI3K-Akt-mTOR-signaling pathway; Leptin and adiponectin; Lipid metabolism pathway; Clear cell renal cell carcinoma pathways;…	Biotin transport and metabolism; Defective HLCS causes multiple carboxylase deficiency; ChREBP activates metabolic gene expression; Carnitine metabolism; Activation of gene expression by SREBF (SREBP); Fatty acyl-CoA biosynthesis	22	0	7.245	1.85738e-14	124.67	43	157	76.83	4.81	High	High	High	High	High	High	High	High	1	Phospho [S25(100); S29(100); S1259(76); S1263(90.4)]
	Checked	Confidence	Annotated Sequence	Modifications	Qvality PEP	Qvality q-value	# Protein Groups	# Proteins	# PSMs	Master Protein Accessions	Positions in Master Proteins	Modifications in Master Proteins	# Missed Cleavages	Theo. MH+ [Da]	Abundance Ratio: (Sample) / (Control)	Abundance Ratio Adj. P-Value: (Sample) / (Control)	Abundance Ratio Variability [%]: (Sample) / (Control)	Abundances (Grouped): Control	Abundances (Grouped): Sample	Abundances (Grouped) CV [%]: Control	Abundances (Grouped) CV [%]: Sample	Quan Info	Found in Sample: [S1] F1: Control	Found in Sample: [S2] F2: Control	Found in Sample: [S3] F3: Control	Found in Sample: [S4] F4: Control	Found in Sample: [S5] F5: Sample	Found in Sample: [S6] F6: Sample	Found in Sample: [S7] F7: Sample	Found in Sample: [S8] F8: Sample	Confidence (by Search Engine): Sequest HT	Percolator q-Value (by Search Engine): Sequest HT	Percolator PEP (by Search Engine): Sequest HT	XCorr (by Search Engine): Sequest HT	Top Apex RT [min]	Quan Usage	Quan Ratio Usage	Sequence in Protein	Positions in Proteins
	FALSE	High	[R].IFDEVMGCFSDSPPQSPTFPEAGHTSLYDEDKVPR.[D]	1xCarbamidomethyl [C8]; 2xPhospho [S12(76); S16(90.4)]	0.000636434	0.00016513	1	1	9	Q13085	Q13085 [1248-1282]	Q13085 2xPhospho [S1259(76); S1263(90.4)]	1	4115.71	40.941	8.11702e-16	129.68	3.7	196.3	137.26	33.49		Not Found	Not Found	Peak Found	Peak Found	High	High	High	High	High	2.563e-05	9.723e-06	5.23	82.07	Used (Top N)	Used	R.IFDEVMGCFSDSPPQSPTFPEAGHTSLYDEDKVPR.D	[1248-1282]
	FALSE	High	[R].IFDEVMGCFSDSPPQSPTFPEAGHTSLYDEDKVPR.[D]	1xCarbamidomethyl [C8]; 1xOxidation [M6]; 2xPhospho [S/T/Y]	0.000101446	0.00016513	1	1	4	Q13085	Q13085 [1248-1282]		1	4131.71	10.884	4.0794e-07	139.67	10.7	189.3	166.66	84.44		Not Found	Not Found	Not Found	High	Not Found	High	Peak Found	High	High	2.563e-05	8.369e-07	3.71	78.57	Used	Used	R.IFDEVMGCFSDSPPQSPTFPEAGHTSLYDEDKVPR.D	[1248-1282]
	FALSE	High	[R].FIIGSVSEDNSEDEISNLVK.[L]	2xPhospho [S7(100); S11(100)]	3.68681e-08	0.00016513	1	1	16	Q13085	Q13085 [19-38]	Q13085 2xPhospho [S25(100); S29(100)]	0	2355	7.525	6.55001e-06	98.08	23.5	176.5	139.73	25.95		High	High	High	High	High	High	High	High	High	2.563e-05	2.111e-11	5.68	88.23	Used	Used	R.FIIGSVSEDNSEDEISNLVK.L	[19-38]
	FALSE	High	[R].FIIGSVSEDNSEDEISNLVK.[L]	1xPhospho [S11(100)]	9.11996e-10	0.00016513	1	1	18	Q13085	Q13085 [19-38]	Q13085 1xPhospho [S29(100)]	0	2275.04	2.573	0.106019	96.03	54.2	145.8	75.28	10.62		High	High	High	High	High	High	High	High	High	2.563e-05	1.514e-13	5.62	82.09	Used (Top N)	Used	R.FIIGSVSEDNSEDEISNLVK.L	[19-38]
FALSE	ACAP2	High	Master Protein	Q15057	Arf-GAP with coiled-coil, ANK repeat and PH domain-containing protein 2 OS=Homo sapiens OX=9606 GN=ACAP2 PE=1 SV=3	0.007	2.397	2	1	5	1	778	88	6.8	9.89	1	transport;other biological processes	other membranes;other cytoplasmic organelle;other cell component	enzyme regulator activity;other molecular function	Pf00169, Pf01412, Pf12796, Pf16746	23527	ENSG00000114331	A8K2V4; hsa:23527; Q15057; Q8N5Z8; Q9UQR3			0	0	0.964	0.990657	19.07	98.9	101.1	15.31	11.31	Peak Found	High	High	High	Peak Found	Peak Found	Peak Found	High	1	Phospho [S391(100)]
	Checked	Confidence	Annotated Sequence	Modifications	Qvality PEP	Qvality q-value	# Protein Groups	# Proteins	# PSMs	Master Protein Accessions	Positions in Master Proteins	Modifications in Master Proteins	# Missed Cleavages	Theo. MH+ [Da]	Abundance Ratio: (Sample) / (Control)	Abundance Ratio Adj. P-Value: (Sample) / (Control)	Abundance Ratio Variability [%]: (Sample) / (Control)	Abundances (Grouped): Control	Abundances (Grouped): Sample	Abundances (Grouped) CV [%]: Control	Abundances (Grouped) CV [%]: Sample	Quan Info	Found in Sample: [S1] F1: Control	Found in Sample: [S2] F2: Control	Found in Sample: [S3] F3: Control	Found in Sample: [S4] F4: Control	Found in Sample: [S5] F5: Sample	Found in Sample: [S6] F6: Sample	Found in Sample: [S7] F7: Sample	Found in Sample: [S8] F8: Sample	Confidence (by Search Engine): Sequest HT	Percolator q-Value (by Search Engine): Sequest HT	Percolator PEP (by Search Engine): Sequest HT	XCorr (by Search Engine): Sequest HT	Top Apex RT [min]	Quan Usage	Quan Ratio Usage	Sequence in Protein	Positions in Proteins
	FALSE	High	[K].SSPSTGSLDSGNESK.[E]	1xPhospho [S14(100)]	0.0569484	0.00217983	1	1	5	Q15057	Q15057 [378-392]	Q15057 1xPhospho [S391(100)]	0	1532.61	0.964	0.999142	19.07	98.9	101.1	15.31	11.31		Peak Found	High	High	High	Peak Found	Peak Found	Peak Found	High	High	0.0004285	0.00401	2.23	29.39	Used (Top N)	Used	K.SSPSTGSLDSGNESK.E	[378-392]
FALSE	ACBD5	High	Master Protein	Q5T8D3	Acyl-CoA-binding domain-containing protein 5 OS=Homo sapiens OX=9606 GN=ACBD5 PE=1 SV=1	0	12.542	6	2	9	2	534	60.1	5.33	28.12	2	other metabolic processes	other membranes;cytosol;nucleus;other cytoplasmic organelle;other cell component	other molecular function	Pf00887	91452	ENSG00000107897	B3KQ56; D3DRW0; hsa:91452; Q5T8D3; Q5T8D4; Q5T8E1; Q5T8E2; Q86UV1; Q8N6E3; Q9UFB5	11p11.2 copy number variation syndrome	RHOC GTPase cycle; RHOA GTPase cycle; Peroxisomal lipid metabolism; Class I peroxisomal membrane protein import	5	0	1.583	0.259126	139.44	59.8	140.2	84.4	31.45	High	High	Not Found	High	High	High	High	High	1	Phospho [S196(99.9); S200(100)]
	Checked	Confidence	Annotated Sequence	Modifications	Qvality PEP	Qvality q-value	# Protein Groups	# Proteins	# PSMs	Master Protein Accessions	Positions in Master Proteins	Modifications in Master Proteins	# Missed Cleavages	Theo. MH+ [Da]	Abundance Ratio: (Sample) / (Control)	Abundance Ratio Adj. P-Value: (Sample) / (Control)	Abundance Ratio Variability [%]: (Sample) / (Control)	Abundances (Grouped): Control	Abundances (Grouped): Sample	Abundances (Grouped) CV [%]: Control	Abundances (Grouped) CV [%]: Sample	Quan Info	Found in Sample: [S1] F1: Control	Found in Sample: [S2] F2: Control	Found in Sample: [S3] F3: Control	Found in Sample: [S4] F4: Control	Found in Sample: [S5] F5: Sample	Found in Sample: [S6] F6: Sample	Found in Sample: [S7] F7: Sample	Found in Sample: [S8] F8: Sample	Confidence (by Search Engine): Sequest HT	Percolator q-Value (by Search Engine): Sequest HT	Percolator PEP (by Search Engine): Sequest HT	XCorr (by Search Engine): Sequest HT	Top Apex RT [min]	Quan Usage	Quan Ratio Usage	Sequence in Protein	Positions in Proteins
	FALSE	High	[K].AESSDSGAESEEEEAQEEVKGAEQSDNDKK.[M]	2xPhospho [S10(98); S]	0.00219112	0.00016513	1	1	3	Q5T8D3	Q5T8D3 [191-220]	Q5T8D3 2xPhospho [S200(98); S]	2	3372.28	1.148	0.999142	136.11	127.4	72.6	69.65	108.14		High	High	Not Found	High	Not Found	Peak Found	Not Found	Peak Found	High	2.563e-05	5.083e-05	4.06	63.61	Used (Top N)	Used	K.AESSDSGAESEEEEAQEEVKGAEQSDNDKK.M	[191-220]
	FALSE	High	[K].AESSDSGAESEEEEAQEEVK.[G]	2xPhospho [S6(99.9); S10(100)]	2.41338e-06	0.00016513	1	1	6	Q5T8D3	Q5T8D3 [191-210]	Q5T8D3 2xPhospho [S196(99.9); S200(100)]	0	2299.8	4.525	0.000665086	161.37	35.5	164.5	99.36	17.15		High	Not Found	Not Found	High	High	High	High	High	High	2.563e-05	5.651e-09	3.13	60.42	Used (Top N)	Used	K.AESSDSGAESEEEEAQEEVK.G	[191-210]
FALSE	ACD	High	Master Protein	Q96AP0	Adrenocortical dysplasia protein homolog OS=Homo sapiens OX=9606 GN=ACD PE=1 SV=4	0	5.267	3	1	14	1	458	48.9	5.3	47.59	1	cell organization and biogenesis;DNA metabolism;other metabolic processes;stress response;transport;developmental processes;other biological processes	nucleus;other cell component	nucleic acid binding activity;other molecular function	Pf10341	65057	ENSG00000102977	A0A0C4DGT6; hsa:65057; Q562H5; Q96AP0; Q9H8F9		Polymerase switching on the C-strand of the telomere; Telomere C-strand synthesis initiation; Meiotic synapsis; Telomere Extension By Telomerase; Inhibition of DNA recombination at telomere; Recognition and association of DNA glycosylase with site containing an affected purine; Recognition and association of DNA glycosylase with site containing an affected pyrimidine; Cleavage of the damaged pyri…	14	0	1.25	0.806212	14.62	88	112	12.97	12.21	High	High	High	High	High	Peak Found	High	High	1	Phospho [S339(89.4); S349(100)]
	Checked	Confidence	Annotated Sequence	Modifications	Qvality PEP	Qvality q-value	# Protein Groups	# Proteins	# PSMs	Master Protein Accessions	Positions in Master Proteins	Modifications in Master Proteins	# Missed Cleavages	Theo. MH+ [Da]	Abundance Ratio: (Sample) / (Control)	Abundance Ratio Adj. P-Value: (Sample) / (Control)	Abundance Ratio Variability [%]: (Sample) / (Control)	Abundances (Grouped): Control	Abundances (Grouped): Sample	Abundances (Grouped) CV [%]: Control	Abundances (Grouped) CV [%]: Sample	Quan Info	Found in Sample: [S1] F1: Control	Found in Sample: [S2] F2: Control	Found in Sample: [S3] F3: Control	Found in Sample: [S4] F4: Control	Found in Sample: [S5] F5: Sample	Found in Sample: [S6] F6: Sample	Found in Sample: [S7] F7: Sample	Found in Sample: [S8] F8: Sample	Confidence (by Search Engine): Sequest HT	Percolator q-Value (by Search Engine): Sequest HT	Percolator PEP (by Search Engine): Sequest HT	XCorr (by Search Engine): Sequest HT	Top Apex RT [min]	Quan Usage	Quan Ratio Usage	Sequence in Protein	Positions in Proteins
	FALSE	High	[R].TPSSPLQSCTPSLSPR.[S]	1xCarbamidomethyl [C9]; 2xPhospho [S4(89.4); S14(100)]	0.000411437	0.00016513	1	1	14	Q96AP0	Q96AP0 [336-351]	Q96AP0 2xPhospho [S339(89.4); S349(100)]	0	1874.78	1.25	0.974445	14.62	88	112	12.97	12.21		High	High	High	High	High	Peak Found	High	High	High	2.563e-05	5.407e-06	4.59	66.15	Used (Top N)	Used	R.TPSSPLQSCTPSLSPR.S	[336-351]
FALSE	ACIN1	High	Master Protein	Q9UKV3	Apoptotic chromatin condensation inducer in the nucleus OS=Homo sapiens OX=9606 GN=ACIN1 PE=1 SV=2	0	118.199	10	14	256	14	1341	151.8	6.43	733.15	14	cell organization and biogenesis;RNA metabolism OR transcription;other metabolic processes;other biological processes	plasma membrane;other membranes;cytosol;nucleus;other cell component	nucleic acid binding activity;other molecular function	Pf02037, Pf16294	22985	ENSG00000100813	B2RTT4; D3DS45; hsa:22985; O75158; Q9UG91; Q9UKV1; Q9UKV2; Q9UKV3		mRNA Splicing - Major Pathway; Apoptotic cleavage of cellular proteins	2	0	1.015	0.982322	48.21	119	81	11.39	3.33	High	High	High	High	High	High	High	High	1	Phospho [S208(99.6); S216(100); T254(89.3); S386(100); S388(100); S410(81.6); T414(96.4); T420(96); S490(100); S655(100); S657(100); S710(100); S838(100); S1004(100)]
	Checked	Confidence	Annotated Sequence	Modifications	Qvality PEP	Qvality q-value	# Protein Groups	# Proteins	# PSMs	Master Protein Accessions	Positions in Master Proteins	Modifications in Master Proteins	# Missed Cleavages	Theo. MH+ [Da]	Abundance Ratio: (Sample) / (Control)	Abundance Ratio Adj. P-Value: (Sample) / (Control)	Abundance Ratio Variability [%]: (Sample) / (Control)	Abundances (Grouped): Control	Abundances (Grouped): Sample	Abundances (Grouped) CV [%]: Control	Abundances (Grouped) CV [%]: Sample	Quan Info	Found in Sample: [S1] F1: Control	Found in Sample: [S2] F2: Control	Found in Sample: [S3] F3: Control	Found in Sample: [S4] F4: Control	Found in Sample: [S5] F5: Sample	Found in Sample: [S6] F6: Sample	Found in Sample: [S7] F7: Sample	Found in Sample: [S8] F8: Sample	Confidence (by Search Engine): Sequest HT	Percolator q-Value (by Search Engine): Sequest HT	Percolator PEP (by Search Engine): Sequest HT	XCorr (by Search Engine): Sequest HT	Top Apex RT [min]	Quan Usage	Quan Ratio Usage	Sequence in Protein	Positions in Proteins
	FALSE	High	[R].RLSQPESAEK.[H]	1xPhospho [S3(100)]	0.000573475	0.00016513	1	1	15	Q9UKV3	Q9UKV3 [708-717]	Q9UKV3 1xPhospho [S710(100)]	1	1224.56	0.495	0.1427	18.72	131.8	68.2	11.57	17.61		High	High	High	High	High	High	High	High	High	2.563e-05	8.461e-06	4.31	24.35	Used (Top N)	Used	R.RLSQPESAEK.H	[708-717]
	FALSE	High	[K].LSEGSQPAEEEEDQETPSR.[N]	1xPhospho [T16(89.3)]	1.25391e-05	0.00016513	1	1	19	Q9UKV3	Q9UKV3 [239-257]	Q9UKV3 1xPhospho [T254(89.3)]	0	2197.88	0.948	0.999142	30.29	103.1	96.9	24.41	7.65		High	High	High	High	High	High	High	High	High	2.563e-05	5.098e-08	3.98	40.95	Used	Used	K.LSEGSQPAEEEEDQETPSR.N	[239-257]
	FALSE	High	[R].TAQVPSPPR.[G]	1xPhospho [S6(100)]	0.000441987	0.00016513	1	1	52	Q9UKV3	Q9UKV3 [999-1007]	Q9UKV3 1xPhospho [S1004(100)]	0	1032.49	1.045	0.999142	22.03	97.8	102.2	22.67	6.95		High	High	High	High	High	High	High	High	High	2.563e-05	5.949e-06	2.93	40.32	Used	Used	R.TAQVPSPPR.G	[999-1007]
	FALSE	High	[K].SSSISEEKGDSDDEKPR.[K]	1xPhospho [S11(100)]	3.54551e-08	0.00016513	1	1	21	Q9UKV3	Q9UKV3 [206-222]	Q9UKV3 1xPhospho [S216(100)]	1	1945.8	0.688	0.769574	16.15	118.1	81.9	17.76	8.6		High	High	High	High	High	High	High	High	High	2.563e-05	2.001e-11	5.39	23.79	Used (Top N)	Used	K.SSSISEEKGDSDDEKPR.K	[206-222]
	FALSE	High	[R].AAKLSEGSQPAEEEEDQETPSR.[N]	2xPhospho [S5(100); S8(100)]	0.00107128	0.00016513	1	1	5	Q9UKV3	Q9UKV3 [236-257]	Q9UKV3 2xPhospho [S240(100); S243(100)]	1	2548.01	2.108	0.177653	48.88	69.9	130.1	40.86	32.03		Peak Found	Peak Found	High	High	High	High	High	Peak Found	High	2.563e-05	1.949e-05	4.4	46.1	Used	Used	R.AAKLSEGSQPAEEEEDQETPSR.N	[236-257]
	FALSE	High	[K].AESPAEKVPEESVLPLVQK.[S]	1xPhospho [S3(100)]	3.48759e-07	0.00016513	1	1	6	Q9UKV3	Q9UKV3 [488-506]	Q9UKV3 1xPhospho [S490(100)]	1	2130.07	0.978	0.999972	24.57	101.1	98.9	24.77	19.7		High	High	Peak Found	Peak Found	High	Peak Found	High	High	High	2.563e-05	4.264e-10	5.1	69.92	Used	Used	K.AESPAEKVPEESVLPLVQK.S	[488-506]
	FALSE	High	[K].ASLVALPEQTASEEETPPPLLTK.[E]	2xPhospho [T16(96.4); T/S]	0.00028019	0.00016513	1	1	10	Q9UKV3	Q9UKV3 [399-421]	Q9UKV3 2xPhospho [T414(96.4); T/S]	0	2581.21	1.498	0.942189	21.45	80.1	119.9	7.88	26.76		High	High	High	High	High	High	High	High	High	2.563e-05	3.25e-06	4.73	83.4	Used	Used	K.ASLVALPEQTASEEETPPPLLTK.E	[399-421]
	FALSE	High	[K].ASLVALPEQTASEEETPPPLLTK.[E]	1xPhospho [T/S]	5.18679e-05	0.00016513	1	1	13	Q9UKV3	Q9UKV3 [399-421]		0	2501.24	0.798	0.95879	33.38	113.9	86.1	26.28	19.13		High	High	High	High	High	High	High	High	High	2.563e-05	3.399e-07	4.15	78.54	Used	Used	K.ASLVALPEQTASEEETPPPLLTK.E	[399-421]
	FALSE	High	[R].KSSSISEEKGDSDDEKPR.[K]	1xPhospho [S12(100)]	2.46855e-05	0.00016513	1	1	5	Q9UKV3	Q9UKV3 [205-222]	Q9UKV3 1xPhospho [S216(100)]	2	2073.9	0.557	0.716591	42.3	125.8	74.2	100.21	33.33		High	High	Peak Found	High	Peak Found	High	High	Peak Found	High	2.563e-05	1.265e-07	3.62	24	Used	Used	R.KSSSISEEKGDSDDEKPR.K	[205-222]
	FALSE	High	[K].GVPAGNSDTEGGQPGRK.[R]	1xPhospho [S7(100)]	0.00124424	0.00016513	1	1	10	Q9UKV3	Q9UKV3 [832-848]	Q9UKV3 1xPhospho [S838(100)]	1	1706.75	0.813	0.999142	28.95	110.3	89.7	12	23.13		High	High	High	High	High	High	High	Peak Found	High	2.563e-05	2.368e-05	2.74	24.55	Used	Used	K.GVPAGNSDTEGGQPGRK.R	[832-848]
	FALSE	High	[K].GVPAGNSDTEGGQPGR.[K]	1xPhospho [S7(100)]	1.90383e-09	0.00016513	1	1	27	Q9UKV3	Q9UKV3 [832-847]	Q9UKV3 1xPhospho [S838(100)]	0	1578.65	1.034	0.999142	30.43	98.2	101.8	25.81	6.21		High	High	High	High	High	High	High	High	High	2.563e-05	4.029e-13	4.73	30.61	Used (Top N)	Used	K.GVPAGNSDTEGGQPGR.K	[832-847]
	FALSE	High	[K].SKSPSPPR.[L]	2xPhospho [S3(100); S5(100)]	0.00918608	0.000300249	1	1	35	Q9UKV3	Q9UKV3 [384-391]	Q9UKV3 2xPhospho [S386(100); S388(100)]	1	1015.4	1.288	0.937964	18.4	87.4	112.6	20.88	14.13		High	High	High	High	High	High	High	High	High	8.444e-05	0.0003421	2.26	16.29	Used	Used	K.SKSPSPPR.L	[384-391]
	FALSE	High	[K].SSSISEEKGDSDDEKPR.[K]	2xPhospho [S3(99.6); S11(98.5)]	0.0124397	0.000300249	1	1	3	Q9UKV3	Q9UKV3 [206-222]	Q9UKV3 2xPhospho [S208(99.6); S216(98.5)]	1	2025.77	1.7	0.317346	45.26	76.5	123.5	49.81	28.41		High	Peak Found	Peak Found	Peak Found	Peak Found	High	High	Peak Found	High	8.444e-05	0.0005152	2.56	25.85	Used	Used	K.SSSISEEKGDSDDEKPR.K	[206-222]
	FALSE	High	[K].SLSPGVSR.[D]	2xPhospho [S1(100); S3(100)]	0.00954907	0.000300249	1	1	5	Q9UKV3	Q9UKV3 [655-662]	Q9UKV3 2xPhospho [S655(100); S657(100)]	0	962.374	1.492	0.39965	89.21	71.1	128.9	65.54	28.37		High	Peak Found	Peak Found	High	Peak Found	High	High	High	High	8.444e-05	0.0003603	2.01	40.08	Used	Used	K.SLSPGVSR.D	[655-662]
	FALSE	High	[R].KSLSPGVSR.[D]	2xPhospho [S2(100); S4(89.5)]	0.00936583	0.000300249	1	1	22	Q9UKV3	Q9UKV3 [654-662]	Q9UKV3 2xPhospho [S655(100); S657(89.5)]	1	1090.47	1.111	0.999142	41.79	97.5	102.5	36.03	14.29		High	High	High	High	High	High	High	High	High	8.444e-05	0.0003508	2.97	29.21	Used	Used	R.KSLSPGVSR.D	[654-662]
	FALSE	High	[K].EKSKSPSPPR.[L]	3xPhospho [S3(100); S5(100); S7(100)]	0.0096732	0.000300249	1	1	4	Q9UKV3	Q9UKV3 [382-391]	Q9UKV3 3xPhospho [S384(100); S386(100); S388(100)]	2	1352.5	1.61	0.243392	120.71	59.2	140.8	98.24	45.95		High	Peak Found	Peak Found	High	Peak Found	High	Peak Found	High	High	8.444e-05	0.0003687	2.65	16.54	Used	Used	K.EKSKSPSPPR.L	[382-391]
	FALSE	High	[R].KSSSISEEKGDSDDEKPR.[K]	2xPhospho [S4(86.6); S12(100)]	0.037738	0.00171024	1	1	4	Q9UKV3	Q9UKV3 [205-222]	Q9UKV3 2xPhospho [S208(86.6); S216(100)]	2	2153.86	1.041	0.999142	45.53	94	106	39.14	23.47		High	Peak Found	High	High	Peak Found	Peak Found	Peak Found	High	High	0.0002997	0.00227	2.18	22.57	Used	Used	R.KSSSISEEKGDSDDEKPR.K	[205-222]
FALSE	ACLY	High	Master Protein	P53396	ATP-citrate synthase OS=Homo sapiens OX=9606 GN=ACLY PE=1 SV=3	0	23.695	2	2	67	2	1101	120.8	7.33	198.72	2	other metabolic processes	non-structural extracellular;cytosol;nucleus;other cytoplasmic organelle;other cell component	other molecular function	Pf00285, Pf00549, Pf02629, Pf16114	47	ENSG00000131473	B4DIM0; B4E3P0; hsa:47; P53396; Q13037; Q9BRL0	Sterol regulatory element-binding proteins (SREBP) signaling; TCA cycle and deficiency of pyruvate dehydrogenase complex (PDHc); Fatty acid biosynthesis; Amino acid metabolism; Lipid metabolism pathway; Clear cell renal cell carcinoma pathways; Metabolic reprogramming in colon cancer	Neutrophil degranulation; ChREBP activates metabolic gene expression; Fatty acyl-CoA biosynthesis	10	0	0.634	0.536136	32.97	123.8	76.2	11	13.64	High	High	High	High	High	High	High	High	1	Phospho [S455(100); S481(100)]
	Checked	Confidence	Annotated Sequence	Modifications	Qvality PEP	Qvality q-value	# Protein Groups	# Proteins	# PSMs	Master Protein Accessions	Positions in Master Proteins	Modifications in Master Proteins	# Missed Cleavages	Theo. MH+ [Da]	Abundance Ratio: (Sample) / (Control)	Abundance Ratio Adj. P-Value: (Sample) / (Control)	Abundance Ratio Variability [%]: (Sample) / (Control)	Abundances (Grouped): Control	Abundances (Grouped): Sample	Abundances (Grouped) CV [%]: Control	Abundances (Grouped) CV [%]: Sample	Quan Info	Found in Sample: [S1] F1: Control	Found in Sample: [S2] F2: Control	Found in Sample: [S3] F3: Control	Found in Sample: [S4] F4: Control	Found in Sample: [S5] F5: Sample	Found in Sample: [S6] F6: Sample	Found in Sample: [S7] F7: Sample	Found in Sample: [S8] F8: Sample	Confidence (by Search Engine): Sequest HT	Percolator q-Value (by Search Engine): Sequest HT	Percolator PEP (by Search Engine): Sequest HT	XCorr (by Search Engine): Sequest HT	Top Apex RT [min]	Quan Usage	Quan Ratio Usage	Sequence in Protein	Positions in Proteins
	FALSE	High	[R].TASFSESR.[A]	1xPhospho [S3(100)]	0.00480798	0.00016513	1	1	20	P53396	P53396 [453-460]	P53396 1xPhospho [S455(100)]	0	964.377	0.805	0.969045	21.83	116	84	15.51	15.58		High	High	High	High	High	High	High	High	High	2.563e-05	0.0001451	2.72	29.64	Used (Top N)	Used	R.TASFSESR.A	[453-460]
	FALSE	High	[K].AKPAMPQDSVPSPR.[S]	1xOxidation [M5]; 1xPhospho [S12(100)]	3.2353e-06	0.00016513	1	1	32	P53396	P53396 [470-483]	P53396 1xPhospho [S481(100)]	0	1576.72	0.363	0.0447672	49.79	146.8	53.2	37.05	16		High	High	High	High	High	High	High	High	High	2.563e-05	8.389e-09	4.12	34.35	Used (Top N)	Used	K.AKPAMPQDSVPSPR.S	[470-483]
	FALSE	High	[K].AKPAMPQDSVPSPR.[S]	1xPhospho [S12(100)]	0.000977988	0.00016513	1	1	15	P53396	P53396 [470-483]	P53396 1xPhospho [S481(100)]	0	1560.72	0.642	0.864181	21.16	120.1	79.9	16.1	11.13		High	High	High	High	High	High	High	High	High	2.563e-05	1.717e-05	3.31	43.83	Used	Used	K.AKPAMPQDSVPSPR.S	[470-483]
FALSE	ACOX1	High	Master Protein	Q15067	Peroxisomal acyl-coenzyme A oxidase 1 OS=Homo sapiens OX=9606 GN=ACOX1 PE=1 SV=3	0	5.899	3	1	2	1	660	74.4	8.16	6.43	1	cell organization and biogenesis;other metabolic processes;other biological processes	other membranes;cytosol;other cytoplasmic organelle	other molecular function	Pf01756, Pf02770, Pf14749	51	ENSG00000161533	A8K6X8; A8KAA0; B4DK61; F5GYQ8; hsa:51; Q12863; Q15067; Q15068; Q15101; Q16131; Q7Z3W5; Q9UD31	Estrogen receptor pathway; Nuclear receptors meta-pathway; PPAR signaling pathway; Eicosanoid metabolism via cyclooxygenases (COX); Eicosanoid metabolism via lipooxygenases (LOX); Omega-3 / omega-6 fatty acid synthesis	TYSND1 cleaves peroxisomal proteins	8	0	0.716	0.832069	101.65	112.5	87.5	45.83	90.37	Peak Found	Peak Found	High	High	Not Found	Peak Found	Not Found	Peak Found	1	Phospho [S26(100)]
	Checked	Confidence	Annotated Sequence	Modifications	Qvality PEP	Qvality q-value	# Protein Groups	# Proteins	# PSMs	Master Protein Accessions	Positions in Master Proteins	Modifications in Master Proteins	# Missed Cleavages	Theo. MH+ [Da]	Abundance Ratio: (Sample) / (Control)	Abundance Ratio Adj. P-Value: (Sample) / (Control)	Abundance Ratio Variability [%]: (Sample) / (Control)	Abundances (Grouped): Control	Abundances (Grouped): Sample	Abundances (Grouped) CV [%]: Control	Abundances (Grouped) CV [%]: Sample	Quan Info	Found in Sample: [S1] F1: Control	Found in Sample: [S2] F2: Control	Found in Sample: [S3] F3: Control	Found in Sample: [S4] F4: Control	Found in Sample: [S5] F5: Sample	Found in Sample: [S6] F6: Sample	Found in Sample: [S7] F7: Sample	Found in Sample: [S8] F8: Sample	Confidence (by Search Engine): Sequest HT	Percolator q-Value (by Search Engine): Sequest HT	Percolator PEP (by Search Engine): Sequest HT	XCorr (by Search Engine): Sequest HT	Top Apex RT [min]	Quan Usage	Quan Ratio Usage	Sequence in Protein	Positions in Proteins
	FALSE	High	[R].DSASFNPELLTHILDGSPEK.[T]	1xPhospho [S17(100)]	0.000138675	0.00016513	1	1	2	Q15067	Q15067 [10-29]	Q15067 1xPhospho [S26(100)]	0	2250.03	0.716	0.999142	101.65	112.5	87.5	45.83	90.37		Peak Found	Peak Found	High	High	Not Found	Peak Found	Not Found	Peak Found	High	2.563e-05	1.263e-06	4.13	86.16	Used (Top N)	Used	R.DSASFNPELLTHILDGSPEK.T	[10-29]
FALSE	ACSF2	Medium	Master Protein	Q96CM8	Medium-chain acyl-CoA ligase ACSF2, mitochondrial OS=Homo sapiens OX=9606 GN=ACSF2 PE=1 SV=2	0.025	1.751	2	1	3	1	615	68.1	7.55	7.55	1	other metabolic processes	mitochondrion	other molecular function	Pf00501, Pf13193	80221	ENSG00000167107	B4DFQ6; B4DHT5; B4DUF5; hsa:80221; Q96CM8; Q9H7G2	Mitochondrial long chain fatty acid beta-oxidation; Mitochondrial fatty acid oxidation disorders	Mitochondrial Fatty Acid Beta-Oxidation	3	0	0.714	0.806212	16.13	116	84	14.18	4.17	Peak Found	High	Peak Found	Peak Found	Peak Found	High	High	Peak Found	1	Phospho [S17(100); S18(100)]
	Checked	Confidence	Annotated Sequence	Modifications	Qvality PEP	Qvality q-value	# Protein Groups	# Proteins	# PSMs	Master Protein Accessions	Positions in Master Proteins	Modifications in Master Proteins	# Missed Cleavages	Theo. MH+ [Da]	Abundance Ratio: (Sample) / (Control)	Abundance Ratio Adj. P-Value: (Sample) / (Control)	Abundance Ratio Variability [%]: (Sample) / (Control)	Abundances (Grouped): Control	Abundances (Grouped): Sample	Abundances (Grouped) CV [%]: Control	Abundances (Grouped) CV [%]: Sample	Quan Info	Found in Sample: [S1] F1: Control	Found in Sample: [S2] F2: Control	Found in Sample: [S3] F3: Control	Found in Sample: [S4] F4: Control	Found in Sample: [S5] F5: Sample	Found in Sample: [S6] F6: Sample	Found in Sample: [S7] F7: Sample	Found in Sample: [S8] F8: Sample	Confidence (by Search Engine): Sequest HT	Percolator q-Value (by Search Engine): Sequest HT	Percolator PEP (by Search Engine): Sequest HT	XCorr (by Search Engine): Sequest HT	Top Apex RT [min]	Quan Usage	Quan Ratio Usage	Sequence in Protein	Positions in Proteins
	FALSE	High	[R].LGRLCAGSSGVLGAR.[A]	1xCarbamidomethyl [C5]; 2xPhospho [S8(100); S9(100)]	0.159585	0.00834373	1	1	3	Q96CM8	Q96CM8 [10-24]	Q96CM8 2xPhospho [S17(100); S18(100)]	1	1633.73	0.714	0.97436	16.13	116	84	14.18	4.17		Peak Found	High	Peak Found	Peak Found	Peak Found	High	High	Peak Found	High	0.001503	0.01775	2.8	39.48	Used (Top N)	Used	R.LGRLCAGSSGVLGAR.A	[10-24]
FALSE	ACTA1	High	None	P68133	Actin, alpha skeletal muscle OS=Homo sapiens OX=9606 GN=ACTA1 PE=1 SV=1	0	46.318	24	9	82	0	377	42	5.39	152.04	9	cell organization and biogenesis;other biological processes	cytosol;cytoskeleton;other cell component	cytoskeletal activity;other molecular function	Pf00022	58	ENSG00000143632	hsa:58; P02568; P68133; P99020; Q5T8M9	Myometrial relaxation and contraction pathways; Fas ligand pathway and stress induction of heat shock proteins; Physico-chemical features and toxicity-associated pathways; Striated muscle contraction pathway; Mechanoregulation and pathology of YAP/TAZ via Hippo and non-Hippo mechanisms; IL-18 signaling pathway; Malignant pleural mesothelioma	Striated Muscle Contraction	8	0								Not Found	Not Found	Not Found	Not Found	Not Found	Not Found	Not Found	Not Found	2
	Checked	Confidence	Annotated Sequence	Modifications	Qvality PEP	Qvality q-value	# Protein Groups	# Proteins	# PSMs	Master Protein Accessions	Positions in Master Proteins	Modifications in Master Proteins	# Missed Cleavages	Theo. MH+ [Da]	Abundance Ratio: (Sample) / (Control)	Abundance Ratio Adj. P-Value: (Sample) / (Control)	Abundance Ratio Variability [%]: (Sample) / (Control)	Abundances (Grouped): Control	Abundances (Grouped): Sample	Abundances (Grouped) CV [%]: Control	Abundances (Grouped) CV [%]: Sample	Quan Info	Found in Sample: [S1] F1: Control	Found in Sample: [S2] F2: Control	Found in Sample: [S3] F3: Control	Found in Sample: [S4] F4: Control	Found in Sample: [S5] F5: Sample	Found in Sample: [S6] F6: Sample	Found in Sample: [S7] F7: Sample	Found in Sample: [S8] F8: Sample	Confidence (by Search Engine): Sequest HT	Percolator q-Value (by Search Engine): Sequest HT	Percolator PEP (by Search Engine): Sequest HT	XCorr (by Search Engine): Sequest HT	Top Apex RT [min]	Quan Usage	Quan Ratio Usage	Sequence in Protein	Positions in Proteins
	FALSE	High	[KR].SYELPDGQVITIGNER.[F]		1.73659e-05	0.00016513	3	10	8	P60709; Q562R1; P63261	P60709 [239-254]; Q562R1 [240-255]; P63261 [239-254]		0	1790.89	1.338	0.999046	70.06	95.5	104.5	64.93	23.74	Mandatory Modification Missing	High	High	Peak Found	High	High	High	High	High	High	2.563e-05	7.877e-08	2.99	75.54	Not Used	Not Used	K.SYELPDGQVITIGNER.F	[241-256]
	FALSE	High	[K].DSYVGDEAQSK.[R]		0.000151914	0.00016513	2	6	16	P60709; P63261	P60709 [51-61]; P63261 [51-61]		0	1198.52	0.601	0.495204	31.73	127.9	72.1	19.7	21.08	Mandatory Modification Missing	High	High	High	High	High	High	High	High	High	2.563e-05	1.433e-06	2.5	30.03	Not Used	Not Used	K.DSYVGDEAQSK.R	[53-63]
	FALSE	High	[K].AGFAGDDAPR.[A]		0.000411437	0.00016513	2	10	16	P60709; P63261	P60709 [19-28]; P63261 [19-28]		0	976.448	0.769	0.974445	78.81	105.4	94.6	71.41	28.47	Mandatory Modification Missing	High	High	High	High	High	High	High	High	High	2.563e-05	5.427e-06	2.04	34.42	Not Used	Not Used	K.AGFAGDDAPR.A	[21-30]
	FALSE	High	[R].HQGVMVGMGQK.[D]	2xOxidation [M5; M8]	7.37291e-05	0.00016513	3	7	7	P60709; Q562R1; P63261	P60709 [40-50]; Q562R1 [41-51]; P63261 [40-50]		0	1203.56	1.456	0.579594	68.46	86.7	113.3	48.9	65.37	Mandatory Modification Missing	High	High	Peak Found	High	High	High	Peak Found	High	High	2.563e-05	5.426e-07	2.87	23.43	Not Used	Not Used	R.HQGVMVGMGQK.D	[42-52]
	FALSE	High	[K].EITALAPSTMK.[I]	1xOxidation [M10]	0.00639459	0.000300249	2	6	8	P60709; P63261	P60709 [316-326]; P63261 [316-326]		0	1177.61	1.237	0.975562	81	92.9	107.1	77.19	26.65	Mandatory Modification Missing	Peak Found	High	Peak Found	High	High	Peak Found	High	High	High	4.871e-05	0.0002114	2.64	41.57	Not Used	Not Used	K.EITALAPSTMK.I	[318-328]
	FALSE	High	[R].DLTDYLMK.[I]	1xOxidation [M7]	0.0231707	0.000743694	3	7	9	P60709; Q562R1; P63261	P60709 [184-191]; Q562R1 [185-192]; P63261 [184-191]		0	1014.48	0.979	0.999142	69.08	104.5	95.5	63.96	19.91	Mandatory Modification Missing	High	High	High	High	High	High	High	High	High	0.0001409	0.001176	2.14	68.06	Not Used	Not Used	R.DLTDYLMK.I	[186-193]
	FALSE	High	[K].IIAPPER.[K]		0.0242278	0.000743694	3	7	12	P60709; Q562R1; P63261	P60709 [329-335]; Q562R1 [330-336]; P63261 [329-335]		0	795.472	0.905	0.999142	88.74	105.8	94.2	76.05	24.47	Mandatory Modification Missing	High	High	High	High	High	High	High	High	High	0.0001409	0.001257	1.51	33.38	Not Used	Not Used	K.IIAPPER.K	[331-337]
	FALSE	High	[K].EITALAPSTMK.[I]		0.0339059	0.00144754	2	6	2	P60709; P63261	P60709 [316-326]; P63261 [316-326]		0	1161.62	0.235	0.000920256	110.1	163.7	36.3	80.53	25.63	Mandatory Modification Missing	Peak Found	High	Peak Found	High	Peak Found	Peak Found	Peak Found	Peak Found	High	0.0002684	0.001979	2.09	52.21	Not Used	Not Used	K.EITALAPSTMK.I	[318-328]
	FALSE	High	[R].DLTDYLMK.[I]		0.035436	0.00144754	3	7	2	P60709; Q562R1; P63261	P60709 [184-191]; Q562R1 [185-192]; P63261 [184-191]		0	998.486	0.107	1.38574e-09	98.33	180.9	19.1	78.15	65.75	Mandatory Modification Missing	Peak Found	High	Not Found	High	Not Found	Not Found	Not Found	Not Found	High	0.0002684	0.002084	2.15	75.02	Not Used	Not Used	R.DLTDYLMK.I	[186-193]
	FALSE	High	[K].RGILTLK.[Y]		0.0598284	0.00217983	2	10	1	P60709; P63261	P60709 [62-68]; P63261 [62-68]		1	800.535	1.031	0.979304	108.48	98.5	101.5	101.01	58.55	Mandatory Modification Missing	Not Found	Not Found	Not Found	High	Peak Found	Not Found	Peak Found	Peak Found	High	0.0004566	0.004297	2.11	57.16	Not Used	Not Used	K.RGILTLK.Y	[64-70]
	FALSE	High	[R].AVFPSIVGRPR.[QH]		0.118626	0.00538876	2	9	1	P60709; P63261	P60709 [29-39]; P63261 [29-39]		0	1198.71	0.382	0.122879	101.71	133.8	66.2	102.4	84.76	Mandatory Modification Missing	Peak Found	Peak Found	Not Found	High	Not Found	Not Found	Not Found	Peak Found	High	0.001015	0.01135	1.36	66.18	Not Used	Not Used	R.AVFPSIVGRPR.H	[31-41]
FALSE	ACTA2	High	None	P62736	Actin, aortic smooth muscle OS=Homo sapiens OX=9606 GN=ACTA2 PE=1 SV=1	0	46.318	24	9	82	0	377	42	5.39	152.04	9	developmental processes;other biological processes	extracellular matrix;cytosol;cytoskeleton;other cell component	other molecular function	Pf00022	59	ENSG00000107796	B2R8A4; hsa:59; P03996; P04108; P62736; Q6FI19	Myometrial relaxation and contraction pathways; Striated muscle contraction pathway; Mechanoregulation and pathology of YAP/TAZ via Hippo and non-Hippo mechanisms; 22q11.2 copy number variation syndrome; IL-18 signaling pathway; Regucalcin in proximal tubule epithelial kidney cells; Angiotensin II receptor type 1 pathway; Malignant pleural mesothelioma; CCL18 signaling pathway; Urotensin-II-media…	Smooth Muscle Contraction; NOTCH4 Intracellular Domain Regulates Transcription	16	0								Not Found	Not Found	Not Found	Not Found	Not Found	Not Found	Not Found	Not Found	2
	Checked	Confidence	Annotated Sequence	Modifications	Qvality PEP	Qvality q-value	# Protein Groups	# Proteins	# PSMs	Master Protein Accessions	Positions in Master Proteins	Modifications in Master Proteins	# Missed Cleavages	Theo. MH+ [Da]	Abundance Ratio: (Sample) / (Control)	Abundance Ratio Adj. P-Value: (Sample) / (Control)	Abundance Ratio Variability [%]: (Sample) / (Control)	Abundances (Grouped): Control	Abundances (Grouped): Sample	Abundances (Grouped) CV [%]: Control	Abundances (Grouped) CV [%]: Sample	Quan Info	Found in Sample: [S1] F1: Control	Found in Sample: [S2] F2: Control	Found in Sample: [S3] F3: Control	Found in Sample: [S4] F4: Control	Found in Sample: [S5] F5: Sample	Found in Sample: [S6] F6: Sample	Found in Sample: [S7] F7: Sample	Found in Sample: [S8] F8: Sample	Confidence (by Search Engine): Sequest HT	Percolator q-Value (by Search Engine): Sequest HT	Percolator PEP (by Search Engine): Sequest HT	XCorr (by Search Engine): Sequest HT	Top Apex RT [min]	Quan Usage	Quan Ratio Usage	Sequence in Protein	Positions in Proteins
	FALSE	High	[KR].SYELPDGQVITIGNER.[F]		1.73659e-05	0.00016513	3	10	8	P60709; Q562R1; P63261	P60709 [239-254]; Q562R1 [240-255]; P63261 [239-254]		0	1790.89	1.338	0.999046	70.06	95.5	104.5	64.93	23.74	Mandatory Modification Missing	High	High	Peak Found	High	High	High	High	High	High	2.563e-05	7.877e-08	2.99	75.54	Not Used	Not Used	K.SYELPDGQVITIGNER.F	[241-256]
	FALSE	High	[K].DSYVGDEAQSK.[R]		0.000151914	0.00016513	2	6	16	P60709; P63261	P60709 [51-61]; P63261 [51-61]		0	1198.52	0.601	0.495204	31.73	127.9	72.1	19.7	21.08	Mandatory Modification Missing	High	High	High	High	High	High	High	High	High	2.563e-05	1.433e-06	2.5	30.03	Not Used	Not Used	K.DSYVGDEAQSK.R	[53-63]
	FALSE	High	[K].AGFAGDDAPR.[A]		0.000411437	0.00016513	2	10	16	P60709; P63261	P60709 [19-28]; P63261 [19-28]		0	976.448	0.769	0.974445	78.81	105.4	94.6	71.41	28.47	Mandatory Modification Missing	High	High	High	High	High	High	High	High	High	2.563e-05	5.427e-06	2.04	34.42	Not Used	Not Used	K.AGFAGDDAPR.A	[21-30]
	FALSE	High	[R].HQGVMVGMGQK.[D]	2xOxidation [M5; M8]	7.37291e-05	0.00016513	3	7	7	P60709; Q562R1; P63261	P60709 [40-50]; Q562R1 [41-51]; P63261 [40-50]		0	1203.56	1.456	0.579594	68.46	86.7	113.3	48.9	65.37	Mandatory Modification Missing	High	High	Peak Found	High	High	High	Peak Found	High	High	2.563e-05	5.426e-07	2.87	23.43	Not Used	Not Used	R.HQGVMVGMGQK.D	[42-52]
	FALSE	High	[K].EITALAPSTMK.[I]	1xOxidation [M10]	0.00639459	0.000300249	2	6	8	P60709; P63261	P60709 [316-326]; P63261 [316-326]		0	1177.61	1.237	0.975562	81	92.9	107.1	77.19	26.65	Mandatory Modification Missing	Peak Found	High	Peak Found	High	High	Peak Found	High	High	High	4.871e-05	0.0002114	2.64	41.57	Not Used	Not Used	K.EITALAPSTMK.I	[318-328]
	FALSE	High	[R].DLTDYLMK.[I]	1xOxidation [M7]	0.0231707	0.000743694	3	7	9	P60709; Q562R1; P63261	P60709 [184-191]; Q562R1 [185-192]; P63261 [184-191]		0	1014.48	0.979	0.999142	69.08	104.5	95.5	63.96	19.91	Mandatory Modification Missing	High	High	High	High	High	High	High	High	High	0.0001409	0.001176	2.14	68.06	Not Used	Not Used	R.DLTDYLMK.I	[186-193]
	FALSE	High	[K].IIAPPER.[K]		0.0242278	0.000743694	3	7	12	P60709; Q562R1; P63261	P60709 [329-335]; Q562R1 [330-336]; P63261 [329-335]		0	795.472	0.905	0.999142	88.74	105.8	94.2	76.05	24.47	Mandatory Modification Missing	High	High	High	High	High	High	High	High	High	0.0001409	0.001257	1.51	33.38	Not Used	Not Used	K.IIAPPER.K	[331-337]
	FALSE	High	[K].EITALAPSTMK.[I]		0.0339059	0.00144754	2	6	2	P60709; P63261	P60709 [316-326]; P63261 [316-326]		0	1161.62	0.235	0.000920256	110.1	163.7	36.3	80.53	25.63	Mandatory Modification Missing	Peak Found	High	Peak Found	High	Peak Found	Peak Found	Peak Found	Peak Found	High	0.0002684	0.001979	2.09	52.21	Not Used	Not Used	K.EITALAPSTMK.I	[318-328]
	FALSE	High	[R].DLTDYLMK.[I]		0.035436	0.00144754	3	7	2	P60709; Q562R1; P63261	P60709 [184-191]; Q562R1 [185-192]; P63261 [184-191]		0	998.486	0.107	1.38574e-09	98.33	180.9	19.1	78.15	65.75	Mandatory Modification Missing	Peak Found	High	Not Found	High	Not Found	Not Found	Not Found	Not Found	High	0.0002684	0.002084	2.15	75.02	Not Used	Not Used	R.DLTDYLMK.I	[186-193]
	FALSE	High	[K].RGILTLK.[Y]		0.0598284	0.00217983	2	10	1	P60709; P63261	P60709 [62-68]; P63261 [62-68]		1	800.535	1.031	0.979304	108.48	98.5	101.5	101.01	58.55	Mandatory Modification Missing	Not Found	Not Found	Not Found	High	Peak Found	Not Found	Peak Found	Peak Found	High	0.0004566	0.004297	2.11	57.16	Not Used	Not Used	K.RGILTLK.Y	[64-70]
	FALSE	High	[R].AVFPSIVGRPR.[QH]		0.118626	0.00538876	2	9	1	P60709; P63261	P60709 [29-39]; P63261 [29-39]		0	1198.71	0.382	0.122879	101.71	133.8	66.2	102.4	84.76	Mandatory Modification Missing	Peak Found	Peak Found	Not Found	High	Not Found	Not Found	Not Found	Peak Found	High	0.001015	0.01135	1.36	66.18	Not Used	Not Used	R.AVFPSIVGRPR.H	[31-41]
FALSE	ACTB	High	Master Protein	P60709	Actin, cytoplasmic 1 OS=Homo sapiens OX=9606 GN=ACTB PE=1 SV=1	0	137.481	69	18	166	1	375	41.7	5.48	424.82	18	cell organization and biogenesis;protein metabolism;other metabolic processes;other biological processes	plasma membrane;other membranes;cytosol;cytoskeleton;nucleus;other cell component	cytoskeletal activity;other molecular function	Pf00022	60	ENSG00000075624	hsa:60; P02570; P60709; P70514; P99021; Q11211; Q64316; Q75MN2; Q96B34; Q96HG5	Arrhythmogenic right ventricular cardiomyopathy; Pathogenic Escherichia coli infection; Common pathways underlying drug addiction; Myometrial relaxation and contraction pathways; Focal adhesion; Fas ligand pathway and stress induction of heat shock proteins; Ebola virus infection in host; Acute viral myocarditis; Thermogenesis; Mechanoregulation and pathology of YAP/TAZ via Hippo and non-Hippo me…	B-WICH complex positively regulates rRNA expression; HATs acetylate histones; UCH proteinases; Signaling by BRAF and RAF1 fusions; Signaling by moderate kinase activity BRAF mutants; Paradoxical activation of RAF signaling by kinase inactive BRAF; Signaling downstream of RAS mutants; Signaling by RAF1 mutants; MAP2K and MAPK activation; Signaling by high-kinase activity BRAF mutants; VEGFA-VEGFR2…	47	1	3.289	8.23007e-06	135.53	38.2	161.8	55.65	69.53	High	High	High	High	High	High	High	High	1	Phospho [S233(76.7)]; Met-loss+Acetyl [N-Term]
	Checked	Confidence	Annotated Sequence	Modifications	Qvality PEP	Qvality q-value	# Protein Groups	# Proteins	# PSMs	Master Protein Accessions	Positions in Master Proteins	Modifications in Master Proteins	# Missed Cleavages	Theo. MH+ [Da]	Abundance Ratio: (Sample) / (Control)	Abundance Ratio Adj. P-Value: (Sample) / (Control)	Abundance Ratio Variability [%]: (Sample) / (Control)	Abundances (Grouped): Control	Abundances (Grouped): Sample	Abundances (Grouped) CV [%]: Control	Abundances (Grouped) CV [%]: Sample	Quan Info	Found in Sample: [S1] F1: Control	Found in Sample: [S2] F2: Control	Found in Sample: [S3] F3: Control	Found in Sample: [S4] F4: Control	Found in Sample: [S5] F5: Sample	Found in Sample: [S6] F6: Sample	Found in Sample: [S7] F7: Sample	Found in Sample: [S8] F8: Sample	Confidence (by Search Engine): Sequest HT	Percolator q-Value (by Search Engine): Sequest HT	Percolator PEP (by Search Engine): Sequest HT	XCorr (by Search Engine): Sequest HT	Top Apex RT [min]	Quan Usage	Quan Ratio Usage	Sequence in Protein	Positions in Proteins
	FALSE	High	[K].QEYDESGPSIVHR.[K]		3.30038e-08	0.00016513	2	7	13	P60709; P63261	P60709 [360-372]; P63261 [360-372]		0	1516.7	0.83	0.999142	86.81	116.9	83.1	66.27	30.96	Mandatory Modification Missing	High	High	High	High	High	High	High	High	High	2.563e-05	1.824e-11	4.37	44.34	Not Used	Not Used	K.QEYDESGPSIVHR.K	[360-372]
	FALSE	High	[K].LCYVALDFEQEMATAASSSSLEK.[S]	1xCarbamidomethyl [C2]; 1xPhospho [S18(76.7)]	7.09035e-05	0.00016513	2	3	1	P60709; P63261	P60709 [216-238]; P63261 [216-238]	P60709 1xPhospho [S233(76.7)]; P63261 1xPhospho [S233(76.7)]	0	2630.14	3.289	0.000247477	135.53	38.2	161.8	55.65	69.53	Shared	Peak Found	Peak Found	Not Found	Peak Found	Not Found	Peak Found	Peak Found	High	High	2.563e-05	5.18e-07	3.88	86.95	Used (Top N)	Used	K.LCYVALDFEQEMATAASSSSLEK.S	[216-238]
	FALSE	High	[-].MDDDIAALVVDNGSGMCK.[A]	1xCarbamidomethyl [C17]; 1xOxidation [M16]; 1xMet-loss+Acetyl [N-Term]	5.68638e-09	0.00016513	1	1	8	P60709	P60709 [1-18]	P60709 1xMet-loss+Acetyl [N-Term]	0	1837.79	0.703	0.903021	57.98	115	85	43.63	32.35	Mandatory Modification Missing	High	High	High	High	High	High	High	High	High	2.563e-05	1.747e-12	3.97	79	Not Used	Not Used	-.MDDDIAALVVDNGSGMCK.A	[1-18]
	FALSE	High	[-].MDDDIAALVVDNGSGMCK.[A]	1xCarbamidomethyl [C17]; 1xMet-loss+Acetyl [N-Term]	8.13598e-09	0.00016513	1	1	5	P60709	P60709 [1-18]	P60709 1xMet-loss+Acetyl [N-Term]	0	1821.8	0.768	0.999046	25.37	113.1	86.9	29.64	13.62	Mandatory Modification Missing	High	High	High	High	Peak Found	Peak Found	High	Peak Found	High	2.563e-05	2.82e-12	4.95	82.12	Not Used	Not Used	-.MDDDIAALVVDNGSGMCK.A	[1-18]
	FALSE	High	[R].VAPEEHPVLLTEAPLNPK.[A]		5.4309e-07	0.00016513	2	2	16	P60709; P63261	P60709 [96-113]; P63261 [96-113]		0	1954.06	1.232	0.999142	82.02	93	107	92.91	23.94	Mandatory Modification Missing	High	High	High	High	High	High	High	High	High	2.563e-05	7.692e-10	3.98	65.82	Not Used	Not Used	R.VAPEEHPVLLTEAPLNPK.A	[96-113]
	FALSE	High	[R].TTGIVMDSGDGVTHTVPIYEGYALPHAILR.[L]	1xOxidation [M6]	1.24243e-08	0.00016513	2	2	8	P60709; P63261	P60709 [148-177]; P63261 [148-177]		0	3199.61	2.881	0.0336781	97.05	52	148	112.7	25.34	Mandatory Modification Missing	Peak Found	High	Not Found	High	High	High	High	High	High	2.563e-05	4.94e-12	5.55	77.16	Not Used	Not Used	R.TTGIVMDSGDGVTHTVPIYEGYALPHAILR.L	[148-177]
	FALSE	High	[KR].SYELPDGQVITIGNER.[F]		1.73659e-05	0.00016513	3	10	8	P60709; Q562R1; P63261	P60709 [239-254]; Q562R1 [240-255]; P63261 [239-254]		0	1790.89	1.338	0.999046	70.06	95.5	104.5	64.93	23.74	Mandatory Modification Missing	High	High	Peak Found	High	High	High	High	High	High	2.563e-05	7.877e-08	2.99	75.54	Not Used	Not Used	K.SYELPDGQVITIGNER.F	[239-254]
	FALSE	High	[K].DSYVGDEAQSK.[R]		0.000151914	0.00016513	2	6	16	P60709; P63261	P60709 [51-61]; P63261 [51-61]		0	1198.52	0.601	0.495204	31.73	127.9	72.1	19.7	21.08	Mandatory Modification Missing	High	High	High	High	High	High	High	High	High	2.563e-05	1.433e-06	2.5	30.03	Not Used	Not Used	K.DSYVGDEAQSK.R	[51-61]
	FALSE	High	[K].AGFAGDDAPR.[A]		0.000411437	0.00016513	2	10	16	P60709; P63261	P60709 [19-28]; P63261 [19-28]		0	976.448	0.769	0.974445	78.81	105.4	94.6	71.41	28.47	Mandatory Modification Missing	High	High	High	High	High	High	High	High	High	2.563e-05	5.427e-06	2.04	34.42	Not Used	Not Used	K.AGFAGDDAPR.A	[19-28]
	FALSE	High	[K].DLYANTVLSGGTTMYPGIADR.[M]	1xOxidation [M14]	2.50188e-07	0.00016513	2	2	7	P60709; P63261	P60709 [292-312]; P63261 [292-312]		0	2231.06	3.247	0.0178819	84.22	47.1	152.9	117.35	51.71	Mandatory Modification Missing	Peak Found	High	Peak Found	High	High	High	High	High	High	2.563e-05	2.741e-10	4.19	75.7	Not Used	Not Used	K.DLYANTVLSGGTTMYPGIADR.M	[292-312]
	FALSE	High	[R].HQGVMVGMGQK.[D]	2xOxidation [M5; M8]	7.37291e-05	0.00016513	3	7	7	P60709; Q562R1; P63261	P60709 [40-50]; Q562R1 [41-51]; P63261 [40-50]		0	1203.56	1.456	0.579594	68.46	86.7	113.3	48.9	65.37	Mandatory Modification Missing	High	High	Peak Found	High	High	High	Peak Found	High	High	2.563e-05	5.426e-07	2.87	23.43	Not Used	Not Used	R.HQGVMVGMGQK.D	[40-50]
	FALSE	High	[R].GYSFTTTAER.[E]		0.00329966	0.00016513	2	2	15	P60709; P63261	P60709 [197-206]; P63261 [197-206]		0	1132.53	1.006	0.999142	72.33	104.5	95.5	69.33	28.5	Mandatory Modification Missing	High	High	High	High	High	High	High	High	High	2.563e-05	8.717e-05	2.26	48.35	Not Used	Not Used	R.GYSFTTTAER.E	[197-206]
	FALSE	High	[K].EITALAPSTMK.[I]	1xOxidation [M10]	0.00639459	0.000300249	2	6	8	P60709; P63261	P60709 [316-326]; P63261 [316-326]		0	1177.61	1.237	0.975562	81	92.9	107.1	77.19	26.65	Mandatory Modification Missing	Peak Found	High	Peak Found	High	High	Peak Found	High	High	High	4.871e-05	0.0002114	2.64	41.57	Not Used	Not Used	K.EITALAPSTMK.I	[316-326]
	FALSE	High	[R].CPEALFQPSFLGMESCGIHETTFNSIMK.[C]	2xCarbamidomethyl [C1; C16]; 2xOxidation [M13; M27]	0.0223006	0.000743694	2	2	4	P60709; P63261	P60709 [257-284]; P63261 [257-284]		0	3263.45	1.02	0.999142	123.48	106.6	93.4	163.55	170.87	Mandatory Modification Missing	Not Found	Not Found	Not Found	High	Not Found	Not Found	Not Found	High	High	0.0001409	0.001125	3.3	78.59	Not Used	Not Used	R.CPEALFQPSFLGMESCGIHETTFNSIMK.C	[257-284]
	FALSE	High	[R].DLTDYLMK.[I]	1xOxidation [M7]	0.0231707	0.000743694	3	7	9	P60709; Q562R1; P63261	P60709 [184-191]; Q562R1 [185-192]; P63261 [184-191]		0	1014.48	0.979	0.999142	69.08	104.5	95.5	63.96	19.91	Mandatory Modification Missing	High	High	High	High	High	High	High	High	High	0.0001409	0.001176	2.14	68.06	Not Used	Not Used	R.DLTDYLMK.I	[184-191]
	FALSE	High	[K].IIAPPER.[K]		0.0242278	0.000743694	3	7	12	P60709; Q562R1; P63261	P60709 [329-335]; Q562R1 [330-336]; P63261 [329-335]		0	795.472	0.905	0.999142	88.74	105.8	94.2	76.05	24.47	Mandatory Modification Missing	High	High	High	High	High	High	High	High	High	0.0001409	0.001257	1.51	33.38	Not Used	Not Used	K.IIAPPER.K	[329-335]
	FALSE	High	[K].EITALAPSTMK.[I]		0.0339059	0.00144754	2	6	2	P60709; P63261	P60709 [316-326]; P63261 [316-326]		0	1161.62	0.235	0.000920256	110.1	163.7	36.3	80.53	25.63	Mandatory Modification Missing	Peak Found	High	Peak Found	High	Peak Found	Peak Found	Peak Found	Peak Found	High	0.0002684	0.001979	2.09	52.21	Not Used	Not Used	K.EITALAPSTMK.I	[316-326]
	FALSE	High	[R].DLTDYLMK.[I]		0.035436	0.00144754	3	7	2	P60709; Q562R1; P63261	P60709 [184-191]; Q562R1 [185-192]; P63261 [184-191]		0	998.486	0.107	1.38574e-09	98.33	180.9	19.1	78.15	65.75	Mandatory Modification Missing	Peak Found	High	Not Found	High	Not Found	Not Found	Not Found	Not Found	High	0.0002684	0.002084	2.15	75.02	Not Used	Not Used	R.DLTDYLMK.I	[184-191]
	FALSE	High	[K].RGILTLK.[Y]		0.0598284	0.00217983	2	10	1	P60709; P63261	P60709 [62-68]; P63261 [62-68]		1	800.535	1.031	0.979304	108.48	98.5	101.5	101.01	58.55	Mandatory Modification Missing	Not Found	Not Found	Not Found	High	Peak Found	Not Found	Peak Found	Peak Found	High	0.0004566	0.004297	2.11	57.16	Not Used	Not Used	K.RGILTLK.Y	[62-68]
	FALSE	High	[K].CDVDIR.[K]	1xCarbamidomethyl [C1]	0.0851653	0.00343886	3	3	7	P60709; Q562R1; P63261	P60709 [285-290]; Q562R1 [286-291]; P63261 [285-290]		0	777.356	0.673	0.919945	72.87	124.1	75.9	67.24	34.89	Mandatory Modification Missing	High	High	Peak Found	High	High	High	High	High	High	0.0006754	0.007044	1.72	29.39	Not Used	Not Used	K.CDVDIR.K	[285-290]
	FALSE	High	[R].AVFPSIVGRPR.[QH]		0.118626	0.00538876	2	9	1	P60709; P63261	P60709 [29-39]; P63261 [29-39]		0	1198.71	0.382	0.122879	101.71	133.8	66.2	102.4	84.76	Mandatory Modification Missing	Peak Found	Peak Found	Not Found	High	Not Found	Not Found	Not Found	Peak Found	High	0.001015	0.01135	1.36	66.18	Not Used	Not Used	R.AVFPSIVGRPR.H	[29-39]
FALSE	ACTBL2	High	Master Protein	Q562R1	Beta-actin-like protein 2 OS=Homo sapiens OX=9606 GN=ACTBL2 PE=1 SV=2	0	32.694	18	6	46	1	376	42	5.59	71.67	6	cell organization and biogenesis;other biological processes	other membranes;cytoskeleton;other cell component	cytoskeletal activity;other molecular function	Pf00022	345651	ENSG00000169067	B2RPJ1; hsa:345651; Q562R1; Q562R2; Q562S9; Q562X8			0	0								Not Found	Not Found	Peak Found	Peak Found	Peak Found	High	Peak Found	Peak Found	1
	Checked	Confidence	Annotated Sequence	Modifications	Qvality PEP	Qvality q-value	# Protein Groups	# Proteins	# PSMs	Master Protein Accessions	Positions in Master Proteins	Modifications in Master Proteins	# Missed Cleavages	Theo. MH+ [Da]	Abundance Ratio: (Sample) / (Control)	Abundance Ratio Adj. P-Value: (Sample) / (Control)	Abundance Ratio Variability [%]: (Sample) / (Control)	Abundances (Grouped): Control	Abundances (Grouped): Sample	Abundances (Grouped) CV [%]: Control	Abundances (Grouped) CV [%]: Sample	Quan Info	Found in Sample: [S1] F1: Control	Found in Sample: [S2] F2: Control	Found in Sample: [S3] F3: Control	Found in Sample: [S4] F4: Control	Found in Sample: [S5] F5: Sample	Found in Sample: [S6] F6: Sample	Found in Sample: [S7] F7: Sample	Found in Sample: [S8] F8: Sample	Confidence (by Search Engine): Sequest HT	Percolator q-Value (by Search Engine): Sequest HT	Percolator PEP (by Search Engine): Sequest HT	XCorr (by Search Engine): Sequest HT	Top Apex RT [min]	Quan Usage	Quan Ratio Usage	Sequence in Protein	Positions in Proteins
	FALSE	High	[R].VAPDEHPILLTEAPLNPK.[I]		0.000111857	0.00016513	1	1	1	Q562R1	Q562R1 [97-114]		0	1954.06	11.89	5.18867e-09	144.85	16.5	183.5	180.31	23.94	Mandatory Modification Missing	Not Found	Not Found	Peak Found	Peak Found	Peak Found	High	Peak Found	Peak Found	High	2.563e-05	9.486e-07	3.44	65.82	Not Used	Not Used	R.VAPDEHPILLTEAPLNPK.I	[97-114]
	FALSE	High	[KR].SYELPDGQVITIGNER.[F]		1.73659e-05	0.00016513	3	10	8	P60709; Q562R1; P63261	P60709 [239-254]; Q562R1 [240-255]; P63261 [239-254]		0	1790.89	1.338	0.999046	70.06	95.5	104.5	64.93	23.74	Mandatory Modification Missing	High	High	Peak Found	High	High	High	High	High	High	2.563e-05	7.877e-08	2.99	75.54	Not Used	Not Used	R.SYELPDGQVITIGNER.F	[240-255]
	FALSE	High	[R].HQGVMVGMGQK.[D]	2xOxidation [M5; M8]	7.37291e-05	0.00016513	3	7	7	P60709; Q562R1; P63261	P60709 [40-50]; Q562R1 [41-51]; P63261 [40-50]		0	1203.56	1.456	0.579594	68.46	86.7	113.3	48.9	65.37	Mandatory Modification Missing	High	High	Peak Found	High	High	High	Peak Found	High	High	2.563e-05	5.426e-07	2.87	23.43	Not Used	Not Used	R.HQGVMVGMGQK.D	[41-51]
	FALSE	High	[R].DLTDYLMK.[I]	1xOxidation [M7]	0.0231707	0.000743694	3	7	9	P60709; Q562R1; P63261	P60709 [184-191]; Q562R1 [185-192]; P63261 [184-191]		0	1014.48	0.979	0.999142	69.08	104.5	95.5	63.96	19.91	Mandatory Modification Missing	High	High	High	High	High	High	High	High	High	0.0001409	0.001176	2.14	68.06	Not Used	Not Used	R.DLTDYLMK.I	[185-192]
	FALSE	High	[K].IIAPPER.[K]		0.0242278	0.000743694	3	7	12	P60709; Q562R1; P63261	P60709 [329-335]; Q562R1 [330-336]; P63261 [329-335]		0	795.472	0.905	0.999142	88.74	105.8	94.2	76.05	24.47	Mandatory Modification Missing	High	High	High	High	High	High	High	High	High	0.0001409	0.001257	1.51	33.38	Not Used	Not Used	K.IIAPPER.K	[330-336]
	FALSE	High	[R].DLTDYLMK.[I]		0.035436	0.00144754	3	7	2	P60709; Q562R1; P63261	P60709 [184-191]; Q562R1 [185-192]; P63261 [184-191]		0	998.486	0.107	1.38574e-09	98.33	180.9	19.1	78.15	65.75	Mandatory Modification Missing	Peak Found	High	Not Found	High	Not Found	Not Found	Not Found	Not Found	High	0.0002684	0.002084	2.15	75.02	Not Used	Not Used	R.DLTDYLMK.I	[185-192]
	FALSE	High	[K].CDVDIR.[K]	1xCarbamidomethyl [C1]	0.0851653	0.00343886	3	3	7	P60709; Q562R1; P63261	P60709 [285-290]; Q562R1 [286-291]; P63261 [285-290]		0	777.356	0.673	0.919945	72.87	124.1	75.9	67.24	34.89	Mandatory Modification Missing	High	High	Peak Found	High	High	High	High	High	High	0.0006754	0.007044	1.72	29.39	Not Used	Not Used	K.CDVDIR.K	[286-291]
FALSE	ACTC1	High	None	P68032	Actin, alpha cardiac muscle 1 OS=Homo sapiens OX=9606 GN=ACTC1 PE=1 SV=1	0	46.318	24	9	82	0	377	42	5.39	152.04	9	cell organization and biogenesis;developmental processes;other biological processes	cytosol;cytoskeleton;other cell component	cytoskeletal activity;other molecular function	Pf00022	70	ENSG00000159251	hsa:70; P04270; P68032	Cardiac progenitor differentiation; Myometrial relaxation and contraction pathways; Striated muscle contraction pathway; Mechanoregulation and pathology of YAP/TAZ via Hippo and non-Hippo mechanisms; 22q11.2 copy number variation syndrome; Malignant pleural mesothelioma	RHOA GTPase cycle; RHOB GTPase cycle; Striated Muscle Contraction	9	0								Not Found	Not Found	Not Found	Not Found	Not Found	Not Found	Not Found	Not Found	2
	Checked	Confidence	Annotated Sequence	Modifications	Qvality PEP	Qvality q-value	# Protein Groups	# Proteins	# PSMs	Master Protein Accessions	Positions in Master Proteins	Modifications in Master Proteins	# Missed Cleavages	Theo. MH+ [Da]	Abundance Ratio: (Sample) / (Control)	Abundance Ratio Adj. P-Value: (Sample) / (Control)	Abundance Ratio Variability [%]: (Sample) / (Control)	Abundances (Grouped): Control	Abundances (Grouped): Sample	Abundances (Grouped) CV [%]: Control	Abundances (Grouped) CV [%]: Sample	Quan Info	Found in Sample: [S1] F1: Control	Found in Sample: [S2] F2: Control	Found in Sample: [S3] F3: Control	Found in Sample: [S4] F4: Control	Found in Sample: [S5] F5: Sample	Found in Sample: [S6] F6: Sample	Found in Sample: [S7] F7: Sample	Found in Sample: [S8] F8: Sample	Confidence (by Search Engine): Sequest HT	Percolator q-Value (by Search Engine): Sequest HT	Percolator PEP (by Search Engine): Sequest HT	XCorr (by Search Engine): Sequest HT	Top Apex RT [min]	Quan Usage	Quan Ratio Usage	Sequence in Protein	Positions in Proteins
	FALSE	High	[KR].SYELPDGQVITIGNER.[F]		1.73659e-05	0.00016513	3	10	8	P60709; Q562R1; P63261	P60709 [239-254]; Q562R1 [240-255]; P63261 [239-254]		0	1790.89	1.338	0.999046	70.06	95.5	104.5	64.93	23.74	Mandatory Modification Missing	High	High	Peak Found	High	High	High	High	High	High	2.563e-05	7.877e-08	2.99	75.54	Not Used	Not Used	K.SYELPDGQVITIGNER.F	[241-256]
	FALSE	High	[K].DSYVGDEAQSK.[R]		0.000151914	0.00016513	2	6	16	P60709; P63261	P60709 [51-61]; P63261 [51-61]		0	1198.52	0.601	0.495204	31.73	127.9	72.1	19.7	21.08	Mandatory Modification Missing	High	High	High	High	High	High	High	High	High	2.563e-05	1.433e-06	2.5	30.03	Not Used	Not Used	K.DSYVGDEAQSK.R	[53-63]
	FALSE	High	[K].AGFAGDDAPR.[A]		0.000411437	0.00016513	2	10	16	P60709; P63261	P60709 [19-28]; P63261 [19-28]		0	976.448	0.769	0.974445	78.81	105.4	94.6	71.41	28.47	Mandatory Modification Missing	High	High	High	High	High	High	High	High	High	2.563e-05	5.427e-06	2.04	34.42	Not Used	Not Used	K.AGFAGDDAPR.A	[21-30]
	FALSE	High	[R].HQGVMVGMGQK.[D]	2xOxidation [M5; M8]	7.37291e-05	0.00016513	3	7	7	P60709; Q562R1; P63261	P60709 [40-50]; Q562R1 [41-51]; P63261 [40-50]		0	1203.56	1.456	0.579594	68.46	86.7	113.3	48.9	65.37	Mandatory Modification Missing	High	High	Peak Found	High	High	High	Peak Found	High	High	2.563e-05	5.426e-07	2.87	23.43	Not Used	Not Used	R.HQGVMVGMGQK.D	[42-52]
	FALSE	High	[K].EITALAPSTMK.[I]	1xOxidation [M10]	0.00639459	0.000300249	2	6	8	P60709; P63261	P60709 [316-326]; P63261 [316-326]		0	1177.61	1.237	0.975562	81	92.9	107.1	77.19	26.65	Mandatory Modification Missing	Peak Found	High	Peak Found	High	High	Peak Found	High	High	High	4.871e-05	0.0002114	2.64	41.57	Not Used	Not Used	K.EITALAPSTMK.I	[318-328]
	FALSE	High	[R].DLTDYLMK.[I]	1xOxidation [M7]	0.0231707	0.000743694	3	7	9	P60709; Q562R1; P63261	P60709 [184-191]; Q562R1 [185-192]; P63261 [184-191]		0	1014.48	0.979	0.999142	69.08	104.5	95.5	63.96	19.91	Mandatory Modification Missing	High	High	High	High	High	High	High	High	High	0.0001409	0.001176	2.14	68.06	Not Used	Not Used	R.DLTDYLMK.I	[186-193]
	FALSE	High	[K].IIAPPER.[K]		0.0242278	0.000743694	3	7	12	P60709; Q562R1; P63261	P60709 [329-335]; Q562R1 [330-336]; P63261 [329-335]		0	795.472	0.905	0.999142	88.74	105.8	94.2	76.05	24.47	Mandatory Modification Missing	High	High	High	High	High	High	High	High	High	0.0001409	0.001257	1.51	33.38	Not Used	Not Used	K.IIAPPER.K	[331-337]
	FALSE	High	[K].EITALAPSTMK.[I]		0.0339059	0.00144754	2	6	2	P60709; P63261	P60709 [316-326]; P63261 [316-326]		0	1161.62	0.235	0.000920256	110.1	163.7	36.3	80.53	25.63	Mandatory Modification Missing	Peak Found	High	Peak Found	High	Peak Found	Peak Found	Peak Found	Peak Found	High	0.0002684	0.001979	2.09	52.21	Not Used	Not Used	K.EITALAPSTMK.I	[318-328]
	FALSE	High	[R].DLTDYLMK.[I]		0.035436	0.00144754	3	7	2	P60709; Q562R1; P63261	P60709 [184-191]; Q562R1 [185-192]; P63261 [184-191]		0	998.486	0.107	1.38574e-09	98.33	180.9	19.1	78.15	65.75	Mandatory Modification Missing	Peak Found	High	Not Found	High	Not Found	Not Found	Not Found	Not Found	High	0.0002684	0.002084	2.15	75.02	Not Used	Not Used	R.DLTDYLMK.I	[186-193]
	FALSE	High	[K].RGILTLK.[Y]		0.0598284	0.00217983	2	10	1	P60709; P63261	P60709 [62-68]; P63261 [62-68]		1	800.535	1.031	0.979304	108.48	98.5	101.5	101.01	58.55	Mandatory Modification Missing	Not Found	Not Found	Not Found	High	Peak Found	Not Found	Peak Found	Peak Found	High	0.0004566	0.004297	2.11	57.16	Not Used	Not Used	K.RGILTLK.Y	[64-70]
	FALSE	High	[R].AVFPSIVGRPR.[QH]		0.118626	0.00538876	2	9	1	P60709; P63261	P60709 [29-39]; P63261 [29-39]		0	1198.71	0.382	0.122879	101.71	133.8	66.2	102.4	84.76	Mandatory Modification Missing	Peak Found	Peak Found	Not Found	High	Not Found	Not Found	Not Found	Peak Found	High	0.001015	0.01135	1.36	66.18	Not Used	Not Used	R.AVFPSIVGRPR.H	[31-41]
FALSE	ACTG1	High	Master Protein	P63261	Actin, cytoplasmic 2 OS=Homo sapiens OX=9606 GN=ACTG1 PE=1 SV=1	0	139.924	69	18	163	1	375	41.8	5.48	414.47	18	cell organization and biogenesis;stress response;developmental processes;other biological processes	non-structural extracellular;plasma membrane;other membranes;cytosol;cytoskeleton;other cell component	cytoskeletal activity;other molecular function	Pf00022	71	ENSG00000184009	A8K7C2; hsa:71; P02571; P14104; P63261; P99022; Q5U032; Q96E67	Arrhythmogenic right ventricular cardiomyopathy; Pathogenic Escherichia coli infection; Common pathways underlying drug addiction; Myometrial relaxation and contraction pathways; Focal adhesion; Fas ligand pathway and stress induction of heat shock proteins; Striated muscle contraction pathway; VEGFA-VEGFR2 signaling; Ebola virus infection in host; Thermogenesis; Mechanoregulation and pathology o…	RHO GTPases Activate Formins; Regulation of actin dynamics for phagocytic cup formation; FCGR3A-mediated phagocytosis; Recycling pathway of L1; Sensory processing of sound by inner hair cells of the cochlea; Sensory processing of sound by outer hair cells of the cochlea; RHO GTPases Activate WASPs and WAVEs; Translocation of SLC2A4 (GLUT4) to the plasma membrane; RHO GTPases activate IQGAPs; Sign…	40	0								High	High	High	High	High	High	High	High	1	Phospho [S233(76.7)]; Met-loss+Acetyl [N-Term]
	Checked	Confidence	Annotated Sequence	Modifications	Qvality PEP	Qvality q-value	# Protein Groups	# Proteins	# PSMs	Master Protein Accessions	Positions in Master Proteins	Modifications in Master Proteins	# Missed Cleavages	Theo. MH+ [Da]	Abundance Ratio: (Sample) / (Control)	Abundance Ratio Adj. P-Value: (Sample) / (Control)	Abundance Ratio Variability [%]: (Sample) / (Control)	Abundances (Grouped): Control	Abundances (Grouped): Sample	Abundances (Grouped) CV [%]: Control	Abundances (Grouped) CV [%]: Sample	Quan Info	Found in Sample: [S1] F1: Control	Found in Sample: [S2] F2: Control	Found in Sample: [S3] F3: Control	Found in Sample: [S4] F4: Control	Found in Sample: [S5] F5: Sample	Found in Sample: [S6] F6: Sample	Found in Sample: [S7] F7: Sample	Found in Sample: [S8] F8: Sample	Confidence (by Search Engine): Sequest HT	Percolator q-Value (by Search Engine): Sequest HT	Percolator PEP (by Search Engine): Sequest HT	XCorr (by Search Engine): Sequest HT	Top Apex RT [min]	Quan Usage	Quan Ratio Usage	Sequence in Protein	Positions in Proteins
	FALSE	High	[K].QEYDESGPSIVHR.[K]		3.30038e-08	0.00016513	2	7	13	P60709; P63261	P60709 [360-372]; P63261 [360-372]		0	1516.7	0.83	0.999142	86.81	116.9	83.1	66.27	30.96	Mandatory Modification Missing	High	High	High	High	High	High	High	High	High	2.563e-05	1.824e-11	4.37	44.34	Not Used	Not Used	K.QEYDESGPSIVHR.K	[360-372]
	FALSE	High	[K].LCYVALDFEQEMATAASSSSLEK.[S]	1xCarbamidomethyl [C2]; 1xPhospho [S18(76.7)]	7.09035e-05	0.00016513	2	3	1	P60709; P63261	P60709 [216-238]; P63261 [216-238]	P60709 1xPhospho [S233(76.7)]; P63261 1xPhospho [S233(76.7)]	0	2630.14	3.289	0.000247477	135.53	38.2	161.8	55.65	69.53	Shared	Peak Found	Peak Found	Not Found	Peak Found	Not Found	Peak Found	Peak Found	High	High	2.563e-05	5.18e-07	3.88	86.95	Not Used	Not Used	K.LCYVALDFEQEMATAASSSSLEK.S	[216-238]
	FALSE	High	[-].MEEEIAALVIDNGSGMCK.[A]	1xCarbamidomethyl [C17]; 1xOxidation [M16]; 1xMet-loss+Acetyl [N-Term]	5.55926e-10	0.00016513	1	1	7	P63261	P63261 [1-18]	P63261 1xMet-loss+Acetyl [N-Term]	0	1893.86	2.057	0.156996	59.52	71.7	128.3	93.85	30.46	Mandatory Modification Missing	High	Peak Found	High	High	High	High	High	High	High	2.563e-05	7.766e-14	4.58	84.49	Not Used	Not Used	-.MEEEIAALVIDNGSGMCK.A	[1-18]
	FALSE	High	[-].MEEEIAALVIDNGSGMCK.[A]	1xCarbamidomethyl [C17]; 1xMet-loss+Acetyl [N-Term]	1.24671e-09	0.00016513	1	1	3	P63261	P63261 [1-18]	P63261 1xMet-loss+Acetyl [N-Term]	0	1877.86	0.818	0.999972	95.83	106.1	93.9	96.64	67.4	Mandatory Modification Missing	High	High	Not Found	High	Not Found	Peak Found	Not Found	Peak Found	High	2.563e-05	2.287e-13	5.14	87.27	Not Used	Not Used	-.MEEEIAALVIDNGSGMCK.A	[1-18]
	FALSE	High	[R].VAPEEHPVLLTEAPLNPK.[A]		5.4309e-07	0.00016513	2	2	16	P60709; P63261	P60709 [96-113]; P63261 [96-113]		0	1954.06	1.232	0.999142	82.02	93	107	92.91	23.94	Mandatory Modification Missing	High	High	High	High	High	High	High	High	High	2.563e-05	7.692e-10	3.98	65.82	Not Used	Not Used	R.VAPEEHPVLLTEAPLNPK.A	[96-113]
	FALSE	High	[R].TTGIVMDSGDGVTHTVPIYEGYALPHAILR.[L]	1xOxidation [M6]	1.24243e-08	0.00016513	2	2	8	P60709; P63261	P60709 [148-177]; P63261 [148-177]		0	3199.61	2.881	0.0336781	97.05	52	148	112.7	25.34	Mandatory Modification Missing	Peak Found	High	Not Found	High	High	High	High	High	High	2.563e-05	4.94e-12	5.55	77.16	Not Used	Not Used	R.TTGIVMDSGDGVTHTVPIYEGYALPHAILR.L	[148-177]
	FALSE	High	[KR].SYELPDGQVITIGNER.[F]		1.73659e-05	0.00016513	3	10	8	P60709; Q562R1; P63261	P60709 [239-254]; Q562R1 [240-255]; P63261 [239-254]		0	1790.89	1.338	0.999046	70.06	95.5	104.5	64.93	23.74	Mandatory Modification Missing	High	High	Peak Found	High	High	High	High	High	High	2.563e-05	7.877e-08	2.99	75.54	Not Used	Not Used	K.SYELPDGQVITIGNER.F	[239-254]
	FALSE	High	[K].DSYVGDEAQSK.[R]		0.000151914	0.00016513	2	6	16	P60709; P63261	P60709 [51-61]; P63261 [51-61]		0	1198.52	0.601	0.495204	31.73	127.9	72.1	19.7	21.08	Mandatory Modification Missing	High	High	High	High	High	High	High	High	High	2.563e-05	1.433e-06	2.5	30.03	Not Used	Not Used	K.DSYVGDEAQSK.R	[51-61]
	FALSE	High	[K].AGFAGDDAPR.[A]		0.000411437	0.00016513	2	10	16	P60709; P63261	P60709 [19-28]; P63261 [19-28]		0	976.448	0.769	0.974445	78.81	105.4	94.6	71.41	28.47	Mandatory Modification Missing	High	High	High	High	High	High	High	High	High	2.563e-05	5.427e-06	2.04	34.42	Not Used	Not Used	K.AGFAGDDAPR.A	[19-28]
	FALSE	High	[K].DLYANTVLSGGTTMYPGIADR.[M]	1xOxidation [M14]	2.50188e-07	0.00016513	2	2	7	P60709; P63261	P60709 [292-312]; P63261 [292-312]		0	2231.06	3.247	0.0178819	84.22	47.1	152.9	117.35	51.71	Mandatory Modification Missing	Peak Found	High	Peak Found	High	High	High	High	High	High	2.563e-05	2.741e-10	4.19	75.7	Not Used	Not Used	K.DLYANTVLSGGTTMYPGIADR.M	[292-312]
	FALSE	High	[R].HQGVMVGMGQK.[D]	2xOxidation [M5; M8]	7.37291e-05	0.00016513	3	7	7	P60709; Q562R1; P63261	P60709 [40-50]; Q562R1 [41-51]; P63261 [40-50]		0	1203.56	1.456	0.579594	68.46	86.7	113.3	48.9	65.37	Mandatory Modification Missing	High	High	Peak Found	High	High	High	Peak Found	High	High	2.563e-05	5.426e-07	2.87	23.43	Not Used	Not Used	R.HQGVMVGMGQK.D	[40-50]
	FALSE	High	[R].GYSFTTTAER.[E]		0.00329966	0.00016513	2	2	15	P60709; P63261	P60709 [197-206]; P63261 [197-206]		0	1132.53	1.006	0.999142	72.33	104.5	95.5	69.33	28.5	Mandatory Modification Missing	High	High	High	High	High	High	High	High	High	2.563e-05	8.717e-05	2.26	48.35	Not Used	Not Used	R.GYSFTTTAER.E	[197-206]
	FALSE	High	[K].EITALAPSTMK.[I]	1xOxidation [M10]	0.00639459	0.000300249	2	6	8	P60709; P63261	P60709 [316-326]; P63261 [316-326]		0	1177.61	1.237	0.975562	81	92.9	107.1	77.19	26.65	Mandatory Modification Missing	Peak Found	High	Peak Found	High	High	Peak Found	High	High	High	4.871e-05	0.0002114	2.64	41.57	Not Used	Not Used	K.EITALAPSTMK.I	[316-326]
	FALSE	High	[R].CPEALFQPSFLGMESCGIHETTFNSIMK.[C]	2xCarbamidomethyl [C1; C16]; 2xOxidation [M13; M27]	0.0223006	0.000743694	2	2	4	P60709; P63261	P60709 [257-284]; P63261 [257-284]		0	3263.45	1.02	0.999142	123.48	106.6	93.4	163.55	170.87	Mandatory Modification Missing	Not Found	Not Found	Not Found	High	Not Found	Not Found	Not Found	High	High	0.0001409	0.001125	3.3	78.59	Not Used	Not Used	R.CPEALFQPSFLGMESCGIHETTFNSIMK.C	[257-284]
	FALSE	High	[R].DLTDYLMK.[I]	1xOxidation [M7]	0.0231707	0.000743694	3	7	9	P60709; Q562R1; P63261	P60709 [184-191]; Q562R1 [185-192]; P63261 [184-191]		0	1014.48	0.979	0.999142	69.08	104.5	95.5	63.96	19.91	Mandatory Modification Missing	High	High	High	High	High	High	High	High	High	0.0001409	0.001176	2.14	68.06	Not Used	Not Used	R.DLTDYLMK.I	[184-191]
	FALSE	High	[K].IIAPPER.[K]		0.0242278	0.000743694	3	7	12	P60709; Q562R1; P63261	P60709 [329-335]; Q562R1 [330-336]; P63261 [329-335]		0	795.472	0.905	0.999142	88.74	105.8	94.2	76.05	24.47	Mandatory Modification Missing	High	High	High	High	High	High	High	High	High	0.0001409	0.001257	1.51	33.38	Not Used	Not Used	K.IIAPPER.K	[329-335]
	FALSE	High	[K].EITALAPSTMK.[I]		0.0339059	0.00144754	2	6	2	P60709; P63261	P60709 [316-326]; P63261 [316-326]		0	1161.62	0.235	0.000920256	110.1	163.7	36.3	80.53	25.63	Mandatory Modification Missing	Peak Found	High	Peak Found	High	Peak Found	Peak Found	Peak Found	Peak Found	High	0.0002684	0.001979	2.09	52.21	Not Used	Not Used	K.EITALAPSTMK.I	[316-326]
	FALSE	High	[R].DLTDYLMK.[I]		0.035436	0.00144754	3	7	2	P60709; Q562R1; P63261	P60709 [184-191]; Q562R1 [185-192]; P63261 [184-191]		0	998.486	0.107	1.38574e-09	98.33	180.9	19.1	78.15	65.75	Mandatory Modification Missing	Peak Found	High	Not Found	High	Not Found	Not Found	Not Found	Not Found	High	0.0002684	0.002084	2.15	75.02	Not Used	Not Used	R.DLTDYLMK.I	[184-191]
	FALSE	High	[K].RGILTLK.[Y]		0.0598284	0.00217983	2	10	1	P60709; P63261	P60709 [62-68]; P63261 [62-68]		1	800.535	1.031	0.979304	108.48	98.5	101.5	101.01	58.55	Mandatory Modification Missing	Not Found	Not Found	Not Found	High	Peak Found	Not Found	Peak Found	Peak Found	High	0.0004566	0.004297	2.11	57.16	Not Used	Not Used	K.RGILTLK.Y	[62-68]
	FALSE	High	[K].CDVDIR.[K]	1xCarbamidomethyl [C1]	0.0851653	0.00343886	3	3	7	P60709; Q562R1; P63261	P60709 [285-290]; Q562R1 [286-291]; P63261 [285-290]		0	777.356	0.673	0.919945	72.87	124.1	75.9	67.24	34.89	Mandatory Modification Missing	High	High	Peak Found	High	High	High	High	High	High	0.0006754	0.007044	1.72	29.39	Not Used	Not Used	K.CDVDIR.K	[285-290]
	FALSE	High	[R].AVFPSIVGRPR.[QH]		0.118626	0.00538876	2	9	1	P60709; P63261	P60709 [29-39]; P63261 [29-39]		0	1198.71	0.382	0.122879	101.71	133.8	66.2	102.4	84.76	Mandatory Modification Missing	Peak Found	Peak Found	Not Found	High	Not Found	Not Found	Not Found	Peak Found	High	0.001015	0.01135	1.36	66.18	Not Used	Not Used	R.AVFPSIVGRPR.H	[29-39]
FALSE	ACTG2	High	None	P63267	Actin, gamma-enteric smooth muscle OS=Homo sapiens OX=9606 GN=ACTG2 PE=1 SV=1	0	46.318	24	9	82	0	376	41.9	5.48	152.04	9	other biological processes	cytosol;cytoskeleton;other cell component	other molecular function	Pf00022	72	ENSG00000163017	B2R7E7; B4E315; D6W5H8; E9PG30; hsa:72; P12718; P63267; Q504R1; Q6FI22	Common pathways underlying drug addiction; Mechanoregulation and pathology of YAP/TAZ via Hippo and non-Hippo mechanisms; Malignant pleural mesothelioma	Smooth Muscle Contraction	4	0								Not Found	Not Found	Not Found	Not Found	Not Found	Not Found	Not Found	Not Found	2
	Checked	Confidence	Annotated Sequence	Modifications	Qvality PEP	Qvality q-value	# Protein Groups	# Proteins	# PSMs	Master Protein Accessions	Positions in Master Proteins	Modifications in Master Proteins	# Missed Cleavages	Theo. MH+ [Da]	Abundance Ratio: (Sample) / (Control)	Abundance Ratio Adj. P-Value: (Sample) / (Control)	Abundance Ratio Variability [%]: (Sample) / (Control)	Abundances (Grouped): Control	Abundances (Grouped): Sample	Abundances (Grouped) CV [%]: Control	Abundances (Grouped) CV [%]: Sample	Quan Info	Found in Sample: [S1] F1: Control	Found in Sample: [S2] F2: Control	Found in Sample: [S3] F3: Control	Found in Sample: [S4] F4: Control	Found in Sample: [S5] F5: Sample	Found in Sample: [S6] F6: Sample	Found in Sample: [S7] F7: Sample	Found in Sample: [S8] F8: Sample	Confidence (by Search Engine): Sequest HT	Percolator q-Value (by Search Engine): Sequest HT	Percolator PEP (by Search Engine): Sequest HT	XCorr (by Search Engine): Sequest HT	Top Apex RT [min]	Quan Usage	Quan Ratio Usage	Sequence in Protein	Positions in Proteins
	FALSE	High	[KR].SYELPDGQVITIGNER.[F]		1.73659e-05	0.00016513	3	10	8	P60709; Q562R1; P63261	P60709 [239-254]; Q562R1 [240-255]; P63261 [239-254]		0	1790.89	1.338	0.999046	70.06	95.5	104.5	64.93	23.74	Mandatory Modification Missing	High	High	Peak Found	High	High	High	High	High	High	2.563e-05	7.877e-08	2.99	75.54	Not Used	Not Used	K.SYELPDGQVITIGNER.F	[240-255]
	FALSE	High	[K].DSYVGDEAQSK.[R]		0.000151914	0.00016513	2	6	16	P60709; P63261	P60709 [51-61]; P63261 [51-61]		0	1198.52	0.601	0.495204	31.73	127.9	72.1	19.7	21.08	Mandatory Modification Missing	High	High	High	High	High	High	High	High	High	2.563e-05	1.433e-06	2.5	30.03	Not Used	Not Used	K.DSYVGDEAQSK.R	[52-62]
	FALSE	High	[K].AGFAGDDAPR.[A]		0.000411437	0.00016513	2	10	16	P60709; P63261	P60709 [19-28]; P63261 [19-28]		0	976.448	0.769	0.974445	78.81	105.4	94.6	71.41	28.47	Mandatory Modification Missing	High	High	High	High	High	High	High	High	High	2.563e-05	5.427e-06	2.04	34.42	Not Used	Not Used	K.AGFAGDDAPR.A	[20-29]
	FALSE	High	[R].HQGVMVGMGQK.[D]	2xOxidation [M5; M8]	7.37291e-05	0.00016513	3	7	7	P60709; Q562R1; P63261	P60709 [40-50]; Q562R1 [41-51]; P63261 [40-50]		0	1203.56	1.456	0.579594	68.46	86.7	113.3	48.9	65.37	Mandatory Modification Missing	High	High	Peak Found	High	High	High	Peak Found	High	High	2.563e-05	5.426e-07	2.87	23.43	Not Used	Not Used	R.HQGVMVGMGQK.D	[41-51]
	FALSE	High	[K].EITALAPSTMK.[I]	1xOxidation [M10]	0.00639459	0.000300249	2	6	8	P60709; P63261	P60709 [316-326]; P63261 [316-326]		0	1177.61	1.237	0.975562	81	92.9	107.1	77.19	26.65	Mandatory Modification Missing	Peak Found	High	Peak Found	High	High	Peak Found	High	High	High	4.871e-05	0.0002114	2.64	41.57	Not Used	Not Used	K.EITALAPSTMK.I	[317-327]
	FALSE	High	[R].DLTDYLMK.[I]	1xOxidation [M7]	0.0231707	0.000743694	3	7	9	P60709; Q562R1; P63261	P60709 [184-191]; Q562R1 [185-192]; P63261 [184-191]		0	1014.48	0.979	0.999142	69.08	104.5	95.5	63.96	19.91	Mandatory Modification Missing	High	High	High	High	High	High	High	High	High	0.0001409	0.001176	2.14	68.06	Not Used	Not Used	R.DLTDYLMK.I	[185-192]
	FALSE	High	[K].IIAPPER.[K]		0.0242278	0.000743694	3	7	12	P60709; Q562R1; P63261	P60709 [329-335]; Q562R1 [330-336]; P63261 [329-335]		0	795.472	0.905	0.999142	88.74	105.8	94.2	76.05	24.47	Mandatory Modification Missing	High	High	High	High	High	High	High	High	High	0.0001409	0.001257	1.51	33.38	Not Used	Not Used	K.IIAPPER.K	[330-336]
	FALSE	High	[K].EITALAPSTMK.[I]		0.0339059	0.00144754	2	6	2	P60709; P63261	P60709 [316-326]; P63261 [316-326]		0	1161.62	0.235	0.000920256	110.1	163.7	36.3	80.53	25.63	Mandatory Modification Missing	Peak Found	High	Peak Found	High	Peak Found	Peak Found	Peak Found	Peak Found	High	0.0002684	0.001979	2.09	52.21	Not Used	Not Used	K.EITALAPSTMK.I	[317-327]
	FALSE	High	[R].DLTDYLMK.[I]		0.035436	0.00144754	3	7	2	P60709; Q562R1; P63261	P60709 [184-191]; Q562R1 [185-192]; P63261 [184-191]		0	998.486	0.107	1.38574e-09	98.33	180.9	19.1	78.15	65.75	Mandatory Modification Missing	Peak Found	High	Not Found	High	Not Found	Not Found	Not Found	Not Found	High	0.0002684	0.002084	2.15	75.02	Not Used	Not Used	R.DLTDYLMK.I	[185-192]
	FALSE	High	[K].RGILTLK.[Y]		0.0598284	0.00217983	2	10	1	P60709; P63261	P60709 [62-68]; P63261 [62-68]		1	800.535	1.031	0.979304	108.48	98.5	101.5	101.01	58.55	Mandatory Modification Missing	Not Found	Not Found	Not Found	High	Peak Found	Not Found	Peak Found	Peak Found	High	0.0004566	0.004297	2.11	57.16	Not Used	Not Used	K.RGILTLK.Y	[63-69]
	FALSE	High	[R].AVFPSIVGRPR.[QH]		0.118626	0.00538876	2	9	1	P60709; P63261	P60709 [29-39]; P63261 [29-39]		0	1198.71	0.382	0.122879	101.71	133.8	66.2	102.4	84.76	Mandatory Modification Missing	Peak Found	Peak Found	Not Found	High	Not Found	Not Found	Not Found	Peak Found	High	0.001015	0.01135	1.36	66.18	Not Used	Not Used	R.AVFPSIVGRPR.H	[30-40]
FALSE	ACTL6A	Medium	Master Protein	O96019	Actin-like protein 6A OS=Homo sapiens OX=9606 GN=ACTL6A PE=1 SV=1	0.013	2.111	2	1	1	1	429	47.4	5.6	1.7	1	cell organization and biogenesis;protein metabolism;DNA metabolism;RNA metabolism OR transcription;other metabolic processes;stress response;developmental processes;signal transduction;other biological processes	plasma membrane;other membranes;nucleus;other cell component	other molecular function	Pf00022	86	ENSG00000136518	B3KMN1; D3DNR9; hsa:86; O96019; Q8TAE5; Q9BVS8; Q9H0W6	Androgen receptor network in prostate cancer; Gastric cancer network 1; Tumor suppressor activity of SMARCB1; Thermogenesis; Kleefstra syndrome	RMTs methylate histone arginines; UCH proteinases; RUNX1 interacts with co-factors whose precise effect on RUNX1 targets is not known; HATs acetylate histones; DNA Damage Recognition in GG-NER	10	0	0.349	0.00167381	92.87	146.8	53.2	72.15	43.39	Peak Found	Peak Found	High	Not Found	Not Found	Not Found	Not Found	Not Found	1	Phospho [S233(100)]
	Checked	Confidence	Annotated Sequence	Modifications	Qvality PEP	Qvality q-value	# Protein Groups	# Proteins	# PSMs	Master Protein Accessions	Positions in Master Proteins	Modifications in Master Proteins	# Missed Cleavages	Theo. MH+ [Da]	Abundance Ratio: (Sample) / (Control)	Abundance Ratio Adj. P-Value: (Sample) / (Control)	Abundance Ratio Variability [%]: (Sample) / (Control)	Abundances (Grouped): Control	Abundances (Grouped): Sample	Abundances (Grouped) CV [%]: Control	Abundances (Grouped) CV [%]: Sample	Quan Info	Found in Sample: [S1] F1: Control	Found in Sample: [S2] F2: Control	Found in Sample: [S3] F3: Control	Found in Sample: [S4] F4: Control	Found in Sample: [S5] F5: Sample	Found in Sample: [S6] F6: Sample	Found in Sample: [S7] F7: Sample	Found in Sample: [S8] F8: Sample	Confidence (by Search Engine): Sequest HT	Percolator q-Value (by Search Engine): Sequest HT	Percolator PEP (by Search Engine): Sequest HT	XCorr (by Search Engine): Sequest HT	Top Apex RT [min]	Quan Usage	Quan Ratio Usage	Sequence in Protein	Positions in Proteins
	FALSE	High	[R].EGSPANWK.[R]	1xPhospho [S3(100)]	0.0909693	0.00406208	1	1	1	O96019	O96019 [231-238]	O96019 1xPhospho [S233(100)]	0	968.387	0.349	0.0818705	92.87	146.8	53.2	72.15	43.39		Peak Found	Peak Found	High	Not Found	Not Found	Not Found	Not Found	Not Found	High	0.0007637	0.007744	1.7	37.23	Used (Top N)	Used	R.EGSPANWK.R	[231-238]
FALSE	ADAM17	Medium	Master Protein	P78536	Disintegrin and metalloproteinase domain-containing protein 17 OS=Homo sapiens OX=9606 GN=ADAM17 PE=1 SV=1	0.03	1.667	1	1	3	1	824	93	5.76	6.64	1	cell adhesion;protein metabolism;other metabolic processes;stress response;developmental processes;signal transduction;other biological processes	plasma membrane;other membranes;cytosol;cytoskeleton;ER/Golgi;other cell component	signal transduction activity or receptor binding;other molecular function	Pf00200, Pf01562, Pf13688, Pf16698	6868	ENSG00000151694	hsa:6868; O60226; P78536	Alzheimer's disease and miRNA effects; Brain-derived neurotrophic factor (BDNF) signaling pathway; Notch signaling; Copper homeostasis; Ebola virus infection in host; Soluble ACE2-mediated cell entry of SARS-CoV-2; Interactions of natural killer cells in pancreatic cancer; Alzheimer's disease; TROP2 regulatory signaling; Notch signaling pathway	Collagen degradation; Release of Hh-Np from the secreting cell; Activated NOTCH1 Transmits Signal to the Nucleus; Constitutive Signaling by NOTCH1 PEST Domain Mutants; Constitutive Signaling by NOTCH1 HD Domain Mutants; Constitutive Signaling by NOTCH1 HD+PEST Domain Mutants; Constitutive Signaling by NOTCH1 t(7;9)(NOTCH1:M1580_K2555) Translocation Mutant; Growth hormone receptor signaling; Nucle…	23	0	0.887	0.984394	13.8	107.8	92.2	12.49	9.1	High	Peak Found	High	High	Peak Found	Peak Found	Peak Found	Peak Found	1	Phospho [S819(100)]
	Checked	Confidence	Annotated Sequence	Modifications	Qvality PEP	Qvality q-value	# Protein Groups	# Proteins	# PSMs	Master Protein Accessions	Positions in Master Proteins	Modifications in Master Proteins	# Missed Cleavages	Theo. MH+ [Da]	Abundance Ratio: (Sample) / (Control)	Abundance Ratio Adj. P-Value: (Sample) / (Control)	Abundance Ratio Variability [%]: (Sample) / (Control)	Abundances (Grouped): Control	Abundances (Grouped): Sample	Abundances (Grouped) CV [%]: Control	Abundances (Grouped) CV [%]: Sample	Quan Info	Found in Sample: [S1] F1: Control	Found in Sample: [S2] F2: Control	Found in Sample: [S3] F3: Control	Found in Sample: [S4] F4: Control	Found in Sample: [S5] F5: Sample	Found in Sample: [S6] F6: Sample	Found in Sample: [S7] F7: Sample	Found in Sample: [S8] F8: Sample	Confidence (by Search Engine): Sequest HT	Percolator q-Value (by Search Engine): Sequest HT	Percolator PEP (by Search Engine): Sequest HT	XCorr (by Search Engine): Sequest HT	Top Apex RT [min]	Quan Usage	Quan Ratio Usage	Sequence in Protein	Positions in Proteins
	FALSE	High	[R].QNRVDSKETEC.[-]	1xCarbamidomethyl [C11]; 1xPhospho [S6(100)]	0.180215	0.00995183	1	1	3	P78536	P78536 [814-824]	P78536 1xPhospho [S819(100)]	2	1445.57	0.887	0.999142	13.8	107.8	92.2	12.49	9.1		High	Peak Found	High	High	Peak Found	Peak Found	Peak Found	Peak Found	High	0.001783	0.02151	2.07	20.93	Used (Top N)	Used	R.QNRVDSKETEC.-	[814-824]
FALSE	ADAM9	High	Master Protein	Q13443	Disintegrin and metalloproteinase domain-containing protein 9 OS=Homo sapiens OX=9606 GN=ADAM9 PE=1 SV=1	0.005	2.634	1	1	8	1	819	90.5	7.52	18.82	1	cell adhesion;protein metabolism;other metabolic processes;stress response;signal transduction;other biological processes	non-structural extracellular;plasma membrane;other membranes;other cell component	signal transduction activity or receptor binding;other molecular function	Pf00200, Pf01421, Pf01562, Pf08516	8754	ENSG00000168615	B7ZLN7; hsa:8754; Q10718; Q13443; Q8NFM6	Copper homeostasis; VEGFA-VEGFR2 signaling	Collagen degradation	3	0	0.904	0.990657	26.82	105.7	94.3	24.24	19.72	High	High	High	High	High	High	High	High	1	Phospho [S758(100); T761(100)]
	Checked	Confidence	Annotated Sequence	Modifications	Qvality PEP	Qvality q-value	# Protein Groups	# Proteins	# PSMs	Master Protein Accessions	Positions in Master Proteins	Modifications in Master Proteins	# Missed Cleavages	Theo. MH+ [Da]	Abundance Ratio: (Sample) / (Control)	Abundance Ratio Adj. P-Value: (Sample) / (Control)	Abundance Ratio Variability [%]: (Sample) / (Control)	Abundances (Grouped): Control	Abundances (Grouped): Sample	Abundances (Grouped) CV [%]: Control	Abundances (Grouped) CV [%]: Sample	Quan Info	Found in Sample: [S1] F1: Control	Found in Sample: [S2] F2: Control	Found in Sample: [S3] F3: Control	Found in Sample: [S4] F4: Control	Found in Sample: [S5] F5: Sample	Found in Sample: [S6] F6: Sample	Found in Sample: [S7] F7: Sample	Found in Sample: [S8] F8: Sample	Confidence (by Search Engine): Sequest HT	Percolator q-Value (by Search Engine): Sequest HT	Percolator PEP (by Search Engine): Sequest HT	XCorr (by Search Engine): Sequest HT	Top Apex RT [min]	Quan Usage	Quan Ratio Usage	Sequence in Protein	Positions in Proteins
	FALSE	High	[R].HVSPVTPPR.[E]	2xPhospho [S3(100); T6(100)]	0.0382153	0.00171024	1	1	8	Q13443	Q13443 [756-764]	Q13443 2xPhospho [S758(100); T761(100)]	0	1149.49	0.904	0.999142	26.82	105.7	94.3	24.24	19.72		High	High	High	High	High	High	High	High	High	0.0002997	0.002324	2.32	34.41	Used (Top N)	Used	R.HVSPVTPPR.E	[756-764]
FALSE	ADAR	High	Master Protein	P55265	Double-stranded RNA-specific adenosine deaminase OS=Homo sapiens OX=9606 GN=ADAR PE=1 SV=4	0	9.671	1	1	21	1	1226	136	8.65	75.28	1	cell organization and biogenesis;RNA metabolism OR transcription;other metabolic processes;stress response;transport;developmental processes;other biological processes	nucleus;other cell component	nucleic acid binding activity;other molecular function	Pf00035, Pf02137, Pf02295	103	ENSG00000160710	B1AQQ9; B1AQR0; D3DV76; hsa:103; O15223; O43859; O43860; P55265; Q9BYM3; Q9BYM4	Measles virus infection; Cytosolic DNA-sensing pathway	Interferon alpha/beta signaling; C6 deamination of adenosine; Formation of editosomes by ADAR proteins	5	0	0.863	0.980838	19.96	107.4	92.6	16.49	9.14	High	High	High	High	High	High	High	High	1	Phospho [T601(99)]
	Checked	Confidence	Annotated Sequence	Modifications	Qvality PEP	Qvality q-value	# Protein Groups	# Proteins	# PSMs	Master Protein Accessions	Positions in Master Proteins	Modifications in Master Proteins	# Missed Cleavages	Theo. MH+ [Da]	Abundance Ratio: (Sample) / (Control)	Abundance Ratio Adj. P-Value: (Sample) / (Control)	Abundance Ratio Variability [%]: (Sample) / (Control)	Abundances (Grouped): Control	Abundances (Grouped): Sample	Abundances (Grouped) CV [%]: Control	Abundances (Grouped) CV [%]: Sample	Quan Info	Found in Sample: [S1] F1: Control	Found in Sample: [S2] F2: Control	Found in Sample: [S3] F3: Control	Found in Sample: [S4] F4: Control	Found in Sample: [S5] F5: Sample	Found in Sample: [S6] F6: Sample	Found in Sample: [S7] F7: Sample	Found in Sample: [S8] F8: Sample	Confidence (by Search Engine): Sequest HT	Percolator q-Value (by Search Engine): Sequest HT	Percolator PEP (by Search Engine): Sequest HT	XCorr (by Search Engine): Sequest HT	Top Apex RT [min]	Quan Usage	Quan Ratio Usage	Sequence in Protein	Positions in Proteins
	FALSE	High	[K].TAESQTPTPSATSFFSGK.[S]	1xPhospho [T6(99)]	2.0848e-07	0.00016513	1	1	21	P55265	P55265 [596-613]	P55265 1xPhospho [T601(99)]	0	1923.84	0.863	0.999046	19.96	107.4	92.6	16.49	9.14		High	High	High	High	High	High	High	High	High	2.563e-05	2.135e-10	3.98	71.88	Used (Top N)	Used	K.TAESQTPTPSATSFFSGK.S	[596-613]
FALSE	ADARB1	High	Master Protein	P78563	Double-stranded RNA-specific editase 1 OS=Homo sapiens OX=9606 GN=ADARB1 PE=1 SV=1	0	4.058	1	1	6	1	741	80.7	9.01	15.57	1	cell-cell signaling;cell organization and biogenesis;RNA metabolism OR transcription;other metabolic processes;stress response;developmental processes;other biological processes	cytosol;nucleus;other cell component	nucleic acid binding activity;other molecular function	Pf00035, Pf02137	104	ENSG00000197381	A6NFK8; A6NJ84; C3TTQ1; C3TTQ2; C9JUP4; G5E9B4; hsa:104; O00395; O00465; O00691; O00692; P78555; P78563; Q4AE77; Q4AE79; Q6P0M9; Q8NFA1; Q8NFD1		C6 deamination of adenosine; Formation of editosomes by ADAR proteins	2	0	0.916	0.990657	47.64	102.8	97.2	36.54	23.41	High	High	High	High	High	Peak Found	Peak Found	High	1	Phospho [S26(100)]
	Checked	Confidence	Annotated Sequence	Modifications	Qvality PEP	Qvality q-value	# Protein Groups	# Proteins	# PSMs	Master Protein Accessions	Positions in Master Proteins	Modifications in Master Proteins	# Missed Cleavages	Theo. MH+ [Da]	Abundance Ratio: (Sample) / (Control)	Abundance Ratio Adj. P-Value: (Sample) / (Control)	Abundance Ratio Variability [%]: (Sample) / (Control)	Abundances (Grouped): Control	Abundances (Grouped): Sample	Abundances (Grouped) CV [%]: Control	Abundances (Grouped) CV [%]: Sample	Quan Info	Found in Sample: [S1] F1: Control	Found in Sample: [S2] F2: Control	Found in Sample: [S3] F3: Control	Found in Sample: [S4] F4: Control	Found in Sample: [S5] F5: Sample	Found in Sample: [S6] F6: Sample	Found in Sample: [S7] F7: Sample	Found in Sample: [S8] F8: Sample	Confidence (by Search Engine): Sequest HT	Percolator q-Value (by Search Engine): Sequest HT	Percolator PEP (by Search Engine): Sequest HT	XCorr (by Search Engine): Sequest HT	Top Apex RT [min]	Quan Usage	Quan Ratio Usage	Sequence in Protein	Positions in Proteins
	FALSE	High	[R].NLDNVSPK.[D]	1xPhospho [S6(100)]	0.00329966	0.00016513	1	1	6	P78563	P78563 [21-28]	P78563 1xPhospho [S26(100)]	0	966.429	0.916	0.999142	47.64	102.8	97.2	36.54	23.41		High	High	High	High	High	Peak Found	Peak Found	High	High	2.563e-05	8.75e-05	2.52	31.95	Used (Top N)	Used	R.NLDNVSPK.D	[21-28]
FALSE	ADAT1	High	Master Protein	Q9BUB4	tRNA-specific adenosine deaminase 1 OS=Homo sapiens OX=9606 GN=ADAT1 PE=1 SV=1	0	5.498	2	1	4	1	502	55.4	9.01	10.15	1	RNA metabolism OR transcription;other metabolic processes		nucleic acid binding activity;other molecular function	Pf02137	23536	ENSG00000065457	hsa:23536; Q9BUB4; Q9NVB7; Q9UNG3		tRNA modification in the nucleus and cytosol	1	0	0.707	0.828369	21.29	114.3	85.7	13.79	16.41	High	High	High	High	Peak Found	Peak Found	Peak Found	Peak Found	1	Phospho [S191(99.9)]
	Checked	Confidence	Annotated Sequence	Modifications	Qvality PEP	Qvality q-value	# Protein Groups	# Proteins	# PSMs	Master Protein Accessions	Positions in Master Proteins	Modifications in Master Proteins	# Missed Cleavages	Theo. MH+ [Da]	Abundance Ratio: (Sample) / (Control)	Abundance Ratio Adj. P-Value: (Sample) / (Control)	Abundance Ratio Variability [%]: (Sample) / (Control)	Abundances (Grouped): Control	Abundances (Grouped): Sample	Abundances (Grouped) CV [%]: Control	Abundances (Grouped) CV [%]: Sample	Quan Info	Found in Sample: [S1] F1: Control	Found in Sample: [S2] F2: Control	Found in Sample: [S3] F3: Control	Found in Sample: [S4] F4: Control	Found in Sample: [S5] F5: Sample	Found in Sample: [S6] F6: Sample	Found in Sample: [S7] F7: Sample	Found in Sample: [S8] F8: Sample	Confidence (by Search Engine): Sequest HT	Percolator q-Value (by Search Engine): Sequest HT	Percolator PEP (by Search Engine): Sequest HT	XCorr (by Search Engine): Sequest HT	Top Apex RT [min]	Quan Usage	Quan Ratio Usage	Sequence in Protein	Positions in Proteins
	FALSE	High	[R].KCEDPDSPVTK.[K]	1xCarbamidomethyl [C2]; 1xPhospho [S7(99.9)]	0.000276564	0.00016513	1	1	4	Q9BUB4	Q9BUB4 [185-195]	Q9BUB4 1xPhospho [S191(99.9)]	1	1355.55	0.707	0.999142	21.29	114.3	85.7	13.79	16.41		High	High	High	High	Peak Found	Peak Found	Peak Found	Peak Found	High	2.563e-05	3.176e-06	2.76	21.67	Used (Top N)	Used	R.KCEDPDSPVTK.K	[185-195]
FALSE	ADCY6	High	Master Protein	O43306	Adenylate cyclase type 6 OS=Homo sapiens OX=9606 GN=ADCY6 PE=1 SV=2	0	3.59	1	1	5	1	1168	130.5	8.22	11.19	1	other metabolic processes;signal transduction;other biological processes	plasma membrane;other membranes;other cell component	other molecular function	Pf00211, Pf06327, Pf16214	112	ENSG00000174233	hsa:112; O43306; Q9NR75; Q9UDB0	Myometrial relaxation and contraction pathways; G protein signaling pathways; Chemokine signaling pathway; Phosphodiesterases in neuronal function; Thermogenesis; Envelope proteins and their potential roles in EDMD physiopathology; Ciliopathies; Calcium regulation in cardiac cells	FCGR3A-mediated IL10 synthesis; G alpha (i) signalling events; G alpha (z) signalling events; Adenylate cyclase inhibitory pathway; G alpha (s) signalling events; GPER1 signaling; ADORA2B mediated anti-inflammatory cytokines production; Glucagon-like Peptide-1 (GLP1) regulates insulin secretion; Adrenaline,noradrenaline inhibits insulin secretion; Vasopressin regulates renal water homeostasis via…	23	0	1.058	0.974873	9	97.9	102.1	9.34	4.26	High	High	High	Peak Found	High	Peak Found	High	Peak Found	1	Phospho [S54(89)]
	Checked	Confidence	Annotated Sequence	Modifications	Qvality PEP	Qvality q-value	# Protein Groups	# Proteins	# PSMs	Master Protein Accessions	Positions in Master Proteins	Modifications in Master Proteins	# Missed Cleavages	Theo. MH+ [Da]	Abundance Ratio: (Sample) / (Control)	Abundance Ratio Adj. P-Value: (Sample) / (Control)	Abundance Ratio Variability [%]: (Sample) / (Control)	Abundances (Grouped): Control	Abundances (Grouped): Sample	Abundances (Grouped) CV [%]: Control	Abundances (Grouped) CV [%]: Sample	Quan Info	Found in Sample: [S1] F1: Control	Found in Sample: [S2] F2: Control	Found in Sample: [S3] F3: Control	Found in Sample: [S4] F4: Control	Found in Sample: [S5] F5: Sample	Found in Sample: [S6] F6: Sample	Found in Sample: [S7] F7: Sample	Found in Sample: [S8] F8: Sample	Confidence (by Search Engine): Sequest HT	Percolator q-Value (by Search Engine): Sequest HT	Percolator PEP (by Search Engine): Sequest HT	XCorr (by Search Engine): Sequest HT	Top Apex RT [min]	Quan Usage	Quan Ratio Usage	Sequence in Protein	Positions in Proteins
	FALSE	High	[R].DAEPPSPTPAGPPR.[C]	1xPhospho [S6(89)]	0.00737331	0.000300249	1	1	5	O43306	O43306 [49-62]	O43306 1xPhospho [S54(89)]	0	1468.65	1.058	0.999046	9	97.9	102.1	9.34	4.26		High	High	High	Peak Found	High	Peak Found	High	Peak Found	High	4.871e-05	0.0002571	2.37	41.15	Used (Top N)	Used	R.DAEPPSPTPAGPPR.C	[49-62]
FALSE	ADD1	High	Master Protein	P35611	Alpha-adducin OS=Homo sapiens OX=9606 GN=ADD1 PE=1 SV=2	0	29.678	7	5	54	4	737	80.9	5.83	156.91	5	cell organization and biogenesis;other biological processes	plasma membrane;other membranes;cytosol;cytoskeleton;nucleus;other cell component	cytoskeletal activity;other molecular function	Pf00596	118	ENSG00000087274	A2A3N8; A2A3P0; B4DI79; D3DVR3; D3DVR4; D3DVR5; hsa:118; P35611; Q13734; Q14729; Q16156; Q86XM2; Q9UJB6		XBP1(S) activates chaperone genes; Caspase-mediated cleavage of cytoskeletal proteins; Miscellaneous transport and binding events	3	1	0.779	0.944375	34.07	120.1	79.9	7.76	14.79	High	High	High	High	High	High	High	High	1	Phospho [S12(99.6); S355(96.2); S358(100); S464(89.4); S465(90.2); S726(100)]
	Checked	Confidence	Annotated Sequence	Modifications	Qvality PEP	Qvality q-value	# Protein Groups	# Proteins	# PSMs	Master Protein Accessions	Positions in Master Proteins	Modifications in Master Proteins	# Missed Cleavages	Theo. MH+ [Da]	Abundance Ratio: (Sample) / (Control)	Abundance Ratio Adj. P-Value: (Sample) / (Control)	Abundance Ratio Variability [%]: (Sample) / (Control)	Abundances (Grouped): Control	Abundances (Grouped): Sample	Abundances (Grouped) CV [%]: Control	Abundances (Grouped) CV [%]: Sample	Quan Info	Found in Sample: [S1] F1: Control	Found in Sample: [S2] F2: Control	Found in Sample: [S3] F3: Control	Found in Sample: [S4] F4: Control	Found in Sample: [S5] F5: Sample	Found in Sample: [S6] F6: Sample	Found in Sample: [S7] F7: Sample	Found in Sample: [S8] F8: Sample	Confidence (by Search Engine): Sequest HT	Percolator q-Value (by Search Engine): Sequest HT	Percolator PEP (by Search Engine): Sequest HT	XCorr (by Search Engine): Sequest HT	Top Apex RT [min]	Quan Usage	Quan Ratio Usage	Sequence in Protein	Positions in Proteins
	FALSE	High	[R].SPGSPVGEGTGSPPK.[W]	1xPhospho [S4(100)]	8.00307e-08	0.00016513	1	1	21	P35611	P35611 [355-369]	P35611 1xPhospho [S358(100)]	0	1433.63	0.666	0.77223	14.73	120.1	79.9	7.22	13.14		High	High	High	High	High	High	High	High	High	2.563e-05	5.961e-11	4.52	33.5	Used (Top N)	Used	R.SPGSPVGEGTGSPPK.W	[355-369]
	FALSE	High	[R].GDEASEEGQNGSSPK.[S]	1xPhospho [S13(90.2)]	1.53445e-05	0.00016513	1	1	15	P35611	P35611 [453-467]	P35611 1xPhospho [S465(90.2)]	0	1571.59	0.759	0.999046	25.2	113.4	86.6	17.37	24.65		High	High	High	High	High	High	High	High	High	2.563e-05	6.706e-08	2.92	18.97	Used (Top N)	Used	R.GDEASEEGQNGSSPK.S	[453-467]
	FALSE	High	[R].AAVVTSPPPTTAPHK.[E]	1xPhospho [S6(99.6)]	2.09762e-05	0.00016513	1	1	8	P35611	P35611 [7-21]	P35611 1xPhospho [S12(99.6)]	0	1553.77	0.555	0.752387	61.03	121.2	78.8	57.45	36.8		High	High	High	High	High	High	High	High	High	2.563e-05	1.013e-07	3.17	35.11	Used (Top N)	Used	R.AAVVTSPPPTTAPHK.E	[7-21]
	FALSE	High	[R].TPSFLKK.[SN]	1xPhospho [S3(100)]	0.0224434	0.000743694	3	3	5	P35611; Q9UEY8; P35612	P35611 [724-730]; Q9UEY8 [691-697]; P35612 [711-717]	P35611 1xPhospho [S726(100)]; Q9UEY8 1xPhospho [S693(100)]; P35612 1xPhospho [S713(100)]	1	900.459	0.947	0.999142	24.9	104.7	95.3	59.17	16.6	Shared	High	Not Found	High	High	Peak Found	Peak Found	High	High	High	0.0001409	0.001128	2.37	41.67	Used	Used	R.TPSFLKK.S	[724-730]
	FALSE	High	[K].SRSPGSPVGEGTGSPPK.[W]	2xPhospho [S3(96.2); S6(96.3)]	0.0628454	0.00217983	1	1	5	P35611	P35611 [353-369]	P35611 2xPhospho [S355(96.2); S358(96.3)]	1	1756.73	0.947	0.999142	25.1	102.7	97.3	13.67	38.77		High	Peak Found	Peak Found	High	High	High	Peak Found	High	High	0.0004566	0.004597	2.56	33.13	Used	Used	K.SRSPGSPVGEGTGSPPK.W	[353-369]
FALSE	ADD2	High	Master Protein	P35612	Beta-adducin OS=Homo sapiens OX=9606 GN=ADD2 PE=1 SV=3	0	12.543	6	3	14	2	726	80.8	5.92	40.64	3	cell adhesion;cell organization and biogenesis;developmental processes;other biological processes	plasma membrane;other membranes;cytosol;cytoskeleton;other cell component	cytoskeletal activity;other molecular function	Pf00596	119	ENSG00000075340	A8K4P2; B4DM17; D6W5G7; D6W5G8; hsa:119; P35612; Q13482; Q16412; Q59G82; Q5U5P4; Q6P0P2; Q6PGQ4; Q7Z688; Q7Z689; Q7Z690; Q7Z691		Miscellaneous transport and binding events	1	0	0.788	0.947322	41.89	104.3	95.7	9.69	13.06	High	High	High	Peak Found	High	Peak Found	Peak Found	High	1	Phospho [S592(100); T611(84.3); S613(100); S617(100); S713(100)]
	Checked	Confidence	Annotated Sequence	Modifications	Qvality PEP	Qvality q-value	# Protein Groups	# Proteins	# PSMs	Master Protein Accessions	Positions in Master Proteins	Modifications in Master Proteins	# Missed Cleavages	Theo. MH+ [Da]	Abundance Ratio: (Sample) / (Control)	Abundance Ratio Adj. P-Value: (Sample) / (Control)	Abundance Ratio Variability [%]: (Sample) / (Control)	Abundances (Grouped): Control	Abundances (Grouped): Sample	Abundances (Grouped) CV [%]: Control	Abundances (Grouped) CV [%]: Sample	Quan Info	Found in Sample: [S1] F1: Control	Found in Sample: [S2] F2: Control	Found in Sample: [S3] F3: Control	Found in Sample: [S4] F4: Control	Found in Sample: [S5] F5: Sample	Found in Sample: [S6] F6: Sample	Found in Sample: [S7] F7: Sample	Found in Sample: [S8] F8: Sample	Confidence (by Search Engine): Sequest HT	Percolator q-Value (by Search Engine): Sequest HT	Percolator PEP (by Search Engine): Sequest HT	XCorr (by Search Engine): Sequest HT	Top Apex RT [min]	Quan Usage	Quan Ratio Usage	Sequence in Protein	Positions in Proteins
	FALSE	High	[K].EAETKSPLVSPSK.[S]	2xPhospho [S6(100); S10(100)]	0.00321503	0.00016513	1	1	4	P35612	P35612 [608-620]	P35612 2xPhospho [S613(100); S617(100)]	1	1532.66	1.007	0.999142	27.22	98.5	101.5	20.71	14.97		High	High	Peak Found	Peak Found	High	Peak Found	Peak Found	High	High	2.563e-05	8.48e-05	3.21	31.53	Used (Top N)	Used	K.EAETKSPLVSPSK.S	[608-620]
	FALSE	High	[K].KLELDGEKETAPEEPGSPAK.[S]	1xPhospho [S17(100)]	0.00026424	0.00016513	1	1	5	P35612	P35612 [576-595]	P35612 1xPhospho [S592(100)]	2	2205.03	0.527	0.640504	40.39	129	71	51.87	8.6		High	Peak Found	High	Peak Found	Peak Found	Peak Found	Peak Found	High	High	2.563e-05	2.995e-06	3.44	49.95	Used (Top N)	Used	K.KLELDGEKETAPEEPGSPAK.S	[576-595]
	FALSE	High	[R].TPSFLKK.[SN]	1xPhospho [S3(100)]	0.0224434	0.000743694	3	3	5	P35611; Q9UEY8; P35612	P35611 [724-730]; Q9UEY8 [691-697]; P35612 [711-717]	P35611 1xPhospho [S726(100)]; Q9UEY8 1xPhospho [S693(100)]; P35612 1xPhospho [S713(100)]	1	900.459	0.947	0.999142	24.9	104.7	95.3	59.17	16.6	Shared	High	Not Found	High	High	Peak Found	Peak Found	High	High	High	0.0001409	0.001128	2.37	41.67	Not Used	Not Used	R.TPSFLKK.S	[711-717]
FALSE	ADD3	High	Master Protein	Q9UEY8	Gamma-adducin OS=Homo sapiens OX=9606 GN=ADD3 PE=1 SV=1	0	17.397	3	3	25	2	706	79.1	6.32	75.27	3	cell organization and biogenesis	plasma membrane;other membranes;cytosol;cytoskeleton;nucleus;other cell component	cytoskeletal activity;other molecular function	Pf00596	120	ENSG00000148700	D3DRA8; hsa:120; O43243; Q5VU09; Q92773; Q9UEY7; Q9UEY8		Miscellaneous transport and binding events; RHOD GTPase cycle; RHOF GTPase cycle	3	0	1.153	0.939644	59.95	55.3	144.7	85.08	16.78	High	High	High	High	High	High	High	High	1	Phospho [S673(100); S677(100); S681(89.3); S693(100)]
	Checked	Confidence	Annotated Sequence	Modifications	Qvality PEP	Qvality q-value	# Protein Groups	# Proteins	# PSMs	Master Protein Accessions	Positions in Master Proteins	Modifications in Master Proteins	# Missed Cleavages	Theo. MH+ [Da]	Abundance Ratio: (Sample) / (Control)	Abundance Ratio Adj. P-Value: (Sample) / (Control)	Abundance Ratio Variability [%]: (Sample) / (Control)	Abundances (Grouped): Control	Abundances (Grouped): Sample	Abundances (Grouped) CV [%]: Control	Abundances (Grouped) CV [%]: Sample	Quan Info	Found in Sample: [S1] F1: Control	Found in Sample: [S2] F2: Control	Found in Sample: [S3] F3: Control	Found in Sample: [S4] F4: Control	Found in Sample: [S5] F5: Sample	Found in Sample: [S6] F6: Sample	Found in Sample: [S7] F7: Sample	Found in Sample: [S8] F8: Sample	Confidence (by Search Engine): Sequest HT	Percolator q-Value (by Search Engine): Sequest HT	Percolator PEP (by Search Engine): Sequest HT	XCorr (by Search Engine): Sequest HT	Top Apex RT [min]	Quan Usage	Quan Ratio Usage	Sequence in Protein	Positions in Proteins
	FALSE	High	[K].IEEVLSPEGSPSKSPSK.[K]	3xPhospho [S6(100); S10(100); S14(89.3)]	4.85974e-05	0.00016513	1	1	10	Q9UEY8	Q9UEY8 [668-684]	Q9UEY8 3xPhospho [S673(100); S677(100); S681(89.3)]	1	2010.81	3.252	0.00182508	103.02	43.8	156.2	79.81	17.83		High	Not Found	Not Found	High	High	High	High	High	High	2.563e-05	3.133e-07	5.16	56.66	Used (Top N)	Used	K.IEEVLSPEGSPSKSPSK.K	[668-684]
	FALSE	High	[K].IEEVLSPEGSPSKSPSK.[K]	2xPhospho [S10(90.2); S]	0.000150927	0.00016513	1	1	8	Q9UEY8	Q9UEY8 [668-684]	Q9UEY8 2xPhospho [S677(90.2); S]	1	1930.84	0.926	0.999142	12.69	103.8	96.2	7.85	11.75		High	High	High	High	High	High	High	Peak Found	High	2.563e-05	1.422e-06	3.61	51.44	Used	Used	K.IEEVLSPEGSPSKSPSK.K	[668-684]
	FALSE	High	[R].TPSFLKK.[SN]	1xPhospho [S3(100)]	0.0224434	0.000743694	3	3	5	P35611; Q9UEY8; P35612	P35611 [724-730]; Q9UEY8 [691-697]; P35612 [711-717]	P35611 1xPhospho [S726(100)]; Q9UEY8 1xPhospho [S693(100)]; P35612 1xPhospho [S713(100)]	1	900.459	0.947	0.999142	24.9	104.7	95.3	59.17	16.6	Shared	High	Not Found	High	High	Peak Found	Peak Found	High	High	High	0.0001409	0.001128	2.37	41.67	Not Used	Not Used	R.TPSFLKK.N	[691-697]
	FALSE	High	[K].IEEVLSPEGSPSK.[S]	2xPhospho [S6(96.3); S12(96.3)]	0.0931678	0.00406208	1	1	2	Q9UEY8	Q9UEY8 [668-680]	Q9UEY8 2xPhospho [S673(96.3); S679(96.3)]	0	1531.63	1.73	0.307272	94.33	81.8	118.2	91.64	26.79		Peak Found	Not Found	Not Found	High	Peak Found	High	Peak Found	Peak Found	High	0.0007637	0.007968	2.81	58.68	Used (Top N)	Used	K.IEEVLSPEGSPSK.S	[668-680]
FALSE	ADGRE5	Medium	Master Protein	P48960	Adhesion G protein-coupled receptor E5 OS=Homo sapiens OX=9606 GN=ADGRE5 PE=1 SV=4	0.021	1.815	1	1	6	1	835	91.8	6.87	15.45	1	cell adhesion;cell-cell signaling;stress response;signal transduction;other biological processes	plasma membrane;other membranes	other molecular function	Pf00002, Pf01825, Pf07645	976	ENSG00000123146	A8K7Z4; B2RBJ9; hsa:976; O00718; O76101; P48960; Q8NG72; Q8TBQ7	Vitamin D receptor pathway; GPCRs, class B secretin-like	Neutrophil degranulation; Class B/2 (Secretin family receptors)	4	0	0.873	0.982322	10.03	106.7	93.3	13.87	6.63	High	Peak Found	High	High	Peak Found	High	High	High	1	Phospho [S831(98.6)]
	Checked	Confidence	Annotated Sequence	Modifications	Qvality PEP	Qvality q-value	# Protein Groups	# Proteins	# PSMs	Master Protein Accessions	Positions in Master Proteins	Modifications in Master Proteins	# Missed Cleavages	Theo. MH+ [Da]	Abundance Ratio: (Sample) / (Control)	Abundance Ratio Adj. P-Value: (Sample) / (Control)	Abundance Ratio Variability [%]: (Sample) / (Control)	Abundances (Grouped): Control	Abundances (Grouped): Sample	Abundances (Grouped) CV [%]: Control	Abundances (Grouped) CV [%]: Sample	Quan Info	Found in Sample: [S1] F1: Control	Found in Sample: [S2] F2: Control	Found in Sample: [S3] F3: Control	Found in Sample: [S4] F4: Control	Found in Sample: [S5] F5: Sample	Found in Sample: [S6] F6: Sample	Found in Sample: [S7] F7: Sample	Found in Sample: [S8] F8: Sample	Confidence (by Search Engine): Sequest HT	Percolator q-Value (by Search Engine): Sequest HT	Percolator PEP (by Search Engine): Sequest HT	XCorr (by Search Engine): Sequest HT	Top Apex RT [min]	Quan Usage	Quan Ratio Usage	Sequence in Protein	Positions in Proteins
	FALSE	High	[R].ALRASESGI.[-]	1xPhospho [S5(98.6)]	0.145032	0.00717001	1	1	6	P48960	P48960 [827-835]	P48960 1xPhospho [S831(98.6)]	1	983.456	0.873	0.999142	10.03	106.7	93.3	13.87	6.63		High	Peak Found	High	High	Peak Found	High	High	High	High	0.001318	0.01532	2.72	45.97	Used (Top N)	Used	R.ALRASESGI.-	[827-835]
FALSE	ADGRG2	Medium	Master Protein	Q8IZP9	Adhesion G-protein coupled receptor G2 OS=Homo sapiens OX=9606 GN=ADGRG2 PE=1 SV=2	0.017	1.902	1	1	9	1	1017	111.5	7.55	18.17	1	signal transduction;other biological processes	plasma membrane;other membranes;cytosol	other molecular function	Pf00002, Pf01825	10149	ENSG00000173698	B1AWB3; B1AWB4; B1AWB6; B1AWB7; hsa:10149; O00406; Q14CE0; Q8IWT2; Q8IZE4; Q8IZE5; Q8IZE6; Q8IZE7; Q8IZP3; Q8IZP4; Q8IZP9	GPCRs, class B secretin-like		1	0								High	High	High	Peak Found	High	High	High	High	1
	Checked	Confidence	Annotated Sequence	Modifications	Qvality PEP	Qvality q-value	# Protein Groups	# Proteins	# PSMs	Master Protein Accessions	Positions in Master Proteins	Modifications in Master Proteins	# Missed Cleavages	Theo. MH+ [Da]	Abundance Ratio: (Sample) / (Control)	Abundance Ratio Adj. P-Value: (Sample) / (Control)	Abundance Ratio Variability [%]: (Sample) / (Control)	Abundances (Grouped): Control	Abundances (Grouped): Sample	Abundances (Grouped) CV [%]: Control	Abundances (Grouped) CV [%]: Sample	Quan Info	Found in Sample: [S1] F1: Control	Found in Sample: [S2] F2: Control	Found in Sample: [S3] F3: Control	Found in Sample: [S4] F4: Control	Found in Sample: [S5] F5: Sample	Found in Sample: [S6] F6: Sample	Found in Sample: [S7] F7: Sample	Found in Sample: [S8] F8: Sample	Confidence (by Search Engine): Sequest HT	Percolator q-Value (by Search Engine): Sequest HT	Percolator PEP (by Search Engine): Sequest HT	XCorr (by Search Engine): Sequest HT	Top Apex RT [min]	Quan Usage	Quan Ratio Usage	Sequence in Protein	Positions in Proteins
	FALSE	High	[K].QHMFNEK.[E]	1xOxidation [M3]	0.126432	0.0057457	1	1	9	Q8IZP9	Q8IZP9 [984-990]		0	949.42	0.988	0.999142	19.29	102.2	97.8	12.04	13.94	Mandatory Modification Missing	High	High	High	Peak Found	High	High	High	High	High	0.001056	0.01252	2.25	43.45	Not Used	Not Used	K.QHMFNEK.E	[984-990]
FALSE	ADNP	High	Master Protein	Q9H2P0	Activity-dependent neuroprotector homeobox protein OS=Homo sapiens OX=9606 GN=ADNP PE=1 SV=1	0	14.49	6	4	20	4	1102	123.5	7.34	57.13	4	cell organization and biogenesis;RNA metabolism OR transcription;developmental processes;signal transduction;other biological processes	non-structural extracellular;nucleus;other cell component	cytoskeletal activity;nucleic acid binding activity;other molecular function	Pf00046, Pf19627	23394	ENSG00000101126	E1P5Y2; hsa:23394; O94881; Q5BKU2; Q9H2P0; Q9UG34			0	0	0.786	0.947322	49.68	107.1	92.9	5.75	21.39	High	High	High	High	High	High	High	High	1	Phospho [S98(100); S709(99.1); S921(91.8)]
	Checked	Confidence	Annotated Sequence	Modifications	Qvality PEP	Qvality q-value	# Protein Groups	# Proteins	# PSMs	Master Protein Accessions	Positions in Master Proteins	Modifications in Master Proteins	# Missed Cleavages	Theo. MH+ [Da]	Abundance Ratio: (Sample) / (Control)	Abundance Ratio Adj. P-Value: (Sample) / (Control)	Abundance Ratio Variability [%]: (Sample) / (Control)	Abundances (Grouped): Control	Abundances (Grouped): Sample	Abundances (Grouped) CV [%]: Control	Abundances (Grouped) CV [%]: Sample	Quan Info	Found in Sample: [S1] F1: Control	Found in Sample: [S2] F2: Control	Found in Sample: [S3] F3: Control	Found in Sample: [S4] F4: Control	Found in Sample: [S5] F5: Sample	Found in Sample: [S6] F6: Sample	Found in Sample: [S7] F7: Sample	Found in Sample: [S8] F8: Sample	Confidence (by Search Engine): Sequest HT	Percolator q-Value (by Search Engine): Sequest HT	Percolator PEP (by Search Engine): Sequest HT	XCorr (by Search Engine): Sequest HT	Top Apex RT [min]	Quan Usage	Quan Ratio Usage	Sequence in Protein	Positions in Proteins
	FALSE	High	[R].NVHSEDFENR.[I]	1xPhospho [S4(100)]	0.000468661	0.00016513	1	1	14	Q9H2P0	Q9H2P0 [95-104]	Q9H2P0 1xPhospho [S98(100)]	0	1326.51	0.969	0.999142	20.82	103.9	96.1	14.43	12.59		High	High	High	High	High	High	High	High	High	2.563e-05	6.452e-06	3.27	33.01	Used (Top N)	Used	R.NVHSEDFENR.I	[95-104]
	FALSE	High	[R].YSLQSANASSLSSGQLKSPSLSQSQASR.[V]	1xPhospho [S/Y]	0.00441915	0.00016513	1	1	2	Q9H2P0	Q9H2P0 [392-419]		1	2949.39	0.348	0.0359631	118.38	148.4	51.6	41.48	113.89		Peak Found	Peak Found	High	Peak Found	Not Found	Not Found	Not Found	High	High	2.563e-05	0.0001296	3.26	65.51	Used (Top N)	Used	R.YSLQSANASSLSSGQLKSPSLSQSQASR.V	[392-419]
	FALSE	High	[K].VIPEDASESEEKLDQK.[E]	1xPhospho [S7(91.8)]	0.0143317	0.000300249	1	1	3	Q9H2P0	Q9H2P0 [915-930]	Q9H2P0 1xPhospho [S921(91.8)]	1	1896.85	0.351	0.0914446	143.23	149.3	50.7	22.15	99.55		High	Peak Found	High	Peak Found	Not Found	High	Not Found	Peak Found	High	8.444e-05	0.0006197	2.18	49.11	Used (Top N)	Used	K.VIPEDASESEEKLDQK.E	[915-930]
	FALSE	High	[R].LNQSPSLAPVK.[R]	1xPhospho [S4(99.1)]	0.0782702	0.00306303	1	1	1	Q9H2P0	Q9H2P0 [706-716]	Q9H2P0 1xPhospho [S709(99.1)]	0	1233.62	0.717	0.999142	23.05	113.8	86.2	28.17	22.21		Peak Found	High	Peak Found	Peak Found	Peak Found	Peak Found	Peak Found	Peak Found	High	0.0006137	0.006251	2.53	45.82	Used	Used	R.LNQSPSLAPVK.R	[706-716]
FALSE	ADRM1	Medium	Master Protein	Q16186	Proteasomal ubiquitin receptor ADRM1 OS=Homo sapiens OX=9606 GN=ADRM1 PE=1 SV=2	0.021	1.812	3	1	4	1	407	42.1	5.07	8.43	1	cell organization and biogenesis;protein metabolism;RNA metabolism OR transcription;other metabolic processes	plasma membrane;other membranes;cytosol;nucleus;other cell component	enzyme regulator activity;other molecular function	Pf04683, Pf16550	11047	ENSG00000130706	A0PKB1; hsa:11047; Q16186; Q96FJ7; Q9H1P2	Alzheimer's disease and miRNA effects; Alzheimer's disease	Ub-specific processing proteases; UCH proteinases	4	0	1.546	0.310645	54.62	78.7	121.3	57.95	4.34	High	Peak Found	Peak Found	High	Peak Found	High	Peak Found	High	1	Phospho [S405(100)]
	Checked	Confidence	Annotated Sequence	Modifications	Qvality PEP	Qvality q-value	# Protein Groups	# Proteins	# PSMs	Master Protein Accessions	Positions in Master Proteins	Modifications in Master Proteins	# Missed Cleavages	Theo. MH+ [Da]	Abundance Ratio: (Sample) / (Control)	Abundance Ratio Adj. P-Value: (Sample) / (Control)	Abundance Ratio Variability [%]: (Sample) / (Control)	Abundances (Grouped): Control	Abundances (Grouped): Sample	Abundances (Grouped) CV [%]: Control	Abundances (Grouped) CV [%]: Sample	Quan Info	Found in Sample: [S1] F1: Control	Found in Sample: [S2] F2: Control	Found in Sample: [S3] F3: Control	Found in Sample: [S4] F4: Control	Found in Sample: [S5] F5: Sample	Found in Sample: [S6] F6: Sample	Found in Sample: [S7] F7: Sample	Found in Sample: [S8] F8: Sample	Confidence (by Search Engine): Sequest HT	Percolator q-Value (by Search Engine): Sequest HT	Percolator PEP (by Search Engine): Sequest HT	XCorr (by Search Engine): Sequest HT	Top Apex RT [min]	Quan Usage	Quan Ratio Usage	Sequence in Protein	Positions in Proteins
	FALSE	High	[K].DKKDEEEDMSLD.[-]	1xOxidation [M9]; 1xPhospho [S10(100)]	0.145032	0.00717001	1	1	4	Q16186	Q16186 [396-407]	Q16186 1xPhospho [S405(100)]	2	1549.56	1.546	0.265107	54.62	78.7	121.3	57.95	4.34		High	Peak Found	Peak Found	High	Peak Found	High	Peak Found	High	High	0.001318	0.01542	2.14	28.99	Used (Top N)	Used	K.DKKDEEEDMSLD.-	[396-407]
FALSE	ADSL	High	Master Protein	P30566	Adenylosuccinate lyase OS=Homo sapiens OX=9606 GN=ADSL PE=1 SV=2	0	6.503	3	1	8	1	484	54.9	7.11	21.98	1	other metabolic processes;stress response;other biological processes	cytosol;other cell component	other molecular function	Pf00206, Pf10397	158	ENSG00000239900	B0QY76; hsa:158; O75495; P30566; Q5TI34		Purine ribonucleoside monophosphate biosynthesis	1	0	0.791	0.947322	15.22	110.3	89.7	11.58	7.66	High	High	High	High	High	High	High	High	1	Met-loss+Acetyl [N-Term]; Phospho [S9(100)]
	Checked	Confidence	Annotated Sequence	Modifications	Qvality PEP	Qvality q-value	# Protein Groups	# Proteins	# PSMs	Master Protein Accessions	Positions in Master Proteins	Modifications in Master Proteins	# Missed Cleavages	Theo. MH+ [Da]	Abundance Ratio: (Sample) / (Control)	Abundance Ratio Adj. P-Value: (Sample) / (Control)	Abundance Ratio Variability [%]: (Sample) / (Control)	Abundances (Grouped): Control	Abundances (Grouped): Sample	Abundances (Grouped) CV [%]: Control	Abundances (Grouped) CV [%]: Sample	Quan Info	Found in Sample: [S1] F1: Control	Found in Sample: [S2] F2: Control	Found in Sample: [S3] F3: Control	Found in Sample: [S4] F4: Control	Found in Sample: [S5] F5: Sample	Found in Sample: [S6] F6: Sample	Found in Sample: [S7] F7: Sample	Found in Sample: [S8] F8: Sample	Confidence (by Search Engine): Sequest HT	Percolator q-Value (by Search Engine): Sequest HT	Percolator PEP (by Search Engine): Sequest HT	XCorr (by Search Engine): Sequest HT	Top Apex RT [min]	Quan Usage	Quan Ratio Usage	Sequence in Protein	Positions in Proteins
	FALSE	High	[-].MAAGGDHGSPDSYR.[S]	1xMet-loss+Acetyl [N-Term]; 1xPhospho [S9(100)]	4.89149e-05	0.00016513	1	1	8	P30566	P30566 [1-14]	P30566 1xMet-loss+Acetyl [N-Term]; 1xPhospho [S9(100)]	0	1411.53	0.791	0.999046	15.22	110.3	89.7	11.58	7.66		High	High	High	High	High	High	High	High	High	2.563e-05	3.139e-07	3.55	38.44	Used (Top N)	Used	-.MAAGGDHGSPDSYR.S	[1-14]
FALSE	AEBP2	High	Master Protein	Q6ZN18	Zinc finger protein AEBP2 OS=Homo sapiens OX=9606 GN=AEBP2 PE=1 SV=2	0	10.355	8	2	14	2	517	54.4	5.21	37.92	2	cell organization and biogenesis;RNA metabolism OR transcription;other biological processes	nucleus;other cell component	nucleic acid binding activity;other molecular function		121536	ENSG00000139154	hsa:121536; Q59FS5; Q6ZN18; Q6ZN62; Q96BG3	Histone modifications; Mesodermal commitment pathway; Interactome of polycomb repressive complex 2 (PRC2)	PKMTs methylate histone lysines; PRC2 methylates histones and DNA	5	0	0.867	0.982322	18.58	105.8	94.2	11	19.45	High	High	High	High	High	High	High	High	1	Phospho [S141(97.3); S206(100)]
	Checked	Confidence	Annotated Sequence	Modifications	Qvality PEP	Qvality q-value	# Protein Groups	# Proteins	# PSMs	Master Protein Accessions	Positions in Master Proteins	Modifications in Master Proteins	# Missed Cleavages	Theo. MH+ [Da]	Abundance Ratio: (Sample) / (Control)	Abundance Ratio Adj. P-Value: (Sample) / (Control)	Abundance Ratio Variability [%]: (Sample) / (Control)	Abundances (Grouped): Control	Abundances (Grouped): Sample	Abundances (Grouped) CV [%]: Control	Abundances (Grouped) CV [%]: Sample	Quan Info	Found in Sample: [S1] F1: Control	Found in Sample: [S2] F2: Control	Found in Sample: [S3] F3: Control	Found in Sample: [S4] F4: Control	Found in Sample: [S5] F5: Sample	Found in Sample: [S6] F6: Sample	Found in Sample: [S7] F7: Sample	Found in Sample: [S8] F8: Sample	Confidence (by Search Engine): Sequest HT	Percolator q-Value (by Search Engine): Sequest HT	Percolator PEP (by Search Engine): Sequest HT	XCorr (by Search Engine): Sequest HT	Top Apex RT [min]	Quan Usage	Quan Ratio Usage	Sequence in Protein	Positions in Proteins
	FALSE	High	[R].RGSLEMSSDGEPLSR.[M]	1xPhospho [S3(100)]	0.000148007	0.00016513	1	1	8	Q6ZN18	Q6ZN18 [204-218]	Q6ZN18 1xPhospho [S206(100)]	1	1700.73	0.879	0.999142	35.86	100.1	99.9	30.67	32.38		High	High	High	High	High	High	High	High	High	2.563e-05	1.378e-06	3.32	52.01	Used (Top N)	Used	R.RGSLEMSSDGEPLSR.M	[204-218]
	FALSE	High	[R].SLSPGAASSSSGDGDGKEGLEEPK.[G]	1xPhospho [S3(97.3)]	0.00155229	0.00016513	1	1	6	Q6ZN18	Q6ZN18 [139-162]	Q6ZN18 1xPhospho [S141(97.3)]	1	2342	0.857	0.999142	9.41	108.3	91.7	9.28	7.43		High	Peak Found	High	High	Peak Found	Peak Found	High	High	High	2.563e-05	3.203e-05	2.94	46.22	Used (Top N)	Used	R.SLSPGAASSSSGDGDGKEGLEEPK.G	[139-162]
FALSE	AFAP1	High	Master Protein	Q8N556	Actin filament-associated protein 1 OS=Homo sapiens OX=9606 GN=AFAP1 PE=1 SV=2	0	37.52	19	7	75	7	730	80.7	8.68	184.99	7		cytosol;cytoskeleton;other cell component	cytoskeletal activity;other molecular function	Pf00169	60312	ENSG00000196526	A8K442; B4DMU2; E9PDT7; hsa:60312; Q59EY5; Q8N556; Q9HBY1	11p11.2 copy number variation syndrome		1	0	1.125	0.947957	44.79	82.4	117.6	21.62	33.9	High	High	High	High	High	High	High	High	1	Phospho [S264(86.1); S336(96.7); T337(96.7); S548(100); S665(98.7); S668(100); S679(77.5); S711(100)]
	Checked	Confidence	Annotated Sequence	Modifications	Qvality PEP	Qvality q-value	# Protein Groups	# Proteins	# PSMs	Master Protein Accessions	Positions in Master Proteins	Modifications in Master Proteins	# Missed Cleavages	Theo. MH+ [Da]	Abundance Ratio: (Sample) / (Control)	Abundance Ratio Adj. P-Value: (Sample) / (Control)	Abundance Ratio Variability [%]: (Sample) / (Control)	Abundances (Grouped): Control	Abundances (Grouped): Sample	Abundances (Grouped) CV [%]: Control	Abundances (Grouped) CV [%]: Sample	Quan Info	Found in Sample: [S1] F1: Control	Found in Sample: [S2] F2: Control	Found in Sample: [S3] F3: Control	Found in Sample: [S4] F4: Control	Found in Sample: [S5] F5: Sample	Found in Sample: [S6] F6: Sample	Found in Sample: [S7] F7: Sample	Found in Sample: [S8] F8: Sample	Confidence (by Search Engine): Sequest HT	Percolator q-Value (by Search Engine): Sequest HT	Percolator PEP (by Search Engine): Sequest HT	XCorr (by Search Engine): Sequest HT	Top Apex RT [min]	Quan Usage	Quan Ratio Usage	Sequence in Protein	Positions in Proteins
	FALSE	High	[R].TLENSPISSCDTSDTEGPVPVNSAAVLK.[K]	1xCarbamidomethyl [C10]; 1xPhospho [T/S]	0.00044778	0.00016513	1	1	10	Q8N556	Q8N556 [675-702]		0	2968.35	1.54	0.936652	9.93	80.3	119.7	7.72	11.94		Peak Found	High	High	Peak Found	High	High	High	High	High	2.563e-05	6.088e-06	2.44	73.81	Used (Top N)	Used	R.TLENSPISSCDTSDTEGPVPVNSAAVLK.K	[675-702]
	FALSE	High	[R].TGSNAAQYK.[Y]	1xPhospho [S3(100)]	0.000836551	0.00016513	1	1	8	Q8N556	Q8N556 [546-554]	Q8N556 1xPhospho [S548(100)]	0	1019.42	0.915	0.999142	9.77	103.6	96.4	15.08	4.81		High	High	High	High	High	High	High	High	High	2.563e-05	1.402e-05	3.8	22.75	Used	Used	R.TGSNAAQYK.Y	[546-554]
	FALSE	High	[K].SGTSSPQSPVFR.[H]	1xPhospho [S8(100)]	0.000734433	0.00016513	1	1	15	Q8N556	Q8N556 [661-672]	Q8N556 1xPhospho [S668(100)]	0	1329.58	0.828	0.977939	9.01	108.8	91.2	8.96	6.6		High	High	High	High	High	High	High	High	High	2.563e-05	1.172e-05	3.27	44.54	Used (Top N)	Used	K.SGTSSPQSPVFR.H	[661-672]
	FALSE	High	[K].EAYSGCSGPVDSECPPPPSSPVHK.[A]	2xCarbamidomethyl [C6; C14]; 1xPhospho [S19(86.1)]	6.26507e-05	0.00016513	1	1	6	Q8N556	Q8N556 [246-269]	Q8N556 1xPhospho [S264(86.1)]	0	2621.07	0.964	0.999229	32.35	107.3	92.7	19.62	13.7		High	High	Peak Found	High	High	Peak Found	High	High	High	2.563e-05	4.391e-07	4.45	47.62	Used	Used	K.EAYSGCSGPVDSECPPPPSSPVHK.A	[246-269]
	FALSE	High	[K].KKPSTDEQTSSAEEDVPTCGYLNVLSNSR.[W]	1xCarbamidomethyl [C19]; 2xPhospho [S4(96.7); T5(96.7)]	0.000393105	0.00016513	1	1	10	Q8N556	Q8N556 [333-361]	Q8N556 2xPhospho [S336(96.7); T337(96.7)]	1	3372.43	2.13	0.257378	72.53	56.4	143.6	74.59	70.24		High	High	Not Found	High	High	High	High	High	High	2.563e-05	5.113e-06	3.56	73.95	Used (Top N)	Used	K.KKPSTDEQTSSAEEDVPTCGYLNVLSNSR.W	[333-361]
	FALSE	High	[K].SQAAPGSSPCR.[G]	1xCarbamidomethyl [C10]; 1xPhospho [S8(100)]	0.0116634	0.000300249	1	1	8	Q8N556	Q8N556 [704-714]	Q8N556 1xPhospho [S711(100)]	0	1197.47	0.93	0.999142	16.23	102	98	13.21	10.38		High	High	High	High	High	High	High	High	High	8.444e-05	0.0004701	2.87	19.88	Used	Used	K.SQAAPGSSPCR.G	[704-714]
	FALSE	High	[R].TLENSPISSCDTSDTEGPVPVNSAAVLK.[K]	1xCarbamidomethyl [C10]; 2xPhospho [S5(77.5); S/T]	0.0104523	0.000300249	1	1	10	Q8N556	Q8N556 [675-702]	Q8N556 2xPhospho [S679(77.5); S/T]	0	3048.32	1.248	0.999046	36.33	88.9	111.1	13.61	40.16		High	High	High	High	High	High	Peak Found	High	High	8.444e-05	0.000409	2.33	77.13	Used	Used	R.TLENSPISSCDTSDTEGPVPVNSAAVLK.K	[675-702]
	FALSE	High	[K].SGTSSPQSPVFR.[H]	2xPhospho [S5(98.7); S8(100)]	0.0861946	0.00343886	1	1	5	Q8N556	Q8N556 [661-672]	Q8N556 2xPhospho [S665(98.7); S668(100)]	0	1409.55	2.315	0.0796194	65.45	60.4	139.6	54.09	13.1		Peak Found	Peak Found	Peak Found	High	High	High	High	High	High	0.0006912	0.007137	2.09	54.96	Used	Used	K.SGTSSPQSPVFR.H	[661-672]
	FALSE	High	[K].KLSSERPSSDGEGVVENGITTCNGK.[E]	1xCarbamidomethyl [C22]; 2xPhospho [S/T]	0.107399	0.00492957	1	1	3	Q8N556	Q8N556 [275-299]		1	2781.18	1.425	0.706926	35.59	82.5	117.5	46	24.93		High	Peak Found	Peak Found	Peak Found	Peak Found	High	High	Peak Found	High	0.0009002	0.00981	2.52	55.78	Used	Used	K.KLSSERPSSDGEGVVENGITTCNGK.E	[275-299]
FALSE	AFDN	High	Master Protein	P55196	Afadin OS=Homo sapiens OX=9606 GN=AFDN PE=1 SV=3	0	45.892	5	5	83	5	1824	206.7	6.47	298.04	5	cell adhesion;cell-cell signaling;cell organization and biogenesis;signal transduction;other biological processes	plasma membrane;other membranes;cytosol;nucleus;other cell component	cytoskeletal activity;other molecular function	Pf00498, Pf00595, Pf00788, Pf01843	4301	ENSG00000130396	hsa:4301; O75087; O75088; O75089; P55196; Q59FP0; Q5TIG6; Q5TIG7; Q9NSN7; Q9NU92	VEGFA-VEGFR2 signaling; Ras signaling; 1q21.1 copy number variation syndrome		3	0	0.972	0.990657	30.35	108.8	91.2	9.09	7.58	High	High	High	High	High	High	High	High	1	Phospho [S1107(100); S1182(100); S1698(98.4); S1779(100); S1799(100)]
	Checked	Confidence	Annotated Sequence	Modifications	Qvality PEP	Qvality q-value	# Protein Groups	# Proteins	# PSMs	Master Protein Accessions	Positions in Master Proteins	Modifications in Master Proteins	# Missed Cleavages	Theo. MH+ [Da]	Abundance Ratio: (Sample) / (Control)	Abundance Ratio Adj. P-Value: (Sample) / (Control)	Abundance Ratio Variability [%]: (Sample) / (Control)	Abundances (Grouped): Control	Abundances (Grouped): Sample	Abundances (Grouped) CV [%]: Control	Abundances (Grouped) CV [%]: Sample	Quan Info	Found in Sample: [S1] F1: Control	Found in Sample: [S2] F2: Control	Found in Sample: [S3] F3: Control	Found in Sample: [S4] F4: Control	Found in Sample: [S5] F5: Sample	Found in Sample: [S6] F6: Sample	Found in Sample: [S7] F7: Sample	Found in Sample: [S8] F8: Sample	Confidence (by Search Engine): Sequest HT	Percolator q-Value (by Search Engine): Sequest HT	Percolator PEP (by Search Engine): Sequest HT	XCorr (by Search Engine): Sequest HT	Top Apex RT [min]	Quan Usage	Quan Ratio Usage	Sequence in Protein	Positions in Proteins
	FALSE	High	[K].QGAIYHGLATLLNQPSPMMQR.[I]	2xOxidation [M18; M19]; 1xPhospho [S16(100)]	1.3647e-05	0.00016513	1	1	10	P55196	P55196 [1092-1112]	P55196 1xPhospho [S1107(100)]	0	2438.14	1.168	0.999046	24.23	94.1	105.9	8.94	30.33		High	High	High	High	High	High	High	High	High	2.563e-05	5.711e-08	4.85	78.44	Used	Used	K.QGAIYHGLATLLNQPSPMMQR.I	[1092-1112]
	FALSE	High	[R].LFSQGQDVSNK.[V]	1xPhospho [S3(100)]	4.85974e-05	0.00016513	1	1	13	P55196	P55196 [1797-1807]	P55196 1xPhospho [S1799(100)]	0	1302.57	0.82	0.999142	20.13	109.6	90.4	17.32	7.25		High	High	High	High	High	High	High	High	High	2.563e-05	3.13e-07	3.32	53.19	Used (Top N)	Used	R.LFSQGQDVSNK.V	[1797-1807]
	FALSE	High	[R].SSPNVANQPPSPGGK.[S]	1xPhospho [S11(100)]	1.22213e-07	0.00016513	1	1	32	P55196	P55196 [1172-1186]	P55196 1xPhospho [S1182(100)]	0	1516.68	0.908	0.999142	15.29	103.7	96.3	10.2	12.74		High	High	High	High	High	High	High	High	High	2.563e-05	1.052e-10	4.65	31.96	Used (Top N)	Used	R.SSPNVANQPPSPGGK.S	[1172-1186]
	FALSE	High	[K].SQDADSPGSSGAPENLTFK.[E]	1xPhospho [S6(100)]	4.28262e-08	0.00016513	1	1	17	P55196	P55196 [1774-1792]	P55196 1xPhospho [S1779(100)]	0	1987.83	0.849	0.999142	25.05	108.5	91.5	35.68	7.26		High	High	High	High	High	High	High	High	High	2.563e-05	2.593e-11	4.83	63.22	Used (Top N)	Used	K.SQDADSPGSSGAPENLTFK.E	[1774-1792]
	FALSE	High	[R].DYEPPSPSPAPGAPPPPPQR.[N]	1xPhospho [S8(98.4)]	0.000433437	0.00016513	1	1	6	P55196	P55196 [1691-1710]	P55196 1xPhospho [S1698(98.4)]	0	2133.96	1.235	0.906578	17	91.9	108.1	18.66	20.88		High	High	High	Peak Found	High	High	High	Peak Found	High	2.563e-05	5.784e-06	3.3	56.95	Used	Used	R.DYEPPSPSPAPGAPPPPPQR.N	[1691-1710]
	FALSE	High	[K].QGAIYHGLATLLNQPSPMMQR.[I]	1xOxidation [M]; 1xPhospho [S16(100)]	0.0117389	0.000300249	1	1	5	P55196	P55196 [1092-1112]	P55196 1xPhospho [S1107(100)]	0	2422.14	1.113	0.999013	34.36	93.6	106.4	11.76	55.85		High	High	High	Peak Found	Not Found	Peak Found	High	Peak Found	High	8.444e-05	0.0004749	3.11	79.84	Used	Used	K.QGAIYHGLATLLNQPSPMMQR.I	[1092-1112]
FALSE	AFF1	High	Master Protein	P51825	AF4/FMR2 family member 1 OS=Homo sapiens OX=9606 GN=AFF1 PE=1 SV=1	0	11.142	3	2	13	2	1210	131.3	9.2	32.36	2	other biological processes	nucleus		Pf05110, Pf18875, Pf18876	4299	ENSG00000172493	B4DTU1; E9PBM3; hsa:4299; P51825			0	0	1.351	0.640618	58.91	83.1	116.9	27.98	26.74	High	High	High	High	High	High	High	High	1	Phospho [S199(99.4); S206(100); S212(99.3); S588(99.8)]
	Checked	Confidence	Annotated Sequence	Modifications	Qvality PEP	Qvality q-value	# Protein Groups	# Proteins	# PSMs	Master Protein Accessions	Positions in Master Proteins	Modifications in Master Proteins	# Missed Cleavages	Theo. MH+ [Da]	Abundance Ratio: (Sample) / (Control)	Abundance Ratio Adj. P-Value: (Sample) / (Control)	Abundance Ratio Variability [%]: (Sample) / (Control)	Abundances (Grouped): Control	Abundances (Grouped): Sample	Abundances (Grouped) CV [%]: Control	Abundances (Grouped) CV [%]: Sample	Quan Info	Found in Sample: [S1] F1: Control	Found in Sample: [S2] F2: Control	Found in Sample: [S3] F3: Control	Found in Sample: [S4] F4: Control	Found in Sample: [S5] F5: Sample	Found in Sample: [S6] F6: Sample	Found in Sample: [S7] F7: Sample	Found in Sample: [S8] F8: Sample	Confidence (by Search Engine): Sequest HT	Percolator q-Value (by Search Engine): Sequest HT	Percolator PEP (by Search Engine): Sequest HT	XCorr (by Search Engine): Sequest HT	Top Apex RT [min]	Quan Usage	Quan Ratio Usage	Sequence in Protein	Positions in Proteins
	FALSE	High	[R].SCQKSPAQQEPPQR.[Q]	1xCarbamidomethyl [C2]; 1xPhospho [S5(99.8)]	0.00241555	0.00016513	1	1	5	P51825	P51825 [584-597]	P51825 1xPhospho [S588(99.8)]	1	1720.75	1.259	0.897987	14.81	87.3	112.7	12.67	26.63		High	High	High	High	Peak Found	Peak Found	High	Peak Found	High	2.563e-05	5.763e-05	2.57	20.79	Used (Top N)	Used	R.SCQKSPAQQEPPQR.Q	[584-597]
	FALSE	High	[R].ELSPLISLPSPVPPLSPIHSNQQTLPR.[T]	3xPhospho [S3(99.4); S10(100); S16(99.3)]	0.000143265	0.00016513	1	1	8	P51825	P51825 [197-223]	P51825 3xPhospho [S199(99.4); S206(100); S212(99.3)]	0	3157.51	1.952	0.201884	75.76	88.1	111.9	57.04	51.27		High	Peak Found	High	High	High	High	Peak Found	High	High	2.563e-05	1.318e-06	3.93	87.92	Used (Top N)	Used	R.ELSPLISLPSPVPPLSPIHSNQQTLPR.T	[197-223]
FALSE	AFF4	High	Master Protein	Q9UHB7	AF4/FMR2 family member 4 OS=Homo sapiens OX=9606 GN=AFF4 PE=1 SV=1	0	24.687	7	5	28	5	1163	127.4	9.31	66.36	5	stress response;other biological processes	nucleus;other cell component		Pf05110, Pf18875, Pf18876	27125	ENSG00000072364	B2RP19; B7WPD2; hsa:27125; Q498B2; Q59FB3; Q6P592; Q8TDR1; Q9P0E4; Q9UHB7		Formation of RNA Pol II elongation complex ; RNA Polymerase II Pre-transcription Events	3	0	1.051	0.975539	37.57	101.6	98.4	8.74	4.89	High	High	High	High	High	High	High	High	1	Phospho [S549(100); S703(100); S706(99.9); S1043(100); S1055(100); S1058(100); S1062(99.4)]
	Checked	Confidence	Annotated Sequence	Modifications	Qvality PEP	Qvality q-value	# Protein Groups	# Proteins	# PSMs	Master Protein Accessions	Positions in Master Proteins	Modifications in Master Proteins	# Missed Cleavages	Theo. MH+ [Da]	Abundance Ratio: (Sample) / (Control)	Abundance Ratio Adj. P-Value: (Sample) / (Control)	Abundance Ratio Variability [%]: (Sample) / (Control)	Abundances (Grouped): Control	Abundances (Grouped): Sample	Abundances (Grouped) CV [%]: Control	Abundances (Grouped) CV [%]: Sample	Quan Info	Found in Sample: [S1] F1: Control	Found in Sample: [S2] F2: Control	Found in Sample: [S3] F3: Control	Found in Sample: [S4] F4: Control	Found in Sample: [S5] F5: Sample	Found in Sample: [S6] F6: Sample	Found in Sample: [S7] F7: Sample	Found in Sample: [S8] F8: Sample	Confidence (by Search Engine): Sequest HT	Percolator q-Value (by Search Engine): Sequest HT	Percolator PEP (by Search Engine): Sequest HT	XCorr (by Search Engine): Sequest HT	Top Apex RT [min]	Quan Usage	Quan Ratio Usage	Sequence in Protein	Positions in Proteins
	FALSE	High	[K].NSYNNSQAPSPGLGSK.[A]	1xPhospho [S10(100)]	2.92518e-07	0.00016513	1	1	11	Q9UHB7	Q9UHB7 [1034-1049]	Q9UHB7 1xPhospho [S1043(100)]	0	1700.73	0.873	0.999142	15.2	109.1	90.9	7.59	11.76		High	High	High	High	High	High	High	High	High	2.563e-05	3.373e-10	4.24	43.21	Used (Top N)	Used	K.NSYNNSQAPSPGLGSK.A	[1034-1049]
	FALSE	High	[K].LSPGNSGNYSSGASSASASGSSVTIPQK.[I]	1xPhospho [S2(99.4)]	1.15211e-05	0.00016513	1	1	5	Q9UHB7	Q9UHB7 [1061-1088]	Q9UHB7 1xPhospho [S1062(99.4)]	0	2678.19	1.097	0.999046	12.11	95.4	104.6	13.26	14.81		Peak Found	Peak Found	High	High	Peak Found	Peak Found	High	High	High	2.563e-05	4.543e-08	4.17	57.98	Used	Used	K.LSPGNSGNYSSGASSASASGSSVTIPQK.I	[1061-1088]
	FALSE	High	[K].AVGMPSPVSPK.[L]	1xOxidation [M4]; 2xPhospho [S6(100); S9(100)]	0.0105199	0.000300249	1	1	1	Q9UHB7	Q9UHB7 [1050-1060]	Q9UHB7 2xPhospho [S1055(100); S1058(100)]	0	1245.5	1.11	0.973529	29.8	96.2	103.8	26.13	11.23		Peak Found	Peak Found	Peak Found	High	Peak Found	Peak Found	Peak Found	Peak Found	High	8.444e-05	0.0004113	3.32	37.41	Used	Used	K.AVGMPSPVSPK.L	[1050-1060]
	FALSE	High	[R].QKSPAQSDSTTQR.[R]	1xPhospho [S3(100)]	0.037738	0.00171024	1	1	6	Q9UHB7	Q9UHB7 [547-559]	Q9UHB7 1xPhospho [S549(100)]	1	1513.66	0.734	0.979605	20.91	113.6	86.4	17.73	15.67		High	Peak Found	High	High	Peak Found	High	High	High	High	0.0002997	0.002286	1.58	13.07	Used (Top N)	Used	R.QKSPAQSDSTTQR.R	[547-559]
	FALSE	High	[K].ELLSPLSEPDDRYPLIVK.[I]	2xPhospho [S4(100); S7(99.9)]	0.137797	0.00657984	1	1	5	Q9UHB7	Q9UHB7 [700-717]	Q9UHB7 2xPhospho [S703(100); S706(99.9)]	1	2244.06	2.111	0.0476748	33.88	60.7	139.3	30.18	10.67		High	Peak Found	Peak Found	High	Peak Found	High	High	High	High	0.001217	0.01426	2.56	82.8	Used (Top N)	Used	K.ELLSPLSEPDDRYPLIVK.I	[700-717]
FALSE	AFTPH	High	Master Protein	Q6ULP2	Aftiphilin OS=Homo sapiens OX=9606 GN=AFTPH PE=1 SV=3	0	6.945	3	2	5	2	936	102.1	4.54	6.79	2	transport	other membranes;cytosol;ER/Golgi;nucleus;other cell component	other molecular function	Pf15045	54812	ENSG00000119844	D6W5E9; hsa:54812; Q6ULP2; Q6ZM66; Q86VW3; Q8TCF3; Q9H7E3; Q9HAB9; Q9NXS4			0	0	0.781	0.953518	25.56	111.3	88.7	20.69	9.93	High	High	High	High	Peak Found	Peak Found	Peak Found	Peak Found	1	Phospho [S382(100); S518(85.3)]
	Checked	Confidence	Annotated Sequence	Modifications	Qvality PEP	Qvality q-value	# Protein Groups	# Proteins	# PSMs	Master Protein Accessions	Positions in Master Proteins	Modifications in Master Proteins	# Missed Cleavages	Theo. MH+ [Da]	Abundance Ratio: (Sample) / (Control)	Abundance Ratio Adj. P-Value: (Sample) / (Control)	Abundance Ratio Variability [%]: (Sample) / (Control)	Abundances (Grouped): Control	Abundances (Grouped): Sample	Abundances (Grouped) CV [%]: Control	Abundances (Grouped) CV [%]: Sample	Quan Info	Found in Sample: [S1] F1: Control	Found in Sample: [S2] F2: Control	Found in Sample: [S3] F3: Control	Found in Sample: [S4] F4: Control	Found in Sample: [S5] F5: Sample	Found in Sample: [S6] F6: Sample	Found in Sample: [S7] F7: Sample	Found in Sample: [S8] F8: Sample	Confidence (by Search Engine): Sequest HT	Percolator q-Value (by Search Engine): Sequest HT	Percolator PEP (by Search Engine): Sequest HT	XCorr (by Search Engine): Sequest HT	Top Apex RT [min]	Quan Usage	Quan Ratio Usage	Sequence in Protein	Positions in Proteins
	FALSE	High	[K].TSDDEVGSPKEESR.[K]	1xPhospho [S8(100)]	0.00151242	0.00016513	1	1	3	Q6ULP2	Q6ULP2 [375-388]	Q6ULP2 1xPhospho [S382(100)]	1	1615.65	0.795	0.999142	26.01	113.8	86.2	21.6	10.42		Peak Found	High	High	High	Peak Found	Peak Found	Peak Found	Peak Found	High	2.563e-05	3.079e-05	2.61	25.34	Used (Top N)	Used	K.TSDDEVGSPKEESR.K	[375-388]
	FALSE	High	[R].KSSGTGTEPVAK.[L]	1xPhospho [S3(85.3)]	0.0535326	0.00194088	1	1	2	Q6ULP2	Q6ULP2 [516-527]	Q6ULP2 1xPhospho [S518(85.3)]	1	1241.58	0.775	0.999972	35.39	112.6	87.4	43.74	10.05		High	High	Peak Found	Peak Found	Peak Found	Peak Found	Peak Found	Not Found	High	0.0003962	0.003687	1.55	14.27	Used (Top N)	Used	R.KSSGTGTEPVAK.L	[516-527]
FALSE	AGFG1	High	Master Protein	P52594	Arf-GAP domain and FG repeat-containing protein 1 OS=Homo sapiens OX=9606 GN=AGFG1 PE=1 SV=2	0	7.878	2	1	22	1	562	58.2	8.63	51.56	1	cell organization and biogenesis;other metabolic processes;transport	cytosol;nucleus;other cell component	enzyme regulator activity;nucleic acid binding activity;other molecular function	Pf01412	3267	ENSG00000173744	B3KUL1; E9PHX7; hsa:3267; P52594; Q15277; Q4VAS0; Q4VAS1; Q4VAS3; Q53QT8; Q53R11		Cargo recognition for clathrin-mediated endocytosis	2	0	0.941	0.997155	79.47	116.2	83.8	29.55	25.94	High	High	High	High	High	High	High	High	1	Phospho [T177(99.8); S181(100)]
	Checked	Confidence	Annotated Sequence	Modifications	Qvality PEP	Qvality q-value	# Protein Groups	# Proteins	# PSMs	Master Protein Accessions	Positions in Master Proteins	Modifications in Master Proteins	# Missed Cleavages	Theo. MH+ [Da]	Abundance Ratio: (Sample) / (Control)	Abundance Ratio Adj. P-Value: (Sample) / (Control)	Abundance Ratio Variability [%]: (Sample) / (Control)	Abundances (Grouped): Control	Abundances (Grouped): Sample	Abundances (Grouped) CV [%]: Control	Abundances (Grouped) CV [%]: Sample	Quan Info	Found in Sample: [S1] F1: Control	Found in Sample: [S2] F2: Control	Found in Sample: [S3] F3: Control	Found in Sample: [S4] F4: Control	Found in Sample: [S5] F5: Sample	Found in Sample: [S6] F6: Sample	Found in Sample: [S7] F7: Sample	Found in Sample: [S8] F8: Sample	Confidence (by Search Engine): Sequest HT	Percolator q-Value (by Search Engine): Sequest HT	Percolator PEP (by Search Engine): Sequest HT	XCorr (by Search Engine): Sequest HT	Top Apex RT [min]	Quan Usage	Quan Ratio Usage	Sequence in Protein	Positions in Proteins
	FALSE	High	[K].GTPSQSPVVGR.[S]	1xPhospho [S6(100)]	0.000236549	0.00016513	1	1	20	P52594	P52594 [176-186]	P52594 1xPhospho [S181(100)]	0	1164.54	0.751	0.974445	29.92	116.2	83.8	29.55	25.94		High	High	High	High	High	High	High	High	High	2.563e-05	2.59e-06	3.34	29.59	Used (Top N)	Used	K.GTPSQSPVVGR.S	[176-186]
	FALSE	High	[K].GTPSQSPVVGR.[S]	2xPhospho [T2(99.8); S6(96.5)]	0.0680546	0.00268887	1	1	2	P52594	P52594 [176-186]	P52594 2xPhospho [T177(99.8); S181(96.5)]	0	1244.51	2.327	0.0129003	114.94	46.4	153.6	52.58	57.11		Peak Found	Peak Found	Not Found	Not Found	Not Found	Peak Found	High	High	High	0.0005534	0.005112	1.87	34.55	Used	Used	K.GTPSQSPVVGR.S	[176-186]
FALSE	AGTPBP1	Medium	Master Protein	Q9UPW5	Cytosolic carboxypeptidase 1 OS=Homo sapiens OX=9606 GN=AGTPBP1 PE=1 SV=3	0.01	2.175	1	1	5	1	1226	138.4	6.15	8.9	1	cell organization and biogenesis;protein metabolism;other metabolic processes;transport;developmental processes;other biological processes	cytosol;mitochondrion;nucleus;other cell component	cytoskeletal activity;other molecular function	Pf00246, Pf18027	23287	ENSG00000135049	B4DIT6; B4DRZ8; hsa:23287; Q5VV80; Q63HM7; Q658P5; Q6P9D6; Q9H8U6; Q9H9W8; Q9NVK1; Q9UPW5		Carboxyterminal post-translational modifications of tubulin	1	0	0.781	0.947322	22.1	115.6	84.4	15.02	17.72	High	Peak Found	Peak Found	Peak Found	Peak Found	High	High	Peak Found	1	Phospho [T310(100)]
	Checked	Confidence	Annotated Sequence	Modifications	Qvality PEP	Qvality q-value	# Protein Groups	# Proteins	# PSMs	Master Protein Accessions	Positions in Master Proteins	Modifications in Master Proteins	# Missed Cleavages	Theo. MH+ [Da]	Abundance Ratio: (Sample) / (Control)	Abundance Ratio Adj. P-Value: (Sample) / (Control)	Abundance Ratio Variability [%]: (Sample) / (Control)	Abundances (Grouped): Control	Abundances (Grouped): Sample	Abundances (Grouped) CV [%]: Control	Abundances (Grouped) CV [%]: Sample	Quan Info	Found in Sample: [S1] F1: Control	Found in Sample: [S2] F2: Control	Found in Sample: [S3] F3: Control	Found in Sample: [S4] F4: Control	Found in Sample: [S5] F5: Sample	Found in Sample: [S6] F6: Sample	Found in Sample: [S7] F7: Sample	Found in Sample: [S8] F8: Sample	Confidence (by Search Engine): Sequest HT	Percolator q-Value (by Search Engine): Sequest HT	Percolator PEP (by Search Engine): Sequest HT	XCorr (by Search Engine): Sequest HT	Top Apex RT [min]	Quan Usage	Quan Ratio Usage	Sequence in Protein	Positions in Proteins
	FALSE	High	[R].TLDPLVNTSSLIMR.[K]	1xOxidation [M13]; 2xPhospho [T1(100); T/S]	0.0821445	0.00318396	1	1	5	Q9UPW5	Q9UPW5 [310-323]	Q9UPW5 2xPhospho [T310(100); T/S]	0	1735.77	0.781	0.939243	22.1	115.6	84.4	15.02	17.72		High	Peak Found	Peak Found	Peak Found	Peak Found	High	High	Peak Found	High	0.0006603	0.006676	3.34	71.15	Used (Top N)	Used	R.TLDPLVNTSSLIMR.K	[310-323]
FALSE	AHCTF1	High	Master Protein	Q8WYP5	Protein ELYS OS=Homo sapiens OX=9606 GN=AHCTF1 PE=1 SV=3	0	55.489	5	9	78	9	2266	252.3	6.6	210.85	9	cell cycle OR cell proliferation;cell organization and biogenesis;transport;other biological processes	other membranes;cytosol;nucleus;other cell component	nucleic acid binding activity	Pf13934, Pf16687	25909	ENSG00000153207	A6NGM0; A8MSG9; A8MZ86; hsa:25909; Q7Z4E3; Q8IZA4; Q8WYP5; Q96EH9; Q9Y4Q6	Gastric cancer network 2	Separation of Sister Chromatids; Resolution of Sister Chromatid Cohesion; RHO GTPases Activate Formins; EML4 and NUDC in mitotic spindle formation; Amplification of signal from unattached kinetochores via a MAD2 inhibitory signal; Postmitotic nuclear pore complex (NPC) reformation	8	0	0.979	0.990657	52.48	102	98	30.27	0.45	High	High	High	High	High	High	High	High	1	Phospho [S1160(100); S1214(100); S1218(99.8); S1222(100); S1533(100); S1541(100); S1900(91.2); S1944(99.4); S2120(98.6); S2222(100); S2226(100)]
	Checked	Confidence	Annotated Sequence	Modifications	Qvality PEP	Qvality q-value	# Protein Groups	# Proteins	# PSMs	Master Protein Accessions	Positions in Master Proteins	Modifications in Master Proteins	# Missed Cleavages	Theo. MH+ [Da]	Abundance Ratio: (Sample) / (Control)	Abundance Ratio Adj. P-Value: (Sample) / (Control)	Abundance Ratio Variability [%]: (Sample) / (Control)	Abundances (Grouped): Control	Abundances (Grouped): Sample	Abundances (Grouped) CV [%]: Control	Abundances (Grouped) CV [%]: Sample	Quan Info	Found in Sample: [S1] F1: Control	Found in Sample: [S2] F2: Control	Found in Sample: [S3] F3: Control	Found in Sample: [S4] F4: Control	Found in Sample: [S5] F5: Sample	Found in Sample: [S6] F6: Sample	Found in Sample: [S7] F7: Sample	Found in Sample: [S8] F8: Sample	Confidence (by Search Engine): Sequest HT	Percolator q-Value (by Search Engine): Sequest HT	Percolator PEP (by Search Engine): Sequest HT	XCorr (by Search Engine): Sequest HT	Top Apex RT [min]	Quan Usage	Quan Ratio Usage	Sequence in Protein	Positions in Proteins
	FALSE	High	[R].NLSFNELYPSGTLK.[L]	1xPhospho [S3(100)]	5.30749e-06	0.00016513	1	1	10	Q8WYP5	Q8WYP5 [1539-1552]	Q8WYP5 1xPhospho [S1541(100)]	0	1662.78	0.841	0.999046	35.86	104.9	95.1	29.53	23.07		High	High	High	High	High	High	High	High	High	2.563e-05	1.624e-08	4.33	78.89	Used (Top N)	Used	R.NLSFNELYPSGTLK.L	[1539-1552]
	FALSE	High	[R].LISPLASPADGVK.[S]	2xPhospho [S3(100); S7(100)]	0.00151242	0.00016513	1	1	1	Q8WYP5	Q8WYP5 [2220-2232]	Q8WYP5 2xPhospho [S2222(100); S2226(100)]	0	1427.66	1.566	0.39408	26.1	76.9	123.1	22.22	22.77		Peak Found	Peak Found	Peak Found	Peak Found	Peak Found	Peak Found	High	Peak Found	High	2.563e-05	3.081e-05	3.35	72.16	Used	Used	R.LISPLASPADGVK.S	[2220-2232]
	FALSE	High	[K].LEAQDSGEEAR.[N]	1xPhospho [S6(100)]	0.000295173	0.00016513	1	1	4	Q8WYP5	Q8WYP5 [1528-1538]	Q8WYP5 1xPhospho [S1533(100)]	0	1284.51	0.687	0.999142	42.6	118.9	81.1	16.2	35.77		High	High	High	High	Peak Found	Peak Found	Not Found	Peak Found	High	2.563e-05	3.476e-06	2.73	25.49	Used	Used	K.LEAQDSGEEAR.N	[1528-1538]
	FALSE	High	[K].VSTVTSPSR.[M]	1xPhospho [S8(91.2)]	0.00252799	0.00016513	1	1	8	Q8WYP5	Q8WYP5 [1893-1901]	Q8WYP5 1xPhospho [S1900(91.2)]	0	1013.47	0.667	0.999046	20.86	120.8	79.2	51.69	40.08		High	High	High	High	High	High	High	High	High	2.563e-05	6.12e-05	2.39	23.11	Used	Used	K.VSTVTSPSR.M	[1893-1901]
	FALSE	High	[R].SLPSSSQLKGSPQAISR.[A]	1xPhospho [S11(100)]	4.02332e-05	0.00016513	1	1	10	Q8WYP5	Q8WYP5 [1150-1166]	Q8WYP5 1xPhospho [S1160(100)]	1	1822.91	1.028	0.999142	17.44	99.8	100.2	67.52	27.1		High	High	High	High	High	High	High	High	High	2.563e-05	2.423e-07	3.35	48.6	Used (Top N)	Used	R.SLPSSSQLKGSPQAISR.A	[1150-1166]
	FALSE	High	[R].STPLASPSPSPGRSPQR.[L]	3xPhospho [S6(100); S10(99.8); S14(100)]	0.00523086	0.00016513	1	1	7	Q8WYP5	Q8WYP5 [1209-1225]	Q8WYP5 3xPhospho [S1214(100); S1218(99.8); S1222(100)]	1	1961.79	2.177	0.241486	129.39	40	160	104.76	54.28		High	Not Found	Not Found	High	High	High	High	High	High	2.563e-05	0.0001621	2.85	44.81	Used	Used	R.STPLASPSPSPGRSPQR.L	[1209-1225]
	FALSE	High	[K].AILLPDLSEPNNEPLFSPASEVPR.[K]	1xPhospho [S17(98.6)]	3.49963e-08	0.00016513	1	1	9	Q8WYP5	Q8WYP5 [2104-2127]	Q8WYP5 1xPhospho [S2120(98.6)]	0	2685.32	1.59	0.798389	40.02	73.3	126.7	32.06	17.78		High	High	High	High	High	High	High	High	High	2.563e-05	1.981e-11	6.01	86.29	Used	Used	K.AILLPDLSEPNNEPLFSPASEVPR.K	[2104-2127]
	FALSE	High	[R].EVSPSDVR.[E]	1xPhospho [S3(99.4)]	0.0111488	0.000300249	1	1	16	Q8WYP5	Q8WYP5 [1942-1949]	Q8WYP5 1xPhospho [S1944(99.4)]	0	968.408	0.765	0.995973	16.98	111.3	88.7	6.96	37.64		High	High	High	High	High	High	High	High	High	8.444e-05	0.0004454	2.29	31.57	Used	Used	R.EVSPSDVR.E	[1942-1949]
	FALSE	High	[K].GSPQAISR.[A]	1xPhospho [S2(100)]	0.0188858	0.000300249	1	1	5	Q8WYP5	Q8WYP5 [1159-1166]	Q8WYP5 1xPhospho [S1160(100)]	0	895.403	0.782	0.999142	15.13	112.8	87.2	22.14	2.28		High	Peak Found	High	High	Peak Found	High	High	Peak Found	High	8.444e-05	0.000899	2.25	21.68	Used	Used	K.GSPQAISR.A	[1159-1166]
	FALSE	High	[R].STPLASPSPSPGRSPQR.[L]	2xPhospho [S10(99.2); S14(99.8)]	0.028401	0.00118036	1	1	8	Q8WYP5	Q8WYP5 [1209-1225]	Q8WYP5 2xPhospho [S1222(93.9); S/T]	1	1881.83	1.047	0.999142	11.55	97.3	102.7	8.43	7.87		High	High	High	Peak Found	High	High	High	High	High	0.0001984	0.001555	2.41	39.99	Used (Top N)	Used	R.STPLASPSPSPGRSPQR.L	[1209-1225]
FALSE	AHNAK	High	Master Protein	Q09666	Neuroblast differentiation-associated protein AHNAK OS=Homo sapiens OX=9606 GN=AHNAK PE=1 SV=2	0	281.499	6	29	507	29	5890	628.7	6.15	1790.16	29	other biological processes	non-structural extracellular;plasma membrane;other membranes;cytosol;cytoskeleton;nucleus;other cell component	other molecular function		79026	ENSG00000124942	A1A586; hsa:79026; Q09666			0	0	0.868	0.982322	53.61	107	93	10	6.37	High	High	High	High	High	High	High	High	1	Phospho [S41(100); S93(100); S135(100); S177(100); S210(100); S216(99.5); S511(99.5); S2397(100); S3412(99.1); S3426(100); T4100(100); T4430(100); S4960(100); S5077(100); S5099(100); S5110(100); S5552(92); S5731(99.9); S5752(100); S5763(99.1); S5782(100); S5841(100)]
	Checked	Confidence	Annotated Sequence	Modifications	Qvality PEP	Qvality q-value	# Protein Groups	# Proteins	# PSMs	Master Protein Accessions	Positions in Master Proteins	Modifications in Master Proteins	# Missed Cleavages	Theo. MH+ [Da]	Abundance Ratio: (Sample) / (Control)	Abundance Ratio Adj. P-Value: (Sample) / (Control)	Abundance Ratio Variability [%]: (Sample) / (Control)	Abundances (Grouped): Control	Abundances (Grouped): Sample	Abundances (Grouped) CV [%]: Control	Abundances (Grouped) CV [%]: Sample	Quan Info	Found in Sample: [S1] F1: Control	Found in Sample: [S2] F2: Control	Found in Sample: [S3] F3: Control	Found in Sample: [S4] F4: Control	Found in Sample: [S5] F5: Sample	Found in Sample: [S6] F6: Sample	Found in Sample: [S7] F7: Sample	Found in Sample: [S8] F8: Sample	Confidence (by Search Engine): Sequest HT	Percolator q-Value (by Search Engine): Sequest HT	Percolator PEP (by Search Engine): Sequest HT	XCorr (by Search Engine): Sequest HT	Top Apex RT [min]	Quan Usage	Quan Ratio Usage	Sequence in Protein	Positions in Proteins
	FALSE	High	[R].LKSEDGVEGDLGETQSR.[T]	1xPhospho [S3(100)]	5.78081e-10	0.00016513	1	1	37	Q09666	Q09666 [133-149]	Q09666 1xPhospho [S135(100)]	1	1899.83	0.615	0.538167	21	122.7	77.3	22.05	14.76		High	High	High	High	High	High	High	High	High	2.563e-05	8.201e-14	4.92	48.55	Used (Top N)	Used	R.LKSEDGVEGDLGETQSR.T	[133-149]
	FALSE	High	[R].LPSGSGAASPTGSAVDIR.[A]	2xPhospho [S3(100); S9(99.9)]	1.5059e-09	0.00016513	1	1	47	Q09666	Q09666 [208-225]	Q09666 2xPhospho [S210(100); S216(99.9)]	0	1802.77	1.192	0.999142	13.03	93.2	106.8	9.12	12.99		High	High	High	High	High	High	High	High	High	2.563e-05	2.938e-13	5.82	63.84	Used	Used	R.LPSGSGAASPTGSAVDIR.A	[208-225]
	FALSE	High	[R].LPSGSGAASPTGSAVDIR.[A]	1xPhospho [S9(99.5)]	1.13849e-11	0.00016513	1	1	43	Q09666	Q09666 [208-225]	Q09666 1xPhospho [S216(99.5)]	0	1722.81	0.903	0.999142	8.04	104.6	95.4	10.49	10.5		High	High	High	High	High	High	High	High	High	2.563e-05	4.305e-16	5.48	57.53	Used	Used	R.LPSGSGAASPTGSAVDIR.A	[208-225]
	FALSE	High	[K].MPFLSISSPK.[V]	1xOxidation [M1]; 1xPhospho [S8(99.1)]	0.00011113	0.00016513	1	1	1	Q09666	Q09666 [3405-3414]	Q09666 1xPhospho [S3412(99.1)]	0	1202.55	1.257	0.964384	28.99	88.6	111.4	26.22	14.22		Peak Found	Peak Found	High	Peak Found	Peak Found	Peak Found	Peak Found	Peak Found	High	2.563e-05	9.426e-07	3.35	68.89	Used	Used	K.MPFLSISSPK.V	[3405-3414]
	FALSE	High	[K].ISMQDVDLSLGSPK.[L]	1xPhospho [S12(99.5)]	2.32177e-08	0.00016513	1	1	8	Q09666	Q09666 [500-513]	Q09666 1xPhospho [S511(99.5)]	0	1569.72	1.142	0.999142	21.78	91.7	108.3	26.04	5.74		High	High	High	High	High	High	High	High	High	2.563e-05	1.141e-11	5.01	76.3	Used	Used	K.ISMQDVDLSLGSPK.L	[500-513]
	FALSE	High	[K].ISMPDLDLHLKSPK.[A]	1xOxidation [M3]; 1xPhospho [S12(100)]	0.00026424	0.00016513	1	1	5	Q09666	Q09666 [2386-2399]	Q09666 1xPhospho [S2397(100)]	1	1689.83	0.634	0.900402	46.25	122.8	77.2	21.4	34.82		High	High	High	High	Peak Found	Peak Found	Peak Found	Peak Found	High	2.563e-05	3.003e-06	3.3	60.9	Used	Used	K.ISMPDLDLHLKSPK.A	[2386-2399]
	FALSE	High	[K].VSMPDVELNLKSPK.[V]	1xOxidation [M3]; 1xPhospho [S12(100)]	2.328e-05	0.00016513	1	1	24	Q09666	Q09666 [3415-3428]	Q09666 1xPhospho [S3426(100)]	1	1652.8	0.639	0.754761	12.46	122.6	77.4	10.06	6.92		High	High	High	High	High	High	High	High	High	2.563e-05	1.164e-07	4.37	56.27	Used	Used	K.VSMPDVELNLKSPK.V	[3415-3428]
	FALSE	High	[K].VSMPDVELNLKSPK.[V]	1xPhospho [S12(100)]	0.00126054	0.00016513	1	1	11	Q09666	Q09666 [3415-3428]	Q09666 1xPhospho [S3426(100)]	1	1636.8	0.247	0.000635854	262.64	158.5	41.5	16.69	109.04		High	High	High	High	High	Not Found	Not Found	High	High	2.563e-05	2.422e-05	2.65	69.57	Used	Used	K.VSMPDVELNLKSPK.V	[3415-3428]
	FALSE	High	[K].VDIDTPDIDIHGPEGK.[L]	1xPhospho [T5(100)]	7.69636e-08	0.00016513	1	1	4	Q09666	Q09666 [4096-4111]	Q09666 1xPhospho [T4100(100)]	0	1800.81	1.416	0.974784	11.25	82.8	117.2	13.42	4.98		High	High	High	High	Peak Found	Peak Found	Peak Found	Peak Found	High	2.563e-05	5.649e-11	4.78	66.27	Used (Top N)	Used	K.VDIDTPDIDIHGPEGK.L	[4096-4111]
	FALSE	High	[K].VEAPSLDVHMDSPDINIEGPDVK.[I]	1xOxidation [M10]; 1xPhospho [S12(100)]	2.28296e-05	0.00016513	1	1	7	Q09666	Q09666 [4949-4971]	Q09666 1xPhospho [S4960(100)]	0	2573.15	0.256	0.00125064	270.63	161.3	38.7	15.91	114.87		High	High	High	High	High	Not Found	High	Not Found	High	2.563e-05	1.142e-07	5.11	71.07	Used	Used	K.VEAPSLDVHMDSPDINIEGPDVK.I	[4949-4971]
	FALSE	High	[K].SKGHYEVTGSDDETGK.[L]	1xPhospho [S10(86.2)]	0.000164262	0.00016513	1	1	13	Q09666	Q09666 [5832-5847]	Q09666 1xPhospho [S5841(86.2)]	1	1789.73	0.689	0.919945	22.45	119.3	80.7	38.95	13.31		High	High	High	High	High	High	High	High	High	2.563e-05	1.587e-06	4.33	33.46	Used	Used	K.SKGHYEVTGSDDETGK.L	[5832-5847]
	FALSE	High	[K].FKAEAPLPSPK.[L]	1xPhospho [S9(100)]	0.000267704	0.00016513	1	1	25	Q09666	Q09666 [5102-5112]	Q09666 1xPhospho [S5110(100)]	1	1264.63	0.49	0.259024	31.09	132	68	28.55	13.92		High	High	High	High	High	High	High	High	High	2.563e-05	3.053e-06	3.19	49.8	Used	Used	K.FKAEAPLPSPK.L	[5102-5112]
	FALSE	High	[R].DDGVFVQEVTQNSPAAR.[T]	1xPhospho [S13(100)]	2.11214e-07	0.00016513	1	1	8	Q09666	Q09666 [29-45]	Q09666 1xPhospho [S41(100)]	0	1912.84	1.079	0.999142	15.07	97.6	102.4	7.69	15.53		High	High	High	High	High	High	High	High	High	2.563e-05	2.186e-10	4.84	70.72	Used	Used	R.DDGVFVQEVTQNSPAAR.T	[29-45]
	FALSE	High	[K].DIDISSPEFK.[I]	1xPhospho [S6(100)]	0.00032546	0.00016513	1	1	11	Q09666	Q09666 [172-181]	Q09666 1xPhospho [S177(100)]	0	1230.53	0.783	0.942075	15.89	111.4	88.6	9.93	9.27		High	High	High	High	High	High	High	High	High	2.563e-05	3.971e-06	3.28	70.21	Used	Used	K.DIDISSPEFK.I	[172-181]
	FALSE	High	[K].ASLGSLEGEAEAEASSPKGK.[F]	2xPhospho [S5(100); S16(98.5)]	1.95334e-07	0.00016513	1	1	6	Q09666	Q09666 [5748-5767]	Q09666 2xPhospho [S5752(100); S5763(98.5)]	1	2077.87	1.811	0.539197	20.64	72.3	127.7	19.54	10.37		High	Peak Found	High	High	High	Peak Found	High	Peak Found	High	2.563e-05	1.961e-10	4.67	73.73	Used	Used	K.ASLGSLEGEAEAEASSPKGK.F	[5748-5767]
	FALSE	High	[K].ASLGSLEGEAEAEASSPKGK.[F]	1xPhospho [S15(86.7)]	8.90938e-07	0.00016513	1	1	4	Q09666	Q09666 [5748-5767]	Q09666 1xPhospho [S5762(86.7)]	1	1997.91	0.479	0.343456	35.27	135.2	64.8	17.77	42.33		High	High	High	High	Peak Found	Not Found	Peak Found	Peak Found	High	2.563e-05	1.491e-09	4.71	66.4	Used	Used	K.ASLGSLEGEAEAEASSPKGK.F	[5748-5767]
	FALSE	High	[K].ASLGSLEGEAEAEASSPK.[G]	2xPhospho [S5(100); S16(89.5)]	1.68095e-05	0.00016513	1	1	16	Q09666	Q09666 [5748-5765]	Q09666 2xPhospho [S5752(100); S5763(89.5)]	0	1892.76	1.621	0.836599	21.84	76.3	123.7	25.78	12.48		High	High	High	High	High	High	High	High	High	2.563e-05	7.532e-08	4.91	79.8	Used	Used	K.ASLGSLEGEAEAEASSPK.G	[5748-5765]
	FALSE	High	[K].ASLGSLEGEAEAEASSPK.[G]	1xPhospho [S16(99.1)]	8.97097e-09	0.00016513	1	1	23	Q09666	Q09666 [5748-5765]	Q09666 1xPhospho [S5763(99.1)]	0	1812.79	0.82	0.976379	17.86	110.5	89.5	18.97	8.57		High	High	High	High	High	High	High	High	High	2.563e-05	3.192e-12	5.26	71.56	Used	Used	K.ASLGSLEGEAEAEASSPK.G	[5748-5765]
	FALSE	High	[K].GPAFNMASPESDFGINLK.[G]	1xPhospho [S8(99.9)]	8.73698e-07	0.00016513	1	1	6	Q09666	Q09666 [5545-5562]	Q09666 1xPhospho [S5552(99.9)]	0	1974.87	0.674	0.904318	76.08	121.1	78.9	35.35	77.43		High	High	High	High	Peak Found	Peak Found	Peak Found	Not Found	High	2.563e-05	1.45e-09	4.86	83.01	Used	Used	K.GPAFNMASPESDFGINLK.G	[5545-5562]
	FALSE	High	[K].GPAFNMASPESDFGINLK.[G]	1xOxidation [M6]; 1xPhospho [S8(92)]	3.60304e-07	0.00016513	1	1	10	Q09666	Q09666 [5545-5562]	Q09666 1xPhospho [S5552(92)]	0	1990.86	0.79	0.983976	19.18	112.7	87.3	16.39	4.19		High	High	High	High	High	High	High	High	High	2.563e-05	4.458e-10	5.46	78.24	Used	Used	K.GPAFNMASPESDFGINLK.G	[5545-5562]
	FALSE	High	[K].GPSLDIDTPDVNIEGPEGK.[L]	1xPhospho [T8(100)]	4.0249e-07	0.00016513	1	1	6	Q09666	Q09666 [4423-4441]	Q09666 1xPhospho [T4430(100)]	0	2032.91	1.104	0.999142	68.06	96.3	103.7	13.06	55.11		High	High	High	Peak Found	Peak Found	High	Peak Found	High	High	2.563e-05	5.148e-10	4.09	73.97	Used	Used	K.GPSLDIDTPDVNIEGPEGK.L	[4423-4441]
	FALSE	High	[K].GKGGVTGSPEASISGSK.[G]	1xPhospho [S8(99.9)]	1.03214e-09	0.00016513	1	1	16	Q09666	Q09666 [5724-5740]	Q09666 1xPhospho [S5731(99.9)]	1	1598.74	0.666	0.844578	33.34	120	80	41.24	11.03		High	High	High	High	High	High	High	High	High	2.563e-05	1.776e-13	5.52	35.75	Used	Used	K.GKGGVTGSPEASISGSK.G	[5724-5740]
	FALSE	High	[K].GHYEVTGSDDETGK.[L]	1xPhospho [S8(100)]	7.74665e-08	0.00016513	1	1	31	Q09666	Q09666 [5834-5847]	Q09666 1xPhospho [S5841(100)]	0	1574.6	0.655	0.612786	9.62	120.9	79.1	6.03	39.25		High	High	High	High	High	High	High	High	High	2.563e-05	5.7e-11	4.34	33.38	Used	Used	K.GHYEVTGSDDETGK.L	[5834-5847]
	FALSE	High	[K].GHYEVTGSDDETGKLQGSGVSLASK.[K]	1xPhospho [S8(81.5)]	1.21373e-05	0.00016513	1	1	57	Q09666	Q09666 [5834-5858]	Q09666 1xPhospho [S5841(81.5)]	1	2602.17	2.029	0.281048	83.68	64.9	135.1	66.16	17.54		High	High	High	High	High	High	High	High	High	2.563e-05	4.91e-08	4.97	61.08	Used	Used	K.GHYEVTGSDDETGKLQGSGVSLASK.K	[5834-5858]
	FALSE	High	[K].GGVTGSPEASISGSK.[G]	1xPhospho [S6(100)]	6.60016e-05	0.00016513	1	1	22	Q09666	Q09666 [5726-5740]	Q09666 1xPhospho [S5731(100)]	0	1413.63	0.651	0.650028	17.93	120	80	16.36	7.12		High	High	High	High	High	High	High	High	High	2.563e-05	4.689e-07	4.02	42.65	Used (Top N)	Used	K.GGVTGSPEASISGSK.G	[5726-5740]
	FALSE	High	[K].GGVTGSPEASISGSKGDLK.[S]	2xPhospho [S6(86.9); S14(85.1)]	0.000710913	0.00016513	1	1	5	Q09666	Q09666 [5726-5744]	Q09666 2xPhospho [S5731(86.9); S5739(85.1)]	1	1906.82	7.729	8.75812e-08	57.63	21.8	178.2	87.45	10.81		Not Found	Not Found	Peak Found	Not Found	High	High	High	High	High	2.563e-05	1.127e-05	4.36	51.39	Used	Used	K.GGVTGSPEASISGSKGDLK.S	[5726-5744]
	FALSE	High	[R].KGDRSPEPGQTWTR.[E]	1xPhospho [S5(100)]	0.00569074	0.00016513	1	1	3	Q09666	Q09666 [89-102]	Q09666 1xPhospho [S93(100)]	2	1694.76	0.417	0.246598	14.93	141.3	58.7	37.67	8.43		High	High	High	Peak Found	Peak Found	Peak Found	Peak Found	Peak Found	High	2.563e-05	0.000181	2.93	40.71	Used	Used	R.KGDRSPEPGQTWTR.E	[89-102]
	FALSE	High	[R].SNSFSDER.[E]	1xPhospho [S3(100)]	0.0098624	0.000300249	1	1	10	Q09666	Q09666 [5780-5787]	Q09666 1xPhospho [S5782(100)]	0	1021.36	0.901	0.999142	15.68	107	93	12.82	11.83		High	High	High	High	High	High	High	High	High	8.444e-05	0.0003777	3.01	29.48	Used	Used	R.SNSFSDER.E	[5780-5787]
	FALSE	High	[R].HRSNSFSDER.[E]	2xPhospho [S3(100); S5(91.2)]	0.00766515	0.000300249	1	1	6	Q09666	Q09666 [5778-5787]	Q09666 2xPhospho [S5780(100); S5782(91.2)]	1	1394.49	0.959	0.999142	45.62	93.9	106.1	56.94	17.59		High	Peak Found	Peak Found	High	High	High	High	High	High	4.871e-05	0.00027	3.51	26.19	Used	Used	R.HRSNSFSDER.E	[5778-5787]
	FALSE	High	[K].AEAPLPSPK.[L]	1xPhospho [S7(100)]	0.00677831	0.000300249	1	1	13	Q09666	Q09666 [5104-5112]	Q09666 1xPhospho [S5110(100)]	0	989.47	0.808	0.999142	39.26	105	95	28.88	34.19		High	High	High	High	High	High	High	High	High	4.871e-05	0.0002281	2.62	38.66	Used	Used	K.AEAPLPSPK.L	[5104-5112]
	FALSE	High	[K].VDVKSPK.[T]	1xPhospho [S5(100)]	0.0141486	0.000300249	1	1	21	Q09666	Q09666 [5073-5079]	Q09666 1xPhospho [S5077(100)]	1	852.423	0.748	0.983235	27.2	114.4	85.6	28.64	14.83		High	High	High	High	High	High	High	High	High	8.444e-05	0.0006087	2.29	15.54	Used	Used	K.VDVKSPK.T	[5073-5079]
	FALSE	High	[K].VEAPSLDVHMDSPDINIEGPDVK.[I]	1xPhospho [S]	0.0101204	0.000300249	1	1	3	Q09666	Q09666 [4949-4971]		0	2557.15								No Quan Values	Not Found	Not Found	Not Found	High	Not Found	Not Found	High	High	High	8.444e-05	0.0003916	2.67		Not Used	Not Used	K.VEAPSLDVHMDSPDINIEGPDVK.I	[4949-4971]
	FALSE	High	[R].SNSFSDEREFSGPSTPTGTLEFEGGEVSLEGGK.[V]	2xPhospho [T/S]	0.0266538	0.000888211	1	1	1	Q09666	Q09666 [5780-5812]		1	3594.48								No Quan Values	Not Found	Not Found	Not Found	Not Found	High	Not Found	Not Found	Not Found	High	0.0001595	0.00143	1.69		Not Used	Not Used	R.SNSFSDEREFSGPSTPTGTLEFEGGEVSLEGGK.V	[5780-5812]
	FALSE	High	[K].MYFPDVEFDIKSPK.[F]	1xOxidation [M1]; 1xPhospho [S12(100)]	0.0856785	0.00343886	1	1	1	Q09666	Q09666 [5088-5101]	Q09666 1xPhospho [S5099(100)]	1	1811.8								No Quan Values	Not Found	High	Not Found	Not Found	Not Found	Not Found	Not Found	Not Found	High	0.0006912	0.007111	2.24		Not Used	Not Used	K.MYFPDVEFDIKSPK.F	[5088-5101]
	FALSE	High	[R].EFSGPSTPTGTLEFEGGEVSLEGGK.[V]	2xPhospho [S/T]	0.143397	0.00705558	1	1	1	Q09666	Q09666 [5788-5812]		0	2672.11	2.677	0.00345563	109.12	58	142	23.66	83.46		Not Found	Peak Found	Peak Found	Not Found	Not Found	Not Found	Peak Found	High	High	0.001289	0.01504	1.25	84.72	Used	Used	R.EFSGPSTPTGTLEFEGGEVSLEGGK.V	[5788-5812]
	FALSE	High	[R].HRSNSFSDER.[E]	1xPhospho [S3(100)]	0.149191	0.00752523	1	1	2	Q09666	Q09666 [5778-5787]	Q09666 1xPhospho [S5780(100)]	1	1314.52	0.161	0.000199636	55.42	173.4	26.6	20.25	74.52		Peak Found	High	High	Peak Found	Not Found	Not Found	Not Found	Not Found	High	0.001376	0.01604	2.47	32.57	Used	Used	R.HRSNSFSDER.E	[5778-5787]
FALSE	AHNAK2	High	Master Protein	Q8IVF2	Protein AHNAK2 OS=Homo sapiens OX=9606 GN=AHNAK2 PE=1 SV=2	0	14.389	1	3	6	3	5795	616.2	5.36	18.29	3	other biological processes	plasma membrane;other membranes;cytosol;cytoskeleton;nucleus;other cell component			113146	ENSG00000185567	hsa:113146; Q5BKX7; Q7Z343; Q7Z358; Q7Z394; Q7Z3G0; Q86WQ6; Q8IVF2; Q8IYY1; Q8N3G4; Q96EX9			0	0	0.989	0.990657	58.29	108.1	91.9	30.13	36.3	High	High	High	Peak Found	Peak Found	Peak Found	Peak Found	High	1	Phospho [S280(100); S294(96.3); S3408(100)]
	Checked	Confidence	Annotated Sequence	Modifications	Qvality PEP	Qvality q-value	# Protein Groups	# Proteins	# PSMs	Master Protein Accessions	Positions in Master Proteins	Modifications in Master Proteins	# Missed Cleavages	Theo. MH+ [Da]	Abundance Ratio: (Sample) / (Control)	Abundance Ratio Adj. P-Value: (Sample) / (Control)	Abundance Ratio Variability [%]: (Sample) / (Control)	Abundances (Grouped): Control	Abundances (Grouped): Sample	Abundances (Grouped) CV [%]: Control	Abundances (Grouped) CV [%]: Sample	Quan Info	Found in Sample: [S1] F1: Control	Found in Sample: [S2] F2: Control	Found in Sample: [S3] F3: Control	Found in Sample: [S4] F4: Control	Found in Sample: [S5] F5: Sample	Found in Sample: [S6] F6: Sample	Found in Sample: [S7] F7: Sample	Found in Sample: [S8] F8: Sample	Confidence (by Search Engine): Sequest HT	Percolator q-Value (by Search Engine): Sequest HT	Percolator PEP (by Search Engine): Sequest HT	XCorr (by Search Engine): Sequest HT	Top Apex RT [min]	Quan Usage	Quan Ratio Usage	Sequence in Protein	Positions in Proteins
	FALSE	High	[K].VDLKSPQVDIK.[G]	1xPhospho [S5(100)]	0.00395754	0.00016513	1	1	3	Q8IVF2	Q8IVF2 [3404-3414]	Q8IVF2 1xPhospho [S3408(100)]	1	1321.68	2.251	0.0209129	74.55	65	135	159.59	121.51		High	Not Found	High	Not Found	Not Found	Not Found	Peak Found	High	High	2.563e-05	0.000112	2.89	52.6	Used (Top N)	Used	K.VDLKSPQVDIK.G	[3404-3414]
	FALSE	High	[R].SHSSSEAYEPR.[D]	1xPhospho [S3(100)]	5.75645e-05	0.00016513	1	1	2	Q8IVF2	Q8IVF2 [278-288]	Q8IVF2 1xPhospho [S280(100)]	0	1329.51								No Quan Values	High	Not Found	High	Not Found	Not Found	Not Found	Not Found	Not Found	High	2.563e-05	3.92e-07	3.42		Not Used	Not Used	R.SHSSSEAYEPR.D	[278-288]
	FALSE	High	[R].DAHDVSPTSTDTEAQLTVER.[Q]	1xPhospho [S6(96.3)]	0.00345313	0.00016513	1	1	1	Q8IVF2	Q8IVF2 [289-308]	Q8IVF2 1xPhospho [S294(96.3)]	0	2251.97	0.859	0.999142	24.03	110.5	89.5	17.43	10.33		Peak Found	High	Peak Found	Peak Found	Peak Found	Peak Found	Peak Found	Peak Found	High	2.563e-05	9.31e-05	3.01	57.12	Used (Top N)	Used	R.DAHDVSPTSTDTEAQLTVER.Q	[289-308]
FALSE	AHSG	High	Master Protein	P02765	Alpha-2-HS-glycoprotein OS=Homo sapiens OX=9606 GN=AHSG PE=1 SV=2	0	15.101	4	2	14	2	367	39.3	5.72	42.79	2	stress response;transport;developmental processes;other biological processes	extracellular matrix;ER/Golgi;other cell component	enzyme regulator activity	Pf00031	197	ENSG00000145192	A8K9N6; B2R7G1; hsa:197; O14961; O14962; P02765; Q9P152		Neutrophil degranulation; Platelet degranulation ; Regulation of Insulin-like Growth Factor (IGF) transport and uptake by Insulin-like Growth Factor Binding Proteins (IGFBPs); Post-translational protein phosphorylation	4	0	0.848	0.975539	28.81	111.4	88.6	12.94	29.79	High	High	High	High	High	High	High	High	1	Phospho [S138(100)]
	Checked	Confidence	Annotated Sequence	Modifications	Qvality PEP	Qvality q-value	# Protein Groups	# Proteins	# PSMs	Master Protein Accessions	Positions in Master Proteins	Modifications in Master Proteins	# Missed Cleavages	Theo. MH+ [Da]	Abundance Ratio: (Sample) / (Control)	Abundance Ratio Adj. P-Value: (Sample) / (Control)	Abundance Ratio Variability [%]: (Sample) / (Control)	Abundances (Grouped): Control	Abundances (Grouped): Sample	Abundances (Grouped) CV [%]: Control	Abundances (Grouped) CV [%]: Sample	Quan Info	Found in Sample: [S1] F1: Control	Found in Sample: [S2] F2: Control	Found in Sample: [S3] F3: Control	Found in Sample: [S4] F4: Control	Found in Sample: [S5] F5: Sample	Found in Sample: [S6] F6: Sample	Found in Sample: [S7] F7: Sample	Found in Sample: [S8] F8: Sample	Confidence (by Search Engine): Sequest HT	Percolator q-Value (by Search Engine): Sequest HT	Percolator PEP (by Search Engine): Sequest HT	XCorr (by Search Engine): Sequest HT	Top Apex RT [min]	Quan Usage	Quan Ratio Usage	Sequence in Protein	Positions in Proteins
	FALSE	High	[K].CDSSPDSAEDVRK.[V]	1xCarbamidomethyl [C1]; 1xPhospho [S7(100)]	1.90238e-05	0.00016513	1	1	10	P02765	P02765 [132-144]	P02765 1xPhospho [S138(100)]	1	1545.59	0.945	0.999142	17	102	98	12.03	12.08		High	High	High	High	High	High	High	High	High	2.563e-05	8.95e-08	2.89	25.1	Used (Top N)	Used	K.CDSSPDSAEDVRK.V	[132-144]
	FALSE	High	[K].CDSSPDSAEDVR.[K]	1xCarbamidomethyl [C1]; 1xPhospho [S7(100)]	3.38622e-06	0.00016513	1	1	4	P02765	P02765 [132-143]	P02765 1xPhospho [S138(100)]	0	1417.49	0.576	0.78607	62.4	128.8	71.2	17.31	76.79		High	High	High	High	Peak Found	Peak Found	Peak Found	Not Found	High	2.563e-05	8.863e-09	3.51	32.59	Used (Top N)	Used	K.CDSSPDSAEDVR.K	[132-143]
FALSE	AJUBA	High	Master Protein	Q96IF1	LIM domain-containing protein ajuba OS=Homo sapiens OX=9606 GN=AJUBA PE=1 SV=1	0	8.654	3	1	9	1	538	56.9	7.14	10.91	1	cell adhesion;cell cycle OR cell proliferation;cell organization and biogenesis;RNA metabolism OR transcription;other metabolic processes;stress response;signal transduction;other biological processes	plasma membrane;other membranes;cytosol;cytoskeleton;ER/Golgi;nucleus;other cell component	cytoskeletal activity;other molecular function	Pf00412	84962	ENSG00000129474	A8MX18; D3DS37; hsa:84962; Q96IF1	Interleukin-1 induced activation of NF-kB; Hippo-Merlin signaling dysregulation; Head and neck squamous cell carcinoma; Malignant pleural mesothelioma	Regulation of PLK1 Activity at G2/M Transition; Oxygen-dependent proline hydroxylation of Hypoxia-inducible Factor Alpha; Activation of anterior HOX genes in hindbrain development during early embryogenesis	7	0	0.684	0.750658	25.77	116.9	83.1	21.65	29.89	High	High	High	High	Peak Found	Peak Found	Peak Found	High	1	Phospho [S136(90.6)]
	Checked	Confidence	Annotated Sequence	Modifications	Qvality PEP	Qvality q-value	# Protein Groups	# Proteins	# PSMs	Master Protein Accessions	Positions in Master Proteins	Modifications in Master Proteins	# Missed Cleavages	Theo. MH+ [Da]	Abundance Ratio: (Sample) / (Control)	Abundance Ratio Adj. P-Value: (Sample) / (Control)	Abundance Ratio Variability [%]: (Sample) / (Control)	Abundances (Grouped): Control	Abundances (Grouped): Sample	Abundances (Grouped) CV [%]: Control	Abundances (Grouped) CV [%]: Sample	Quan Info	Found in Sample: [S1] F1: Control	Found in Sample: [S2] F2: Control	Found in Sample: [S3] F3: Control	Found in Sample: [S4] F4: Control	Found in Sample: [S5] F5: Sample	Found in Sample: [S6] F6: Sample	Found in Sample: [S7] F7: Sample	Found in Sample: [S8] F8: Sample	Confidence (by Search Engine): Sequest HT	Percolator q-Value (by Search Engine): Sequest HT	Percolator PEP (by Search Engine): Sequest HT	XCorr (by Search Engine): Sequest HT	Top Apex RT [min]	Quan Usage	Quan Ratio Usage	Sequence in Protein	Positions in Proteins
	FALSE	High	[R].SSFASSSASDASKPSSPR.[G]	1xPhospho [S15(90.6)]	1.20216e-06	0.00016513	1	1	9	Q96IF1	Q96IF1 [122-139]	Q96IF1 1xPhospho [S136(90.6)]	0	1835.78	0.684	0.999142	25.77	116.9	83.1	21.65	29.89		High	High	High	High	Peak Found	Peak Found	Peak Found	High	High	2.563e-05	2.22e-09	3.74	33.06	Used (Top N)	Used	R.SSFASSSASDASKPSSPR.G	[122-139]
FALSE	AKAP1	High	Master Protein	Q92667	A-kinase anchor protein 1, mitochondrial OS=Homo sapiens OX=9606 GN=AKAP1 PE=1 SV=1	0	20.188	6	2	13	2	903	97.3	4.94	32.26	2	stress response;other biological processes	other membranes;cytosol;mitochondrion	other molecular function	Pf00013, Pf00567	8165	ENSG00000121057	A8K8Q1; D3DTZ0; hsa:8165; Q13320; Q92667; Q9BW14	G protein signaling pathways	Factors involved in megakaryocyte development and platelet production; Mitochondrial calcium ion transport	3	0	0.726	0.837025	27.96	118.8	81.2	27.82	25.94	High	High	High	High	High	High	High	High	1	Phospho [S151(87.7); S429(100)]
	Checked	Confidence	Annotated Sequence	Modifications	Qvality PEP	Qvality q-value	# Protein Groups	# Proteins	# PSMs	Master Protein Accessions	Positions in Master Proteins	Modifications in Master Proteins	# Missed Cleavages	Theo. MH+ [Da]	Abundance Ratio: (Sample) / (Control)	Abundance Ratio Adj. P-Value: (Sample) / (Control)	Abundance Ratio Variability [%]: (Sample) / (Control)	Abundances (Grouped): Control	Abundances (Grouped): Sample	Abundances (Grouped) CV [%]: Control	Abundances (Grouped) CV [%]: Sample	Quan Info	Found in Sample: [S1] F1: Control	Found in Sample: [S2] F2: Control	Found in Sample: [S3] F3: Control	Found in Sample: [S4] F4: Control	Found in Sample: [S5] F5: Sample	Found in Sample: [S6] F6: Sample	Found in Sample: [S7] F7: Sample	Found in Sample: [S8] F8: Sample	Confidence (by Search Engine): Sequest HT	Percolator q-Value (by Search Engine): Sequest HT	Percolator PEP (by Search Engine): Sequest HT	XCorr (by Search Engine): Sequest HT	Top Apex RT [min]	Quan Usage	Quan Ratio Usage	Sequence in Protein	Positions in Proteins
	FALSE	High	[K].TVLGPDTAEPATAEAAVAPPDAGLPLPGLPAEGSPPPK.[T]	1xPhospho [S34(100)]	6.34979e-07	0.00016513	1	1	5	Q92667	Q92667 [396-433]	Q92667 1xPhospho [S429(100)]	0	3651.82	0.357	0.0248924	102.46	151.6	48.4	55.62	81.6		High	High	High	High	Peak Found	Not Found	Not Found	Peak Found	High	2.563e-05	9.49e-10	4.76	82.04	Used (Top N)	Used	K.TVLGPDTAEPATAEAAVAPPDAGLPLPGLPAEGSPPPK.T	[396-433]
	FALSE	High	[K].SIPLECPLSSPK.[G]	1xCarbamidomethyl [C6]; 1xPhospho [S10(87.7)]	0.00796845	0.000300249	1	1	8	Q92667	Q92667 [142-153]	Q92667 1xPhospho [S151(87.7)]	0	1407.66	0.82	0.999142	14.09	111.3	88.7	12.66	9.45		High	High	High	High	High	High	High	High	High	7.117e-05	0.0002849	2.25	66.69	Used (Top N)	Used	K.SIPLECPLSSPK.G	[142-153]
FALSE	AKAP10	High	Master Protein	O43572	A-kinase anchor protein 10, mitochondrial OS=Homo sapiens OX=9606 GN=AKAP10 PE=1 SV=2	0	10.779	5	3	19	3	662	73.8	6.39	48.34	3	signal transduction;other biological processes	plasma membrane;other membranes;cytosol;mitochondrion;other cell component	other molecular function	Pf00615	11216	ENSG00000108599	B2R650; hsa:11216; O43572; Q96AJ7	G protein signaling pathways	Factors involved in megakaryocyte development and platelet production	2	0	0.679	0.705181	38.61	124.7	75.3	11.69	5.18	High	High	High	High	High	High	High	High	1	Phospho [S52(98.6); S189(99.9); S281(100)]
	Checked	Confidence	Annotated Sequence	Modifications	Qvality PEP	Qvality q-value	# Protein Groups	# Proteins	# PSMs	Master Protein Accessions	Positions in Master Proteins	Modifications in Master Proteins	# Missed Cleavages	Theo. MH+ [Da]	Abundance Ratio: (Sample) / (Control)	Abundance Ratio Adj. P-Value: (Sample) / (Control)	Abundance Ratio Variability [%]: (Sample) / (Control)	Abundances (Grouped): Control	Abundances (Grouped): Sample	Abundances (Grouped) CV [%]: Control	Abundances (Grouped) CV [%]: Sample	Quan Info	Found in Sample: [S1] F1: Control	Found in Sample: [S2] F2: Control	Found in Sample: [S3] F3: Control	Found in Sample: [S4] F4: Control	Found in Sample: [S5] F5: Sample	Found in Sample: [S6] F6: Sample	Found in Sample: [S7] F7: Sample	Found in Sample: [S8] F8: Sample	Confidence (by Search Engine): Sequest HT	Percolator q-Value (by Search Engine): Sequest HT	Percolator PEP (by Search Engine): Sequest HT	XCorr (by Search Engine): Sequest HT	Top Apex RT [min]	Quan Usage	Quan Ratio Usage	Sequence in Protein	Positions in Proteins
	FALSE	High	[K].QSSLAEPVSPSK.[K]	1xPhospho [S11(99.9)]	0.000604135	0.00016513	1	1	9	O43572	O43572 [179-190]	O43572 1xPhospho [S189(99.9)]	0	1309.6	0.77	0.999142	15.56	113	87	11.27	8.91		High	High	High	High	High	High	High	High	High	2.563e-05	9.068e-06	3.23	39.12	Used (Top N)	Used	K.QSSLAEPVSPSK.K	[179-190]
	FALSE	High	[K].ASISVHSPQK.[S]	1xPhospho [S7(98.6)]	0.0240739	0.000743694	1	1	9	O43572	O43572 [46-55]	O43572 1xPhospho [S52(98.6)]	0	1133.54	0.851	0.999142	25.09	104.2	95.8	10.64	19.76		High	High	High	High	High	High	High	High	High	0.0001409	0.001245	3.06	25.43	Used (Top N)	Used	K.ASISVHSPQK.S	[46-55]
	FALSE	High	[R].NSPASPLKELSGK.[L]	1xPhospho [S5(100)]	0.0273397	0.000888211	1	1	1	O43572	O43572 [277-289]	O43572 1xPhospho [S281(100)]	1	1407.69	0.199	0.00029875	48.03	167.5	32.5	27.58	46.73		Peak Found	Peak Found	High	Peak Found	Not Found	Not Found	Not Found	Not Found	High	0.0001595	0.001472	1.99	56.14	Used (Top N)	Used	R.NSPASPLKELSGK.L	[277-289]
FALSE	AKAP12	High	Master Protein	Q02952	A-kinase anchor protein 12 OS=Homo sapiens OX=9606 GN=AKAP12 PE=1 SV=4	0	18.561	3	3	12	3	1782	191.4	4.41	47.94	3	signal transduction;other biological processes	plasma membrane;other membranes;cytosol;cytoskeleton;other cell component	other molecular function	Pf03832, Pf10522	9590	ENSG00000131016	hsa:9590; O00310; O00498; Q02952; Q4LE68; Q5SZ80; Q5TGN1; Q68D82; Q99970	G protein signaling pathways	RHOD GTPase cycle; RHOF GTPase cycle	3	0	0.674	0.691361	43.72	109.6	90.4	15.67	20.31	High	High	High	High	High	High	High	High	1	Phospho [S286(98.1); S598(99.8); S627(100); S629(100)]
	Checked	Confidence	Annotated Sequence	Modifications	Qvality PEP	Qvality q-value	# Protein Groups	# Proteins	# PSMs	Master Protein Accessions	Positions in Master Proteins	Modifications in Master Proteins	# Missed Cleavages	Theo. MH+ [Da]	Abundance Ratio: (Sample) / (Control)	Abundance Ratio Adj. P-Value: (Sample) / (Control)	Abundance Ratio Variability [%]: (Sample) / (Control)	Abundances (Grouped): Control	Abundances (Grouped): Sample	Abundances (Grouped) CV [%]: Control	Abundances (Grouped) CV [%]: Sample	Quan Info	Found in Sample: [S1] F1: Control	Found in Sample: [S2] F2: Control	Found in Sample: [S3] F3: Control	Found in Sample: [S4] F4: Control	Found in Sample: [S5] F5: Sample	Found in Sample: [S6] F6: Sample	Found in Sample: [S7] F7: Sample	Found in Sample: [S8] F8: Sample	Confidence (by Search Engine): Sequest HT	Percolator q-Value (by Search Engine): Sequest HT	Percolator PEP (by Search Engine): Sequest HT	XCorr (by Search Engine): Sequest HT	Top Apex RT [min]	Quan Usage	Quan Ratio Usage	Sequence in Protein	Positions in Proteins
	FALSE	High	[R].RPSESDKEDELDKVK.[S]	2xPhospho [S3(100); S5(100)]	0.00246311	0.00016513	1	1	1	Q02952	Q02952 [625-639]	Q02952 2xPhospho [S627(100); S629(100)]	2	1934.81	0.353	0.0737132	125.98	143.8	56.2	67.92	97.81		High	Peak Found	Peak Found	Not Found	Peak Found	Not Found	Not Found	Peak Found	High	2.563e-05	5.941e-05	3.5	39.88	Used (Top N)	Used	R.RPSESDKEDELDKVK.S	[625-639]
	FALSE	High	[K].GLAEVQQDGEAEEGATSDGEK.[K]	1xPhospho [S17(99.8)]	1.46213e-08	0.00016513	1	1	8	Q02952	Q02952 [582-602]	Q02952 1xPhospho [S598(99.8)]	0	2199.89	0.925	0.999142	24.42	103.9	96.1	13.56	18.75		High	High	High	High	High	High	High	High	High	2.563e-05	6.172e-12	6.48	52.5	Used (Top N)	Used	K.GLAEVQQDGEAEEGATSDGEK.K	[582-602]
	FALSE	High	[K].SAESPTSPVTSETGSTFK.[K]	1xPhospho [S7(98.1)]	0.0165072	0.000300249	1	1	3	Q02952	Q02952 [280-297]	Q02952 1xPhospho [S286(98.1)]	0	1892.82	0.567	0.766532	15.8	127.4	72.6	11.71	13.04		Peak Found	High	High	High	Peak Found	Peak Found	Peak Found	Peak Found	High	8.444e-05	0.0007496	2.22	57.04	Used (Top N)	Used	K.SAESPTSPVTSETGSTFK.K	[280-297]
FALSE	AKAP13	High	Master Protein	Q12802	A-kinase anchor protein 13 OS=Homo sapiens OX=9606 GN=AKAP13 PE=1 SV=2	0	88.591	8	11	82	11	2813	307.4	5.24	264.41	11	transport;developmental processes;signal transduction;other biological processes	cytosol;nucleus;other cell component	enzyme regulator activity;other molecular function	Pf00169, Pf00621, Pf10522	11214	ENSG00000170776	hsa:11214; Q12802; Q14572; Q59FP6; Q86W90; Q8WXQ6; Q96JP6; Q96P79; Q9Y5T0; Q9Y5T6	Glucocorticoid receptor pathway; Nuclear receptors meta-pathway; G protein signaling pathways	RHOA GTPase cycle; RHOC GTPase cycle; NRAGE signals death through JNK; G alpha (12/13) signalling events; RHOB GTPase cycle	8	0	0.881	0.982322	34.91	110.8	89.2	21.58	25.3	High	High	High	High	High	High	High	High	1	Phospho [S345(97); S650(89.5); T953(96.6); S983(100); S1876(100); T1930(99.7); S1932(99.7); S2398(88.6); S2563(99.8); S2709(98.6); S2728(100)]
	Checked	Confidence	Annotated Sequence	Modifications	Qvality PEP	Qvality q-value	# Protein Groups	# Proteins	# PSMs	Master Protein Accessions	Positions in Master Proteins	Modifications in Master Proteins	# Missed Cleavages	Theo. MH+ [Da]	Abundance Ratio: (Sample) / (Control)	Abundance Ratio Adj. P-Value: (Sample) / (Control)	Abundance Ratio Variability [%]: (Sample) / (Control)	Abundances (Grouped): Control	Abundances (Grouped): Sample	Abundances (Grouped) CV [%]: Control	Abundances (Grouped) CV [%]: Sample	Quan Info	Found in Sample: [S1] F1: Control	Found in Sample: [S2] F2: Control	Found in Sample: [S3] F3: Control	Found in Sample: [S4] F4: Control	Found in Sample: [S5] F5: Sample	Found in Sample: [S6] F6: Sample	Found in Sample: [S7] F7: Sample	Found in Sample: [S8] F8: Sample	Confidence (by Search Engine): Sequest HT	Percolator q-Value (by Search Engine): Sequest HT	Percolator PEP (by Search Engine): Sequest HT	XCorr (by Search Engine): Sequest HT	Top Apex RT [min]	Quan Usage	Quan Ratio Usage	Sequence in Protein	Positions in Proteins
	FALSE	High	[R].IPSFFPSPEEPPSPSAPSIAK.[S]	1xPhospho [S13(98.6)]	0.00103026	0.00016513	1	1	5	Q12802	Q12802 [2697-2717]	Q12802 1xPhospho [S2709(98.6)]	0	2262.07	0.841	0.999142	21.77	108.6	91.4	10.1	65.46		High	High	Peak Found	High	Not Found	High	Peak Found	Peak Found	High	2.563e-05	1.84e-05	2.75	80.36	Used (Top N)	Used	R.IPSFFPSPEEPPSPSAPSIAK.S	[2697-2717]
	FALSE	High	[R].LSSSEETESTQCCPGSPVAQTESPCDLSSIVEEENTDR.[S]	3xCarbamidomethyl [C12; C13; C25]; 1xPhospho [S16(97)]	1.55516e-07	0.00016513	1	1	5	Q12802	Q12802 [330-367]	Q12802 1xPhospho [S345(97)]	0	4295.74	0.052	8.11702e-16	35.09	190.2	9.8	66.7	38.38		High	High	High	High	High	Not Found	Not Found	Not Found	High	2.563e-05	1.453e-10	5.14	76.12	Used	Used	R.LSSSEETESTQCCPGSPVAQTESPCDLSSIVEEENTDR.S	[330-367]
	FALSE	High	[K].VNESTESLTDEGVGTDMNEGQLLGDFEIESK.[Q]	1xOxidation [M17]; 2xPhospho [S/T]	0.000734433	0.00016513	1	1	1	Q12802	Q12802 [1939-1969]		0	3519.43								No Quan Values	Not Found	Not Found	Not Found	High	Not Found	Not Found	Not Found	Not Found	High	2.563e-05	1.171e-05	3.07		Not Used	Not Used	K.VNESTESLTDEGVGTDMNEGQLLGDFEIESK.Q	[1939-1969]
	FALSE	High	[R].SAVLLVDETATTPIFANR.[R]	1xPhospho [S1(100)]	1.32554e-06	0.00016513	1	1	2	Q12802	Q12802 [1876-1893]	Q12802 1xPhospho [S1876(100)]	0	1997.99								No Quan Values	Not Found	Not Found	Not Found	High	Not Found	High	Not Found	Not Found	High	2.563e-05	2.531e-09	4.04		Not Used	Not Used	R.SAVLLVDETATTPIFANR.R	[1876-1893]
	FALSE	High	[K].SGSLDSELSVSPK.[R]	1xPhospho [S11(100)]	1.50534e-07	0.00016513	1	1	12	Q12802	Q12802 [2718-2730]	Q12802 1xPhospho [S2728(100)]	0	1385.62	0.79	0.999046	10.65	111.7	88.3	14.64	4.98		High	High	High	High	High	High	High	High	High	2.563e-05	1.386e-10	5.12	60	Used	Used	K.SGSLDSELSVSPK.R	[2718-2730]
	FALSE	High	[K].ENALSSGTLQEEQRTPPPGQDTQQFHEK.[S]	1xPhospho [T15(96.6)]	0.00141716	0.00016513	1	1	1	Q12802	Q12802 [939-966]	Q12802 1xPhospho [T953(96.6)]	1	3232.45	0.642	0.994929	85.19	115.8	84.2	137.14	48.05		Peak Found	Peak Found	Not Found	High	Not Found	Peak Found	Peak Found	Not Found	High	2.563e-05	2.829e-05	4.74	54.08	Used (Top N)	Used	K.ENALSSGTLQEEQRTPPPGQDTQQFHEK.S	[939-966]
	FALSE	High	[K].FLSHSTDSLNK.[I]	1xPhospho [S8(99.7)]	6.81863e-05	0.00016513	1	1	19	Q12802	Q12802 [1925-1935]	Q12802 1xPhospho [S1932(99.7)]	0	1328.59	1.193	0.999046	15.45	92.4	107.6	12.8	10.68		High	High	High	High	High	High	High	High	High	2.563e-05	4.896e-07	3.37	41.89	Used	Used	K.FLSHSTDSLNK.I	[1925-1935]
	FALSE	High	[K].ALQLSNSPGASSAFLK.[A]	1xPhospho [S7(100)]	1.29591e-07	0.00016513	1	1	9	Q12802	Q12802 [977-992]	Q12802 1xPhospho [S983(100)]	0	1670.81	0.819	0.999142	14.26	109.3	90.7	12.31	7.68		High	High	High	High	High	High	High	High	High	2.563e-05	1.131e-10	4.65	72.73	Used (Top N)	Used	K.ALQLSNSPGASSAFLK.A	[977-992]
	FALSE	High	[R].DMAECSTPLPEDCSPTHSPR.[V]	2xCarbamidomethyl [C5; C13]; 1xOxidation [M2]; 1xPhospho [S14(88.6)]	3.82055e-07	0.00016513	1	1	8	Q12802	Q12802 [2385-2404]	Q12802 1xPhospho [S2398(88.6)]	0	2382.9	0.865	0.999142	33.37	109.5	90.5	25.06	15.36		High	High	High	High	High	High	High	High	High	2.563e-05	4.808e-10	5.71	47.81	Used	Used	R.DMAECSTPLPEDCSPTHSPR.V	[2385-2404]
	FALSE	High	[R].DMAECSTPLPEDCSPTHSPR.[V]	2xCarbamidomethyl [C5; C13]; 1xPhospho [S14(89)]	3.85733e-06	0.00016513	1	1	5	Q12802	Q12802 [2385-2404]	Q12802 1xPhospho [S2398(89)]	0	2366.91	0.902	0.999142	25.61	101.9	98.1	17.99	18.3		High	High	High	Peak Found	High	Peak Found	Peak Found	High	High	2.563e-05	1.06e-08	3.87	54.05	Used	Used	R.DMAECSTPLPEDCSPTHSPR.V	[2385-2404]
	FALSE	High	[K].GKSSPICSTTGDDK.[L]	1xCarbamidomethyl [C7]; 1xPhospho [S4(89.5)]	0.000462598	0.00016513	1	1	3	Q12802	Q12802 [647-660]	Q12802 1xPhospho [S650(89.5)]	1	1532.63	0.734	0.999142	17.32	115.3	84.7	19.19	5.15		High	Peak Found	Peak Found	High	Peak Found	Peak Found	Peak Found	High	High	2.563e-05	6.352e-06	2.99	22.3	Used	Used	K.GKSSPICSTTGDDK.L	[647-660]
	FALSE	High	[R].SLSRPSSLIEQEK.[Q]	1xPhospho [S3(99.8)]	0.0155805	0.000300249	1	1	5	Q12802	Q12802 [2561-2573]	Q12802 1xPhospho [S2563(99.8)]	0	1553.76	0.707	0.99134	27.89	117.2	82.8	21.33	25.33		High	High	High	Peak Found	Peak Found	High	Peak Found	High	High	8.444e-05	0.0006947	2.47	56.04	Used	Used	R.SLSRPSSLIEQEK.Q	[2561-2573]
	FALSE	High	[K].VNESTESLTDEGVGTDMNEGQLLGDFEIESK.[Q]	2xPhospho [S/T]	0.0867136	0.00357017	1	1	2	Q12802	Q12802 [1939-1969]		0	3503.43	9.888	4.8793e-13	97.35	17.4	182.6	86.96	66.4		Not Found	Not Found	Not Found	Not Found	Peak Found	High	High	Not Found	High	0.0007073	0.007223	2.22	91.99	Used	Used	K.VNESTESLTDEGVGTDMNEGQLLGDFEIESK.Q	[1939-1969]
	FALSE	High	[R].SLSRPSSLIEQEK.[Q]	2xPhospho [S3(99.2); S]	0.102452	0.00455961	1	1	5	Q12802	Q12802 [2561-2573]	Q12802 2xPhospho [S2563(99.2); S]	0	1633.72	1.172	0.982565	20.9	90.6	109.4	20.02	5.61		High	High	High	High	High	Peak Found	Peak Found	Peak Found	High	0.0008391	0.009176	2.42	62.91	Used	Used	R.SLSRPSSLIEQEK.Q	[2561-2573]
FALSE	AKAP17A	High	Master Protein	Q02040	A-kinase anchor protein 17A OS=Homo sapiens OX=9606 GN=AKAP17A PE=1 SV=2	0.004	2.661	2	1	13	1	695	80.7	9.73	29.08	1	RNA metabolism OR transcription;other metabolic processes;signal transduction;other biological processes	cytosol;nucleus	other molecular function		8227	ENSG00000197976	hsa:8227; Q02040; Q02832; Q2TB98; Q5JQ74; Q5JQ76; Q8N6U9			0	0	0.665	0.647621	19.79	120.1	79.9	18.51	14.39	High	High	High	High	High	High	High	High	1	Phospho [S537(100)]
	Checked	Confidence	Annotated Sequence	Modifications	Qvality PEP	Qvality q-value	# Protein Groups	# Proteins	# PSMs	Master Protein Accessions	Positions in Master Proteins	Modifications in Master Proteins	# Missed Cleavages	Theo. MH+ [Da]	Abundance Ratio: (Sample) / (Control)	Abundance Ratio Adj. P-Value: (Sample) / (Control)	Abundance Ratio Variability [%]: (Sample) / (Control)	Abundances (Grouped): Control	Abundances (Grouped): Sample	Abundances (Grouped) CV [%]: Control	Abundances (Grouped) CV [%]: Sample	Quan Info	Found in Sample: [S1] F1: Control	Found in Sample: [S2] F2: Control	Found in Sample: [S3] F3: Control	Found in Sample: [S4] F4: Control	Found in Sample: [S5] F5: Sample	Found in Sample: [S6] F6: Sample	Found in Sample: [S7] F7: Sample	Found in Sample: [S8] F8: Sample	Confidence (by Search Engine): Sequest HT	Percolator q-Value (by Search Engine): Sequest HT	Percolator PEP (by Search Engine): Sequest HT	XCorr (by Search Engine): Sequest HT	Top Apex RT [min]	Quan Usage	Quan Ratio Usage	Sequence in Protein	Positions in Proteins
	FALSE	High	[R].VVPEDGSPEKR.[C]	1xPhospho [S7(100)]	0.0365695	0.00158783	1	1	13	Q02040	Q02040 [531-541]	Q02040 1xPhospho [S537(100)]	1	1292.59	0.665	0.907417	19.79	120.1	79.9	18.51	14.39		High	High	High	High	High	High	High	High	High	0.000286	0.002183	2.74	24.2	Used (Top N)	Used	R.VVPEDGSPEKR.C	[531-541]
FALSE	AKAP2	High	Master Protein	Q9Y2D5	A-kinase anchor protein 2 OS=Homo sapiens OX=9606 GN=AKAP2 PE=1 SV=3	0	61.52	11	5	70	5	859	94.6	5.11	256.1	5				Pf15304	445815		B1ALX9; B2RTU4; B3KQ00; B4DTZ2; B7ZW07; B9EJB5; Q9UG26; Q9Y2D5			0	0	0.869	0.982322	27.56	99.8	100.2	19.82	5	High	High	High	High	High	High	High	High	1	Phospho [S152(98.7); S393(100); S748(100)]
	Checked	Confidence	Annotated Sequence	Modifications	Qvality PEP	Qvality q-value	# Protein Groups	# Proteins	# PSMs	Master Protein Accessions	Positions in Master Proteins	Modifications in Master Proteins	# Missed Cleavages	Theo. MH+ [Da]	Abundance Ratio: (Sample) / (Control)	Abundance Ratio Adj. P-Value: (Sample) / (Control)	Abundance Ratio Variability [%]: (Sample) / (Control)	Abundances (Grouped): Control	Abundances (Grouped): Sample	Abundances (Grouped) CV [%]: Control	Abundances (Grouped) CV [%]: Sample	Quan Info	Found in Sample: [S1] F1: Control	Found in Sample: [S2] F2: Control	Found in Sample: [S3] F3: Control	Found in Sample: [S4] F4: Control	Found in Sample: [S5] F5: Sample	Found in Sample: [S6] F6: Sample	Found in Sample: [S7] F7: Sample	Found in Sample: [S8] F8: Sample	Confidence (by Search Engine): Sequest HT	Percolator q-Value (by Search Engine): Sequest HT	Percolator PEP (by Search Engine): Sequest HT	XCorr (by Search Engine): Sequest HT	Top Apex RT [min]	Quan Usage	Quan Ratio Usage	Sequence in Protein	Positions in Proteins
	FALSE	High	[R].QVLQSTQSPR.[T]	1xPhospho [S8(100)]	0.000319164	0.00016513	1	1	12	Q9Y2D5	Q9Y2D5 [741-750]	Q9Y2D5 1xPhospho [S748(100)]	0	1223.58	0.843	0.990721	20.43	108	92	16.61	11.84		High	High	High	High	High	High	High	High	High	2.563e-05	3.864e-06	3.22	30.09	Used (Top N)	Used	R.QVLQSTQSPR.T	[741-750]
	FALSE	High	[K].SPGALETPSAAGSQGNTASQGK.[E]	1xPhospho [S1(100)]	7.30835e-10	0.00016513	1	1	19	Q9Y2D5	Q9Y2D5 [393-414]	Q9Y2D5 1xPhospho [S393(100)]	0	2095.93	0.741	0.974445	21.5	114.4	85.6	16.73	7.25		High	High	High	High	High	High	High	High	High	2.563e-05	1.127e-13	5.34	44.13	Used	Used	K.SPGALETPSAAGSQGNTASQGK.E	[393-414]
	FALSE	High	[R].DGAEQQGPEATVEEAEAAAFGSEKPQSMFEPPQVSSPVQEK.[R]	1xOxidation [M28]; 1xPhospho [S/T]	6.26507e-05	0.00016513	1	1	10	Q9Y2D5	Q9Y2D5 [596-636]		0	4412.94	1.333	0.993797	52.31	85.8	114.2	70.73	5.19		High	High	High	High	High	Peak Found	High	High	High	2.563e-05	4.37e-07	4.71	82.1	Used (Top N)	Used	R.DGAEQQGPEATVEEAEAAAFGSEKPQSMFEPPQVSSPVQEK.R	[596-636]
	FALSE	High	[R].DGAEQQGPEATVEEAEAAAFGSEKPQSMFEPPQVSSPVQEK.[R]	1xPhospho [S/T]	0.00480798	0.00016513	1	1	5	Q9Y2D5	Q9Y2D5 [596-636]		0	4396.94	3.792	0.000225465	99.75	32.2	167.8	89.71	43.21		Peak Found	Peak Found	High	Peak Found	High	High	Peak Found	Peak Found	High	2.563e-05	0.0001453	3.87	85.13	Used	Used	R.DGAEQQGPEATVEEAEAAAFGSEKPQSMFEPPQVSSPVQEK.R	[596-636]
	FALSE	High	[R].DALGDSLQVPVSPSSTTSSR.[C]	1xPhospho [S12(98.7)]	2.49327e-06	0.00016513	1	1	17	Q9Y2D5	Q9Y2D5 [141-160]	Q9Y2D5 1xPhospho [S152(98.7)]	0	2083.95	0.844	0.990721	9.33	109.4	90.6	7.9	6.6		High	High	High	High	High	High	High	High	High	2.563e-05	5.922e-09	4.57	71.57	Used (Top N)	Used	R.DALGDSLQVPVSPSSTTSSR.C	[141-160]
	FALSE	High	[K].GQKSPGALETPSAAGSQGNTASQGK.[E]	1xPhospho [S4(100)]	6.77712e-07	0.00016513	1	1	7	Q9Y2D5	Q9Y2D5 [390-414]	Q9Y2D5 1xPhospho [S393(100)]	1	2409.1	0.782	0.994487	23.15	110.1	89.9	18.39	12.23		High	High	High	High	High	Peak Found	High	High	High	2.563e-05	1.032e-09	5.7	37.36	Used	Used	K.GQKSPGALETPSAAGSQGNTASQGK.E	[390-414]
FALSE	AKAP8	High	Master Protein	O43823	A-kinase anchor protein 8 OS=Homo sapiens OX=9606 GN=AKAP8 PE=1 SV=1	0	20.582	4	2	16	2	692	76.1	5.15	48.76	2	cell cycle OR cell proliferation;cell organization and biogenesis;stress response;transport;signal transduction;other biological processes	mitochondrion;ER/Golgi;nucleus;other cell component	nucleic acid binding activity;other molecular function	Pf04988	10270	ENSG00000105127	hsa:10270; O43823	G protein signaling pathways		1	0	1.4	0.549326	45.26	25.5	174.5	101.02	34.88	High	High	High	High	High	High	High	High	1	Phospho [S112(100); S323(100); S328(100)]
	Checked	Confidence	Annotated Sequence	Modifications	Qvality PEP	Qvality q-value	# Protein Groups	# Proteins	# PSMs	Master Protein Accessions	Positions in Master Proteins	Modifications in Master Proteins	# Missed Cleavages	Theo. MH+ [Da]	Abundance Ratio: (Sample) / (Control)	Abundance Ratio Adj. P-Value: (Sample) / (Control)	Abundance Ratio Variability [%]: (Sample) / (Control)	Abundances (Grouped): Control	Abundances (Grouped): Sample	Abundances (Grouped) CV [%]: Control	Abundances (Grouped) CV [%]: Sample	Quan Info	Found in Sample: [S1] F1: Control	Found in Sample: [S2] F2: Control	Found in Sample: [S3] F3: Control	Found in Sample: [S4] F4: Control	Found in Sample: [S5] F5: Sample	Found in Sample: [S6] F6: Sample	Found in Sample: [S7] F7: Sample	Found in Sample: [S8] F8: Sample	Confidence (by Search Engine): Sequest HT	Percolator q-Value (by Search Engine): Sequest HT	Percolator PEP (by Search Engine): Sequest HT	XCorr (by Search Engine): Sequest HT	Top Apex RT [min]	Quan Usage	Quan Ratio Usage	Sequence in Protein	Positions in Proteins
	FALSE	High	[R].VDSEGDFSENDDAAGDFR.[S]	1xPhospho [S8(100)]	2.18205e-07	0.00016513	1	1	7	O43823	O43823 [321-338]	O43823 1xPhospho [S328(100)]	0	2025.73	1.273	0.984587	28.83	86.9	113.1	25.43	16.16		High	High	High	High	High	Peak Found	High	High	High	2.563e-05	2.27e-10	4.49	68.13	Used	Used	R.VDSEGDFSENDDAAGDFR.S	[321-338]
	FALSE	High	[R].VDSEGDFSENDDAAGDFR.[S]	2xPhospho [S3(100); S8(100)]	7.79431e-06	0.00016513	1	1	7	O43823	O43823 [321-338]	O43823 2xPhospho [S323(100); S328(100)]	0	2105.7	8.905	1.76026e-08	165.75	17.1	182.9	113.9	35.56		High	Not Found	Not Found	High	High	High	High	High	High	2.563e-05	2.715e-08	4.22	74.63	Used (Top N)	Used	R.VDSEGDFSENDDAAGDFR.S	[321-338]
	FALSE	High	[R].GGSGGGGEGIQDR.[E]	1xPhospho [S3(100)]	0.010795	0.000300249	1	1	2	O43823	O43823 [110-122]	O43823 1xPhospho [S112(100)]	0	1226.48	1.084	0.93913	27.8	97.3	102.7	18.02	32.6		High	Peak Found	Peak Found	Peak Found	Peak Found	Peak Found	Peak Found	High	High	8.444e-05	0.000425	1.63	25.33	Used (Top N)	Used	R.GGSGGGGEGIQDR.E	[110-122]
FALSE	AKAP8L	High	Master Protein	Q9ULX6	A-kinase anchor protein 8-like OS=Homo sapiens OX=9606 GN=AKAP8L PE=1 SV=4	0	9.216	2	2	11	2	646	71.6	5.05	15.84	2	cell cycle OR cell proliferation;cell organization and biogenesis;RNA metabolism OR transcription;other metabolic processes;other biological processes	nucleus;other cell component	nucleic acid binding activity;other molecular function	Pf04988	26993	ENSG00000011243	B4DJ74; B5BU90; hsa:26993; O94792; Q96J58; Q9NRQ0; Q9UGM0; Q9ULX6		Formation of WDR5-containing histone-modifying complexes	1	0	0.834	0.978473	51.67	118.3	81.7	42.94	24.82	High	High	High	High	High	High	High	High	1	Phospho [S283(100)]
	Checked	Confidence	Annotated Sequence	Modifications	Qvality PEP	Qvality q-value	# Protein Groups	# Proteins	# PSMs	Master Protein Accessions	Positions in Master Proteins	Modifications in Master Proteins	# Missed Cleavages	Theo. MH+ [Da]	Abundance Ratio: (Sample) / (Control)	Abundance Ratio Adj. P-Value: (Sample) / (Control)	Abundance Ratio Variability [%]: (Sample) / (Control)	Abundances (Grouped): Control	Abundances (Grouped): Sample	Abundances (Grouped) CV [%]: Control	Abundances (Grouped) CV [%]: Sample	Quan Info	Found in Sample: [S1] F1: Control	Found in Sample: [S2] F2: Control	Found in Sample: [S3] F3: Control	Found in Sample: [S4] F4: Control	Found in Sample: [S5] F5: Sample	Found in Sample: [S6] F6: Sample	Found in Sample: [S7] F7: Sample	Found in Sample: [S8] F8: Sample	Confidence (by Search Engine): Sequest HT	Percolator q-Value (by Search Engine): Sequest HT	Percolator PEP (by Search Engine): Sequest HT	XCorr (by Search Engine): Sequest HT	Top Apex RT [min]	Quan Usage	Quan Ratio Usage	Sequence in Protein	Positions in Proteins
	FALSE	High	[K].QGGSPDEPDSK.[A]	1xPhospho [S4(100)]	0.00490244	0.00016513	1	1	8	Q9ULX6	Q9ULX6 [280-290]	Q9ULX6 1xPhospho [S283(100)]	0	1196.45	0.97	0.999046	41.38	105.8	94.2	28.64	16.32		High	High	High	High	High	High	High	High	High	2.563e-05	0.0001483	2.17	15.97	Used (Top N)	Used	K.QGGSPDEPDSK.A	[280-290]
	FALSE	High	[R].KQGGSPDEPDSK.[A]	1xPhospho [S5(100)]	0.000334049	0.00016513	1	1	3	Q9ULX6	Q9ULX6 [279-290]	Q9ULX6 1xPhospho [S283(100)]	1	1324.54	0.678	0.999142	91.65	127.5	72.5	56	65.11		High	High	High	Peak Found	Peak Found	Not Found	Not Found	Not Found	High	2.563e-05	4.096e-06	3.42	12.59	Used (Top N)	Used	R.KQGGSPDEPDSK.A	[279-290]
FALSE	AKIRIN2	High	Master Protein	Q53H80	Akirin-2 OS=Homo sapiens OX=9606 GN=AKIRIN2 PE=1 SV=2	0	21.054	24	2	6	2	203	22.5	8.73	19.16	2	protein metabolism;RNA metabolism OR transcription;other metabolic processes;stress response;transport;developmental processes;other biological processes	other membranes;nucleus;other cell component	other molecular function		55122	ENSG00000135334	hsa:55122; Q53H80; Q9BQB1			0	0	1.174	0.88298	75.61	110	90	53.62	32.56	High	High	High	Peak Found	Peak Found	Not Found	Peak Found	Peak Found	1	Phospho [S18(100); S21(100); S57(97)]
	Checked	Confidence	Annotated Sequence	Modifications	Qvality PEP	Qvality q-value	# Protein Groups	# Proteins	# PSMs	Master Protein Accessions	Positions in Master Proteins	Modifications in Master Proteins	# Missed Cleavages	Theo. MH+ [Da]	Abundance Ratio: (Sample) / (Control)	Abundance Ratio Adj. P-Value: (Sample) / (Control)	Abundance Ratio Variability [%]: (Sample) / (Control)	Abundances (Grouped): Control	Abundances (Grouped): Sample	Abundances (Grouped) CV [%]: Control	Abundances (Grouped) CV [%]: Sample	Quan Info	Found in Sample: [S1] F1: Control	Found in Sample: [S2] F2: Control	Found in Sample: [S3] F3: Control	Found in Sample: [S4] F4: Control	Found in Sample: [S5] F5: Sample	Found in Sample: [S6] F6: Sample	Found in Sample: [S7] F7: Sample	Found in Sample: [S8] F8: Sample	Confidence (by Search Engine): Sequest HT	Percolator q-Value (by Search Engine): Sequest HT	Percolator PEP (by Search Engine): Sequest HT	XCorr (by Search Engine): Sequest HT	Top Apex RT [min]	Quan Usage	Quan Ratio Usage	Sequence in Protein	Positions in Proteins
	FALSE	High	[R].CAPLSAPTSAAASPLSAAAATAASFSAAAASPQK.[Y]	1xCarbamidomethyl [C1]; 2xPhospho [S31(97); T/S]	2.22511e-07	0.00016513	1	1	2	Q53H80	Q53H80 [27-60]	Q53H80 2xPhospho [S57(97); T/S]	0	3233.46	1.719	0.133296	79.21	70	130	82.49	72.25		Not Found	Peak Found	High	Not Found	Not Found	Not Found	Peak Found	Not Found	High	2.563e-05	2.329e-10	4.95	89.45	Used	Used	R.CAPLSAPTSAAASPLSAAAATAASFSAAAASPQK.Y	[27-60]
	FALSE	High	[R].CAPLSAPTSAAASPLSAAAATAASFSAAAASPQK.[Y]	1xCarbamidomethyl [C1]; 1xPhospho [S31(99.7)]	2.6877e-07	0.00016513	1	1	2	Q53H80	Q53H80 [27-60]	Q53H80 1xPhospho [S57(99.7)]	0	3153.49	0.517	0.856684	73.83	121.6	78.4	64.18	25.61		High	Peak Found	High	Peak Found	Not Found	Not Found	Not Found	Not Found	High	2.563e-05	3.018e-10	4.46	84.62	Used (Top N)	Used	R.CAPLSAPTSAAASPLSAAAATAASFSAAAASPQK.Y	[27-60]
	FALSE	High	[R].TLDFDPLLSPASPK.[R]	2xPhospho [S9(100); S12(100)]	0.126432	0.0057457	1	1	2	Q53H80	Q53H80 [10-23]	Q53H80 2xPhospho [S18(100); S21(100)]	0	1660.73	1.317	0.580813	59.08	96.5	103.5	42.92	42.38		High	High	Peak Found	Peak Found	Peak Found	Not Found	Peak Found	Peak Found	High	0.001072	0.01256	1.85	89.08	Used (Top N)	Used	R.TLDFDPLLSPASPK.R	[10-23]
FALSE	AKT1	High	Master Protein	P31749	RAC-alpha serine/threonine-protein kinase OS=Homo sapiens OX=9606 GN=AKT1 PE=1 SV=2	0	19.681	4	1	13	1	480	55.7	6.07	26.49	1	cell-cell signaling;cell cycle OR cell proliferation;cell organization and biogenesis;protein metabolism;other metabolic processes;stress response;transport;developmental processes;signal transduction;other biological processes	plasma membrane;other membranes;cytosol;cytoskeleton;mitochondrion;nucleus;other cell component	enzyme regulator activity;kinase activity;other molecular function	Pf00069, Pf00169, Pf00433	207	ENSG00000142208	B2RAM5; B7Z5R1; hsa:207; P31749; Q9BWB6	IL-5 signaling pathway; Androgen receptor signaling pathway; AMP-activated protein kinase signaling; Target of rapamycin signaling; Angiogenesis; MicroRNAs in cardiomyocyte hypertrophy; Transcription factors regulate miRNAs related to cardiac hypertrophy; Integrin-mediated cell adhesion; IL-1 signaling pathway; Sterol regulatory element-binding proteins (SREBP) signaling; RANKL/RANK signaling pat…	Regulation of TP53 Activity through Acetylation; Estrogen-dependent nuclear events downstream of ESR-membrane signaling; PI5P, PP2A and IER3 Regulate PI3K/AKT Signaling; RAB GEFs exchange GTP for GDP on RABs; Regulation of PTEN stability and activity; KEAP1-NFE2L2 pathway; Translocation of SLC2A4 (GLUT4) to the plasma membrane; AKT phosphorylates targets in the nucleus; Constitutive Signaling by …	172	0	1.093	0.96092	38.89	73	127	50	38.73	High	High	High	High	High	High	High	High	1	Phospho [S124(83.7); S126(77.6); S129(97.3)]
	Checked	Confidence	Annotated Sequence	Modifications	Qvality PEP	Qvality q-value	# Protein Groups	# Proteins	# PSMs	Master Protein Accessions	Positions in Master Proteins	Modifications in Master Proteins	# Missed Cleavages	Theo. MH+ [Da]	Abundance Ratio: (Sample) / (Control)	Abundance Ratio Adj. P-Value: (Sample) / (Control)	Abundance Ratio Variability [%]: (Sample) / (Control)	Abundances (Grouped): Control	Abundances (Grouped): Sample	Abundances (Grouped) CV [%]: Control	Abundances (Grouped) CV [%]: Sample	Quan Info	Found in Sample: [S1] F1: Control	Found in Sample: [S2] F2: Control	Found in Sample: [S3] F3: Control	Found in Sample: [S4] F4: Control	Found in Sample: [S5] F5: Sample	Found in Sample: [S6] F6: Sample	Found in Sample: [S7] F7: Sample	Found in Sample: [S8] F8: Sample	Confidence (by Search Engine): Sequest HT	Percolator q-Value (by Search Engine): Sequest HT	Percolator PEP (by Search Engine): Sequest HT	XCorr (by Search Engine): Sequest HT	Top Apex RT [min]	Quan Usage	Quan Ratio Usage	Sequence in Protein	Positions in Proteins
	FALSE	High	[R].SGSPSDNSGAEEMEVSLAKPK.[H]	1xOxidation [M13]; 1xPhospho [S5(77.6)]	0.00161407	0.00016513	1	1	2	P31749	P31749 [122-142]	P31749 1xPhospho [S126(77.6)]	0	2215.94	1.46	0.891883	64.57	73	127	50	38.73		High	Peak Found	Peak Found	Peak Found	Peak Found	Peak Found	High	Peak Found	High	2.563e-05	3.378e-05	2.97	47	Used (Top N)	Used	R.SGSPSDNSGAEEMEVSLAKPK.H	[122-142]
	FALSE	High	[R].SGSPSDNSGAEEMEVSLAKPK.[H]	1xPhospho [S3(83.7)]	8.62031e-05	0.00016513	1	1	7	P31749	P31749 [122-142]	P31749 1xPhospho [S124(83.7)]	0	2199.95	1.014	0.999046	26.7	95.2	104.8	16.92	21.64		High	High	High	High	High	High	Peak Found	High	High	2.563e-05	6.72e-07	3.08	59.34	Used	Used	R.SGSPSDNSGAEEMEVSLAKPK.H	[122-142]
	FALSE	High	[R].SGSPSDNSGAEEMEVSLAKPK.[H]	1xOxidation [M13]; 2xPhospho [S8(97.3); S]	0.0452571	0.00181069	1	1	4	P31749	P31749 [122-142]	P31749 2xPhospho [S129(97.3); S]	0	2295.91	1.194	0.975562	42.93	86.1	113.9	31.38	30.38		High	Peak Found	Peak Found	Peak Found	High	Peak Found	High	Peak Found	High	0.00035	0.002923	1.81	52.49	Used	Used	R.SGSPSDNSGAEEMEVSLAKPK.H	[122-142]
FALSE	AKT1S1	High	Master Protein	Q96B36	Proline-rich AKT1 substrate 1 OS=Homo sapiens OX=9606 GN=AKT1S1 PE=1 SV=1	0	44.66	23	4	105	4	256	27.4	4.75	434.4	4	cell organization and biogenesis;signal transduction;other biological processes	cytosol;nucleus;other cell component		Pf15798	84335	ENSG00000204673	A8MTQ1; B2RE93; hsa:84335; J3KPM3; Q96B36; Q96BI4; Q96IK7; Q96NG2; Q9BWR5	Target of rapamycin signaling; Factors and pathways affecting insulin-like growth factor (IGF1)-Akt signaling; VEGFA-VEGFR2 signaling; Focal adhesion: PI3K-Akt-mTOR-signaling pathway; Clear cell renal cell carcinoma pathways; Thermogenesis; Fragile X syndrome; Neurodegeneration with brain iron accumulation (NBIA) subtypes pathway; Thyroid hormones production and peripheral downstream signaling ef…	Constitutive Signaling by AKT1 E17K in Cancer; mTORC1-mediated signalling; AKT phosphorylates targets in the cytosol; HSF1-dependent transactivation	21	0	1.057	0.975121	39.64	96	104	23.36	7.66	High	High	High	High	High	High	High	High	1	Phospho [S88(100); S92(97.5); T97(97.2); S202(84.6); S211(90.3); T246(99)]
	Checked	Confidence	Annotated Sequence	Modifications	Qvality PEP	Qvality q-value	# Protein Groups	# Proteins	# PSMs	Master Protein Accessions	Positions in Master Proteins	Modifications in Master Proteins	# Missed Cleavages	Theo. MH+ [Da]	Abundance Ratio: (Sample) / (Control)	Abundance Ratio Adj. P-Value: (Sample) / (Control)	Abundance Ratio Variability [%]: (Sample) / (Control)	Abundances (Grouped): Control	Abundances (Grouped): Sample	Abundances (Grouped) CV [%]: Control	Abundances (Grouped) CV [%]: Sample	Quan Info	Found in Sample: [S1] F1: Control	Found in Sample: [S2] F2: Control	Found in Sample: [S3] F3: Control	Found in Sample: [S4] F4: Control	Found in Sample: [S5] F5: Sample	Found in Sample: [S6] F6: Sample	Found in Sample: [S7] F7: Sample	Found in Sample: [S8] F8: Sample	Confidence (by Search Engine): Sequest HT	Percolator q-Value (by Search Engine): Sequest HT	Percolator PEP (by Search Engine): Sequest HT	XCorr (by Search Engine): Sequest HT	Top Apex RT [min]	Quan Usage	Quan Ratio Usage	Sequence in Protein	Positions in Proteins
	FALSE	High	[R].TEARSSDEENGPPSSPDLDR.[I]	2xPhospho [S/T]	0.00173379	0.00016513	1	1	4	Q96B36	Q96B36 [198-217]		1	2318.88	1.668	0.645074	61.6	78	122	65.82	12.42		High	Peak Found	Peak Found	Peak Found	High	Peak Found	Peak Found	High	High	2.563e-05	3.716e-05	3.62	44.09	Used (Top N)	Used	R.TEARSSDEENGPPSSPDLDR.I	[198-217]
	FALSE	High	[R].SSDEENGPPSSPDLDR.[I]	2xPhospho [S10(96.2); S]	0.000783832	0.00016513	1	1	9	Q96B36	Q96B36 [202-217]	Q96B36 2xPhospho [S211(96.2); S]	0	1861.65	3.511	0.00183209	82.08	42.7	157.3	65.31	22.95		High	Not Found	Not Found	High	High	High	High	High	High	2.563e-05	1.279e-05	3.84	51.85	Used	Used	R.SSDEENGPPSSPDLDR.I	[202-217]
	FALSE	High	[R].SSDEENGPPSSPDLDR.[I]	1xPhospho [S10(90.3)]	2.24653e-06	0.00016513	1	1	16	Q96B36	Q96B36 [202-217]	Q96B36 1xPhospho [S211(90.3)]	0	1781.69	0.951	0.999142	24.06	102	98	17.52	12.48		High	High	High	High	High	High	High	High	High	2.563e-05	5.128e-09	3.27	44.13	Used (Top N)	Used	R.SSDEENGPPSSPDLDR.I	[202-217]
	FALSE	High	[R].AATAARPPAPPPAPQPPSPTPSPPRPTLAR.[E]	2xPhospho [S18(100); T27(97.2)]	1.5504e-08	0.00016513	1	1	67	Q96B36	Q96B36 [71-100]	Q96B36 2xPhospho [S88(100); T97(97.2)]	0	3124.55	1.048	0.999142	18.51	97.6	102.4	24.68	8.45		High	High	High	High	High	High	High	High	High	2.563e-05	6.632e-12	6.81	61.16	Used (Top N)	Used	R.AATAARPPAPPPAPQPPSPTPSPPRPTLAR.E	[71-100]
	FALSE	High	[R].LNTSDFQK.[L]	1xPhospho [T3(99)]	0.0231707	0.000743694	1	1	8	Q96B36	Q96B36 [244-251]	Q96B36 1xPhospho [T246(99)]	0	1032.44	0.762	0.999046	13.9	113.1	86.9	14.81	7.25		High	High	High	High	High	High	High	High	High	0.0001409	0.001182	2.36	38.55	Used	Used	R.LNTSDFQK.L	[244-251]
	FALSE	High	[R].TEARSSDEENGPPSSPDLDR.[I]	1xPhospho [S5(84.6)]	0.0562491	0.00217983	1	1	1	Q96B36	Q96B36 [198-217]	Q96B36 1xPhospho [S202(84.6)]	1	2238.91								No Quan Values	High	Not Found	Not Found	Not Found	Not Found	Not Found	Not Found	Not Found	High	0.0004285	0.003933	2.12		Not Used	Not Used	R.TEARSSDEENGPPSSPDLDR.I	[198-217]
FALSE	ALDOA	High	Master Protein	P04075	Fructose-bisphosphate aldolase A OS=Homo sapiens OX=9606 GN=ALDOA PE=1 SV=2	0	18.322	12	4	6	4	364	39.4	8.09	15.05	4	cell organization and biogenesis;other metabolic processes;other biological processes	non-structural extracellular;cytosol;cytoskeleton;other cell component	cytoskeletal activity;other molecular function	Pf00274	226	ENSG00000149925	B4DXI7; hsa:226; P04075; Q6FH76; Q6FI10; Q96B15; Q9BWD9; Q9UCN2	VEGFA-VEGFR2 signaling; Clear cell renal cell carcinoma pathways; Aerobic glycolysis; 16p11.2 proximal deletion syndrome; Glycolysis and gluconeogenesis; Sudden infant death syndrome (SIDS) susceptibility pathways	Glycolysis; Gluconeogenesis; Neutrophil degranulation; Platelet degranulation	10	0								Peak Found	High	Not Found	High	Peak Found	Peak Found	Peak Found	Peak Found	1
	Checked	Confidence	Annotated Sequence	Modifications	Qvality PEP	Qvality q-value	# Protein Groups	# Proteins	# PSMs	Master Protein Accessions	Positions in Master Proteins	Modifications in Master Proteins	# Missed Cleavages	Theo. MH+ [Da]	Abundance Ratio: (Sample) / (Control)	Abundance Ratio Adj. P-Value: (Sample) / (Control)	Abundance Ratio Variability [%]: (Sample) / (Control)	Abundances (Grouped): Control	Abundances (Grouped): Sample	Abundances (Grouped) CV [%]: Control	Abundances (Grouped) CV [%]: Sample	Quan Info	Found in Sample: [S1] F1: Control	Found in Sample: [S2] F2: Control	Found in Sample: [S3] F3: Control	Found in Sample: [S4] F4: Control	Found in Sample: [S5] F5: Sample	Found in Sample: [S6] F6: Sample	Found in Sample: [S7] F7: Sample	Found in Sample: [S8] F8: Sample	Confidence (by Search Engine): Sequest HT	Percolator q-Value (by Search Engine): Sequest HT	Percolator PEP (by Search Engine): Sequest HT	XCorr (by Search Engine): Sequest HT	Top Apex RT [min]	Quan Usage	Quan Ratio Usage	Sequence in Protein	Positions in Proteins
	FALSE	High	[R].QLLLTADDR.[V]		0.00168926	0.00016513	1	1	2	P04075	P04075 [61-69]		0	1044.57	0.949	0.999142	92.72	113.4	86.6	72.73	38.12	Mandatory Modification Missing	Peak Found	High	Not Found	High	Peak Found	Peak Found	Not Found	Peak Found	High	2.563e-05	3.585e-05	2.61	52.98	Not Used	Not Used	R.QLLLTADDR.V	[61-69]
	FALSE	High	[R].ALANSLACQGK.[Y]	1xCarbamidomethyl [C8]	0.0033428	0.00016513	1	1	1	P04075	P04075 [332-342]		0	1132.58	1.243	0.783359	54.67	96.8	103.2	62.1	25.92	Mandatory Modification Missing	Peak Found	Peak Found	Not Found	High	Peak Found	Peak Found	Peak Found	Peak Found	High	2.563e-05	8.913e-05	2.46	37.44	Not Used	Not Used	R.ALANSLACQGK.Y	[332-342]
	FALSE	High	[K].GILAADESTGSIAK.[R]		6.2244e-05	0.00016513	1	1	2	P04075	P04075 [29-42]		0	1332.7	1.069	0.969746	79.9	99.5	100.5	68.97	30.13	Mandatory Modification Missing	Peak Found	High	Not Found	High	Peak Found	Peak Found	Peak Found	Peak Found	High	2.563e-05	4.326e-07	2.97	52.91	Not Used	Not Used	K.GILAADESTGSIAK.R	[29-42]
	FALSE	High	[K].AAQEEYVK.[R]		0.00918608	0.000300249	1	1	1	P04075	P04075 [323-330]		0	937.463	0.656	0.999142	44.77	121	79	67.56	10.04	Mandatory Modification Missing	Not Found	Peak Found	Not Found	High	Peak Found	Peak Found	Peak Found	Peak Found	High	8.444e-05	0.0003443	1.8	24.37	Not Used	Not Used	K.AAQEEYVK.R	[323-330]
FALSE	ALG3	High	Master Protein	Q92685	Dol-P-Man:Man(5)GlcNAc(2)-PP-Dol alpha-1,3-mannosyltransferase OS=Homo sapiens OX=9606 GN=ALG3 PE=1 SV=1	0	5.594	3	1	13	1	438	50.1	9.44	32.08	1	protein metabolism;other metabolic processes	other membranes;ER/Golgi	other molecular function	Pf05208	10195	ENSG00000214160	A8JZZ6; hsa:10195; Q92685; Q9BT71	N-glycan biosynthesis	Biosynthesis of the N-glycan precursor (dolichol lipid-linked oligosaccharide, LLO) and transfer to a nascent protein; Defective ALG3 causes CDG-1d	3	0	0.841	0.973739	7.66	109	91	8.74	6.41	High	High	High	High	High	High	High	High	1	Phospho [S13(100)]
	Checked	Confidence	Annotated Sequence	Modifications	Qvality PEP	Qvality q-value	# Protein Groups	# Proteins	# PSMs	Master Protein Accessions	Positions in Master Proteins	Modifications in Master Proteins	# Missed Cleavages	Theo. MH+ [Da]	Abundance Ratio: (Sample) / (Control)	Abundance Ratio Adj. P-Value: (Sample) / (Control)	Abundance Ratio Variability [%]: (Sample) / (Control)	Abundances (Grouped): Control	Abundances (Grouped): Sample	Abundances (Grouped) CV [%]: Control	Abundances (Grouped) CV [%]: Sample	Quan Info	Found in Sample: [S1] F1: Control	Found in Sample: [S2] F2: Control	Found in Sample: [S3] F3: Control	Found in Sample: [S4] F4: Control	Found in Sample: [S5] F5: Sample	Found in Sample: [S6] F6: Sample	Found in Sample: [S7] F7: Sample	Found in Sample: [S8] F8: Sample	Confidence (by Search Engine): Sequest HT	Percolator q-Value (by Search Engine): Sequest HT	Percolator PEP (by Search Engine): Sequest HT	XCorr (by Search Engine): Sequest HT	Top Apex RT [min]	Quan Usage	Quan Ratio Usage	Sequence in Protein	Positions in Proteins
	FALSE	High	[R].SGSAAQAEGLCK.[Q]	1xCarbamidomethyl [C11]; 1xPhospho [S3(100)]	0.000233488	0.00016513	1	1	13	Q92685	Q92685 [11-22]	Q92685 1xPhospho [S13(100)]	0	1258.51	0.841	0.999046	7.66	109	91	8.74	6.41		High	High	High	High	High	High	High	High	High	2.563e-05	2.548e-06	2.98	33.46	Used (Top N)	Used	R.SGSAAQAEGLCK.Q	[11-22]
FALSE	ALK	Medium	Master Protein	Q9UM73	ALK tyrosine kinase receptor OS=Homo sapiens OX=9606 GN=ALK PE=1 SV=3	0.027	1.737	2	1	1	1	1620	176.3	7.08	2.81	1	protein metabolism;other metabolic processes;developmental processes;signal transduction;other biological processes	plasma membrane;other membranes;other cell component	enzyme regulator activity;kinase activity;other molecular function	Pf00400, Pf00629, Pf03451, Pf07714, Pf12810	238	ENSG00000171094	A6P4T4; A6P4V4; hsa:238; Q4ZFX9; Q53QQ6; Q53RZ4; Q59FI3; Q9UM73; Q9Y4K6	Pluripotent stem cell differentiation pathway; Non-small cell lung cancer	Signaling by ALK fusions and activated point mutants; ALK mutants bind TKIs; Signaling by ALK; Nuclear events stimulated by ALK signaling in cancer; ASP-3026-resistant ALK mutants; NVP-TAE684-resistant ALK mutants; alectinib-resistant ALK mutants; brigatinib-resistant ALK mutants; ceritinib-resistant ALK mutants; crizotinib-resistant ALK mutants; lorlatinib-resistant ALK mutants	13	0								Not Found	High	Not Found	Not Found	Not Found	Not Found	Not Found	Not Found	1
	Checked	Confidence	Annotated Sequence	Modifications	Qvality PEP	Qvality q-value	# Protein Groups	# Proteins	# PSMs	Master Protein Accessions	Positions in Master Proteins	Modifications in Master Proteins	# Missed Cleavages	Theo. MH+ [Da]	Abundance Ratio: (Sample) / (Control)	Abundance Ratio Adj. P-Value: (Sample) / (Control)	Abundance Ratio Variability [%]: (Sample) / (Control)	Abundances (Grouped): Control	Abundances (Grouped): Sample	Abundances (Grouped) CV [%]: Control	Abundances (Grouped) CV [%]: Sample	Quan Info	Found in Sample: [S1] F1: Control	Found in Sample: [S2] F2: Control	Found in Sample: [S3] F3: Control	Found in Sample: [S4] F4: Control	Found in Sample: [S5] F5: Sample	Found in Sample: [S6] F6: Sample	Found in Sample: [S7] F7: Sample	Found in Sample: [S8] F8: Sample	Confidence (by Search Engine): Sequest HT	Percolator q-Value (by Search Engine): Sequest HT	Percolator PEP (by Search Engine): Sequest HT	XCorr (by Search Engine): Sequest HT	Top Apex RT [min]	Quan Usage	Quan Ratio Usage	Sequence in Protein	Positions in Proteins
	FALSE	High	[-].MGAIGLLWLLPLLLSTAAVGSGMGTGQR.[A]	1xOxidation [M1]	0.162277	0.00894605	1	1	1	Q9UM73	Q9UM73 [1-28]		0	2799.53								Mandatory Modification Missing	Not Found	High	Not Found	Not Found	Not Found	Not Found	Not Found	Not Found	High	0.001605	0.01831	2.81		Not Used	Not Used	-.MGAIGLLWLLPLLLSTAAVGSGMGTGQR.A	[1-28]
FALSE	ALKBH5	High	Master Protein	Q6P6C2	RNA demethylase ALKBH5 OS=Homo sapiens OX=9606 GN=ALKBH5 PE=1 SV=2	0	22.747	10	3	36	3	394	44.2	9.09	115.82	3	RNA metabolism OR transcription;other metabolic processes;stress response;transport;other biological processes	cytosol;ER/Golgi;nucleus	other molecular function	Pf13532	54890	ENSG00000091542	B4DVJ4; D3DXC6; hsa:54890; Q6P6C2; Q9NXD6		Reversal of alkylation damage by DNA dioxygenases	1	0	1.201	0.881435	58.56	60.7	139.3	55.37	15.77	High	High	High	High	High	High	High	High	1	Phospho [S64(100); S69(99.6); S384(100)]
	Checked	Confidence	Annotated Sequence	Modifications	Qvality PEP	Qvality q-value	# Protein Groups	# Proteins	# PSMs	Master Protein Accessions	Positions in Master Proteins	Modifications in Master Proteins	# Missed Cleavages	Theo. MH+ [Da]	Abundance Ratio: (Sample) / (Control)	Abundance Ratio Adj. P-Value: (Sample) / (Control)	Abundance Ratio Variability [%]: (Sample) / (Control)	Abundances (Grouped): Control	Abundances (Grouped): Sample	Abundances (Grouped) CV [%]: Control	Abundances (Grouped) CV [%]: Sample	Quan Info	Found in Sample: [S1] F1: Control	Found in Sample: [S2] F2: Control	Found in Sample: [S3] F3: Control	Found in Sample: [S4] F4: Control	Found in Sample: [S5] F5: Sample	Found in Sample: [S6] F6: Sample	Found in Sample: [S7] F7: Sample	Found in Sample: [S8] F8: Sample	Confidence (by Search Engine): Sequest HT	Percolator q-Value (by Search Engine): Sequest HT	Percolator PEP (by Search Engine): Sequest HT	XCorr (by Search Engine): Sequest HT	Top Apex RT [min]	Quan Usage	Quan Ratio Usage	Sequence in Protein	Positions in Proteins
	FALSE	High	[K].YQEDSDPERSDYEEQQLQKEEEAR.[K]	2xPhospho [S5(100); S10(100)]	2.50956e-06	0.00016513	1	1	14	Q6P6C2	Q6P6C2 [60-83]	Q6P6C2 2xPhospho [S64(100); S69(100)]	2	3161.23	2.512	0.206033	70.48	56.9	143.1	57.28	18.94		High	High	High	High	High	High	High	High	High	2.563e-05	5.968e-09	4.89	60.39	Used (Top N)	Used	K.YQEDSDPERSDYEEQQLQKEEEAR.K	[60-83]
	FALSE	High	[K].YQEDSDPERSDYEEQQLQKEEEAR.[K]	1xPhospho [S5(97.2)]	0.0039065	0.00016513	1	1	7	Q6P6C2	Q6P6C2 [60-83]	Q6P6C2 1xPhospho [S64(97.2)]	2	3081.26	0.72	0.974445	50.93	117.3	82.7	26.04	45.81		High	High	High	Peak Found	High	High	High	Peak Found	High	2.563e-05	0.0001101	3.66	57.82	Used	Used	K.YQEDSDPERSDYEEQQLQKEEEAR.K	[60-83]
	FALSE	High	[K].SYESSEDCSEAAGSPAR.[K]	1xCarbamidomethyl [C8]; 1xPhospho [S14(100)]	2.56692e-05	0.00016513	1	1	6	Q6P6C2	Q6P6C2 [371-387]	Q6P6C2 1xPhospho [S384(100)]	0	1882.68	0.936	0.999142	35.39	106.4	93.6	27.21	11.02		High	High	High	Peak Found	Peak Found	High	High	High	High	2.563e-05	1.335e-07	3.22	36.39	Used (Top N)	Used	K.SYESSEDCSEAAGSPAR.K	[371-387]
	FALSE	High	[K].YQEDSDPERSDYEEQQLQK.[E]	2xPhospho [S5(100); S10(99.6)]	0.00623105	0.000300249	1	1	9	Q6P6C2	Q6P6C2 [60-78]	Q6P6C2 2xPhospho [S64(100); S69(99.6)]	1	2546.96	3.323	0.000470604	143.4	46.3	153.7	92.98	12.68		High	Not Found	Not Found	High	High	High	High	High	High	4.871e-05	0.0002043	3.45	54.51	Used (Top N)	Used	K.YQEDSDPERSDYEEQQLQK.E	[60-78]
FALSE	ALPG	High	Master Protein Candidate	P10696	Alkaline phosphatase, germ cell type OS=Homo sapiens OX=9606 GN=ALPG PE=1 SV=4	0	10.289	3	1	20	1	532	57.3	6.34	54.53	1	other metabolic processes	non-structural extracellular;plasma membrane;other membranes	other molecular function	Pf00245	251	ENSG00000163286	A8KAF2; hsa:251; P10696; Q16727; Q53S81; Q96CM1	Vitamin D receptor pathway	Post-translational modification: synthesis of GPI-anchored proteins	2	0	1.359	0.622835	23.84	84.8	115.2	28.19	14.75	High	High	High	High	High	High	High	High	1	Phospho [S111(100)]
	Checked	Confidence	Annotated Sequence	Modifications	Qvality PEP	Qvality q-value	# Protein Groups	# Proteins	# PSMs	Master Protein Accessions	Positions in Master Proteins	Modifications in Master Proteins	# Missed Cleavages	Theo. MH+ [Da]	Abundance Ratio: (Sample) / (Control)	Abundance Ratio Adj. P-Value: (Sample) / (Control)	Abundance Ratio Variability [%]: (Sample) / (Control)	Abundances (Grouped): Control	Abundances (Grouped): Sample	Abundances (Grouped) CV [%]: Control	Abundances (Grouped) CV [%]: Sample	Quan Info	Found in Sample: [S1] F1: Control	Found in Sample: [S2] F2: Control	Found in Sample: [S3] F3: Control	Found in Sample: [S4] F4: Control	Found in Sample: [S5] F5: Sample	Found in Sample: [S6] F6: Sample	Found in Sample: [S7] F7: Sample	Found in Sample: [S8] F8: Sample	Confidence (by Search Engine): Sequest HT	Percolator q-Value (by Search Engine): Sequest HT	Percolator PEP (by Search Engine): Sequest HT	XCorr (by Search Engine): Sequest HT	Top Apex RT [min]	Quan Usage	Quan Ratio Usage	Sequence in Protein	Positions in Proteins
	FALSE	High	[K].HVPDSGATATAYLCGVK.[G]	1xCarbamidomethyl [C14]; 1xPhospho [S5(100)]	7.16424e-08	0.00016513	1	2	20	P05187	P05187 [110-126]	P05187 1xPhospho [S114(100)]	0	1826.81	1.359	0.93873	23.84	84.8	115.2	28.19	14.75		High	High	High	High	High	High	High	High	High	2.563e-05	5.145e-11	4.67	64.3	Used (Top N)	Used	K.HVPDSGATATAYLCGVK.G	[107-123]
FALSE	ALPP	High	Master Protein	P05187	Alkaline phosphatase, placental type OS=Homo sapiens OX=9606 GN=ALPP PE=1 SV=2	0	10.289	3	1	20	1	535	57.9	6.29	54.53	1	other metabolic processes	plasma membrane;other membranes;other cell component	other molecular function	Pf00245	250	ENSG00000163283	hsa:250; P05187; P05188; P06861; Q53S78; Q96DB7	Orexin receptor pathway	Intra-Golgi traffic	2	0	1.359	0.622835	23.84	84.8	115.2	28.19	14.75	High	High	High	High	High	High	High	High	1	Phospho [S114(100)]
	Checked	Confidence	Annotated Sequence	Modifications	Qvality PEP	Qvality q-value	# Protein Groups	# Proteins	# PSMs	Master Protein Accessions	Positions in Master Proteins	Modifications in Master Proteins	# Missed Cleavages	Theo. MH+ [Da]	Abundance Ratio: (Sample) / (Control)	Abundance Ratio Adj. P-Value: (Sample) / (Control)	Abundance Ratio Variability [%]: (Sample) / (Control)	Abundances (Grouped): Control	Abundances (Grouped): Sample	Abundances (Grouped) CV [%]: Control	Abundances (Grouped) CV [%]: Sample	Quan Info	Found in Sample: [S1] F1: Control	Found in Sample: [S2] F2: Control	Found in Sample: [S3] F3: Control	Found in Sample: [S4] F4: Control	Found in Sample: [S5] F5: Sample	Found in Sample: [S6] F6: Sample	Found in Sample: [S7] F7: Sample	Found in Sample: [S8] F8: Sample	Confidence (by Search Engine): Sequest HT	Percolator q-Value (by Search Engine): Sequest HT	Percolator PEP (by Search Engine): Sequest HT	XCorr (by Search Engine): Sequest HT	Top Apex RT [min]	Quan Usage	Quan Ratio Usage	Sequence in Protein	Positions in Proteins
	FALSE	High	[K].HVPDSGATATAYLCGVK.[G]	1xCarbamidomethyl [C14]; 1xPhospho [S5(100)]	7.16424e-08	0.00016513	1	2	20	P05187	P05187 [110-126]	P05187 1xPhospho [S114(100)]	0	1826.81	1.359	0.93873	23.84	84.8	115.2	28.19	14.75		High	High	High	High	High	High	High	High	High	2.563e-05	5.145e-11	4.67	64.3	Used (Top N)	Used	K.HVPDSGATATAYLCGVK.G	[110-126]
FALSE	AMFR	High	Master Protein	Q9UKV5	E3 ubiquitin-protein ligase AMFR OS=Homo sapiens OX=9606 GN=AMFR PE=1 SV=2	0.002	2.866	5	1	3	1	643	72.9	6.39	2.91	1	cell-cell signaling;protein metabolism;other metabolic processes;stress response;signal transduction;other biological processes	other membranes;cytosol;ER/Golgi;nucleus;other cell component	other molecular function	Pf02845, Pf13639, Pf18442	267	ENSG00000159461	hsa:267; P26442; Q8IZ70; Q9UKV5	Sterol regulatory element-binding proteins (SREBP) signaling	ER Quality Control Compartment (ERQC); N-glycan trimming in the ER and Calnexin/Calreticulin cycle	3	0	0.748	0.887917	69.17	113.5	86.5	62.85	27.34	Peak Found	Peak Found	Peak Found	High	Peak Found	Peak Found	High	Peak Found	1
	Checked	Confidence	Annotated Sequence	Modifications	Qvality PEP	Qvality q-value	# Protein Groups	# Proteins	# PSMs	Master Protein Accessions	Positions in Master Proteins	Modifications in Master Proteins	# Missed Cleavages	Theo. MH+ [Da]	Abundance Ratio: (Sample) / (Control)	Abundance Ratio Adj. P-Value: (Sample) / (Control)	Abundance Ratio Variability [%]: (Sample) / (Control)	Abundances (Grouped): Control	Abundances (Grouped): Sample	Abundances (Grouped) CV [%]: Control	Abundances (Grouped) CV [%]: Sample	Quan Info	Found in Sample: [S1] F1: Control	Found in Sample: [S2] F2: Control	Found in Sample: [S3] F3: Control	Found in Sample: [S4] F4: Control	Found in Sample: [S5] F5: Sample	Found in Sample: [S6] F6: Sample	Found in Sample: [S7] F7: Sample	Found in Sample: [S8] F8: Sample	Confidence (by Search Engine): Sequest HT	Percolator q-Value (by Search Engine): Sequest HT	Percolator PEP (by Search Engine): Sequest HT	XCorr (by Search Engine): Sequest HT	Top Apex RT [min]	Quan Usage	Quan Ratio Usage	Sequence in Protein	Positions in Proteins
	FALSE	High	[R].SDSIRPALNSPVERPSSDQEEGETSAQTER.[V]	1xPhospho [S/T]	0.0258199	0.000743694	1	1	3	Q9UKV5	Q9UKV5 [507-536]		0	3352.49	0.748	0.990721	69.17	113.5	86.5	62.85	27.34		Peak Found	Peak Found	Peak Found	High	Peak Found	Peak Found	High	Peak Found	High	0.0001409	0.001362	2.91	54.44	Used (Top N)	Used	R.SDSIRPALNSPVERPSSDQEEGETSAQTER.V	[507-536]
FALSE	AMMECR1	High	Master Protein	Q9Y4X0	Nuclear protein AMMECR1 OS=Homo sapiens OX=9606 GN=AMMECR1 PE=1 SV=1	0	9.451	8	1	10	1	333	35.4	8.63	21.96	1		mitochondrion;nucleus		Pf01871	9949	ENSG00000101935	hsa:9949; Q5JYV9; Q6P9D8; Q8WX22; Q9UIQ8; Q9Y4X0			0	0	1.043	0.978364	40.41	99.3	100.7	69.77	71.7	High	High	High	High	High	High	High	High	1	Phospho [S16(83.4)]
	Checked	Confidence	Annotated Sequence	Modifications	Qvality PEP	Qvality q-value	# Protein Groups	# Proteins	# PSMs	Master Protein Accessions	Positions in Master Proteins	Modifications in Master Proteins	# Missed Cleavages	Theo. MH+ [Da]	Abundance Ratio: (Sample) / (Control)	Abundance Ratio Adj. P-Value: (Sample) / (Control)	Abundance Ratio Variability [%]: (Sample) / (Control)	Abundances (Grouped): Control	Abundances (Grouped): Sample	Abundances (Grouped) CV [%]: Control	Abundances (Grouped) CV [%]: Sample	Quan Info	Found in Sample: [S1] F1: Control	Found in Sample: [S2] F2: Control	Found in Sample: [S3] F3: Control	Found in Sample: [S4] F4: Control	Found in Sample: [S5] F5: Sample	Found in Sample: [S6] F6: Sample	Found in Sample: [S7] F7: Sample	Found in Sample: [S8] F8: Sample	Confidence (by Search Engine): Sequest HT	Percolator q-Value (by Search Engine): Sequest HT	Percolator PEP (by Search Engine): Sequest HT	XCorr (by Search Engine): Sequest HT	Top Apex RT [min]	Quan Usage	Quan Ratio Usage	Sequence in Protein	Positions in Proteins
	FALSE	High	[K].LSSSPPSGSGGGGGASSSSHCSGESQCR.[A]	2xCarbamidomethyl [C21; C27]; 1xPhospho [S4(83.4)]	3.04176e-07	0.00016513	1	1	10	Q9Y4X0	Q9Y4X0 [13-40]	Q9Y4X0 1xPhospho [S16(83.4)]	0	2704.04	1.043	0.999142	40.41	99.3	100.7	69.77	71.7		High	High	High	High	High	High	High	High	High	2.563e-05	3.539e-10	5.25	29.74	Used (Top N)	Used	K.LSSSPPSGSGGGGGASSSSHCSGESQCR.A	[13-40]
FALSE	AMOTL1	Medium	Master Protein	Q8IY63	Angiomotin-like protein 1 OS=Homo sapiens OX=9606 GN=AMOTL1 PE=1 SV=1	0.018	1.886	1	1	1	1	956	106.5	7.11	0	1	cell-cell signaling;cell organization and biogenesis;developmental processes;signal transduction;other biological processes	plasma membrane;other membranes;cytosol;other cell component	other molecular function	Pf12240	154810	ENSG00000166025	hsa:154810; Q63HK7; Q8IY63; Q8NDN0; Q8TEN8; Q8WXD1; Q96CM5		Signaling by Hippo	1	0	0.754	0.947322	65.36	113.6	86.4	34.34	85.78	Not Found	Not Found	Not Found	Not Found	Peak Found	Not Found	Peak Found	High	1	Phospho [S924(100); S930(100)]
	Checked	Confidence	Annotated Sequence	Modifications	Qvality PEP	Qvality q-value	# Protein Groups	# Proteins	# PSMs	Master Protein Accessions	Positions in Master Proteins	Modifications in Master Proteins	# Missed Cleavages	Theo. MH+ [Da]	Abundance Ratio: (Sample) / (Control)	Abundance Ratio Adj. P-Value: (Sample) / (Control)	Abundance Ratio Variability [%]: (Sample) / (Control)	Abundances (Grouped): Control	Abundances (Grouped): Sample	Abundances (Grouped) CV [%]: Control	Abundances (Grouped) CV [%]: Sample	Quan Info	Found in Sample: [S1] F1: Control	Found in Sample: [S2] F2: Control	Found in Sample: [S3] F3: Control	Found in Sample: [S4] F4: Control	Found in Sample: [S5] F5: Sample	Found in Sample: [S6] F6: Sample	Found in Sample: [S7] F7: Sample	Found in Sample: [S8] F8: Sample	Confidence (by Search Engine): Sequest HT	Percolator q-Value (by Search Engine): Sequest HT	Percolator PEP (by Search Engine): Sequest HT	XCorr (by Search Engine): Sequest HT	Top Apex RT [min]	Quan Usage	Quan Ratio Usage	Sequence in Protein	Positions in Proteins
	FALSE	High	[K].LENSPGHGKSPDHR.[G]	2xPhospho [S4(100); S10(100)]	0.12938	0.00598092	1	1	1	Q8IY63	Q8IY63 [921-934]	Q8IY63 2xPhospho [S924(100); S930(100)]	1	1690.67	0.754	0.999142	65.36	113.6	86.4	34.34	85.78		Not Found	Not Found	Not Found	Not Found	Peak Found	Not Found	Peak Found	High	High	0.001099	0.01299	1.79	16.74	Used (Top N)	Used	K.LENSPGHGKSPDHR.G	[921-934]
FALSE	ANAPC1	High	Master Protein	Q9H1A4	Anaphase-promoting complex subunit 1 OS=Homo sapiens OX=9606 GN=ANAPC1 PE=1 SV=1	0	15.127	2	3	19	3	1944	216.4	6.3	75.06	3	cell cycle OR cell proliferation;protein metabolism;other metabolic processes;other biological processes	cytosol;nucleus	other molecular function	Pf12859, Pf18122, Pf19521, Pf20518	64682	ENSG00000153107	hsa:64682; Q2M3H8; Q9BSE6; Q9H1A4; Q9H8D0	Cell cycle; 2q13 copy number variation syndrome	Senescence-Associated Secretory Phenotype (SASP); Separation of Sister Chromatids; Antigen processing: Ubiquitination & Proteasome degradation; APC/C:Cdc20 mediated degradation of Securin; APC/C:Cdh1 mediated degradation of Cdc20 and other APC/C:Cdh1 targeted proteins in late mitosis/early G1; Cdc20:Phospho-APC/C mediated degradation of Cyclin A; CDK-mediated phosphorylation and removal of Cdc6; …	20	0	0.858	0.978473	22.25	102.7	97.3	15.92	7.39	High	High	High	High	High	High	High	High	1	Phospho [S377(99.9); S688(100)]
	Checked	Confidence	Annotated Sequence	Modifications	Qvality PEP	Qvality q-value	# Protein Groups	# Proteins	# PSMs	Master Protein Accessions	Positions in Master Proteins	Modifications in Master Proteins	# Missed Cleavages	Theo. MH+ [Da]	Abundance Ratio: (Sample) / (Control)	Abundance Ratio Adj. P-Value: (Sample) / (Control)	Abundance Ratio Variability [%]: (Sample) / (Control)	Abundances (Grouped): Control	Abundances (Grouped): Sample	Abundances (Grouped) CV [%]: Control	Abundances (Grouped) CV [%]: Sample	Quan Info	Found in Sample: [S1] F1: Control	Found in Sample: [S2] F2: Control	Found in Sample: [S3] F3: Control	Found in Sample: [S4] F4: Control	Found in Sample: [S5] F5: Sample	Found in Sample: [S6] F6: Sample	Found in Sample: [S7] F7: Sample	Found in Sample: [S8] F8: Sample	Confidence (by Search Engine): Sequest HT	Percolator q-Value (by Search Engine): Sequest HT	Percolator PEP (by Search Engine): Sequest HT	XCorr (by Search Engine): Sequest HT	Top Apex RT [min]	Quan Usage	Quan Ratio Usage	Sequence in Protein	Positions in Proteins
	FALSE	High	[R].NFDFEGSLSPVIAPK.[K]	1xPhospho [S9(100)]	3.10178e-07	0.00016513	1	1	10	Q9H1A4	Q9H1A4 [680-694]	Q9H1A4 1xPhospho [S688(100)]	0	1700.79	1.348	0.999046	34.47	85.2	114.8	45.58	15.22		High	High	High	High	High	High	High	High	High	2.563e-05	3.63e-10	4.83	80.24	Used (Top N)	Used	R.NFDFEGSLSPVIAPK.K	[680-694]
	FALSE	High	[R].FNISSHNQSPK.[R]	1xPhospho [S9(99.9)]	0.00506401	0.00016513	1	1	8	Q9H1A4	Q9H1A4 [369-379]	Q9H1A4 1xPhospho [S377(99.9)]	0	1338.58	0.757	0.999142	26.38	111.5	88.5	20.99	6.74		High	High	High	High	High	High	High	High	High	2.563e-05	0.0001557	3.46	34.9	Used (Top N)	Used	R.FNISSHNQSPK.R	[369-379]
	FALSE	High	[R].SPSISNMAALSR.[A]	1xOxidation [M7]; 1xPhospho [S]	0.130876	0.00609599	1	1	1	Q9H1A4	Q9H1A4 [341-352]		0	1329.59	0.828	0.977939	9.01	108.8	91.2	8.96	6.6		Peak Found	Peak Found	Peak Found	Peak Found	High	Peak Found	Peak Found	Peak Found	High	0.001113	0.01321	2.06	44.54	Used (Top N)	Used	R.SPSISNMAALSR.A	[341-352]
FALSE	ANAPC2	High	Master Protein	Q9UJX6	Anaphase-promoting complex subunit 2 OS=Homo sapiens OX=9606 GN=ANAPC2 PE=1 SV=1	0	5.454	2	1	5	1	822	93.8	5.22	14.06	1	cell cycle OR cell proliferation;cell organization and biogenesis;protein metabolism;other metabolic processes;developmental processes;other biological processes	cytosol;nucleus	other molecular function	Pf00888, Pf08672	29882	ENSG00000176248	hsa:29882; Q5VSG1; Q96DG5; Q96GG4; Q9P2E1; Q9UJX6	Cell cycle; Regulation of sister chromatid separation at the metaphase-anaphase transition	Separation of Sister Chromatids; Senescence-Associated Secretory Phenotype (SASP); Antigen processing: Ubiquitination & Proteasome degradation; APC/C:Cdc20 mediated degradation of Securin; APC/C:Cdh1 mediated degradation of Cdc20 and other APC/C:Cdh1 targeted proteins in late mitosis/early G1; Cdc20:Phospho-APC/C mediated degradation of Cyclin A; CDK-mediated phosphorylation and removal of Cdc6; …	20	0	0.803	0.949538	15.3	111.7	88.3	8.71	10.93	High	Peak Found	High	Peak Found	High	High	High	Peak Found	1	Phospho [S218(100)]
	Checked	Confidence	Annotated Sequence	Modifications	Qvality PEP	Qvality q-value	# Protein Groups	# Proteins	# PSMs	Master Protein Accessions	Positions in Master Proteins	Modifications in Master Proteins	# Missed Cleavages	Theo. MH+ [Da]	Abundance Ratio: (Sample) / (Control)	Abundance Ratio Adj. P-Value: (Sample) / (Control)	Abundance Ratio Variability [%]: (Sample) / (Control)	Abundances (Grouped): Control	Abundances (Grouped): Sample	Abundances (Grouped) CV [%]: Control	Abundances (Grouped) CV [%]: Sample	Quan Info	Found in Sample: [S1] F1: Control	Found in Sample: [S2] F2: Control	Found in Sample: [S3] F3: Control	Found in Sample: [S4] F4: Control	Found in Sample: [S5] F5: Sample	Found in Sample: [S6] F6: Sample	Found in Sample: [S7] F7: Sample	Found in Sample: [S8] F8: Sample	Confidence (by Search Engine): Sequest HT	Percolator q-Value (by Search Engine): Sequest HT	Percolator PEP (by Search Engine): Sequest HT	XCorr (by Search Engine): Sequest HT	Top Apex RT [min]	Quan Usage	Quan Ratio Usage	Sequence in Protein	Positions in Proteins
	FALSE	High	[R].LLQSPLCAGCSSDK.[Q]	2xCarbamidomethyl [C7; C10]; 1xPhospho [S4(100)]	0.000297102	0.00016513	1	1	5	Q9UJX6	Q9UJX6 [215-228]	Q9UJX6 1xPhospho [S218(100)]	0	1615.69	0.803	0.999142	15.3	111.7	88.3	8.71	10.93		High	Peak Found	High	Peak Found	High	High	High	Peak Found	High	2.563e-05	3.512e-06	3.31	54.99	Used (Top N)	Used	R.LLQSPLCAGCSSDK.Q	[215-228]
FALSE	ANAPC4	High	Master Protein	Q9UJX5	Anaphase-promoting complex subunit 4 OS=Homo sapiens OX=9606 GN=ANAPC4 PE=1 SV=2	0	8.531	3	1	9	1	808	92.1	5.53	20.57	1	cell cycle OR cell proliferation;protein metabolism;other metabolic processes;other biological processes	cytosol;nucleus	other molecular function	Pf12894, Pf12896	29945	ENSG00000053900	A8K8H1; E9PCR4; hsa:29945; Q6PCC6; Q9NSH6; Q9UJX5	Cell cycle	Assembly of the pre-replicative complex; Separation of Sister Chromatids; Antigen processing: Ubiquitination & Proteasome degradation; APC/C:Cdc20 mediated degradation of Securin; APC/C:Cdh1 mediated degradation of Cdc20 and other APC/C:Cdh1 targeted proteins in late mitosis/early G1; Cdc20:Phospho-APC/C mediated degradation of Cyclin A; CDK-mediated phosphorylation and removal of Cdc6; Autodegra…	19	0	2.018	0.024138	73.67	77	123	37.83	12.5	High	High	High	High	High	High	High	High	1	Phospho [S777(100); S779(86.2)]
	Checked	Confidence	Annotated Sequence	Modifications	Qvality PEP	Qvality q-value	# Protein Groups	# Proteins	# PSMs	Master Protein Accessions	Positions in Master Proteins	Modifications in Master Proteins	# Missed Cleavages	Theo. MH+ [Da]	Abundance Ratio: (Sample) / (Control)	Abundance Ratio Adj. P-Value: (Sample) / (Control)	Abundance Ratio Variability [%]: (Sample) / (Control)	Abundances (Grouped): Control	Abundances (Grouped): Sample	Abundances (Grouped) CV [%]: Control	Abundances (Grouped) CV [%]: Sample	Quan Info	Found in Sample: [S1] F1: Control	Found in Sample: [S2] F2: Control	Found in Sample: [S3] F3: Control	Found in Sample: [S4] F4: Control	Found in Sample: [S5] F5: Sample	Found in Sample: [S6] F6: Sample	Found in Sample: [S7] F7: Sample	Found in Sample: [S8] F8: Sample	Confidence (by Search Engine): Sequest HT	Percolator q-Value (by Search Engine): Sequest HT	Percolator PEP (by Search Engine): Sequest HT	XCorr (by Search Engine): Sequest HT	Top Apex RT [min]	Quan Usage	Quan Ratio Usage	Sequence in Protein	Positions in Proteins
	FALSE	High	[K].IKEEVLSESEAENQQAGAAALAPEIVIK.[V]	1xPhospho [S9(86.2)]	4.95563e-05	0.00016513	1	1	7	Q9UJX5	Q9UJX5 [771-798]	Q9UJX5 1xPhospho [S779(86.2)]	1	3017.51	1.679	0.570424	43.13	77	123	37.83	12.5		Peak Found	High	High	High	High	High	High	High	High	2.563e-05	3.204e-07	4.52	75.74	Used (Top N)	Used	K.IKEEVLSESEAENQQAGAAALAPEIVIK.V	[771-798]
	FALSE	High	[K].IKEEVLSESEAENQQAGAAALAPEIVIK.[V]	2xPhospho [S7(100); S9(100)]	0.102452	0.00455961	1	1	2	Q9UJX5	Q9UJX5 [771-798]	Q9UJX5 2xPhospho [S777(100); S779(100)]	1	3097.47	4.093	0.00129827	114.41	24.9	175.1	131	44.07		High	Not Found	Not Found	Peak Found	Peak Found	Peak Found	Peak Found	High	High	0.0008391	0.009194	2.12	78.9	Used	Used	K.IKEEVLSESEAENQQAGAAALAPEIVIK.V	[771-798]
FALSE	ANKHD1	High	Master Protein	Q8IWZ3	Ankyrin repeat and KH domain-containing protein 1 OS=Homo sapiens OX=9606 GN=ANKHD1 PE=1 SV=1	0	37.137	4	4	21	4	2542	269.3	5.73	72.33	4	stress response	other cell component		Pf00013, Pf12796	404734; 54882	ENSG00000131503	A6NH85; hsa:404734; hsa:54882; Q149P2; Q8IWZ2; Q8IWZ3; Q8WY90; Q96G77; Q96GK0; Q9H2U0; Q9HA95; Q9NWG4; Q9UPR7			0	0	1.118	0.947957	70.43	74	126	5.01	25.68	High	High	High	High	High	High	High	High	1	Phospho [T86(96.3); S93(96.3); S1591(97); S1679(99.1); S2279(84.4)]
	Checked	Confidence	Annotated Sequence	Modifications	Qvality PEP	Qvality q-value	# Protein Groups	# Proteins	# PSMs	Master Protein Accessions	Positions in Master Proteins	Modifications in Master Proteins	# Missed Cleavages	Theo. MH+ [Da]	Abundance Ratio: (Sample) / (Control)	Abundance Ratio Adj. P-Value: (Sample) / (Control)	Abundance Ratio Variability [%]: (Sample) / (Control)	Abundances (Grouped): Control	Abundances (Grouped): Sample	Abundances (Grouped) CV [%]: Control	Abundances (Grouped) CV [%]: Sample	Quan Info	Found in Sample: [S1] F1: Control	Found in Sample: [S2] F2: Control	Found in Sample: [S3] F3: Control	Found in Sample: [S4] F4: Control	Found in Sample: [S5] F5: Sample	Found in Sample: [S6] F6: Sample	Found in Sample: [S7] F7: Sample	Found in Sample: [S8] F8: Sample	Confidence (by Search Engine): Sequest HT	Percolator q-Value (by Search Engine): Sequest HT	Percolator PEP (by Search Engine): Sequest HT	XCorr (by Search Engine): Sequest HT	Top Apex RT [min]	Quan Usage	Quan Ratio Usage	Sequence in Protein	Positions in Proteins
	FALSE	High	[R].TGGGGGASGSDEDEVSEVESFILDQEDLDNPVLK.[T]	1xPhospho [T1(80.2)]	3.36423e-06	0.00016513	1	1	3	Q8IWZ3	Q8IWZ3 [86-119]	Q8IWZ3 1xPhospho [T86(80.2)]	0	3545.53	2.24	0.0256599	116.66	58.7	141.3	40.12	93.84		Not Found	Not Found	Not Found	Not Found	Not Found	Not Found	High	High	High	2.563e-05	8.792e-09	5.14	94.68	Used	Used	R.TGGGGGASGSDEDEVSEVESFILDQEDLDNPVLK.T	[86-119]
	FALSE	High	[R].TGGGGGASGSDEDEVSEVESFILDQEDLDNPVLK.[T]	2xPhospho [T1(96.3); S8(96.3)]	8.03069e-09	0.00016513	1	1	3	Q8IWZ3	Q8IWZ3 [86-119]	Q8IWZ3 2xPhospho [T86(96.3); S93(96.3)]	0	3625.5	6.207	2.37646e-06	84.42	24.5	175.5	64.9	65.03		Not Found	Not Found	Not Found	High	Not Found	High	Peak Found	High	High	2.563e-05	2.76e-12	7.17	96.55	Used (Top N)	Used	R.TGGGGGASGSDEDEVSEVESFILDQEDLDNPVLK.T	[86-119]
	FALSE	High	[R].VSTSPVGLPSIDPSGSSPSSSSAPLASFSGIPGTR.[V]	2xPhospho [S2(84.4); T/S]	0.00167831	0.00016513	1	1	1	Q8IWZ3	Q8IWZ3 [2278-2312]	Q8IWZ3 2xPhospho [S2279(84.4); T/S]	0	3446.58	1.46	0.448221	109.62	96.5	103.5	115.7	49.5		Not Found	Not Found	High	Not Found	Not Found	Not Found	Not Found	Peak Found	High	2.563e-05	3.534e-05	3.31	88.53	Used (Top N)	Used	R.VSTSPVGLPSIDPSGSSPSSSSAPLASFSGIPGTR.V	[2278-2312]
	FALSE	High	[R].GGGAGGNSDSDNLDSTDCNSESSSGGK.[S]	1xCarbamidomethyl [C18]; 1xPhospho [S8(97)]	8.54168e-08	0.00016513	1	1	13	Q8IWZ3	Q8IWZ3 [1584-1610]	Q8IWZ3 1xPhospho [S1591(97)]	0	2611.93	0.976	0.999142	25.25	105.1	94.9	19.56	18.74		High	High	High	High	High	High	High	High	High	2.563e-05	6.519e-11	4.5	35.26	Used (Top N)	Used	R.GGGAGGNSDSDNLDSTDCNSESSSGGK.S	[1584-1610]
	FALSE	High	[K].LNLTSPK.[R]	1xPhospho [S5(99.1)]	0.0250115	0.000743694	1	1	1	Q8IWZ3	Q8IWZ3 [1675-1681]	Q8IWZ3 1xPhospho [S1679(99.1)]	0	852.423	0.862	0.999142	32.53	111.1	88.9	40.77	8.98		Not Found	High	Peak Found	Peak Found	Peak Found	Peak Found	Peak Found	Peak Found	High	0.0001409	0.001305	2.33	42.11	Used	Used	K.LNLTSPK.R	[1675-1681]
FALSE	ANKIB1	High	Master Protein	Q9P2G1	Ankyrin repeat and IBR domain-containing protein 1 OS=Homo sapiens OX=9606 GN=ANKIB1 PE=1 SV=3	0	3.044	1	1	2	1	1089	121.9	5.11	4.21	1	protein metabolism;other metabolic processes;other biological processes	other cell component	other molecular function	Pf00023, Pf01485, Pf19422	54467	ENSG00000001629	hsa:54467; Q6GMS4; Q6P3S9; Q9NTD7; Q9NW49; Q9P2G1			0	0	0.476	0.0693016	87.73	139.3	60.7	41.13	64.53	Peak Found	High	High	Not Found	Not Found	Peak Found	Not Found	Peak Found	1	Phospho [S737(100)]
	Checked	Confidence	Annotated Sequence	Modifications	Qvality PEP	Qvality q-value	# Protein Groups	# Proteins	# PSMs	Master Protein Accessions	Positions in Master Proteins	Modifications in Master Proteins	# Missed Cleavages	Theo. MH+ [Da]	Abundance Ratio: (Sample) / (Control)	Abundance Ratio Adj. P-Value: (Sample) / (Control)	Abundance Ratio Variability [%]: (Sample) / (Control)	Abundances (Grouped): Control	Abundances (Grouped): Sample	Abundances (Grouped) CV [%]: Control	Abundances (Grouped) CV [%]: Sample	Quan Info	Found in Sample: [S1] F1: Control	Found in Sample: [S2] F2: Control	Found in Sample: [S3] F3: Control	Found in Sample: [S4] F4: Control	Found in Sample: [S5] F5: Sample	Found in Sample: [S6] F6: Sample	Found in Sample: [S7] F7: Sample	Found in Sample: [S8] F8: Sample	Confidence (by Search Engine): Sequest HT	Percolator q-Value (by Search Engine): Sequest HT	Percolator PEP (by Search Engine): Sequest HT	XCorr (by Search Engine): Sequest HT	Top Apex RT [min]	Quan Usage	Quan Ratio Usage	Sequence in Protein	Positions in Proteins
	FALSE	High	[R].GVAPADSPEAPR.[R]	1xPhospho [S7(100)]	0.0190071	0.000300249	1	1	2	Q9P2G1	Q9P2G1 [731-742]	Q9P2G1 1xPhospho [S737(100)]	0	1246.55	0.476	0.540659	87.73	139.3	60.7	41.13	64.53		Peak Found	High	High	Not Found	Not Found	Peak Found	Not Found	Peak Found	High	8.444e-05	0.0009032	2.23	34.52	Used (Top N)	Used	R.GVAPADSPEAPR.R	[731-742]
FALSE	ANKLE2	High	Master Protein	Q86XL3	Ankyrin repeat and LEM domain-containing protein 2 OS=Homo sapiens OX=9606 GN=ANKLE2 PE=1 SV=4	0	15.537	1	1	22	1	938	104.1	7.09	69.87	1	cell cycle OR cell proliferation;cell organization and biogenesis;developmental processes;other biological processes	other membranes;ER/Golgi	enzyme regulator activity;other molecular function	Pf01693, Pf03020	23141	ENSG00000176915	A8KAG3; B3KN97; B3KSF8; hsa:23141; O75176; Q6P6A5; Q86XL3; Q8TAZ9; Q96DH4		Initiation of Nuclear Envelope (NE) Reformation; RHOG GTPase cycle; RAC2 GTPase cycle	3	0	0.951	0.995424	20.22	102.2	97.8	13.19	18.35	High	High	High	High	High	High	High	High	1	Phospho [S662(99)]
	Checked	Confidence	Annotated Sequence	Modifications	Qvality PEP	Qvality q-value	# Protein Groups	# Proteins	# PSMs	Master Protein Accessions	Positions in Master Proteins	Modifications in Master Proteins	# Missed Cleavages	Theo. MH+ [Da]	Abundance Ratio: (Sample) / (Control)	Abundance Ratio Adj. P-Value: (Sample) / (Control)	Abundance Ratio Variability [%]: (Sample) / (Control)	Abundances (Grouped): Control	Abundances (Grouped): Sample	Abundances (Grouped) CV [%]: Control	Abundances (Grouped) CV [%]: Sample	Quan Info	Found in Sample: [S1] F1: Control	Found in Sample: [S2] F2: Control	Found in Sample: [S3] F3: Control	Found in Sample: [S4] F4: Control	Found in Sample: [S5] F5: Sample	Found in Sample: [S6] F6: Sample	Found in Sample: [S7] F7: Sample	Found in Sample: [S8] F8: Sample	Confidence (by Search Engine): Sequest HT	Percolator q-Value (by Search Engine): Sequest HT	Percolator PEP (by Search Engine): Sequest HT	XCorr (by Search Engine): Sequest HT	Top Apex RT [min]	Quan Usage	Quan Ratio Usage	Sequence in Protein	Positions in Proteins
	FALSE	High	[R].NNSPPTVGAFGHTR.[C]	1xPhospho [S3(99)]	7.66989e-07	0.00016513	1	1	22	Q86XL3	Q86XL3 [660-673]	Q86XL3 1xPhospho [S662(99)]	0	1534.68	0.951	0.999142	20.22	102.2	97.8	13.19	18.35		High	High	High	High	High	High	High	High	High	2.563e-05	1.222e-09	4.66	49.54	Used (Top N)	Used	R.NNSPPTVGAFGHTR.C	[660-673]
FALSE	ANKRD11	High	Master Protein	Q6UB99	Ankyrin repeat domain-containing protein 11 OS=Homo sapiens OX=9606 GN=ANKRD11 PE=1 SV=3	0	6.31	1	2	10	2	2663	297.7	7.11	22.78	2	developmental processes;other biological processes	cytosol;nucleus		Pf12796	29123	ENSG00000167522	hsa:29123; Q6NTG1; Q6QMF8; Q6UB99			0	0	1.015	0.982322	11.93	98.2	101.8	16.09	13.11	High	High	High	High	High	High	High	High	1	Phospho [S834(100); S1847(99.8); S1859(100)]
	Checked	Confidence	Annotated Sequence	Modifications	Qvality PEP	Qvality q-value	# Protein Groups	# Proteins	# PSMs	Master Protein Accessions	Positions in Master Proteins	Modifications in Master Proteins	# Missed Cleavages	Theo. MH+ [Da]	Abundance Ratio: (Sample) / (Control)	Abundance Ratio Adj. P-Value: (Sample) / (Control)	Abundance Ratio Variability [%]: (Sample) / (Control)	Abundances (Grouped): Control	Abundances (Grouped): Sample	Abundances (Grouped) CV [%]: Control	Abundances (Grouped) CV [%]: Sample	Quan Info	Found in Sample: [S1] F1: Control	Found in Sample: [S2] F2: Control	Found in Sample: [S3] F3: Control	Found in Sample: [S4] F4: Control	Found in Sample: [S5] F5: Sample	Found in Sample: [S6] F6: Sample	Found in Sample: [S7] F7: Sample	Found in Sample: [S8] F8: Sample	Confidence (by Search Engine): Sequest HT	Percolator q-Value (by Search Engine): Sequest HT	Percolator PEP (by Search Engine): Sequest HT	XCorr (by Search Engine): Sequest HT	Top Apex RT [min]	Quan Usage	Quan Ratio Usage	Sequence in Protein	Positions in Proteins
	FALSE	High	[K].FSLSDDQR.[D]	1xPhospho [S4(100)]	0.002805	0.00016513	1	1	8	Q6UB99	Q6UB99 [831-838]	Q6UB99 1xPhospho [S834(100)]	0	1047.41	1.015	0.999046	11.93	98.2	101.8	16.09	13.11		High	High	High	High	High	High	High	High	High	2.563e-05	7.046e-05	2.66	51.85	Used (Top N)	Used	K.FSLSDDQR.D	[831-838]
	FALSE	High	[K].FACLSPGYYSPDYGLPSPK.[V]	1xCarbamidomethyl [C3]; 2xPhospho [S5(99.8); S17(100)]	0.0846548	0.00331184	1	1	2	Q6UB99	Q6UB99 [1843-1861]	Q6UB99 2xPhospho [S1847(99.8); S1859(100)]	0	2278.92								No Quan Values	High	High	Not Found	Not Found	Not Found	Not Found	Not Found	Not Found	High	0.0006754	0.006945	1.94		Not Used	Not Used	K.FACLSPGYYSPDYGLPSPK.V	[1843-1861]
FALSE	ANKRD12	High	Master Protein	Q6UB98	Ankyrin repeat domain-containing protein 12 OS=Homo sapiens OX=9606 GN=ANKRD12 PE=1 SV=3	0.003	2.711	1	1	5	1	2062	235.5	7.01	13.51	1		cytosol;nucleus		Pf00023, Pf12796	23253	ENSG00000101745	hsa:23253; O94951; Q658K1; Q6QMF7; Q6UB98; Q9H231; Q9H784			0	0	2.27	0.00541046	76.29	61.9	138.1	64.24	42.35	Peak Found	High	High	Peak Found	High	High	Peak Found	Peak Found	1	Phospho [S149(99.9)]
	Checked	Confidence	Annotated Sequence	Modifications	Qvality PEP	Qvality q-value	# Protein Groups	# Proteins	# PSMs	Master Protein Accessions	Positions in Master Proteins	Modifications in Master Proteins	# Missed Cleavages	Theo. MH+ [Da]	Abundance Ratio: (Sample) / (Control)	Abundance Ratio Adj. P-Value: (Sample) / (Control)	Abundance Ratio Variability [%]: (Sample) / (Control)	Abundances (Grouped): Control	Abundances (Grouped): Sample	Abundances (Grouped) CV [%]: Control	Abundances (Grouped) CV [%]: Sample	Quan Info	Found in Sample: [S1] F1: Control	Found in Sample: [S2] F2: Control	Found in Sample: [S3] F3: Control	Found in Sample: [S4] F4: Control	Found in Sample: [S5] F5: Sample	Found in Sample: [S6] F6: Sample	Found in Sample: [S7] F7: Sample	Found in Sample: [S8] F8: Sample	Confidence (by Search Engine): Sequest HT	Percolator q-Value (by Search Engine): Sequest HT	Percolator PEP (by Search Engine): Sequest HT	XCorr (by Search Engine): Sequest HT	Top Apex RT [min]	Quan Usage	Quan Ratio Usage	Sequence in Protein	Positions in Proteins
	FALSE	High	[R].DNSPDSTPNHPSQTTPAQK.[K]	1xPhospho [S3(99.9)]	0.0336926	0.00131044	1	1	5	Q6UB98	Q6UB98 [147-165]	Q6UB98 1xPhospho [S149(99.9)]	0	2101.88	2.27	0.0133177	76.29	61.9	138.1	64.24	42.35		Peak Found	High	High	Peak Found	High	High	Peak Found	Peak Found	High	0.0002513	0.001946	2.84	26.51	Used (Top N)	Used	R.DNSPDSTPNHPSQTTPAQK.K	[147-165]
FALSE	ANKRD17	High	Master Protein	O75179	Ankyrin repeat domain-containing protein 17 OS=Homo sapiens OX=9606 GN=ANKRD17 PE=1 SV=3	0	29.976	4	5	74	5	2603	274.1	6.52	254.67	5	stress response;developmental processes;other biological processes	other membranes;nucleus;other cell component	other molecular function	Pf00013, Pf12796	26057	ENSG00000132466	E7EUV3; G5E964; hsa:26057; O75179; Q6PJ85; Q6PK85; Q6PKA2; Q86XI3; Q8NDR5; Q96I86; Q9H288; Q9H6J9			0	0	0.998	0.984394	42.76	100.5	99.5	6.68	27.05	High	High	High	High	High	High	High	High	1	Phospho [T5(85.7); S19(78); S1709(100); S2041(100); S2042(99.1); S2067(100); S2401(100)]
	Checked	Confidence	Annotated Sequence	Modifications	Qvality PEP	Qvality q-value	# Protein Groups	# Proteins	# PSMs	Master Protein Accessions	Positions in Master Proteins	Modifications in Master Proteins	# Missed Cleavages	Theo. MH+ [Da]	Abundance Ratio: (Sample) / (Control)	Abundance Ratio Adj. P-Value: (Sample) / (Control)	Abundance Ratio Variability [%]: (Sample) / (Control)	Abundances (Grouped): Control	Abundances (Grouped): Sample	Abundances (Grouped) CV [%]: Control	Abundances (Grouped) CV [%]: Sample	Quan Info	Found in Sample: [S1] F1: Control	Found in Sample: [S2] F2: Control	Found in Sample: [S3] F3: Control	Found in Sample: [S4] F4: Control	Found in Sample: [S5] F5: Sample	Found in Sample: [S6] F6: Sample	Found in Sample: [S7] F7: Sample	Found in Sample: [S8] F8: Sample	Confidence (by Search Engine): Sequest HT	Percolator q-Value (by Search Engine): Sequest HT	Percolator PEP (by Search Engine): Sequest HT	XCorr (by Search Engine): Sequest HT	Top Apex RT [min]	Quan Usage	Quan Ratio Usage	Sequence in Protein	Positions in Proteins
	FALSE	High	[R].NSPLDCGSASPNK.[V]	1xCarbamidomethyl [C6]; 1xPhospho [S10(100)]	6.51739e-07	0.00016513	1	1	13	O75179	O75179 [2058-2070]	O75179 1xPhospho [S2067(100)]	0	1426.57	0.904	0.999142	31.2	105.2	94.8	26.09	14.29		High	High	High	High	High	High	High	High	High	2.563e-05	9.853e-10	4.59	36.07	Used (Top N)	Used	R.NSPLDCGSASPNK.V	[2058-2070]
	FALSE	High	[K].EHYPVSSPSSPSPPAQPGGVSR.[N]	2xPhospho [S6(100); S7(99.1)]	0.000111857	0.00016513	1	1	32	O75179	O75179 [2036-2057]	O75179 2xPhospho [S2041(100); S2042(99.1)]	0	2380	1.488	0.769659	22.39	78.4	121.6	17.7	11.85		High	High	High	High	High	High	High	High	High	2.563e-05	9.537e-07	3.86	53.93	Used (Top N)	Used	K.EHYPVSSPSSPSPPAQPGGVSR.N	[2036-2057]
	FALSE	High	[R].APSPAPSSVPLGSEKPSNVSQDR.[K]	1xPhospho [S3(100)]	1.30839e-06	0.00016513	1	1	25	O75179	O75179 [2399-2421]	O75179 1xPhospho [S2401(100)]	0	2387.12	0.915	0.999142	56.41	107.7	92.3	41.73	60.58		High	High	High	High	High	High	High	High	High	2.563e-05	2.493e-09	4.67	49.37	Used (Top N)	Used	R.APSPAPSSVPLGSEKPSNVSQDR.K	[2399-2421]
	FALSE	High	[K].ATVPVAAATAAEGEGSPPAVAAVAGPPAAAEVGGGVGGSSR.[A]	1xPhospho [T2(85.7)]	0.00188675	0.00016513	1	1	3	O75179	O75179 [4-44]	O75179 1xPhospho [T5(85.7)]	0	3564.73								No Quan Values	High	Not Found	Not Found	Not Found	Not Found	High	Not Found	Not Found	High	2.563e-05	4.148e-05	2.15		Not Used	Not Used	K.ATVPVAAATAAEGEGSPPAVAAVAGPPAAAEVGGGVGGSSR.A	[4-44]
	FALSE	High	[K].LTVASPK.[R]	1xPhospho [S5(100)]	0.11522	0.00515412	1	1	1	O75179	O75179 [1705-1711]	O75179 1xPhospho [S1709(100)]	0	795.401	0.846	0.999142	17.01	108.3	91.7	17.07	12.84		Peak Found	Peak Found	High	Peak Found	Peak Found	Peak Found	Peak Found	Peak Found	High	0.0009876	0.01088	1.61	28.89	Used	Used	K.LTVASPK.R	[1705-1711]
FALSE	ANKRD2	High	Master Protein	Q9GZV1	Ankyrin repeat domain-containing protein 2 OS=Homo sapiens OX=9606 GN=ANKRD2 PE=1 SV=3	0	3.157	2	1	4	1	360	39.8	6.09	10.19	1	stress response;other biological processes	cytosol;cytoskeleton;nucleus;other cell component	other molecular function	Pf12796	26287	ENSG00000165887	hsa:26287; Q3B778; Q5T456; Q70EZ9; Q8WUD7; Q96MG0; Q9GZV1; Q9NQC9	Cardiomyocyte signaling pathways converging on Titin		1	0	0.764	0.942765	14.39	115	85	16.34	6.41	High	High	High	Peak Found	Peak Found	High	Peak Found	Peak Found	1	Phospho [S99(99.5)]
	Checked	Confidence	Annotated Sequence	Modifications	Qvality PEP	Qvality q-value	# Protein Groups	# Proteins	# PSMs	Master Protein Accessions	Positions in Master Proteins	Modifications in Master Proteins	# Missed Cleavages	Theo. MH+ [Da]	Abundance Ratio: (Sample) / (Control)	Abundance Ratio Adj. P-Value: (Sample) / (Control)	Abundance Ratio Variability [%]: (Sample) / (Control)	Abundances (Grouped): Control	Abundances (Grouped): Sample	Abundances (Grouped) CV [%]: Control	Abundances (Grouped) CV [%]: Sample	Quan Info	Found in Sample: [S1] F1: Control	Found in Sample: [S2] F2: Control	Found in Sample: [S3] F3: Control	Found in Sample: [S4] F4: Control	Found in Sample: [S5] F5: Sample	Found in Sample: [S6] F6: Sample	Found in Sample: [S7] F7: Sample	Found in Sample: [S8] F8: Sample	Confidence (by Search Engine): Sequest HT	Percolator q-Value (by Search Engine): Sequest HT	Percolator PEP (by Search Engine): Sequest HT	XCorr (by Search Engine): Sequest HT	Top Apex RT [min]	Quan Usage	Quan Ratio Usage	Sequence in Protein	Positions in Proteins
	FALSE	High	[R].KTSLDLR.[R]	1xPhospho [S3(99.5)]	0.0155805	0.000300249	1	1	4	Q9GZV1	Q9GZV1 [97-103]	Q9GZV1 1xPhospho [S99(99.5)]	1	912.455	0.764	0.999142	14.39	115	85	16.34	6.41		High	High	High	Peak Found	Peak Found	High	Peak Found	Peak Found	High	8.444e-05	0.0006965	2.58	34.72	Used (Top N)	Used	R.KTSLDLR.R	[97-103]
FALSE	ANKRD28	High	Master Protein	O15084	Serine/threonine-protein phosphatase 6 regulatory ankyrin repeat subunit A OS=Homo sapiens OX=9606 GN=ANKRD28 PE=1 SV=5	0	3.118	3	1	2	1	1053	112.9	6.25	5.88	1		cytosol;nucleus		Pf00023, Pf13637	23243	ENSG00000206560	B4DES5; hsa:23243; O15084; Q1WWL4; Q29RW6; Q3B857; Q6ULS0; Q6ZT57		Telomere Extension By Telomerase; COPII-mediated vesicle transport	2	0								Not Found	Not Found	Not Found	Not Found	Not Found	High	High	Not Found	1
	Checked	Confidence	Annotated Sequence	Modifications	Qvality PEP	Qvality q-value	# Protein Groups	# Proteins	# PSMs	Master Protein Accessions	Positions in Master Proteins	Modifications in Master Proteins	# Missed Cleavages	Theo. MH+ [Da]	Abundance Ratio: (Sample) / (Control)	Abundance Ratio Adj. P-Value: (Sample) / (Control)	Abundance Ratio Variability [%]: (Sample) / (Control)	Abundances (Grouped): Control	Abundances (Grouped): Sample	Abundances (Grouped) CV [%]: Control	Abundances (Grouped) CV [%]: Sample	Quan Info	Found in Sample: [S1] F1: Control	Found in Sample: [S2] F2: Control	Found in Sample: [S3] F3: Control	Found in Sample: [S4] F4: Control	Found in Sample: [S5] F5: Sample	Found in Sample: [S6] F6: Sample	Found in Sample: [S7] F7: Sample	Found in Sample: [S8] F8: Sample	Confidence (by Search Engine): Sequest HT	Percolator q-Value (by Search Engine): Sequest HT	Percolator PEP (by Search Engine): Sequest HT	XCorr (by Search Engine): Sequest HT	Top Apex RT [min]	Quan Usage	Quan Ratio Usage	Sequence in Protein	Positions in Proteins
	FALSE	High	[R].NEPSSYCSFNNIGGEQEYLYTDVDELNDSDSETY.[-]	1xCarbamidomethyl [C7]; 1xPhospho [T/S/Y]	0.0167204	0.000300249	1	1	2	O15084	O15084 [1020-1053]		0	4034.56								No Quan Values	Not Found	Not Found	Not Found	Not Found	Not Found	High	High	Not Found	High	8.444e-05	0.0007623	2.95		Not Used	Not Used	R.NEPSSYCSFNNIGGEQEYLYTDVDELNDSDSETY.-	[1020-1053]
FALSE	ANKRD54	High	Master Protein	Q6NXT1	Ankyrin repeat domain-containing protein 54 OS=Homo sapiens OX=9606 GN=ANKRD54 PE=1 SV=2	0	5.768	3	1	7	1	300	32.5	6.28	25.62	1	transport;other biological processes	nucleus;other cell component	enzyme regulator activity;other molecular function	Pf00023, Pf12796	129138	ENSG00000100124	hsa:129138; Q6NXT1; Q6ZSB1; Q9UGV1			0	0	0.681	0.712967	37.66	124.7	75.3	26.91	24.64	Peak Found	High	High	High	High	High	High	High	1	Phospho [S63(100)]
	Checked	Confidence	Annotated Sequence	Modifications	Qvality PEP	Qvality q-value	# Protein Groups	# Proteins	# PSMs	Master Protein Accessions	Positions in Master Proteins	Modifications in Master Proteins	# Missed Cleavages	Theo. MH+ [Da]	Abundance Ratio: (Sample) / (Control)	Abundance Ratio Adj. P-Value: (Sample) / (Control)	Abundance Ratio Variability [%]: (Sample) / (Control)	Abundances (Grouped): Control	Abundances (Grouped): Sample	Abundances (Grouped) CV [%]: Control	Abundances (Grouped) CV [%]: Sample	Quan Info	Found in Sample: [S1] F1: Control	Found in Sample: [S2] F2: Control	Found in Sample: [S3] F3: Control	Found in Sample: [S4] F4: Control	Found in Sample: [S5] F5: Sample	Found in Sample: [S6] F6: Sample	Found in Sample: [S7] F7: Sample	Found in Sample: [S8] F8: Sample	Confidence (by Search Engine): Sequest HT	Percolator q-Value (by Search Engine): Sequest HT	Percolator PEP (by Search Engine): Sequest HT	XCorr (by Search Engine): Sequest HT	Top Apex RT [min]	Quan Usage	Quan Ratio Usage	Sequence in Protein	Positions in Proteins
	FALSE	High	[R].ASGGAQSPLR.[Y]	1xPhospho [S7(100)]	0.000173047	0.00016513	1	1	7	Q6NXT1	Q6NXT1 [57-66]	Q6NXT1 1xPhospho [S63(100)]	0	1023.46	0.681	0.905343	37.66	124.7	75.3	26.91	24.64		Peak Found	High	High	High	High	High	High	High	High	2.563e-05	1.706e-06	3.85	22.36	Used (Top N)	Used	R.ASGGAQSPLR.Y	[57-66]
FALSE	ANKS1A	High	Master Protein	Q92625	Ankyrin repeat and SAM domain-containing protein 1A OS=Homo sapiens OX=9606 GN=ANKS1A PE=1 SV=4	0	12.94	3	2	7	2	1134	123	6.38	26.82	2	developmental processes;signal transduction;other biological processes	cytosol;nucleus;other cell component	signal transduction activity or receptor binding	Pf00023, Pf00536, Pf00640	23294	ENSG00000064999	A2RUC1; B4DQW8; hsa:23294; Q5JYI9; Q5SYR2; Q86WQ7; Q92625			0	0	0.895	0.984394	29.45	107.4	92.6	12.22	16.13	High	High	High	High	Peak Found	Peak Found	Peak Found	High	1	Phospho [S647(100)]
	Checked	Confidence	Annotated Sequence	Modifications	Qvality PEP	Qvality q-value	# Protein Groups	# Proteins	# PSMs	Master Protein Accessions	Positions in Master Proteins	Modifications in Master Proteins	# Missed Cleavages	Theo. MH+ [Da]	Abundance Ratio: (Sample) / (Control)	Abundance Ratio Adj. P-Value: (Sample) / (Control)	Abundance Ratio Variability [%]: (Sample) / (Control)	Abundances (Grouped): Control	Abundances (Grouped): Sample	Abundances (Grouped) CV [%]: Control	Abundances (Grouped) CV [%]: Sample	Quan Info	Found in Sample: [S1] F1: Control	Found in Sample: [S2] F2: Control	Found in Sample: [S3] F3: Control	Found in Sample: [S4] F4: Control	Found in Sample: [S5] F5: Sample	Found in Sample: [S6] F6: Sample	Found in Sample: [S7] F7: Sample	Found in Sample: [S8] F8: Sample	Confidence (by Search Engine): Sequest HT	Percolator q-Value (by Search Engine): Sequest HT	Percolator PEP (by Search Engine): Sequest HT	XCorr (by Search Engine): Sequest HT	Top Apex RT [min]	Quan Usage	Quan Ratio Usage	Sequence in Protein	Positions in Proteins
	FALSE	High	[R].SLSKSDSDLLTCSPTEDATMGSR.[S]	1xCarbamidomethyl [C12]; 1xOxidation [M20]; 1xPhospho [S/T]	1.97215e-06	0.00016513	1	1	5	Q92625	Q92625 [622-644]		1	2554.07	1.074	0.979605	25.44	99.3	100.7	7.34	51.91		High	High	High	High	Peak Found	Peak Found	Not Found	Peak Found	High	2.563e-05	4.306e-09	4.74	62.81	Used (Top N)	Used	R.SLSKSDSDLLTCSPTEDATMGSR.S	[622-644]
	FALSE	High	[R].SESLSNCSIGK.[K]	1xCarbamidomethyl [C7]; 1xPhospho [S3(100)]	0.00135406	0.00016513	1	1	2	Q92625	Q92625 [645-655]	Q92625 1xPhospho [S647(100)]	0	1261.51	0.87	0.999142	21.01	109.9	90.1	16.59	9.17		High	Peak Found	Peak Found	Peak Found	Peak Found	Peak Found	Peak Found	High	High	2.563e-05	2.669e-05	3.33	40.81	Used (Top N)	Used	R.SESLSNCSIGK.K	[645-655]
FALSE	ANLN	High	Master Protein	Q9NQW6	Anillin OS=Homo sapiens OX=9606 GN=ANLN PE=1 SV=2	0	79.088	11	9	97	9	1124	124.1	8.07	278.41	9	cell cycle OR cell proliferation;cell organization and biogenesis;other biological processes	cytosol;cytoskeleton;nucleus;other cell component	cytoskeletal activity	Pf00169, Pf08174, Pf16018	54443	ENSG00000011426	hsa:54443; Q5CZ78; Q6NSK5; Q9H8Y4; Q9NQW6; Q9NVN9; Q9NVP0	Retinoblastoma gene in cancer; Nephrotic syndrome	RHOA GTPase cycle; RHOC GTPase cycle; RHOB GTPase cycle	5	0	0.957	0.995424	42.89	102.3	97.7	6.42	22.84	High	High	High	High	High	High	High	High	1	Phospho [S54(100); S72(98.3); S95(96.4); S97(99.3); S99(76.6); S102(81); S225(100); S323(100); S485(100); S553(100); S792(99.8)]
	Checked	Confidence	Annotated Sequence	Modifications	Qvality PEP	Qvality q-value	# Protein Groups	# Proteins	# PSMs	Master Protein Accessions	Positions in Master Proteins	Modifications in Master Proteins	# Missed Cleavages	Theo. MH+ [Da]	Abundance Ratio: (Sample) / (Control)	Abundance Ratio Adj. P-Value: (Sample) / (Control)	Abundance Ratio Variability [%]: (Sample) / (Control)	Abundances (Grouped): Control	Abundances (Grouped): Sample	Abundances (Grouped) CV [%]: Control	Abundances (Grouped) CV [%]: Sample	Quan Info	Found in Sample: [S1] F1: Control	Found in Sample: [S2] F2: Control	Found in Sample: [S3] F3: Control	Found in Sample: [S4] F4: Control	Found in Sample: [S5] F5: Sample	Found in Sample: [S6] F6: Sample	Found in Sample: [S7] F7: Sample	Found in Sample: [S8] F8: Sample	Confidence (by Search Engine): Sequest HT	Percolator q-Value (by Search Engine): Sequest HT	Percolator PEP (by Search Engine): Sequest HT	XCorr (by Search Engine): Sequest HT	Top Apex RT [min]	Quan Usage	Quan Ratio Usage	Sequence in Protein	Positions in Proteins
	FALSE	High	[K].NKASPQSEFMPSK.[G]	1xOxidation [M10]; 1xPhospho [S4(99.8)]	0.000345104	0.00016513	1	1	10	Q9NQW6	Q9NQW6 [789-801]	Q9NQW6 1xPhospho [S792(99.8)]	1	1546.66	0.553	0.622093	35.8	128.8	71.2	42.28	8.75		High	High	High	High	High	High	Peak Found	High	High	2.563e-05	4.29e-06	3.16	35.79	Used	Used	K.NKASPQSEFMPSK.G	[789-801]
	FALSE	High	[R].QPLSEASNQQPLSGGEEK.[S]	1xPhospho [S13(100)]	1.3517e-06	0.00016513	1	1	21	Q9NQW6	Q9NQW6 [42-59]	Q9NQW6 1xPhospho [S54(100)]	0	1978.88	0.745	0.942189	15.59	115.5	84.5	8.75	12.15		High	High	High	High	High	High	High	High	High	2.563e-05	2.601e-09	4.91	46.99	Used (Top N)	Used	R.QPLSEASNQQPLSGGEEK.S	[42-59]
	FALSE	High	[K].QNSVQEQPGTACLSK.[F]	1xCarbamidomethyl [C12]; 1xPhospho [S3(100)]	6.08542e-06	0.00016513	1	1	8	Q9NQW6	Q9NQW6 [223-237]	Q9NQW6 1xPhospho [S225(100)]	0	1726.75	0.992	0.999142	24.58	100.9	99.1	19.23	8.25		High	High	High	High	High	High	High	High	High	2.563e-05	1.945e-08	3.74	41.74	Used	Used	K.QNSVQEQPGTACLSK.F	[223-237]
	FALSE	High	[K].RCSDNTEVEVSNLENK.[Q]	1xCarbamidomethyl [C2]; 1xPhospho [S3(98.3)]	5.4642e-05	0.00016513	1	1	7	Q9NQW6	Q9NQW6 [70-85]	Q9NQW6 1xPhospho [S72(98.3)]	1	1973.83	1.239	0.822151	18.44	87.3	112.7	6.77	25.25		High	High	High	High	High	Peak Found	High	High	High	2.563e-05	3.645e-07	3.43	52.68	Used	Used	K.RCSDNTEVEVSNLENK.Q	[70-85]
	FALSE	High	[K].SCSPSPVSPQVQPQAADTISDSVAVPASLLGMR.[R]	1xCarbamidomethyl [C2]; 1xOxidation [M32]; 2xPhospho [S3(76.6); S5(76.6)]	0.000537328	0.00016513	1	1	7	Q9NQW6	Q9NQW6 [95-127]	Q9NQW6 2xPhospho [S97(76.6); S99(76.6)]	0	3528.58	2.007	0.42889	57.67	69.4	130.6	47.74	11.52		High	High	High	High	High	Peak Found	Peak Found	High	High	2.563e-05	7.734e-06	3.79	86.36	Used	Used	K.SCSPSPVSPQVQPQAADTISDSVAVPASLLGMR.R	[95-127]
	FALSE	High	[K].SCSPSPVSPQVQPQAADTISDSVAVPASLLGMR.[R]	1xCarbamidomethyl [C2]; 2xPhospho [S1(96.4); S3(99.3)]	1.09362e-05	0.00016513	1	1	6	Q9NQW6	Q9NQW6 [95-127]	Q9NQW6 2xPhospho [S95(96.4); S97(99.3)]	0	3512.58	7.394	4.70917e-06	127.46	25.2	174.8	123.99	20.89		Not Found	Not Found	High	High	High	High	High	High	High	2.563e-05	4.253e-08	4.88	91.41	Used	Used	K.SCSPSPVSPQVQPQAADTISDSVAVPASLLGMR.R	[95-127]
	FALSE	High	[K].SCSPSPVSPQVQPQAADTISDSVAVPASLLGMR.[R]	1xCarbamidomethyl [C2]; 1xOxidation [M32]; 1xPhospho [S8(81)]	2.38215e-06	0.00016513	1	1	8	Q9NQW6	Q9NQW6 [95-127]	Q9NQW6 1xPhospho [S102(81)]	0	3448.61	1.406	0.902741	44.32	79.8	120.2	19.91	44.46		High	High	High	High	High	High	High	Peak Found	High	2.563e-05	5.554e-09	5.1	81.36	Used (Top N)	Used	K.SCSPSPVSPQVQPQAADTISDSVAVPASLLGMR.R	[95-127]
	FALSE	High	[R].EIEMSVDDDDINSSK.[V]	1xOxidation [M4]; 1xPhospho [S5(100)]	0.00329966	0.00016513	1	1	2	Q9NQW6	Q9NQW6 [549-563]	Q9NQW6 1xPhospho [S553(100)]	0	1792.68	0.98	0.999142	22.71	99.4	100.6	24.4	18.46		Peak Found	High	Peak Found	High	Peak Found	Peak Found	Peak Found	Peak Found	High	2.563e-05	8.726e-05	2.49	47.69	Used	Used	R.EIEMSVDDDDINSSK.V	[549-563]
	FALSE	High	[R].ARQPLSEASNQQPLSGGEEK.[S]	1xPhospho [S15(100)]	1.65919e-05	0.00016513	1	1	13	Q9NQW6	Q9NQW6 [40-59]	Q9NQW6 1xPhospho [S54(100)]	1	2206.01	0.799	0.999046	20.08	112.1	87.9	12.52	17.27		High	High	High	High	High	High	High	High	High	2.563e-05	7.4e-08	4.57	45.66	Used (Top N)	Used	R.ARQPLSEASNQQPLSGGEEK.S	[40-59]
	FALSE	High	[K].TQSLPVTEK.[V]	1xPhospho [S3(100)]	0.00979893	0.000300249	1	1	8	Q9NQW6	Q9NQW6 [483-491]	Q9NQW6 1xPhospho [S485(100)]	0	1082.51	1.059	0.999142	24.65	97.1	102.9	20.89	6.06		High	High	High	High	High	High	High	High	High	8.444e-05	0.0003743	2.2	37.79	Used	Used	K.TQSLPVTEK.V	[483-491]
	FALSE	High	[K].SCSPSPVSPQVQPQAADTISDSVAVPASLLGMR.[R]	1xCarbamidomethyl [C2]; 1xPhospho [S/T]	0.0243826	0.000743694	1	1	2	Q9NQW6	Q9NQW6 [95-127]		0	3432.62	1.043	0.999142	138.11	71.3	128.7	84.11	73.23		Peak Found	Not Found	Peak Found	Peak Found	High	Peak Found	Peak Found	High	High	0.0001409	0.001268	2.33	85.38	Used	Used	K.SCSPSPVSPQVQPQAADTISDSVAVPASLLGMR.R	[95-127]
	FALSE	High	[K].TPISPLK.[T]	1xPhospho [S4(100)]	0.0261504	0.000888211	1	1	5	Q9NQW6	Q9NQW6 [320-326]	Q9NQW6 1xPhospho [S323(100)]	0	835.433	0.804	0.999142	16.16	111.4	88.6	15.96	12.95		High	High	High	Peak Found	Peak Found	High	High	Peak Found	High	0.0001595	0.001384	2.19	43.17	Used	Used	K.TPISPLK.T	[320-326]
FALSE	ANP32A	High	Master Protein	P39687	Acidic leucine-rich nuclear phosphoprotein 32 family member A OS=Homo sapiens OX=9606 GN=ANP32A PE=1 SV=1	0	14.071	11	2	10	1	249	28.6	4.09	31.34	2	transport;signal transduction;other biological processes	ER/Golgi;nucleus;other cell component	other molecular function	Pf14580	8125	ENSG00000140350	B2R6T4; hsa:8125; P39687; Q53FK4; Q5J8L8; Q7M4N6	IL-18 signaling pathway	HuR (ELAVL1) binds and stabilizes mRNA	2	0								Not Found	Not Found	Not Found	High	Not Found	Not Found	Not Found	Not Found	1
	Checked	Confidence	Annotated Sequence	Modifications	Qvality PEP	Qvality q-value	# Protein Groups	# Proteins	# PSMs	Master Protein Accessions	Positions in Master Proteins	Modifications in Master Proteins	# Missed Cleavages	Theo. MH+ [Da]	Abundance Ratio: (Sample) / (Control)	Abundance Ratio Adj. P-Value: (Sample) / (Control)	Abundance Ratio Variability [%]: (Sample) / (Control)	Abundances (Grouped): Control	Abundances (Grouped): Sample	Abundances (Grouped) CV [%]: Control	Abundances (Grouped) CV [%]: Sample	Quan Info	Found in Sample: [S1] F1: Control	Found in Sample: [S2] F2: Control	Found in Sample: [S3] F3: Control	Found in Sample: [S4] F4: Control	Found in Sample: [S5] F5: Sample	Found in Sample: [S6] F6: Sample	Found in Sample: [S7] F7: Sample	Found in Sample: [S8] F8: Sample	Confidence (by Search Engine): Sequest HT	Percolator q-Value (by Search Engine): Sequest HT	Percolator PEP (by Search Engine): Sequest HT	XCorr (by Search Engine): Sequest HT	Top Apex RT [min]	Quan Usage	Quan Ratio Usage	Sequence in Protein	Positions in Proteins
	FALSE	High	[K].SLDLFNCEVTNLNDYR.[E]	1xCarbamidomethyl [C7]	4.92727e-09	0.00016513	2	2	9	P39687; Q92688	P39687 [117-132]; Q92688 [117-132]		0	1972.91	1.991	0.292396	82.85	62	138	75.08	17.76	Mandatory Modification Missing	High	High	High	High	High	High	High	High	High	2.563e-05	1.433e-12	3.84	80.08	Not Used	Not Used	K.SLDLFNCEVTNLNDYR.E	[117-132]
	FALSE	High	[R].KREPEDEGEDDD.[-]		0.0754761	0.00306303	1	1	1	P39687	P39687 [238-249]		2	1433.57								Not Reliable	Not Found	Not Found	Not Found	High	Not Found	Not Found	Not Found	Not Found	High	0.0006137	0.005931	1.43		Not Used	Not Used	R.KREPEDEGEDDD.-	[238-249]
FALSE	ANP32B	High	Master Protein	Q92688	Acidic leucine-rich nuclear phosphoprotein 32 family member B OS=Homo sapiens OX=9606 GN=ANP32B PE=1 SV=1	0	21.746	11	3	56	2	251	28.8	4.06	152.62	3	cell organization and biogenesis;developmental processes;other biological processes	nucleus;other cell component	other molecular function	Pf12799	10541	ENSG00000136938	B2R9C7; hsa:10541; O00655; P78458; P78459; Q92688			0	0	0.998	0.984394	52.89	108	92	35.37	17.43	High	High	High	High	High	High	High	High	1	Phospho [T244(100)]
	Checked	Confidence	Annotated Sequence	Modifications	Qvality PEP	Qvality q-value	# Protein Groups	# Proteins	# PSMs	Master Protein Accessions	Positions in Master Proteins	Modifications in Master Proteins	# Missed Cleavages	Theo. MH+ [Da]	Abundance Ratio: (Sample) / (Control)	Abundance Ratio Adj. P-Value: (Sample) / (Control)	Abundance Ratio Variability [%]: (Sample) / (Control)	Abundances (Grouped): Control	Abundances (Grouped): Sample	Abundances (Grouped) CV [%]: Control	Abundances (Grouped) CV [%]: Sample	Quan Info	Found in Sample: [S1] F1: Control	Found in Sample: [S2] F2: Control	Found in Sample: [S3] F3: Control	Found in Sample: [S4] F4: Control	Found in Sample: [S5] F5: Sample	Found in Sample: [S6] F6: Sample	Found in Sample: [S7] F7: Sample	Found in Sample: [S8] F8: Sample	Confidence (by Search Engine): Sequest HT	Percolator q-Value (by Search Engine): Sequest HT	Percolator PEP (by Search Engine): Sequest HT	XCorr (by Search Engine): Sequest HT	Top Apex RT [min]	Quan Usage	Quan Ratio Usage	Sequence in Protein	Positions in Proteins
	FALSE	High	[K].SLDLFNCEVTNLNDYR.[E]	1xCarbamidomethyl [C7]	4.92727e-09	0.00016513	2	2	9	P39687; Q92688	P39687 [117-132]; Q92688 [117-132]		0	1972.91	1.991	0.292396	82.85	62	138	75.08	17.76	Mandatory Modification Missing	High	High	High	High	High	High	High	High	High	2.563e-05	1.433e-12	3.84	80.08	Not Used	Not Used	K.SLDLFNCEVTNLNDYR.E	[117-132]
	FALSE	High	[R].KRETDDEGEDD.[-]	1xPhospho [T4(100)]	1.1372e-05	0.00016513	1	1	40	Q92688	Q92688 [241-251]	Q92688 1xPhospho [T244(100)]	2	1388.48	0.862	0.999046	31.25	108.1	91.9	35.37	17.45		High	High	High	High	High	High	High	High	High	2.563e-05	4.464e-08	3.9	14.39	Used (Top N)	Used	R.KRETDDEGEDD.-	[241-251]
	FALSE	High	[K].RETDDEGEDD.[-]	1xPhospho [T3(100)]	0.0438654	0.00181069	1	1	7	Q92688	Q92688 [242-251]	Q92688 1xPhospho [T244(100)]	1	1260.39	1.126	0.904318	47	94.1	105.9	51.06	10.74		High	High	Not Found	High	High	High	High	High	High	0.00035	0.002805	2.49	15.71	Used (Top N)	Used	K.RETDDEGEDD.-	[242-251]
FALSE	ANTXR1	High	Master Protein	Q9H6X2	Anthrax toxin receptor 1 OS=Homo sapiens OX=9606 GN=ANTXR1 PE=1 SV=2	0	6.998	4	1	24	1	564	62.7	7.61	55.73	1	cell adhesion;cell organization and biogenesis;transport;developmental processes;other biological processes	plasma membrane;other membranes;other cytoplasmic organelle;other cell component	cytoskeletal activity;other molecular function	Pf00092, Pf05586, Pf05587	84168	ENSG00000169604	A8K7U8; hsa:84168; J7K7G4; J7KF88; Q4ZFV6; Q53QD8; Q96P02; Q9H6X2; Q9NVP3	Primary ovarian insufficiency		1	0	0.77	0.937388	28.75	109.6	90.4	9.75	25.36	High	High	High	High	High	High	High	High	1	Phospho [S362(100)]
	Checked	Confidence	Annotated Sequence	Modifications	Qvality PEP	Qvality q-value	# Protein Groups	# Proteins	# PSMs	Master Protein Accessions	Positions in Master Proteins	Modifications in Master Proteins	# Missed Cleavages	Theo. MH+ [Da]	Abundance Ratio: (Sample) / (Control)	Abundance Ratio Adj. P-Value: (Sample) / (Control)	Abundance Ratio Variability [%]: (Sample) / (Control)	Abundances (Grouped): Control	Abundances (Grouped): Sample	Abundances (Grouped) CV [%]: Control	Abundances (Grouped) CV [%]: Sample	Quan Info	Found in Sample: [S1] F1: Control	Found in Sample: [S2] F2: Control	Found in Sample: [S3] F3: Control	Found in Sample: [S4] F4: Control	Found in Sample: [S5] F5: Sample	Found in Sample: [S6] F6: Sample	Found in Sample: [S7] F7: Sample	Found in Sample: [S8] F8: Sample	Confidence (by Search Engine): Sequest HT	Percolator q-Value (by Search Engine): Sequest HT	Percolator PEP (by Search Engine): Sequest HT	XCorr (by Search Engine): Sequest HT	Top Apex RT [min]	Quan Usage	Quan Ratio Usage	Sequence in Protein	Positions in Proteins
	FALSE	High	[K].EVPPPPAEESEEEDDDGLPK.[K]	1xPhospho [S10(100)]	2.084e-05	0.00016513	1	1	24	Q9H6X2	Q9H6X2 [353-372]	Q9H6X2 1xPhospho [S362(100)]	0	2258.92	0.77	0.973674	28.75	109.6	90.4	9.75	25.36		High	High	High	High	High	High	High	High	High	2.563e-05	1.004e-07	3.41	60.34	Used (Top N)	Used	K.EVPPPPAEESEEEDDDGLPK.K	[353-372]
FALSE	ANXA2	High	Master Protein	P07355	Annexin A2 OS=Homo sapiens OX=9606 GN=ANXA2 PE=1 SV=2	0	52.997	25	8	37	8	339	38.6	7.75	102.68	8	cell organization and biogenesis;RNA metabolism OR transcription;other metabolic processes;transport;developmental processes;other biological processes	non-structural extracellular;extracellular matrix;plasma membrane;other membranes;cytosol;nucleus;other cytoplasmic organelle;other cell component	transporter activity;enzyme regulator activity;cytoskeletal activity;other molecular function	Pf00191	302	ENSG00000182718	hsa:302; P07355; Q567R4; Q6N0B3; Q8TBV2; Q96DD5; Q9UDH8	Gastrin signaling pathway; CCL18 signaling pathway; Prostaglandin synthesis and regulation	Neutrophil degranulation; Gene and protein expression by JAK-STAT signaling after Interleukin-12 stimulation; Smooth Muscle Contraction; Dissolution of Fibrin Clot	7	0	0.976	0.990657	6.51	101.2	98.8	12.31	1.76	High	High	High	High	High	High	High	High	1	Met-loss+Acetyl [N-Term]; Phospho [T3(100)]
	Checked	Confidence	Annotated Sequence	Modifications	Qvality PEP	Qvality q-value	# Protein Groups	# Proteins	# PSMs	Master Protein Accessions	Positions in Master Proteins	Modifications in Master Proteins	# Missed Cleavages	Theo. MH+ [Da]	Abundance Ratio: (Sample) / (Control)	Abundance Ratio Adj. P-Value: (Sample) / (Control)	Abundance Ratio Variability [%]: (Sample) / (Control)	Abundances (Grouped): Control	Abundances (Grouped): Sample	Abundances (Grouped) CV [%]: Control	Abundances (Grouped) CV [%]: Sample	Quan Info	Found in Sample: [S1] F1: Control	Found in Sample: [S2] F2: Control	Found in Sample: [S3] F3: Control	Found in Sample: [S4] F4: Control	Found in Sample: [S5] F5: Sample	Found in Sample: [S6] F6: Sample	Found in Sample: [S7] F7: Sample	Found in Sample: [S8] F8: Sample	Confidence (by Search Engine): Sequest HT	Percolator q-Value (by Search Engine): Sequest HT	Percolator PEP (by Search Engine): Sequest HT	XCorr (by Search Engine): Sequest HT	Top Apex RT [min]	Quan Usage	Quan Ratio Usage	Sequence in Protein	Positions in Proteins
	FALSE	High	[R].QDIAFAYQR.[R]		0.000198407	0.00016513	1	1	2	P07355	P07355 [69-77]		0	1111.55	1.144	0.921472	72.64	87.1	112.9	71.73	16.06	Mandatory Modification Missing	Peak Found	High	Peak Found	High	Peak Found	Peak Found	Peak Found	Peak Found	High	2.563e-05	2.038e-06	2.87	56.81	Not Used	Not Used	R.QDIAFAYQR.R	[69-77]
	FALSE	High	[-].MSTVHEILCK.[L]	1xCarbamidomethyl [C9]; 1xMet-loss+Acetyl [N-Term]; 1xPhospho [T3(100)]	0.00499875	0.00016513	1	2	7	P07355	P07355 [1-10]	P07355 1xMet-loss+Acetyl [N-Term]; 1xPhospho [T3(100)]	0	1208.54	0.976	0.999142	6.51	101.2	98.8	12.31	1.76		High	High	High	High	Peak Found	High	Peak Found	High	High	2.563e-05	0.0001521	2.78	66.44	Used (Top N)	Used	-.MSTVHEILCK.L	[1-10]
	FALSE	High	[-].MSTVHEILCK.[L]	1xCarbamidomethyl [C9]; 1xMet-loss+Acetyl [N-Term]	3.89441e-05	0.00016513	1	2	3	P07355	P07355 [1-10]	P07355 1xMet-loss+Acetyl [N-Term]	0	1128.57	0.359	0.0385963	110.28	153.2	46.8	64.41	90.36	Mandatory Modification Missing	Peak Found	High	Peak Found	High	Not Found	Peak Found	Not Found	High	High	2.563e-05	2.327e-07	3.16	55.38	Not Used	Not Used	-.MSTVHEILCK.L	[1-10]
	FALSE	High	[K].TPAQYDASELK.[A]		0.00151242	0.00016513	1	2	7	P07355	P07355 [105-115]		0	1222.6	0.85	0.999142	66.42	110	90	53.1	22.13	Mandatory Modification Missing	Peak Found	High	Peak Found	High	High	High	High	High	High	2.563e-05	3.098e-05	2.56	42.95	Not Used	Not Used	K.TPAQYDASELK.A	[105-115]
	FALSE	High	[R].TNQELQEINR.[V]		2.38945e-05	0.00016513	1	2	14	P07355	P07355 [136-145]		0	1244.62	0.693	0.919015	25.48	119	81	40.51	12.08	Mandatory Modification Missing	High	High	High	High	High	High	High	High	High	2.563e-05	1.213e-07	3.45	39.92	Not Used	Not Used	R.TNQELQEINR.V	[136-145]
	FALSE	High	[K].GVDEVTIVNILTNR.[S]		9.32498e-07	0.00016513	1	1	1	P07355	P07355 [50-63]		0	1542.85	3.726	0.000129341	94.88	40.4	159.6	148.16	13.68	Mandatory Modification Missing	Not Found	Peak Found	Not Found	High	Peak Found	Peak Found	Peak Found	Peak Found	High	2.563e-05	1.592e-09	3.49	82.13	Not Used	Not Used	K.GVDEVTIVNILTNR.S	[50-63]
	FALSE	High	[K].GLGTDEDSLIEIICSR.[T]	1xCarbamidomethyl [C14]	7.52431e-09	0.00016513	1	2	1	P07355	P07355 [120-135]		0	1777.86	0.827	0.999142	123.26	89.7	110.3	119.77	103.68	Mandatory Modification Missing	Not Found	Not Found	Not Found	High	Not Found	Not Found	Peak Found	Peak Found	High	2.563e-05	2.53e-12	4.64	83.58	Not Used	Not Used	K.GLGTDEDSLIEIICSR.T	[120-135]
	FALSE	High	[R].SEVDMLK.[I]	1xOxidation [M5]	0.0518985	0.00181069	1	2	1	P07355	P07355 [296-302]		0	837.402	0.633	0.999046	74.46	120.2	79.8	52.83	66.41	Mandatory Modification Missing	Peak Found	Peak Found	Not Found	High	Not Found	Peak Found	Not Found	Peak Found	High	0.0003799	0.003505	1.54	29.99	Not Used	Not Used	R.SEVDMLK.I	[296-302]
	FALSE	High	[K].AYTNFDAER.[D]		0.0419858	0.00181069	1	2	1	P07355	P07355 [29-37]		0	1086.49	0.909	0.999142	63.39	102	98	68.17	25.63	Mandatory Modification Missing	Peak Found	Peak Found	Not Found	High	Peak Found	Peak Found	Peak Found	Peak Found	High	0.000335	0.002631	1.87	44.19	Not Used	Not Used	K.AYTNFDAER.D	[29-37]
FALSE	ANXA2P2	High	None	A6NMY6	Putative annexin A2-like protein OS=Homo sapiens OX=9606 GN=ANXA2P2 PE=5 SV=2	0	38.508	19	6	34	6	339	38.6	6.95	93.35	6	transport	non-structural extracellular;extracellular matrix;plasma membrane;other membranes;nucleus;other cell component	transporter activity;enzyme regulator activity;cytoskeletal activity;other molecular function	Pf00191			A6NMY6			0	0	0.976	0.990657	6.51	101.2	98.8	12.31	1.76	High	High	High	High	High	High	High	High	1	Met-loss+Acetyl [N-Term]; Phospho [T3(100)]
	Checked	Confidence	Annotated Sequence	Modifications	Qvality PEP	Qvality q-value	# Protein Groups	# Proteins	# PSMs	Master Protein Accessions	Positions in Master Proteins	Modifications in Master Proteins	# Missed Cleavages	Theo. MH+ [Da]	Abundance Ratio: (Sample) / (Control)	Abundance Ratio Adj. P-Value: (Sample) / (Control)	Abundance Ratio Variability [%]: (Sample) / (Control)	Abundances (Grouped): Control	Abundances (Grouped): Sample	Abundances (Grouped) CV [%]: Control	Abundances (Grouped) CV [%]: Sample	Quan Info	Found in Sample: [S1] F1: Control	Found in Sample: [S2] F2: Control	Found in Sample: [S3] F3: Control	Found in Sample: [S4] F4: Control	Found in Sample: [S5] F5: Sample	Found in Sample: [S6] F6: Sample	Found in Sample: [S7] F7: Sample	Found in Sample: [S8] F8: Sample	Confidence (by Search Engine): Sequest HT	Percolator q-Value (by Search Engine): Sequest HT	Percolator PEP (by Search Engine): Sequest HT	XCorr (by Search Engine): Sequest HT	Top Apex RT [min]	Quan Usage	Quan Ratio Usage	Sequence in Protein	Positions in Proteins
	FALSE	High	[-].MSTVHEILCK.[L]	1xCarbamidomethyl [C9]; 1xMet-loss+Acetyl [N-Term]; 1xPhospho [T3(100)]	0.00499875	0.00016513	1	2	7	P07355	P07355 [1-10]	P07355 1xMet-loss+Acetyl [N-Term]; 1xPhospho [T3(100)]	0	1208.54	0.976	0.999142	6.51	101.2	98.8	12.31	1.76		High	High	High	High	Peak Found	High	Peak Found	High	High	2.563e-05	0.0001521	2.78	66.44	Used (Top N)	Used	-.MSTVHEILCK.L	[1-10]
	FALSE	High	[-].MSTVHEILCK.[L]	1xCarbamidomethyl [C9]; 1xMet-loss+Acetyl [N-Term]	3.89441e-05	0.00016513	1	2	3	P07355	P07355 [1-10]	P07355 1xMet-loss+Acetyl [N-Term]	0	1128.57	0.359	0.0385963	110.28	153.2	46.8	64.41	90.36	Mandatory Modification Missing	Peak Found	High	Peak Found	High	Not Found	Peak Found	Not Found	High	High	2.563e-05	2.327e-07	3.16	55.38	Not Used	Not Used	-.MSTVHEILCK.L	[1-10]
	FALSE	High	[K].TPAQYDASELK.[A]		0.00151242	0.00016513	1	2	7	P07355	P07355 [105-115]		0	1222.6	0.85	0.999142	66.42	110	90	53.1	22.13	Mandatory Modification Missing	Peak Found	High	Peak Found	High	High	High	High	High	High	2.563e-05	3.098e-05	2.56	42.95	Not Used	Not Used	K.TPAQYDASELK.A	[105-115]
	FALSE	High	[R].TNQELQEINR.[V]		2.38945e-05	0.00016513	1	2	14	P07355	P07355 [136-145]		0	1244.62	0.693	0.919015	25.48	119	81	40.51	12.08	Mandatory Modification Missing	High	High	High	High	High	High	High	High	High	2.563e-05	1.213e-07	3.45	39.92	Not Used	Not Used	R.TNQELQEINR.V	[136-145]
	FALSE	High	[K].GLGTDEDSLIEIICSR.[T]	1xCarbamidomethyl [C14]	7.52431e-09	0.00016513	1	2	1	P07355	P07355 [120-135]		0	1777.86	0.827	0.999142	123.26	89.7	110.3	119.77	103.68	Mandatory Modification Missing	Not Found	Not Found	Not Found	High	Not Found	Not Found	Peak Found	Peak Found	High	2.563e-05	2.53e-12	4.64	83.58	Not Used	Not Used	K.GLGTDEDSLIEIICSR.T	[120-135]
	FALSE	High	[R].SEVDMLK.[I]	1xOxidation [M5]	0.0518985	0.00181069	1	2	1	P07355	P07355 [296-302]		0	837.402	0.633	0.999046	74.46	120.2	79.8	52.83	66.41	Mandatory Modification Missing	Peak Found	Peak Found	Not Found	High	Not Found	Peak Found	Not Found	Peak Found	High	0.0003799	0.003505	1.54	29.99	Not Used	Not Used	R.SEVDMLK.I	[296-302]
	FALSE	High	[K].AYTNFDAER.[D]		0.0419858	0.00181069	1	2	1	P07355	P07355 [29-37]		0	1086.49	0.909	0.999142	63.39	102	98	68.17	25.63	Mandatory Modification Missing	Peak Found	Peak Found	Not Found	High	Peak Found	Peak Found	Peak Found	Peak Found	High	0.000335	0.002631	1.87	44.19	Not Used	Not Used	K.AYTNFDAER.D	[29-37]
FALSE	AP3B1	High	Master Protein	O00203	AP-3 complex subunit beta-1 OS=Homo sapiens OX=9606 GN=AP3B1 PE=1 SV=3	0	19.11	3	3	28	3	1094	121.2	6.04	85.01	3	cell organization and biogenesis;protein metabolism;RNA metabolism OR transcription;other metabolic processes;stress response;transport;developmental processes;signal transduction;other biological processes	other membranes;mitochondrion;ER/Golgi;other cytoplasmic organelle;other cell component	other molecular function	Pf01602, Pf14796, Pf14797	8546	ENSG00000132842	E5RJ68; hsa:8546; O00203; O00580; Q7Z393; Q9HD66		Golgi Associated Vesicle Biogenesis; Signaling by BRAF and RAF1 fusions	2	0	0.926	0.990657	17.77	104	96	13.83	4.75	High	High	High	High	High	High	High	High	1	Phospho [S276(100); S750(99.7)]
	Checked	Confidence	Annotated Sequence	Modifications	Qvality PEP	Qvality q-value	# Protein Groups	# Proteins	# PSMs	Master Protein Accessions	Positions in Master Proteins	Modifications in Master Proteins	# Missed Cleavages	Theo. MH+ [Da]	Abundance Ratio: (Sample) / (Control)	Abundance Ratio Adj. P-Value: (Sample) / (Control)	Abundance Ratio Variability [%]: (Sample) / (Control)	Abundances (Grouped): Control	Abundances (Grouped): Sample	Abundances (Grouped) CV [%]: Control	Abundances (Grouped) CV [%]: Sample	Quan Info	Found in Sample: [S1] F1: Control	Found in Sample: [S2] F2: Control	Found in Sample: [S3] F3: Control	Found in Sample: [S4] F4: Control	Found in Sample: [S5] F5: Sample	Found in Sample: [S6] F6: Sample	Found in Sample: [S7] F7: Sample	Found in Sample: [S8] F8: Sample	Confidence (by Search Engine): Sequest HT	Percolator q-Value (by Search Engine): Sequest HT	Percolator PEP (by Search Engine): Sequest HT	XCorr (by Search Engine): Sequest HT	Top Apex RT [min]	Quan Usage	Quan Ratio Usage	Sequence in Protein	Positions in Proteins
	FALSE	High	[K].NFYESDDDQKEK.[T]	1xPhospho [S5(100)]	1.1372e-05	0.00016513	1	1	16	O00203	O00203 [272-283]	O00203 1xPhospho [S276(100)]	1	1597.61	0.957	0.999142	17.74	104.1	95.9	15.84	6.7		High	High	High	High	High	High	High	High	High	2.563e-05	4.486e-08	3.59	36.9	Used (Top N)	Used	K.NFYESDDDQKEK.T	[272-283]
	FALSE	High	[K].EGDELEDNGKNFYESDDDQKEK.[T]	1xPhospho [S15(100)]	4.46521e-05	0.00016513	1	1	10	O00203	O00203 [262-283]	O00203 1xPhospho [S276(100)]	2	2684.05	0.973	0.999142	9.37	101.2	98.8	11.26	3.43		High	High	Peak Found	High	High	High	High	High	High	2.563e-05	2.776e-07	6.01	51.87	Used (Top N)	Used	K.EGDELEDNGKNFYESDDDQKEK.T	[262-283]
	FALSE	High	[K].GKSDSEDGEKENEK.[S]	1xPhospho [S3(99.7)]	0.100056	0.00444234	1	1	2	O00203	O00203 [748-761]	O00203 1xPhospho [S750(99.7)]	2	1631.64	0.566	0.867782	47.06	127.7	72.3	29.67	37.96		High	High	Peak Found	Peak Found	Peak Found	Peak Found	Peak Found	Peak Found	High	0.0008091	0.008874	2.06	10.94	Used (Top N)	Used	K.GKSDSEDGEKENEK.S	[748-761]
FALSE	AP3D1	High	Master Protein	O14617	AP-3 complex subunit delta-1 OS=Homo sapiens OX=9606 GN=AP3D1 PE=1 SV=1	0	11.723	1	1	28	1	1153	130.1	8.48	89.99	1	cell organization and biogenesis;transport;other biological processes	other membranes;ER/Golgi;other cytoplasmic organelle;other cell component		Pf01602, Pf06375	8943	ENSG00000065000	hsa:8943; O00202; O14617; O75262; Q59HF5; Q96G11; Q9H3C6			0	0	0.778	0.942765	15.7	113.7	86.3	13.89	5.49	High	High	High	High	High	High	High	High	1
	Checked	Confidence	Annotated Sequence	Modifications	Qvality PEP	Qvality q-value	# Protein Groups	# Proteins	# PSMs	Master Protein Accessions	Positions in Master Proteins	Modifications in Master Proteins	# Missed Cleavages	Theo. MH+ [Da]	Abundance Ratio: (Sample) / (Control)	Abundance Ratio Adj. P-Value: (Sample) / (Control)	Abundance Ratio Variability [%]: (Sample) / (Control)	Abundances (Grouped): Control	Abundances (Grouped): Sample	Abundances (Grouped) CV [%]: Control	Abundances (Grouped) CV [%]: Sample	Quan Info	Found in Sample: [S1] F1: Control	Found in Sample: [S2] F2: Control	Found in Sample: [S3] F3: Control	Found in Sample: [S4] F4: Control	Found in Sample: [S5] F5: Sample	Found in Sample: [S6] F6: Sample	Found in Sample: [S7] F7: Sample	Found in Sample: [S8] F8: Sample	Confidence (by Search Engine): Sequest HT	Percolator q-Value (by Search Engine): Sequest HT	Percolator PEP (by Search Engine): Sequest HT	XCorr (by Search Engine): Sequest HT	Top Apex RT [min]	Quan Usage	Quan Ratio Usage	Sequence in Protein	Positions in Proteins
	FALSE	High	[R].NTETSKSPEKDVPMVEK.[K]	1xOxidation [M14]; 1xPhospho [T/S]	0.000238094	0.00016513	1	1	20	O14617	O14617 [823-839]		2	2014.9	0.76	0.982807	6.27	113.7	86.3	13.89	5.49		High	High	High	High	High	High	High	High	High	2.563e-05	2.604e-06	4.61	37.18	Used (Top N)	Used	R.NTETSKSPEKDVPMVEK.K	[823-839]
	FALSE	High	[R].NTETSKSPEKDVPMVEK.[K]	1xPhospho [T/S]	9.1407e-05	0.00016513	1	1	8	O14617	O14617 [823-839]		2	1998.91	0.856	0.999142	20.84	106.4	93.6	17.99	8.9		High	High	High	High	High	High	High	High	High	2.563e-05	7.273e-07	4.07	41.71	Used	Used	R.NTETSKSPEKDVPMVEK.K	[823-839]
FALSE	APBB2	High	Master Protein	Q92870	Amyloid beta precursor protein binding family B member 2 OS=Homo sapiens OX=9606 GN=APBB2 PE=1 SV=3	0	5.935	2	1	3	1	758	83.3	6.1	8.53	1	cell organization and biogenesis;signal transduction;other biological processes	other membranes;ER/Golgi;nucleus;other cytoplasmic organelle;other cell component	other molecular function	Pf00397, Pf00640	323	ENSG00000163697	B4DSL4; E9PG87; hsa:323; Q8IUI6; Q92870			0	0	0.842	0.974873	60.82	108.6	91.4	26.9	67.84	Peak Found	Peak Found	High	High	Not Found	Peak Found	High	Peak Found	1	Phospho [S123(100)]
	Checked	Confidence	Annotated Sequence	Modifications	Qvality PEP	Qvality q-value	# Protein Groups	# Proteins	# PSMs	Master Protein Accessions	Positions in Master Proteins	Modifications in Master Proteins	# Missed Cleavages	Theo. MH+ [Da]	Abundance Ratio: (Sample) / (Control)	Abundance Ratio Adj. P-Value: (Sample) / (Control)	Abundance Ratio Variability [%]: (Sample) / (Control)	Abundances (Grouped): Control	Abundances (Grouped): Sample	Abundances (Grouped) CV [%]: Control	Abundances (Grouped) CV [%]: Sample	Quan Info	Found in Sample: [S1] F1: Control	Found in Sample: [S2] F2: Control	Found in Sample: [S3] F3: Control	Found in Sample: [S4] F4: Control	Found in Sample: [S5] F5: Sample	Found in Sample: [S6] F6: Sample	Found in Sample: [S7] F7: Sample	Found in Sample: [S8] F8: Sample	Confidence (by Search Engine): Sequest HT	Percolator q-Value (by Search Engine): Sequest HT	Percolator PEP (by Search Engine): Sequest HT	XCorr (by Search Engine): Sequest HT	Top Apex RT [min]	Quan Usage	Quan Ratio Usage	Sequence in Protein	Positions in Proteins
	FALSE	High	[K].NLSPTAVINITSEK.[L]	1xPhospho [S3(100)]	0.000129932	0.00016513	1	1	3	Q92870	Q92870 [121-134]	Q92870 1xPhospho [S123(100)]	0	1566.78	0.842	0.999142	60.82	108.6	91.4	26.9	67.84		Peak Found	Peak Found	High	High	Not Found	Peak Found	High	Peak Found	High	2.563e-05	1.161e-06	3.04	74.34	Used (Top N)	Used	K.NLSPTAVINITSEK.L	[121-134]
FALSE	APC	High	Master Protein	P25054	Adenomatous polyposis coli protein OS=Homo sapiens OX=9606 GN=APC PE=1 SV=2	0	46.564	5	8	39	8	2843	311.5	7.8	123.44	8	cell adhesion;cell-cell signaling;cell cycle OR cell proliferation;cell organization and biogenesis;protein metabolism;other metabolic processes;stress response;developmental processes;signal transduction;other biological processes	plasma membrane;other membranes;cytosol;cytoskeleton;ER/Golgi;nucleus;other cell component	enzyme regulator activity;cytoskeletal activity;other molecular function	Pf00514, Pf05923, Pf05924, Pf05937, Pf05956, Pf05972, Pf11414, Pf16629, Pf16630, Pf16633, Pf16634, Pf16635, Pf16636, Pf16689, Pf18797	324	ENSG00000134982	B7Z2B6; D3DT03; hsa:324; P25054; Q15162; Q15163; Q93042	Microtubule cytoskeleton regulation; Alzheimer's disease and miRNA effects; Gastric cancer network 1; Brain-derived neurotrophic factor (BDNF) signaling pathway; Endoderm differentiation; Extracellular vesicle-mediated signaling in recipient cells; Copper homeostasis; Wnt signaling pathway; Wnt/beta-catenin signaling pathway in leukemia; Regulation of Wnt / B-catenin signaling by small molecule c…	Deactivation of the beta-catenin transactivating complex; Disassembly of the destruction complex and recruitment of AXIN to the membrane; Beta-catenin phosphorylation cascade; Signaling by GSK3beta mutants; CTNNB1 S33 mutants aren't phosphorylated; CTNNB1 S37 mutants aren't phosphorylated; CTNNB1 S45 mutants aren't phosphorylated; CTNNB1 T41 mutants aren't phosphorylated; APC truncation mutants h…	43	0	0.823	0.964357	43.38	90.9	109.1	19.34	6.79	High	High	High	High	High	High	High	High	1	Phospho [S780(100); S1044(86.5); S1360(99.4); T1438(100); T2676(89.8); S2685(100); S2687(100)]
	Checked	Confidence	Annotated Sequence	Modifications	Qvality PEP	Qvality q-value	# Protein Groups	# Proteins	# PSMs	Master Protein Accessions	Positions in Master Proteins	Modifications in Master Proteins	# Missed Cleavages	Theo. MH+ [Da]	Abundance Ratio: (Sample) / (Control)	Abundance Ratio Adj. P-Value: (Sample) / (Control)	Abundance Ratio Variability [%]: (Sample) / (Control)	Abundances (Grouped): Control	Abundances (Grouped): Sample	Abundances (Grouped) CV [%]: Control	Abundances (Grouped) CV [%]: Sample	Quan Info	Found in Sample: [S1] F1: Control	Found in Sample: [S2] F2: Control	Found in Sample: [S3] F3: Control	Found in Sample: [S4] F4: Control	Found in Sample: [S5] F5: Sample	Found in Sample: [S6] F6: Sample	Found in Sample: [S7] F7: Sample	Found in Sample: [S8] F8: Sample	Confidence (by Search Engine): Sequest HT	Percolator q-Value (by Search Engine): Sequest HT	Percolator PEP (by Search Engine): Sequest HT	XCorr (by Search Engine): Sequest HT	Top Apex RT [min]	Quan Usage	Quan Ratio Usage	Sequence in Protein	Positions in Proteins
	FALSE	High	[K].YSDEQLNSGRQSPSQNER.[W]	1xPhospho [S14(86.5)]	0.00224885	0.00016513	1	1	8	P25054	P25054 [1031-1048]	P25054 1xPhospho [S1044(86.5)]	1	2174.91	0.79	0.999046	44.82	111.7	88.3	46.98	17.02		High	High	Peak Found	High	High	High	High	High	High	2.563e-05	5.254e-05	3.92	35.96	Used (Top N)	Used	K.YSDEQLNSGRQSPSQNER.W	[1031-1048]
	FALSE	High	[R].SGRSPTGNTPPVIDSVSEK.[A]	1xPhospho [S/T]	0.000636434	0.00016513	1	1	2	P25054	P25054 [2671-2689]		1	2007.94	0.844	0.999046	20.53	108.4	91.6	19.62	11.3		High	High	Peak Found	Peak Found	Peak Found	Peak Found	Peak Found	Peak Found	High	2.563e-05	9.698e-06	2.66	48.33	Used (Top N)	Used	R.SGRSPTGNTPPVIDSVSEK.A	[2671-2689]
	FALSE	High	[R].SPTGNTPPVIDSVSEK.[A]	1xPhospho [T3(89.8)]	2.79373e-05	0.00016513	1	1	6	P25054	P25054 [2674-2689]	P25054 1xPhospho [T2676(89.8)]	0	1707.78	0.734	0.999142	16.72	115.9	84.1	15.65	13.63		High	High	High	High	Peak Found	Peak Found	High	High	High	2.563e-05	1.494e-07	3.54	56.34	Used	Used	R.SPTGNTPPVIDSVSEK.A	[2674-2689]
	FALSE	High	[K].ALEAELDAQHLSETFDNIDNLSPK.[A]	1xPhospho [S22(100)]	2.21829e-08	0.00016513	1	1	5	P25054	P25054 [759-782]	P25054 1xPhospho [S780(100)]	0	2750.26	9.984	2.59127e-07	189.11	15.8	184.2	143.27	18.16		Not Found	Not Found	High	Peak Found	High	High	High	High	High	2.563e-05	1.073e-11	6.72	82.07	Used (Top N)	Used	K.ALEAELDAQHLSETFDNIDNLSPK.A	[759-782]
	FALSE	High	[K].AVEFSSGAKSPSK.[S]	1xPhospho [S10(99.4)]	1.93992e-05	0.00016513	1	1	8	P25054	P25054 [1351-1363]	P25054 1xPhospho [S1360(99.4)]	1	1374.63	0.863	0.999142	29.94	104.4	95.6	17.63	25.62		High	High	High	High	High	High	High	High	High	2.563e-05	9.184e-08	4.12	30.09	Used	Used	K.AVEFSSGAKSPSK.S	[1351-1363]
	FALSE	High	[K].SPSEGQTATTSPR.[G]	1xPhospho [T/S]	0.0356599	0.00144754	1	1	4	P25054	P25054 [2260-2272]		0	1398.59	0.625	0.9605	18.32	123.5	76.5	10.57	14.94		Peak Found	High	High	Peak Found	Peak Found	Peak Found	Peak Found	High	High	0.0002684	0.002116	1.73	22.26	Used	Used	K.SPSEGQTATTSPR.G	[2260-2272]
	FALSE	High	[K].TIDSEKDLLDDSDDDDIEILEECIISAMPTK.[S]	1xCarbamidomethyl [C23]; 1xOxidation [M28]; 1xPhospho [T/S]	0.0723334	0.00268887	1	1	2	P25054	P25054 [1556-1586]		1	3634.58								No Quan Values	Not Found	Not Found	Not Found	Not Found	Not Found	High	High	Not Found	High	0.0005686	0.005589	2.22		Not Used	Not Used	K.TIDSEKDLLDDSDDDDIEILEECIISAMPTK.S	[1556-1586]
	FALSE	High	[R].SKTPPPPPQTAQTK.[R]	1xPhospho [T3(100)]	0.0882877	0.00382588	1	1	3	P25054	P25054 [1436-1449]	P25054 1xPhospho [T1438(100)]	1	1557.77	0.72	0.999142	19.75	116.3	83.7	17.65	19.97		High	Peak Found	High	Peak Found	High	Peak Found	Peak Found	Peak Found	High	0.0007386	0.00741	1.82	22.69	Used	Used	R.SKTPPPPPQTAQTK.R	[1436-1449]
	FALSE	High	[R].SGRSPTGNTPPVIDSVSEK.[A]	3xPhospho [S15(100); S17(100); S/T]	0.173425	0.00963497	1	1	1	P25054	P25054 [2671-2689]	P25054 3xPhospho [S2685(100); S2687(100); S/T]	1	2167.87	4.287	1.5541e-05	64.71	36.7	163.3	70.59	15.41		Not Found	Not Found	Not Found	Not Found	Peak Found	High	Peak Found	Peak Found	High	0.00173	0.02026	2.13	29.2	Used	Used	R.SGRSPTGNTPPVIDSVSEK.A	[2671-2689]
FALSE	APC2	Medium	Master Protein	O95996	Adenomatous polyposis coli protein 2 OS=Homo sapiens OX=9606 GN=APC2 PE=1 SV=1	0.013	2.081	1	1	1	1	2303	243.8	8.82	2.31	1	cell-cell signaling;cell organization and biogenesis;protein metabolism;other metabolic processes;developmental processes;signal transduction;other biological processes	plasma membrane;other membranes;cytosol;cytoskeleton;ER/Golgi;other cell component	cytoskeletal activity;other molecular function	Pf00514, Pf05923, Pf05924, Pf05956, Pf11414, Pf16629, Pf16689, Pf18797	10297	ENSG00000115266	hsa:10297; O95996; Q05BW4; Q9UBZ1; Q9UEM8; Q9UQJ8; Q9UQJ9; Q9Y632	Alzheimer's disease and miRNA effects; Endometrial cancer; Chromosomal and microsatellite instability in colorectal cancer ; lncRNA in canonical Wnt signaling and colorectal cancer; Breast cancer pathway; Regulation of actin cytoskeleton; Alzheimer's disease		7	0								Not Found	Not Found	Not Found	Not Found	Not Found	Not Found	Not Found	High	1
	Checked	Confidence	Annotated Sequence	Modifications	Qvality PEP	Qvality q-value	# Protein Groups	# Proteins	# PSMs	Master Protein Accessions	Positions in Master Proteins	Modifications in Master Proteins	# Missed Cleavages	Theo. MH+ [Da]	Abundance Ratio: (Sample) / (Control)	Abundance Ratio Adj. P-Value: (Sample) / (Control)	Abundance Ratio Variability [%]: (Sample) / (Control)	Abundances (Grouped): Control	Abundances (Grouped): Sample	Abundances (Grouped) CV [%]: Control	Abundances (Grouped) CV [%]: Sample	Quan Info	Found in Sample: [S1] F1: Control	Found in Sample: [S2] F2: Control	Found in Sample: [S3] F3: Control	Found in Sample: [S4] F4: Control	Found in Sample: [S5] F5: Sample	Found in Sample: [S6] F6: Sample	Found in Sample: [S7] F7: Sample	Found in Sample: [S8] F8: Sample	Confidence (by Search Engine): Sequest HT	Percolator q-Value (by Search Engine): Sequest HT	Percolator PEP (by Search Engine): Sequest HT	XCorr (by Search Engine): Sequest HT	Top Apex RT [min]	Quan Usage	Quan Ratio Usage	Sequence in Protein	Positions in Proteins
	FALSE	High	[R].AGAEPLAGPGISPGAR.[K]		0.0954144	0.00406208	1	1	1	O95996	O95996 [1011-1026]		0	1420.75								Not Reliable	Not Found	Not Found	Not Found	Not Found	Not Found	Not Found	Not Found	High	High	0.0007637	0.008289	2.31		Not Used	Not Used	R.AGAEPLAGPGISPGAR.K	[1011-1026]
FALSE	APEH	High	Master Protein	P13798	Acylamino-acid-releasing enzyme OS=Homo sapiens OX=9606 GN=APEH PE=1 SV=4	0	7.469	2	1	3	1	732	81.2	5.48	10.37	1	cell organization and biogenesis;protein metabolism;other metabolic processes	non-structural extracellular;other membranes;cytosol;nucleus;other cell component	other molecular function	Pf00326, Pf19283	327	ENSG00000164062	hsa:327; P13798; Q9BQ33; Q9P0Y2		Neutrophil degranulation; Eukaryotic Translation Termination	2	0	0.962	0.990657	10.92	102.8	97.2	12.48	5.64	Peak Found	High	High	High	Peak Found	Peak Found	Peak Found	Peak Found	1	Phospho [S187(100)]
	Checked	Confidence	Annotated Sequence	Modifications	Qvality PEP	Qvality q-value	# Protein Groups	# Proteins	# PSMs	Master Protein Accessions	Positions in Master Proteins	Modifications in Master Proteins	# Missed Cleavages	Theo. MH+ [Da]	Abundance Ratio: (Sample) / (Control)	Abundance Ratio Adj. P-Value: (Sample) / (Control)	Abundance Ratio Variability [%]: (Sample) / (Control)	Abundances (Grouped): Control	Abundances (Grouped): Sample	Abundances (Grouped) CV [%]: Control	Abundances (Grouped) CV [%]: Sample	Quan Info	Found in Sample: [S1] F1: Control	Found in Sample: [S2] F2: Control	Found in Sample: [S3] F3: Control	Found in Sample: [S4] F4: Control	Found in Sample: [S5] F5: Sample	Found in Sample: [S6] F6: Sample	Found in Sample: [S7] F7: Sample	Found in Sample: [S8] F8: Sample	Confidence (by Search Engine): Sequest HT	Percolator q-Value (by Search Engine): Sequest HT	Percolator PEP (by Search Engine): Sequest HT	XCorr (by Search Engine): Sequest HT	Top Apex RT [min]	Quan Usage	Quan Ratio Usage	Sequence in Protein	Positions in Proteins
	FALSE	High	[K].ALDVSASDDEIAR.[L]	1xPhospho [S7(100)]	9.23255e-06	0.00016513	1	1	3	P13798	P13798 [181-193]	P13798 1xPhospho [S187(100)]	0	1441.62	0.962	0.999142	10.92	102.8	97.2	12.48	5.64		Peak Found	High	High	High	Peak Found	Peak Found	Peak Found	Peak Found	High	2.563e-05	3.399e-08	3.33	58.82	Used (Top N)	Used	K.ALDVSASDDEIAR.L	[181-193]
FALSE	API5	High	Master Protein	Q9BZZ5	Apoptosis inhibitor 5 OS=Homo sapiens OX=9606 GN=API5 PE=1 SV=3	0	17.019	3	3	58	3	524	59	7.34	154.16	3	other biological processes	nucleus;other cell component	other molecular function	Pf05918	8539	ENSG00000166181	B4DGR0; B4DRJ2; B4E283; D3DR21; G3V1C3; hsa:8539; O15441; Q9BZZ5; Q9Y4J7			0	0	0.715	0.806212	30.25	117	83	22.92	3.54	High	High	High	High	High	High	High	High	1	Phospho [S464(100)]
	Checked	Confidence	Annotated Sequence	Modifications	Qvality PEP	Qvality q-value	# Protein Groups	# Proteins	# PSMs	Master Protein Accessions	Positions in Master Proteins	Modifications in Master Proteins	# Missed Cleavages	Theo. MH+ [Da]	Abundance Ratio: (Sample) / (Control)	Abundance Ratio Adj. P-Value: (Sample) / (Control)	Abundance Ratio Variability [%]: (Sample) / (Control)	Abundances (Grouped): Control	Abundances (Grouped): Sample	Abundances (Grouped) CV [%]: Control	Abundances (Grouped) CV [%]: Sample	Quan Info	Found in Sample: [S1] F1: Control	Found in Sample: [S2] F2: Control	Found in Sample: [S3] F3: Control	Found in Sample: [S4] F4: Control	Found in Sample: [S5] F5: Sample	Found in Sample: [S6] F6: Sample	Found in Sample: [S7] F7: Sample	Found in Sample: [S8] F8: Sample	Confidence (by Search Engine): Sequest HT	Percolator q-Value (by Search Engine): Sequest HT	Percolator PEP (by Search Engine): Sequest HT	XCorr (by Search Engine): Sequest HT	Top Apex RT [min]	Quan Usage	Quan Ratio Usage	Sequence in Protein	Positions in Proteins
	FALSE	High	[K].RASEDTTSGSPPKK.[S]	1xPhospho [S10(88.1)]	0.000220196	0.00016513	1	1	8	Q9BZZ5	Q9BZZ5 [455-468]	Q9BZZ5 1xPhospho [S464(88.1)]	2	1540.7	0.823	0.999142	40.4	116.9	83.1	33.13	18.14		High	High	High	High	High	High	Peak Found	High	High	2.563e-05	2.341e-06	4.74	16.17	Used (Top N)	Used	K.RASEDTTSGSPPKK.S	[455-468]
	FALSE	High	[R].ASEDTTSGSPPKK.[S]	1xPhospho [S9(100)]	2.09762e-05	0.00016513	1	1	31	Q9BZZ5	Q9BZZ5 [456-468]	Q9BZZ5 1xPhospho [S464(100)]	1	1384.6	0.706	0.787778	28.02	117	83	22.37	5.72		High	High	High	High	High	High	High	High	High	2.563e-05	1.015e-07	5.25	14.74	Used (Top N)	Used	R.ASEDTTSGSPPKK.S	[456-468]
	FALSE	High	[R].ASEDTTSGSPPK.[K]	1xPhospho [S7(79.6)]	0.0018503	0.00016513	1	1	19	Q9BZZ5	Q9BZZ5 [456-467]	Q9BZZ5 1xPhospho [S462(79.6)]	0	1256.5	0.696	0.994079	21.74	117.9	82.1	23.71	10.13		High	High	High	High	High	High	High	High	High	2.563e-05	4.03e-05	3.45	20.59	Used (Top N)	Used	R.ASEDTTSGSPPK.K	[456-467]
FALSE	APIP	High	Master Protein	Q96GX9	Methylthioribulose-1-phosphate dehydratase OS=Homo sapiens OX=9606 GN=APIP PE=1 SV=1	0	6.996	4	2	25	2	242	27.1	7.12	44.61	2	cell organization and biogenesis;other metabolic processes;other biological processes	cytosol;other cell component	other molecular function	Pf00596	51074	ENSG00000149089	A8K9D3; hsa:51074; Q6PJX6; Q8WVU2; Q96GX9; Q96HK2; Q9Y318	Methionine de novo and salvage pathway	Regulation of the apoptosome activity; Methionine salvage pathway	4	0	0.866	0.982322	16.26	102.7	97.3	17.12	23.32	High	High	High	High	High	High	High	High	1	Phospho [S89(94.5)]
	Checked	Confidence	Annotated Sequence	Modifications	Qvality PEP	Qvality q-value	# Protein Groups	# Proteins	# PSMs	Master Protein Accessions	Positions in Master Proteins	Modifications in Master Proteins	# Missed Cleavages	Theo. MH+ [Da]	Abundance Ratio: (Sample) / (Control)	Abundance Ratio Adj. P-Value: (Sample) / (Control)	Abundance Ratio Variability [%]: (Sample) / (Control)	Abundances (Grouped): Control	Abundances (Grouped): Sample	Abundances (Grouped) CV [%]: Control	Abundances (Grouped) CV [%]: Sample	Quan Info	Found in Sample: [S1] F1: Control	Found in Sample: [S2] F2: Control	Found in Sample: [S3] F3: Control	Found in Sample: [S4] F4: Control	Found in Sample: [S5] F5: Sample	Found in Sample: [S6] F6: Sample	Found in Sample: [S7] F7: Sample	Found in Sample: [S8] F8: Sample	Confidence (by Search Engine): Sequest HT	Percolator q-Value (by Search Engine): Sequest HT	Percolator PEP (by Search Engine): Sequest HT	XCorr (by Search Engine): Sequest HT	Top Apex RT [min]	Quan Usage	Quan Ratio Usage	Sequence in Protein	Positions in Proteins
	FALSE	High	[K].DISGPSPSKK.[L]	1xPhospho [S8(94.5)]	0.00155229	0.00016513	1	1	14	Q96GX9	Q96GX9 [82-91]	Q96GX9 1xPhospho [S89(94.5)]	1	1095.51	0.944	0.999142	27.87	102.9	97.1	18.4	29.69		High	High	High	High	High	High	High	High	High	2.563e-05	3.207e-05	2.56	19.84	Used (Top N)	Used	K.DISGPSPSKK.L	[82-91]
	FALSE	High	[K].DISGPSPSK.[K]	1xPhospho [S6(92.5)]	0.0478694	0.00181069	1	1	11	Q96GX9	Q96GX9 [82-90]	Q96GX9 1xPhospho [S87(92.5)]	0	967.413	0.861	0.999142	15.35	107.2	92.8	14.51	10.52		High	High	High	High	High	High	High	High	High	0.000363	0.003144	2.13	26.09	Used (Top N)	Used	K.DISGPSPSK.K	[82-90]
FALSE	APOL2	High	Master Protein	Q9BQE5	Apolipoprotein L2 OS=Homo sapiens OX=9606 GN=APOL2 PE=1 SV=2	0	6.045	3	1	9	1	337	37.1	6.74	25.55	1	protein metabolism;other metabolic processes;stress response;transport;other biological processes	non-structural extracellular;other membranes;ER/Golgi	signal transduction activity or receptor binding;other molecular function	Pf05461	23780	ENSG00000128335	B0QYK7; hsa:23780; O95915; Q59GW9; Q5TH96; Q969T6; Q9BQE5; Q9BT28; Q9UGT1; Q9UH10			0	0	0.823	0.964357	29.92	107	93	24.73	14.05	High	High	High	High	High	High	High	High	1	Phospho [S250(100)]
	Checked	Confidence	Annotated Sequence	Modifications	Qvality PEP	Qvality q-value	# Protein Groups	# Proteins	# PSMs	Master Protein Accessions	Positions in Master Proteins	Modifications in Master Proteins	# Missed Cleavages	Theo. MH+ [Da]	Abundance Ratio: (Sample) / (Control)	Abundance Ratio Adj. P-Value: (Sample) / (Control)	Abundance Ratio Variability [%]: (Sample) / (Control)	Abundances (Grouped): Control	Abundances (Grouped): Sample	Abundances (Grouped) CV [%]: Control	Abundances (Grouped) CV [%]: Sample	Quan Info	Found in Sample: [S1] F1: Control	Found in Sample: [S2] F2: Control	Found in Sample: [S3] F3: Control	Found in Sample: [S4] F4: Control	Found in Sample: [S5] F5: Sample	Found in Sample: [S6] F6: Sample	Found in Sample: [S7] F7: Sample	Found in Sample: [S8] F8: Sample	Confidence (by Search Engine): Sequest HT	Percolator q-Value (by Search Engine): Sequest HT	Percolator PEP (by Search Engine): Sequest HT	XCorr (by Search Engine): Sequest HT	Top Apex RT [min]	Quan Usage	Quan Ratio Usage	Sequence in Protein	Positions in Proteins
	FALSE	High	[R].ISAEGGEQVER.[V]	1xPhospho [S2(100)]	0.00010757	0.00016513	1	1	9	Q9BQE5	Q9BQE5 [249-259]	Q9BQE5 1xPhospho [S250(100)]	0	1254.54	0.823	0.999142	29.92	107	93	24.73	14.05		High	High	High	High	High	High	High	High	High	2.563e-05	9.025e-07	2.57	36.05	Used (Top N)	Used	R.ISAEGGEQVER.V	[249-259]
FALSE	APTX	High	Master Protein	Q7Z2E3	Aprataxin OS=Homo sapiens OX=9606 GN=APTX PE=1 SV=2	0	7.326	3	2	9	2	356	40.7	9.17	18.82	2	DNA metabolism;other metabolic processes;stress response;other biological processes	nucleus;other cell component	nucleic acid binding activity;other molecular function	Pf11969, Pf16278, Pf17913	54840	ENSG00000137074	A8MTN4; D3DRK9; D3DRL0; hsa:54840; Q0P662; Q5T781; Q5T782; Q5T784; Q6JV81; Q6JV82; Q6JV85; Q7Z2E3; Q7Z2F3; Q7Z336; Q7Z5R5; Q7Z6V7; Q7Z6V8; Q9NXM5			0	0	0.863	0.980838	33.01	107.9	92.1	19.08	9.62	High	High	High	High	High	High	High	High	1	Phospho [S132(100)]
	Checked	Confidence	Annotated Sequence	Modifications	Qvality PEP	Qvality q-value	# Protein Groups	# Proteins	# PSMs	Master Protein Accessions	Positions in Master Proteins	Modifications in Master Proteins	# Missed Cleavages	Theo. MH+ [Da]	Abundance Ratio: (Sample) / (Control)	Abundance Ratio Adj. P-Value: (Sample) / (Control)	Abundance Ratio Variability [%]: (Sample) / (Control)	Abundances (Grouped): Control	Abundances (Grouped): Sample	Abundances (Grouped) CV [%]: Control	Abundances (Grouped) CV [%]: Sample	Quan Info	Found in Sample: [S1] F1: Control	Found in Sample: [S2] F2: Control	Found in Sample: [S3] F3: Control	Found in Sample: [S4] F4: Control	Found in Sample: [S5] F5: Sample	Found in Sample: [S6] F6: Sample	Found in Sample: [S7] F7: Sample	Found in Sample: [S8] F8: Sample	Confidence (by Search Engine): Sequest HT	Percolator q-Value (by Search Engine): Sequest HT	Percolator PEP (by Search Engine): Sequest HT	XCorr (by Search Engine): Sequest HT	Top Apex RT [min]	Quan Usage	Quan Ratio Usage	Sequence in Protein	Positions in Proteins
	FALSE	High	[R].SGNSDSIER.[D]	1xPhospho [S1(100)]	0.00159321	0.00016513	1	1	8	Q7Z2E3	Q7Z2E3 [132-140]	Q7Z2E3 1xPhospho [S132(100)]	0	1044.4	0.833	0.999142	19.87	111.7	88.3	16.4	9.8		High	High	High	High	High	High	High	High	High	2.563e-05	3.317e-05	2.41	22.47	Used (Top N)	Used	R.SGNSDSIER.D	[132-140]
	FALSE	High	[R].KRSGNSDSIER.[D]	1xPhospho [S3(99.8)]	0.0266538	0.000888211	1	1	1	Q7Z2E3	Q7Z2E3 [130-140]	Q7Z2E3 1xPhospho [S132(99.8)]	2	1328.6	1.368	0.46925	78.64	84.4	115.6	70.47	9.19		Peak Found	Not Found	Not Found	Peak Found	Peak Found	Peak Found	Peak Found	High	High	0.0001595	0.001422	1.6	22.13	Used (Top N)	Used	R.KRSGNSDSIER.D	[130-140]
FALSE	ARAF	High	Master Protein	P10398	Serine/threonine-protein kinase A-Raf OS=Homo sapiens OX=9606 GN=ARAF PE=1 SV=2	0	15.044	14	4	26	3	606	67.5	9.01	56.79	4	protein metabolism;other metabolic processes;signal transduction;other biological processes	cytosol;mitochondrion	kinase activity;other molecular function	Pf00130, Pf02196, Pf07714	369	ENSG00000078061	hsa:369; P07557; P10398; Q5H9B2; Q5H9B3	Integrin-mediated cell adhesion; Alzheimer's disease and miRNA effects; Glioblastoma signaling pathways; Common pathways underlying drug addiction; Bladder cancer; MAPK signaling pathway; Embryonic stem cell pluripotency pathways; Endometrial cancer; Chromosomal and microsatellite instability in colorectal cancer ; MAPK cascade; Non-small cell lung cancer; Breast cancer pathway; Pancreatic adenoc…	Signaling by BRAF and RAF1 fusions; RAF activation; SHOC2 M1731 mutant abolishes MRAS complex function; Gain-of-function MRAS complexes activate RAF signaling; Signaling by moderate kinase activity BRAF mutants; Paradoxical activation of RAF signaling by kinase inactive BRAF; Signaling downstream of RAS mutants; Signaling by RAF1 mutants; MAP2K and MAPK activation; Negative regulation of MAPK pat…	31	0	5.425	9.5324e-11	135.53	44.8	155.2	107.98	137.27	High	Not Found	Peak Found	High	High	Peak Found	Not Found	High	1	Phospho [T181(83.1); S186(100); S536(75.8); S582(100)]
	Checked	Confidence	Annotated Sequence	Modifications	Qvality PEP	Qvality q-value	# Protein Groups	# Proteins	# PSMs	Master Protein Accessions	Positions in Master Proteins	Modifications in Master Proteins	# Missed Cleavages	Theo. MH+ [Da]	Abundance Ratio: (Sample) / (Control)	Abundance Ratio Adj. P-Value: (Sample) / (Control)	Abundance Ratio Variability [%]: (Sample) / (Control)	Abundances (Grouped): Control	Abundances (Grouped): Sample	Abundances (Grouped) CV [%]: Control	Abundances (Grouped) CV [%]: Sample	Quan Info	Found in Sample: [S1] F1: Control	Found in Sample: [S2] F2: Control	Found in Sample: [S3] F3: Control	Found in Sample: [S4] F4: Control	Found in Sample: [S5] F5: Sample	Found in Sample: [S6] F6: Sample	Found in Sample: [S7] F7: Sample	Found in Sample: [S8] F8: Sample	Confidence (by Search Engine): Sequest HT	Percolator q-Value (by Search Engine): Sequest HT	Percolator PEP (by Search Engine): Sequest HT	XCorr (by Search Engine): Sequest HT	Top Apex RT [min]	Quan Usage	Quan Ratio Usage	Sequence in Protein	Positions in Proteins
	FALSE	High	[R].STSTPNVHMVSTTAPMDSNLIQLTGQSFSTDAAGSR.[G]	2xOxidation [M9; M16]; 1xPhospho [S/T]	0.000124141	0.00016513	1	1	2	P10398	P10398 [212-247]		0	3821.7								No Quan Values	High	Not Found	Not Found	Not Found	High	Not Found	Not Found	Not Found	High	2.563e-05	1.09e-06	3.51		Not Used	Not Used	R.STSTPNVHMVSTTAPMDSNLIQLTGQSFSTDAAGSR.G	[212-247]
	FALSE	High	[R].SASEPSLHR.[AT]	1xPhospho [S3(100)]	0.0098624	0.000300249	2	2	20	P04049; P10398	P04049 [619-627]; P10398 [580-588]	P04049 1xPhospho [S621(100)]; P10398 1xPhospho [S582(100)]	0	1063.46	0.649	0.728864	13.88	121	79	11.51	11.11	Shared	High	High	High	High	High	High	High	High	High	8.444e-05	0.0003766	2.45	26.8	Not Used	Not Used	R.SASEPSLHR.T	[580-588]
	FALSE	High	[R].GYLSPDLSKISSNCPK.[A]	1xCarbamidomethyl [C14]; 1xPhospho [S/Y]	0.0275139	0.00103589	1	1	3	P10398	P10398 [525-540]		1	1845.85	5.425	3.37357e-05	135.53	44.8	155.2	107.98	137.27		High	Not Found	Peak Found	High	Not Found	Peak Found	Not Found	High	High	0.0001595	0.001486	2.54	80.3	Used (Top N)	Used	R.GYLSPDLSKISSNCPK.A	[525-540]
	FALSE	High	[R].QHEAPSNRPLNELLTPQGPSPR.[T]	2xPhospho [T15(83.1); S20(100)]	0.0275139	0.00103589	1	1	1	P10398	P10398 [167-188]	P10398 2xPhospho [T181(83.1); S186(100)]	0	2598.19								No Quan Values	Not Found	Not Found	Not Found	Not Found	Not Found	Not Found	Not Found	High	High	0.0001595	0.001483	3.91		Not Used	Not Used	R.QHEAPSNRPLNELLTPQGPSPR.T	[167-188]
FALSE	ARAP1	High	Master Protein	Q96P48	Arf-GAP with Rho-GAP domain, ANK repeat and PH domain-containing protein 1 OS=Homo sapiens OX=9606 GN=ARAP1 PE=1 SV=3	0	8.719	2	1	11	1	1450	162.1	6.23	13.86	1	cell cycle OR cell proliferation;cell organization and biogenesis;signal transduction;other biological processes	plasma membrane;other membranes;cytosol;ER/Golgi;nucleus;other cell component	enzyme regulator activity;other molecular function	Pf00169, Pf00536, Pf00620, Pf00788, Pf01412	116985	ENSG00000186635	A3KLL7; B2RTS2; hsa:116985; O94879; Q4LDD5; Q59FI7; Q6PHS3; Q8WU51; Q96HP6; Q96L71; Q96P48		PTK6 Regulates RTKs and Their Effectors AKT1 and DOK1; RHOA GTPase cycle; CDC42 GTPase cycle; RAC1 GTPase cycle	4	0	1.157	0.937388	42.46	93.8	106.2	19.84	38.17	High	High	High	High	Peak Found	High	Peak Found	High	1	Phospho [S229(86)]
	Checked	Confidence	Annotated Sequence	Modifications	Qvality PEP	Qvality q-value	# Protein Groups	# Proteins	# PSMs	Master Protein Accessions	Positions in Master Proteins	Modifications in Master Proteins	# Missed Cleavages	Theo. MH+ [Da]	Abundance Ratio: (Sample) / (Control)	Abundance Ratio Adj. P-Value: (Sample) / (Control)	Abundance Ratio Variability [%]: (Sample) / (Control)	Abundances (Grouped): Control	Abundances (Grouped): Sample	Abundances (Grouped) CV [%]: Control	Abundances (Grouped) CV [%]: Sample	Quan Info	Found in Sample: [S1] F1: Control	Found in Sample: [S2] F2: Control	Found in Sample: [S3] F3: Control	Found in Sample: [S4] F4: Control	Found in Sample: [S5] F5: Sample	Found in Sample: [S6] F6: Sample	Found in Sample: [S7] F7: Sample	Found in Sample: [S8] F8: Sample	Confidence (by Search Engine): Sequest HT	Percolator q-Value (by Search Engine): Sequest HT	Percolator PEP (by Search Engine): Sequest HT	XCorr (by Search Engine): Sequest HT	Top Apex RT [min]	Quan Usage	Quan Ratio Usage	Sequence in Protein	Positions in Proteins
	FALSE	High	[R].LFPEFDDSDYDEVPEEGPGAPAR.[V]	1xPhospho [S8(86)]	0.00115829	0.00016513	1	1	11	Q96P48	Q96P48 [222-244]	Q96P48 1xPhospho [S229(86)]	0	2632.08	1.157	0.999142	42.46	93.8	106.2	19.84	38.17		High	High	High	High	Peak Found	High	Peak Found	High	High	2.563e-05	2.165e-05	3.01	81.94	Used (Top N)	Used	R.LFPEFDDSDYDEVPEEGPGAPAR.V	[222-244]
FALSE	ARCN1	High	Master Protein	P48444	Coatomer subunit delta OS=Homo sapiens OX=9606 GN=ARCN1 PE=1 SV=1	0	4.138	2	1	5	1	511	57.2	6.21	13.02	1	transport;developmental processes;other biological processes	other membranes;cytosol;ER/Golgi		Pf00928, Pf01217	372	ENSG00000095139	B4E1X2; E9PEU4; hsa:372; P48444; Q52M80	miR-517 relationship with ARCN1 and USP1	COPI-dependent Golgi-to-ER retrograde traffic; COPI-mediated anterograde transport	3	0	0.765	0.947322	31.87	114.2	85.8	26.06	8.87	Peak Found	High	High	High	High	High	Peak Found	Peak Found	1	Phospho [S493(100)]
	Checked	Confidence	Annotated Sequence	Modifications	Qvality PEP	Qvality q-value	# Protein Groups	# Proteins	# PSMs	Master Protein Accessions	Positions in Master Proteins	Modifications in Master Proteins	# Missed Cleavages	Theo. MH+ [Da]	Abundance Ratio: (Sample) / (Control)	Abundance Ratio Adj. P-Value: (Sample) / (Control)	Abundance Ratio Variability [%]: (Sample) / (Control)	Abundances (Grouped): Control	Abundances (Grouped): Sample	Abundances (Grouped) CV [%]: Control	Abundances (Grouped) CV [%]: Sample	Quan Info	Found in Sample: [S1] F1: Control	Found in Sample: [S2] F2: Control	Found in Sample: [S3] F3: Control	Found in Sample: [S4] F4: Control	Found in Sample: [S5] F5: Sample	Found in Sample: [S6] F6: Sample	Found in Sample: [S7] F7: Sample	Found in Sample: [S8] F8: Sample	Confidence (by Search Engine): Sequest HT	Percolator q-Value (by Search Engine): Sequest HT	Percolator PEP (by Search Engine): Sequest HT	XCorr (by Search Engine): Sequest HT	Top Apex RT [min]	Quan Usage	Quan Ratio Usage	Sequence in Protein	Positions in Proteins
	FALSE	High	[K].VTQVDGNSPVR.[F]	1xPhospho [S8(100)]	0.00287886	0.00016513	1	1	5	P48444	P48444 [486-496]	P48444 1xPhospho [S493(100)]	0	1251.57	0.765	0.999142	31.87	114.2	85.8	26.06	8.87		Peak Found	High	High	High	High	High	Peak Found	Peak Found	High	2.563e-05	7.281e-05	2.89	29.04	Used (Top N)	Used	K.VTQVDGNSPVR.F	[486-496]
FALSE	AREL1	High	Master Protein	O15033	Apoptosis-resistant E3 ubiquitin protein ligase 1 OS=Homo sapiens OX=9606 GN=AREL1 PE=1 SV=3	0.007	2.408	3	1	1	1	823	94.2	7.25	2.07	1	protein metabolism;other metabolic processes;other biological processes	cytosol;other cell component	other molecular function	Pf00630, Pf00632	9870	ENSG00000119682	B4E2C7; hsa:9870; O15033; Q7LDY1; Q8IYY9		Antigen processing: Ubiquitination & Proteasome degradation	1	0	1.386	0.528773	86.46	82.2	117.8	42.26	70	Peak Found	Not Found	Not Found	Peak Found	High	Not Found	Peak Found	Peak Found	1	Phospho [S337(99.2)]
	Checked	Confidence	Annotated Sequence	Modifications	Qvality PEP	Qvality q-value	# Protein Groups	# Proteins	# PSMs	Master Protein Accessions	Positions in Master Proteins	Modifications in Master Proteins	# Missed Cleavages	Theo. MH+ [Da]	Abundance Ratio: (Sample) / (Control)	Abundance Ratio Adj. P-Value: (Sample) / (Control)	Abundance Ratio Variability [%]: (Sample) / (Control)	Abundances (Grouped): Control	Abundances (Grouped): Sample	Abundances (Grouped) CV [%]: Control	Abundances (Grouped) CV [%]: Sample	Quan Info	Found in Sample: [S1] F1: Control	Found in Sample: [S2] F2: Control	Found in Sample: [S3] F3: Control	Found in Sample: [S4] F4: Control	Found in Sample: [S5] F5: Sample	Found in Sample: [S6] F6: Sample	Found in Sample: [S7] F7: Sample	Found in Sample: [S8] F8: Sample	Confidence (by Search Engine): Sequest HT	Percolator q-Value (by Search Engine): Sequest HT	Percolator PEP (by Search Engine): Sequest HT	XCorr (by Search Engine): Sequest HT	Top Apex RT [min]	Quan Usage	Quan Ratio Usage	Sequence in Protein	Positions in Proteins
	FALSE	High	[R].RPSTAVDEEDEDSPSECHTPEK.[V]	1xCarbamidomethyl [C17]; 2xPhospho [S13(99.2); S/T]	0.0559026	0.00217983	1	1	1	O15033	O15033 [325-346]	O15033 2xPhospho [S337(99.2); S/T]	0	2674.99	1.386	0.495623	86.46	82.2	117.8	42.26	70		Peak Found	Not Found	Not Found	Peak Found	High	Not Found	Peak Found	Peak Found	High	0.0004285	0.003912	2.07	38.39	Used (Top N)	Used	R.RPSTAVDEEDEDSPSECHTPEK.V	[325-346]
FALSE	ARFGEF1	High	Master Protein	Q9Y6D6	Brefeldin A-inhibited guanine nucleotide-exchange protein 1 OS=Homo sapiens OX=9606 GN=ARFGEF1 PE=1 SV=2	0	3.216	1	1	1	1	1849	208.6	5.85	2.14	1	cell organization and biogenesis;protein metabolism;other metabolic processes;transport;other biological processes	other membranes;cytosol;ER/Golgi;nucleus;other cell component	enzyme regulator activity;cytoskeletal activity;other molecular function	Pf01369, Pf09324, Pf12783, Pf16213, Pf20252	10565	ENSG00000066777	hsa:10565; Q9NV46; Q9UFV2; Q9UNL0; Q9Y6D6			0	0								Not Found	Not Found	Not Found	Not Found	High	Not Found	Not Found	Not Found	1	Phospho [S394(97)]
	Checked	Confidence	Annotated Sequence	Modifications	Qvality PEP	Qvality q-value	# Protein Groups	# Proteins	# PSMs	Master Protein Accessions	Positions in Master Proteins	Modifications in Master Proteins	# Missed Cleavages	Theo. MH+ [Da]	Abundance Ratio: (Sample) / (Control)	Abundance Ratio Adj. P-Value: (Sample) / (Control)	Abundance Ratio Variability [%]: (Sample) / (Control)	Abundances (Grouped): Control	Abundances (Grouped): Sample	Abundances (Grouped) CV [%]: Control	Abundances (Grouped) CV [%]: Sample	Quan Info	Found in Sample: [S1] F1: Control	Found in Sample: [S2] F2: Control	Found in Sample: [S3] F3: Control	Found in Sample: [S4] F4: Control	Found in Sample: [S5] F5: Sample	Found in Sample: [S6] F6: Sample	Found in Sample: [S7] F7: Sample	Found in Sample: [S8] F8: Sample	Confidence (by Search Engine): Sequest HT	Percolator q-Value (by Search Engine): Sequest HT	Percolator PEP (by Search Engine): Sequest HT	XCorr (by Search Engine): Sequest HT	Top Apex RT [min]	Quan Usage	Quan Ratio Usage	Sequence in Protein	Positions in Proteins
	FALSE	High	[R].LSVSSNDTQESGNSSGPSPGAK.[F]	1xPhospho [S2(97)]	0.0141486	0.000300249	1	1	1	Q9Y6D6	Q9Y6D6 [393-414]	Q9Y6D6 1xPhospho [S394(97)]	0	2185.92								No Quan Values	Not Found	Not Found	Not Found	Not Found	High	Not Found	Not Found	Not Found	High	8.444e-05	0.0006079	2.14		Not Used	Not Used	R.LSVSSNDTQESGNSSGPSPGAK.F	[393-414]
FALSE	ARFGEF2	High	Master Protein	Q9Y6D5	Brefeldin A-inhibited guanine nucleotide-exchange protein 2 OS=Homo sapiens OX=9606 GN=ARFGEF2 PE=1 SV=3	0	21.892	1	1	16	1	1785	201.9	6.33	65.31	1	cell organization and biogenesis;other metabolic processes;transport;signal transduction;other biological processes	other membranes;cytosol;cytoskeleton;ER/Golgi;other cytoplasmic organelle;other cell component	signal transduction activity or receptor binding;enzyme regulator activity;cytoskeletal activity;other molecular function	Pf01369, Pf09324, Pf12783, Pf16213, Pf20252	10564	ENSG00000124198	hsa:10564; Q5TFT9; Q9NTS1; Q9Y6D5		Association of TriC/CCT with target proteins during biosynthesis	1	0	1.007	0.984394	35.7	108.4	91.6	15.77	11.25	High	High	High	High	High	High	High	High	1	Phospho [S218(100); S227(100)]
	Checked	Confidence	Annotated Sequence	Modifications	Qvality PEP	Qvality q-value	# Protein Groups	# Proteins	# PSMs	Master Protein Accessions	Positions in Master Proteins	Modifications in Master Proteins	# Missed Cleavages	Theo. MH+ [Da]	Abundance Ratio: (Sample) / (Control)	Abundance Ratio Adj. P-Value: (Sample) / (Control)	Abundance Ratio Variability [%]: (Sample) / (Control)	Abundances (Grouped): Control	Abundances (Grouped): Sample	Abundances (Grouped) CV [%]: Control	Abundances (Grouped) CV [%]: Sample	Quan Info	Found in Sample: [S1] F1: Control	Found in Sample: [S2] F2: Control	Found in Sample: [S3] F3: Control	Found in Sample: [S4] F4: Control	Found in Sample: [S5] F5: Sample	Found in Sample: [S6] F6: Sample	Found in Sample: [S7] F7: Sample	Found in Sample: [S8] F8: Sample	Confidence (by Search Engine): Sequest HT	Percolator q-Value (by Search Engine): Sequest HT	Percolator PEP (by Search Engine): Sequest HT	XCorr (by Search Engine): Sequest HT	Top Apex RT [min]	Quan Usage	Quan Ratio Usage	Sequence in Protein	Positions in Proteins
	FALSE	High	[R].ELEKPIQSKPQSPVIQAAAVSPK.[F]	2xPhospho [S12(100); S21(100)]	2.09842e-07	0.00016513	1	1	12	Q9Y6D5	Q9Y6D5 [207-229]	Q9Y6D5 2xPhospho [S218(100); S227(100)]	0	2605.3	0.85	0.992286	17.98	108.4	91.6	15.77	11.25		High	High	High	High	High	High	High	High	High	2.563e-05	2.157e-10	6.34	55.96	Used (Top N)	Used	R.ELEKPIQSKPQSPVIQAAAVSPK.F	[207-229]
	FALSE	High	[R].ELEKPIQSKPQSPVIQAAAVSPK.[F]	1xPhospho [S21(100)]	5.4642e-05	0.00016513	1	1	4	Q9Y6D5	Q9Y6D5 [207-229]	Q9Y6D5 1xPhospho [S227(100)]	0	2525.34	1.366	0.556064	48	77.5	122.5	44.21	25.15		Peak Found	Peak Found	High	Peak Found	Peak Found	High	High	Peak Found	High	2.563e-05	3.655e-07	4.29	56.6	Used	Used	R.ELEKPIQSKPQSPVIQAAAVSPK.F	[207-229]
FALSE	ARFIP1	High	Master Protein	P53367	Arfaptin-1 OS=Homo sapiens OX=9606 GN=ARFIP1 PE=1 SV=2	0	10.984	8	2	19	2	373	41.7	6.7	54.75	2	transport;other biological processes	other membranes;cytosol;ER/Golgi	other molecular function	Pf06456	27236	ENSG00000164144	B4DS69; hsa:27236; P53367; Q2M2X4; Q3SYL4; Q9Y2X6			0	0	0.936	0.995424	54.53	104.4	95.6	16.4	15.74	High	High	High	High	High	High	High	High	1	Met-loss+Acetyl [N-Term]; Phospho [S24(86.3)]
	Checked	Confidence	Annotated Sequence	Modifications	Qvality PEP	Qvality q-value	# Protein Groups	# Proteins	# PSMs	Master Protein Accessions	Positions in Master Proteins	Modifications in Master Proteins	# Missed Cleavages	Theo. MH+ [Da]	Abundance Ratio: (Sample) / (Control)	Abundance Ratio Adj. P-Value: (Sample) / (Control)	Abundance Ratio Variability [%]: (Sample) / (Control)	Abundances (Grouped): Control	Abundances (Grouped): Sample	Abundances (Grouped) CV [%]: Control	Abundances (Grouped) CV [%]: Sample	Quan Info	Found in Sample: [S1] F1: Control	Found in Sample: [S2] F2: Control	Found in Sample: [S3] F3: Control	Found in Sample: [S4] F4: Control	Found in Sample: [S5] F5: Sample	Found in Sample: [S6] F6: Sample	Found in Sample: [S7] F7: Sample	Found in Sample: [S8] F8: Sample	Confidence (by Search Engine): Sequest HT	Percolator q-Value (by Search Engine): Sequest HT	Percolator PEP (by Search Engine): Sequest HT	XCorr (by Search Engine): Sequest HT	Top Apex RT [min]	Quan Usage	Quan Ratio Usage	Sequence in Protein	Positions in Proteins
	FALSE	High	[-].MAQESPKNSAAEIPVTSNGEVDDSR.[E]	1xMet-loss+Acetyl [N-Term]; 1xPhospho [S9(84.3)]	2.64379e-06	0.00016513	1	1	17	P53367	P53367 [1-25]	P53367 1xMet-loss+Acetyl [N-Term]; 1xPhospho [S9(84.3)]	1	2623.15	0.936	0.999142	27.07	103.3	96.7	17.63	28.27		High	High	High	High	High	High	High	High	High	2.563e-05	6.368e-09	4.53	61.02	Used (Top N)	Used	-.MAQESPKNSAAEIPVTSNGEVDDSR.E	[1-25]
	FALSE	High	[K].NSAAEIPVTSNGEVDDSREHSFNR.[D]	1xPhospho [S17(86.3)]	0.0295022	0.00131044	1	1	2	P53367	P53367 [8-31]	P53367 1xPhospho [S24(86.3)]	1	2711.17	0.946	0.999142	68.92	99.2	100.8	64.41	37.23		Peak Found	Peak Found	Peak Found	High	Peak Found	High	Peak Found	Peak Found	High	0.0002344	0.001629	3.22	53.86	Used (Top N)	Used	K.NSAAEIPVTSNGEVDDSREHSFNR.D	[8-31]
FALSE	ARGLU1	Medium	Master Protein	Q9NWB6	Arginine and glutamate-rich protein 1 OS=Homo sapiens OX=9606 GN=ARGLU1 PE=1 SV=1	0.016	1.981	3	1	1	1	273	33.2	10.35	0	1		cytosol;mitochondrion;nucleus		Pf15346	55082	ENSG00000134884	B4E0Y3; hsa:55082; Q5T257; Q6IQ34; Q9NWB6			0	0								Peak Found	High	Peak Found	Peak Found	Peak Found	Peak Found	Peak Found	Peak Found	1
	Checked	Confidence	Annotated Sequence	Modifications	Qvality PEP	Qvality q-value	# Protein Groups	# Proteins	# PSMs	Master Protein Accessions	Positions in Master Proteins	Modifications in Master Proteins	# Missed Cleavages	Theo. MH+ [Da]	Abundance Ratio: (Sample) / (Control)	Abundance Ratio Adj. P-Value: (Sample) / (Control)	Abundance Ratio Variability [%]: (Sample) / (Control)	Abundances (Grouped): Control	Abundances (Grouped): Sample	Abundances (Grouped) CV [%]: Control	Abundances (Grouped) CV [%]: Sample	Quan Info	Found in Sample: [S1] F1: Control	Found in Sample: [S2] F2: Control	Found in Sample: [S3] F3: Control	Found in Sample: [S4] F4: Control	Found in Sample: [S5] F5: Sample	Found in Sample: [S6] F6: Sample	Found in Sample: [S7] F7: Sample	Found in Sample: [S8] F8: Sample	Confidence (by Search Engine): Sequest HT	Percolator q-Value (by Search Engine): Sequest HT	Percolator PEP (by Search Engine): Sequest HT	XCorr (by Search Engine): Sequest HT	Top Apex RT [min]	Quan Usage	Quan Ratio Usage	Sequence in Protein	Positions in Proteins
	FALSE	High	[R].ILEENNR.[K]		0.111902	0.00515412	1	1	1	Q9NWB6	Q9NWB6 [204-210]		0	887.458	0.687	0.999142	22.03	116.7	83.3	6.54	19.53	Mandatory Modification Missing	Peak Found	High	Peak Found	Peak Found	Peak Found	Peak Found	Peak Found	Peak Found	High	0.0009876	0.01044	1.42	23.56	Not Used	Not Used	R.ILEENNR.K	[204-210]
FALSE	ARHGAP1	High	Master Protein	Q07960	Rho GTPase-activating protein 1 OS=Homo sapiens OX=9606 GN=ARHGAP1 PE=1 SV=1	0	5.102	3	1	9	1	439	50.4	6.29	15.64	1	transport;signal transduction;other biological processes	other membranes;cytosol;other cytoplasmic organelle;other cell component	enzyme regulator activity;other molecular function	Pf00620, Pf13716	392	ENSG00000175220	D3DQQ6; hsa:392; Q07960		RHOC GTPase cycle; RND2 GTPase cycle; RHOA GTPase cycle; CDC42 GTPase cycle; RAC1 GTPase cycle; RHOQ GTPase cycle; RHOG GTPase cycle; RAC2 GTPase cycle; RAC3 GTPase cycle; RHOB GTPase cycle; RHOD GTPase cycle; RHOJ GTPase cycle; RHOF GTPase cycle	13	0	0.518	0.12733	13.5	131	69	13.31	7.08	High	High	High	High	High	High	High	High	1	Phospho [S51(99.7)]
	Checked	Confidence	Annotated Sequence	Modifications	Qvality PEP	Qvality q-value	# Protein Groups	# Proteins	# PSMs	Master Protein Accessions	Positions in Master Proteins	Modifications in Master Proteins	# Missed Cleavages	Theo. MH+ [Da]	Abundance Ratio: (Sample) / (Control)	Abundance Ratio Adj. P-Value: (Sample) / (Control)	Abundance Ratio Variability [%]: (Sample) / (Control)	Abundances (Grouped): Control	Abundances (Grouped): Sample	Abundances (Grouped) CV [%]: Control	Abundances (Grouped) CV [%]: Sample	Quan Info	Found in Sample: [S1] F1: Control	Found in Sample: [S2] F2: Control	Found in Sample: [S3] F3: Control	Found in Sample: [S4] F4: Control	Found in Sample: [S5] F5: Sample	Found in Sample: [S6] F6: Sample	Found in Sample: [S7] F7: Sample	Found in Sample: [S8] F8: Sample	Confidence (by Search Engine): Sequest HT	Percolator q-Value (by Search Engine): Sequest HT	Percolator PEP (by Search Engine): Sequest HT	XCorr (by Search Engine): Sequest HT	Top Apex RT [min]	Quan Usage	Quan Ratio Usage	Sequence in Protein	Positions in Proteins
	FALSE	High	[K].SSSPELVTHLK.[W]	1xPhospho [S3(99.7)]	0.000544371	0.00016513	1	1	9	Q07960	Q07960 [49-59]	Q07960 1xPhospho [S51(99.7)]	0	1277.61	0.518	0.45813	13.5	131	69	13.31	7.08		High	High	High	High	High	High	High	High	High	2.563e-05	7.9e-06	2.72	47.3	Used (Top N)	Used	K.SSSPELVTHLK.W	[49-59]
FALSE	ARHGAP11A	High	Master Protein	Q6P4F7	Rho GTPase-activating protein 11A OS=Homo sapiens OX=9606 GN=ARHGAP11A PE=1 SV=2	0	6.675	2	2	9	2	1023	113.8	9.07	12.66	2	signal transduction;other biological processes	cytosol;nucleus	enzyme regulator activity	Pf00620	9824	ENSG00000198826; ENSG00000275568	B4DZN9; hsa:9824; Q6P4F7; Q6PI96; Q9Y3S6		RHOA GTPase cycle	1	0	0.754	0.900621	61.59	111.5	88.5	28.29	33.34	High	High	High	High	High	High	High	High	1	Phospho [T622(91.8); S787(99)]
	Checked	Confidence	Annotated Sequence	Modifications	Qvality PEP	Qvality q-value	# Protein Groups	# Proteins	# PSMs	Master Protein Accessions	Positions in Master Proteins	Modifications in Master Proteins	# Missed Cleavages	Theo. MH+ [Da]	Abundance Ratio: (Sample) / (Control)	Abundance Ratio Adj. P-Value: (Sample) / (Control)	Abundance Ratio Variability [%]: (Sample) / (Control)	Abundances (Grouped): Control	Abundances (Grouped): Sample	Abundances (Grouped) CV [%]: Control	Abundances (Grouped) CV [%]: Sample	Quan Info	Found in Sample: [S1] F1: Control	Found in Sample: [S2] F2: Control	Found in Sample: [S3] F3: Control	Found in Sample: [S4] F4: Control	Found in Sample: [S5] F5: Sample	Found in Sample: [S6] F6: Sample	Found in Sample: [S7] F7: Sample	Found in Sample: [S8] F8: Sample	Confidence (by Search Engine): Sequest HT	Percolator q-Value (by Search Engine): Sequest HT	Percolator PEP (by Search Engine): Sequest HT	XCorr (by Search Engine): Sequest HT	Top Apex RT [min]	Quan Usage	Quan Ratio Usage	Sequence in Protein	Positions in Proteins
	FALSE	High	[R].QSSVTNVGK.[V]	1xPhospho [T5(91.8)]	0.00317353	0.00016513	1	1	8	Q6P4F7	Q6P4F7 [618-626]	Q6P4F7 1xPhospho [T622(91.8)]	0	999.451	0.632	0.929761	44.99	126.8	73.2	32.34	23.64		High	High	High	High	High	High	High	High	High	2.563e-05	8.313e-05	1.98	21.29	Used (Top N)	Used	R.QSSVTNVGK.V	[618-626]
	FALSE	High	[K].QQSLETCEK.[T]	1xCarbamidomethyl [C7]; 1xPhospho [S3(99)]	0.0409468	0.00171024	1	1	1	Q6P4F7	Q6P4F7 [785-793]	Q6P4F7 1xPhospho [S787(99)]	0	1202.48	0.98	0.999046	82.03	84.8	115.2	52.25	51.95		Peak Found	High	Not Found	Peak Found	Not Found	Peak Found	Peak Found	Peak Found	High	0.0002997	0.002541	1.25	26.34	Used (Top N)	Used	K.QQSLETCEK.T	[785-793]
FALSE	ARHGAP12	High	Master Protein	Q8IWW6	Rho GTPase-activating protein 12 OS=Homo sapiens OX=9606 GN=ARHGAP12 PE=1 SV=1	0	25.914	8	4	31	4	846	96.2	7.61	71.92	4	cell organization and biogenesis;transport;signal transduction;other biological processes	plasma membrane;other cell component	enzyme regulator activity	Pf00169, Pf00620, Pf14604, Pf16618	94134	ENSG00000165322	B1ANY0; B1ANY1; B1ANY2; hsa:94134; Q504X1; Q86UB3; Q8IWW6; Q8IWW7; Q8N3L1; Q9NT76		RAC1 GTPase cycle; RHOD GTPase cycle; RHOF GTPase cycle; RHOV GTPase cycle	4	0	0.886	0.984394	40.05	93	107	2.43	16.96	High	High	High	High	High	High	High	High	1	Phospho [S165(93.2); S201(100); S215(84.3); T230(80.9); S240(99.9)]
	Checked	Confidence	Annotated Sequence	Modifications	Qvality PEP	Qvality q-value	# Protein Groups	# Proteins	# PSMs	Master Protein Accessions	Positions in Master Proteins	Modifications in Master Proteins	# Missed Cleavages	Theo. MH+ [Da]	Abundance Ratio: (Sample) / (Control)	Abundance Ratio Adj. P-Value: (Sample) / (Control)	Abundance Ratio Variability [%]: (Sample) / (Control)	Abundances (Grouped): Control	Abundances (Grouped): Sample	Abundances (Grouped) CV [%]: Control	Abundances (Grouped) CV [%]: Sample	Quan Info	Found in Sample: [S1] F1: Control	Found in Sample: [S2] F2: Control	Found in Sample: [S3] F3: Control	Found in Sample: [S4] F4: Control	Found in Sample: [S5] F5: Sample	Found in Sample: [S6] F6: Sample	Found in Sample: [S7] F7: Sample	Found in Sample: [S8] F8: Sample	Confidence (by Search Engine): Sequest HT	Percolator q-Value (by Search Engine): Sequest HT	Percolator PEP (by Search Engine): Sequest HT	XCorr (by Search Engine): Sequest HT	Top Apex RT [min]	Quan Usage	Quan Ratio Usage	Sequence in Protein	Positions in Proteins
	FALSE	High	[R].IHQDSESGDELSSSSTEQIR.[A]	1xPhospho [S7(84.3)]	0.00168926	0.00016513	1	1	4	Q8IWW6	Q8IWW6 [209-228]	Q8IWW6 1xPhospho [S215(84.3)]	0	2284.96	0.626	0.904206	36.46	120.4	79.6	22.81	27.55		Peak Found	High	Peak Found	High	Peak Found	High	Peak Found	High	High	2.563e-05	3.567e-05	1.93	47.52	Used	Used	R.IHQDSESGDELSSSSTEQIR.A	[209-228]
	FALSE	High	[K].TSFSQEQSCDSAGEGSER.[I]	1xCarbamidomethyl [C9]; 1xPhospho [S11(100)]	9.73006e-08	0.00016513	1	1	8	Q8IWW6	Q8IWW6 [191-208]	Q8IWW6 1xPhospho [S201(100)]	0	2041.74	0.878	0.999142	13.12	106.5	93.5	13.1	7		High	High	High	High	High	High	High	High	High	2.563e-05	7.712e-11	4.29	40.03	Used (Top N)	Used	K.TSFSQEQSCDSAGEGSER.I	[191-208]
	FALSE	High	[K].FNNDSHSPK.[V]	1xPhospho [S7(93.2)]	0.00117346	0.00016513	1	1	12	Q8IWW6	Q8IWW6 [159-167]	Q8IWW6 1xPhospho [S165(93.2)]	0	1125.44	0.746	0.977787	55.62	112.3	87.7	46.5	19.67		High	High	High	High	High	High	High	High	High	2.563e-05	2.207e-05	2.97	14.37	Used (Top N)	Used	K.FNNDSHSPK.V	[159-167]
	FALSE	High	[R].ATTPPNQGRPDSPVYANLQELK.[I]	2xPhospho [T2(80.9); S12(99.9)]	0.00543833	0.00016513	1	1	7	Q8IWW6	Q8IWW6 [229-250]	Q8IWW6 2xPhospho [T230(80.9); S240(99.9)]	0	2556.15	1.337	0.994929	20.78	85.6	114.4	11.14	18.66		High	High	High	High	High	High	Peak Found	High	High	2.563e-05	0.0001708	2.49	71.52	Used (Top N)	Used	R.ATTPPNQGRPDSPVYANLQELK.I	[229-250]
FALSE	ARHGAP17	High	Master Protein	Q68EM7	Rho GTPase-activating protein 17 OS=Homo sapiens OX=9606 GN=ARHGAP17 PE=1 SV=1	0	58.388	11	3	112	3	881	95.4	7.62	516.62	3	cell organization and biogenesis;transport;signal transduction;other biological processes	plasma membrane;other membranes;cytosol;other cell component	enzyme regulator activity;other molecular function	Pf00620, Pf03114	55114	ENSG00000140750; ENSG00000288353	A8K6M6; hsa:55114; Q68EM7; Q6ZUS4; Q7Z2F2; Q8NDG2; Q96KS2; Q96KS3; Q96SS8; Q9BVF6; Q9H8U5; Q9NW54		CDC42 GTPase cycle; RAC1 GTPase cycle; RHOQ GTPase cycle; RAC2 GTPase cycle; RAC3 GTPase cycle; RHOD GTPase cycle	6	0	0.961	0.990657	31.32	100.1	99.9	35.06	25.63	High	High	High	High	High	High	High	High	1	Phospho [S575(100); S674(79.5); S676(79.5); T679(87.7); T682(89.8)]
	Checked	Confidence	Annotated Sequence	Modifications	Qvality PEP	Qvality q-value	# Protein Groups	# Proteins	# PSMs	Master Protein Accessions	Positions in Master Proteins	Modifications in Master Proteins	# Missed Cleavages	Theo. MH+ [Da]	Abundance Ratio: (Sample) / (Control)	Abundance Ratio Adj. P-Value: (Sample) / (Control)	Abundance Ratio Variability [%]: (Sample) / (Control)	Abundances (Grouped): Control	Abundances (Grouped): Sample	Abundances (Grouped) CV [%]: Control	Abundances (Grouped) CV [%]: Sample	Quan Info	Found in Sample: [S1] F1: Control	Found in Sample: [S2] F2: Control	Found in Sample: [S3] F3: Control	Found in Sample: [S4] F4: Control	Found in Sample: [S5] F5: Sample	Found in Sample: [S6] F6: Sample	Found in Sample: [S7] F7: Sample	Found in Sample: [S8] F8: Sample	Confidence (by Search Engine): Sequest HT	Percolator q-Value (by Search Engine): Sequest HT	Percolator PEP (by Search Engine): Sequest HT	XCorr (by Search Engine): Sequest HT	Top Apex RT [min]	Quan Usage	Quan Ratio Usage	Sequence in Protein	Positions in Proteins
	FALSE	High	[R].NNSQIASGQNQPQAAAGSHQLSMGQPHNAAGPSPHTLR.[R]	1xOxidation [M23]; 1xPhospho [S/T]	6.51474e-05	0.00016513	1	1	23	Q68EM7	Q68EM7 [593-630]		0	3955.8	0.829	0.979605	71.86	109.4	90.6	69.26	76.82		High	High	High	High	High	High	High	High	High	2.563e-05	4.619e-07	6.62	48.3	Used (Top N)	Used	R.NNSQIASGQNQPQAAAGSHQLSMGQPHNAAGPSPHTLR.R	[593-630]
	FALSE	High	[R].NNSQIASGQNQPQAAAGSHQLSMGQPHNAAGPSPHTLR.[R]	1xPhospho [S33(84.3)]	1.90238e-05	0.00016513	1	1	16	Q68EM7	Q68EM7 [593-630]	Q68EM7 1xPhospho [S625(84.3)]	0	3939.81	0.736	0.900314	72.48	112.2	87.8	62.92	45.54		High	High	High	High	High	High	High	High	High	2.563e-05	8.896e-08	7.08	53.65	Used	Used	R.NNSQIASGQNQPQAAAGSHQLSMGQPHNAAGPSPHTLR.R	[593-630]
	FALSE	High	[R].SPSPPTQHTGQPPGQPSAPSQLSAPR.[R]	1xPhospho [T9(89.8)]	2.08637e-11	0.00016513	1	1	41	Q68EM7	Q68EM7 [674-699]	Q68EM7 1xPhospho [T682(89.8)]	0	2687.26	1.132	0.999142	35.57	94.3	105.7	25.74	18.33		High	High	High	High	High	High	High	High	High	2.563e-05	9.744e-16	5.38	51.09	Used (Top N)	Used	R.SPSPPTQHTGQPPGQPSAPSQLSAPR.R	[674-699]
	FALSE	High	[R].AESSSGGGTVPSSAGILEQGPSPGDGSPPKPK.[D]	1xPhospho [S27(100)]	8.00609e-10	0.00016513	1	1	30	Q68EM7	Q68EM7 [549-580]	Q68EM7 1xPhospho [S575(100)]	0	3015.39	0.938	0.999142	23.12	106	94	21.02	10.28		High	High	High	High	High	High	High	High	High	2.563e-05	1.265e-13	7.09	60.35	Used (Top N)	Used	R.AESSSGGGTVPSSAGILEQGPSPGDGSPPKPK.D	[549-580]
	FALSE	High	[R].SPSPPTQHTGQPPGQPSAPSQLSAPR.[R]	2xPhospho [S1(79.5); S3(79.5)]	0.0427817	0.00181069	1	1	2	Q68EM7	Q68EM7 [674-699]	Q68EM7 2xPhospho [S674(79.5); S676(79.5)]	0	2767.22	1.013	0.999142	21.08	100.7	99.3	15.39	21.87		Peak Found	Peak Found	Peak Found	Peak Found	Peak Found	Peak Found	High	High	High	0.000335	0.002704	2.93	55.18	Used	Used	R.SPSPPTQHTGQPPGQPSAPSQLSAPR.R	[674-699]
FALSE	ARHGAP21	High	Master Protein	Q5T5U3	Rho GTPase-activating protein 21 OS=Homo sapiens OX=9606 GN=ARHGAP21 PE=1 SV=2	0	34.836	7	8	37	8	1958	217.3	7.8	76.74	8	cell organization and biogenesis;transport;signal transduction;other biological processes	plasma membrane;other membranes;cytosol;cytoskeleton;ER/Golgi;other cell component	enzyme regulator activity	Pf00169, Pf00620, Pf17820	57584	ENSG00000107863	hsa:57584; Q0VF98; Q5T5U3; Q7Z3P7; Q8N3A2; Q8NI19; Q8TBV5; Q9P2C3		RHOA GTPase cycle; CDC42 GTPase cycle; RAC1 GTPase cycle; RHOQ GTPase cycle; RHOG GTPase cycle; RHOC GTPase cycle; RAC2 GTPase cycle; RAC3 GTPase cycle; RHOB GTPase cycle; RHOD GTPase cycle; RHOJ GTPase cycle; RHOF GTPase cycle; RND3 GTPase cycle	13	0	0.889	0.984394	77.31	111.4	88.6	16.65	12.99	High	High	High	High	High	High	High	High	1	Phospho [S862(98.7); S924(99.2); S1115(99.9); S1432(87.9); S1433(87.9); S1504(89.1); S1637(76); S1639(76); S1713(100)]
	Checked	Confidence	Annotated Sequence	Modifications	Qvality PEP	Qvality q-value	# Protein Groups	# Proteins	# PSMs	Master Protein Accessions	Positions in Master Proteins	Modifications in Master Proteins	# Missed Cleavages	Theo. MH+ [Da]	Abundance Ratio: (Sample) / (Control)	Abundance Ratio Adj. P-Value: (Sample) / (Control)	Abundance Ratio Variability [%]: (Sample) / (Control)	Abundances (Grouped): Control	Abundances (Grouped): Sample	Abundances (Grouped) CV [%]: Control	Abundances (Grouped) CV [%]: Sample	Quan Info	Found in Sample: [S1] F1: Control	Found in Sample: [S2] F2: Control	Found in Sample: [S3] F3: Control	Found in Sample: [S4] F4: Control	Found in Sample: [S5] F5: Sample	Found in Sample: [S6] F6: Sample	Found in Sample: [S7] F7: Sample	Found in Sample: [S8] F8: Sample	Confidence (by Search Engine): Sequest HT	Percolator q-Value (by Search Engine): Sequest HT	Percolator PEP (by Search Engine): Sequest HT	XCorr (by Search Engine): Sequest HT	Top Apex RT [min]	Quan Usage	Quan Ratio Usage	Sequence in Protein	Positions in Proteins
	FALSE	High	[R].RNSEGSELSCTEGSLTSSLDSR.[R]	1xCarbamidomethyl [C10]; 1xPhospho [S/T]	0.00205319	0.00016513	1	1	4	Q5T5U3	Q5T5U3 [1667-1688]		1	2452.03	1.202	0.93913	48.82	84.1	115.9	24.51	33.14		High	High	Peak Found	Peak Found	Peak Found	High	High	Peak Found	High	2.563e-05	4.659e-05	2.46	69.35	Used (Top N)	Used	R.RNSEGSELSCTEGSLTSSLDSR.R	[1667-1688]
	FALSE	High	[R].QLSHDHESVGPPSLDAQPNSK.[T]	1xPhospho [S8(98.7)]	0.000831123	0.00016513	1	1	1	Q5T5U3	Q5T5U3 [855-875]	Q5T5U3 1xPhospho [S862(98.7)]	0	2323.04	7.619	2.34194e-09	65.85	39.5	160.5	72.63	79.21		Not Found	Not Found	Not Found	Not Found	High	Peak Found	Peak Found	Peak Found	High	2.563e-05	1.391e-05	2.78	48.77	Used	Used	R.QLSHDHESVGPPSLDAQPNSK.T	[855-875]
	FALSE	High	[R].SELISEGRPVETDSESEFPVFPTALTSER.[L]	2xPhospho [S14(76); S16(76)]	0.00219112	0.00016513	1	1	1	Q5T5U3	Q5T5U3 [1624-1652]	Q5T5U3 2xPhospho [S1637(76); S1639(76)]	0	3369.48								No Quan Values	High	Not Found	Not Found	Not Found	Not Found	Not Found	Not Found	Not Found	High	2.563e-05	5.062e-05	3.61		Not Used	Not Used	R.SELISEGRPVETDSESEFPVFPTALTSER.L	[1624-1652]
	FALSE	High	[K].ESTPSEEPSPPHNSK.[H]	1xPhospho [S9(89.1)]	0.00147357	0.00016513	1	1	7	Q5T5U3	Q5T5U3 [1496-1510]	Q5T5U3 1xPhospho [S1504(89.1)]	0	1702.7	0.527	0.59741	33	131.2	68.8	20.34	37.67		High	High	High	High	High	High	High	Not Found	High	2.563e-05	2.971e-05	2.19	28.34	Used	Used	K.ESTPSEEPSPPHNSK.H	[1496-1510]
	FALSE	High	[R].KDSSSEVFSDAAK.[E]	1xPhospho [S3(99.2)]	1.40557e-06	0.00016513	1	1	14	Q5T5U3	Q5T5U3 [922-934]	Q5T5U3 1xPhospho [S924(99.2)]	1	1450.61	0.771	0.999046	18.93	112.6	87.4	16.38	2.42		High	High	High	High	High	High	High	High	High	2.563e-05	2.739e-09	3.27	41.28	Used (Top N)	Used	R.KDSSSEVFSDAAK.E	[922-934]
	FALSE	High	[K].AQPSSSEDELDNVFFK.[K]	2xPhospho [S5(87.9); S6(87.9)]	0.0201338	0.000451332	1	1	1	Q5T5U3	Q5T5U3 [1428-1443]	Q5T5U3 2xPhospho [S1432(87.9); S1433(87.9)]	0	1972.76	1.967	0.0330943	60.77	74.1	125.9	45.21	48.37		Peak Found	Peak Found	Not Found	Peak Found	High	Not Found	Peak Found	Peak Found	High	0.0001036	0.0009751	1.8	88.47	Used	Used	K.AQPSSSEDELDNVFFK.K	[1428-1443]
	FALSE	High	[K].DDTSPPKDK.[G]	1xPhospho [S4(99.9)]	0.0230234	0.000743694	1	1	4	Q5T5U3	Q5T5U3 [1112-1120]	Q5T5U3 1xPhospho [S1115(99.9)]	1	1082.44	0.828	0.999142	80.83	112.5	87.5	59.18	29.98		High	High	Peak Found	Peak Found	High	High	Peak Found	Peak Found	High	0.0001409	0.00117	1.9	14.34	Used	Used	K.DDTSPPKDK.G	[1112-1120]
	FALSE	High	[R].FKSDSGSLGDAK.[N]	1xPhospho [S3(100)]	0.0648031	0.00231147	1	1	5	Q5T5U3	Q5T5U3 [1711-1722]	Q5T5U3 1xPhospho [S1713(100)]	1	1291.56	0.169	1.03108e-05	95.81	166.3	33.7	48.82	99		Peak Found	High	High	High	High	High	Not Found	Not Found	High	0.0004731	0.004785	2.13	29.73	Used (Top N)	Used	R.FKSDSGSLGDAK.N	[1711-1722]
FALSE	ARHGAP27	High	Master Protein	Q6ZUM4	Rho GTPase-activating protein 27 OS=Homo sapiens OX=9606 GN=ARHGAP27 PE=1 SV=3	0	12.884	3	2	10	2	889	98.3	5.59	34.77	2	transport;signal transduction;other biological processes	other membranes;cytosol;other cell component	enzyme regulator activity;other molecular function	Pf00169, Pf00397, Pf00620	201176	ENSG00000159314; ENSG00000276836; ENSG00000276907	A4FU35; A8K3N5; C9JTF3; hsa:201176; Q494U0; Q6NWZ8; Q6ZUM4; Q8WY58		CDC42 GTPase cycle; RAC1 GTPase cycle	2	0	0.925	0.990657	48.16	93.7	106.3	20.43	23.86	High	High	High	High	High	High	High	High	1	Phospho [S466(100); S632(99.4)]
	Checked	Confidence	Annotated Sequence	Modifications	Qvality PEP	Qvality q-value	# Protein Groups	# Proteins	# PSMs	Master Protein Accessions	Positions in Master Proteins	Modifications in Master Proteins	# Missed Cleavages	Theo. MH+ [Da]	Abundance Ratio: (Sample) / (Control)	Abundance Ratio Adj. P-Value: (Sample) / (Control)	Abundance Ratio Variability [%]: (Sample) / (Control)	Abundances (Grouped): Control	Abundances (Grouped): Sample	Abundances (Grouped) CV [%]: Control	Abundances (Grouped) CV [%]: Sample	Quan Info	Found in Sample: [S1] F1: Control	Found in Sample: [S2] F2: Control	Found in Sample: [S3] F3: Control	Found in Sample: [S4] F4: Control	Found in Sample: [S5] F5: Sample	Found in Sample: [S6] F6: Sample	Found in Sample: [S7] F7: Sample	Found in Sample: [S8] F8: Sample	Confidence (by Search Engine): Sequest HT	Percolator q-Value (by Search Engine): Sequest HT	Percolator PEP (by Search Engine): Sequest HT	XCorr (by Search Engine): Sequest HT	Top Apex RT [min]	Quan Usage	Quan Ratio Usage	Sequence in Protein	Positions in Proteins
	FALSE	High	[K].SSQDGDTPAQASPPEEK.[V]	1xPhospho [S12(100)]	1.04527e-07	0.00016513	1	1	8	Q6ZUM4	Q6ZUM4 [455-471]	Q6ZUM4 1xPhospho [S466(100)]	0	1823.73	1.283	0.86639	32	85.7	114.3	29.71	28.48		High	High	High	High	High	High	High	High	High	2.563e-05	8.542e-11	5.23	33.69	Used (Top N)	Used	K.SSQDGDTPAQASPPEEK.V	[455-471]
	FALSE	High	[R].VDFGSSER.[L]	1xPhospho [S5(99.4)]	0.0280429	0.00118036	1	1	2	Q6ZUM4	Q6ZUM4 [628-635]	Q6ZUM4 1xPhospho [S632(99.4)]	0	976.377	0.698	0.999142	14.85	117.7	82.3	15.47	8.25		Peak Found	High	High	Peak Found	Peak Found	Peak Found	Peak Found	Peak Found	High	0.0001984	0.00153	2.28	39.94	Used (Top N)	Used	R.VDFGSSER.L	[628-635]
FALSE	ARHGAP29	High	Master Protein	Q52LW3	Rho GTPase-activating protein 29 OS=Homo sapiens OX=9606 GN=ARHGAP29 PE=1 SV=2	0.001	2.99	1	1	7	1	1261	142	6.74	11.32	1	signal transduction;other biological processes	cytosol;other cell component	enzyme regulator activity;other molecular function	Pf00130, Pf00620	9411	ENSG00000137962	hsa:9411; O15463; Q52LW3; Q59H86; Q5VYZ0; Q6NVX2; Q8TBI6	Hypothetical craniofacial development pathway	RHOA GTPase cycle; CDC42 GTPase cycle; RAC1 GTPase cycle	4	0	0.701	0.76655	17.2	117.9	82.1	10.39	18.11	High	High	High	High	High	High	High	Peak Found	1	Phospho [S949(100)]
	Checked	Confidence	Annotated Sequence	Modifications	Qvality PEP	Qvality q-value	# Protein Groups	# Proteins	# PSMs	Master Protein Accessions	Positions in Master Proteins	Modifications in Master Proteins	# Missed Cleavages	Theo. MH+ [Da]	Abundance Ratio: (Sample) / (Control)	Abundance Ratio Adj. P-Value: (Sample) / (Control)	Abundance Ratio Variability [%]: (Sample) / (Control)	Abundances (Grouped): Control	Abundances (Grouped): Sample	Abundances (Grouped) CV [%]: Control	Abundances (Grouped) CV [%]: Sample	Quan Info	Found in Sample: [S1] F1: Control	Found in Sample: [S2] F2: Control	Found in Sample: [S3] F3: Control	Found in Sample: [S4] F4: Control	Found in Sample: [S5] F5: Sample	Found in Sample: [S6] F6: Sample	Found in Sample: [S7] F7: Sample	Found in Sample: [S8] F8: Sample	Confidence (by Search Engine): Sequest HT	Percolator q-Value (by Search Engine): Sequest HT	Percolator PEP (by Search Engine): Sequest HT	XCorr (by Search Engine): Sequest HT	Top Apex RT [min]	Quan Usage	Quan Ratio Usage	Sequence in Protein	Positions in Proteins
	FALSE	High	[R].ATSFEESER.[K]	1xPhospho [S3(100)]	0.0207878	0.000451332	1	1	7	Q52LW3	Q52LW3 [947-955]	Q52LW3 1xPhospho [S949(100)]	0	1135.43	0.701	0.999046	17.2	117.9	82.1	10.39	18.11		High	High	High	High	High	High	High	Peak Found	High	0.0001036	0.001024	2.27	34.29	Used (Top N)	Used	R.ATSFEESER.K	[947-955]
FALSE	ARHGAP32	High	Master Protein	A7KAX9	Rho GTPase-activating protein 32 OS=Homo sapiens OX=9606 GN=ARHGAP32 PE=1 SV=1	0	11.719	2	3	10	3	2087	230.4	6.74	19.77	3	signal transduction;other biological processes	other membranes;cytosol;cytoskeleton;ER/Golgi;nucleus;other cytoplasmic organelle;other cell component	enzyme regulator activity;other molecular function	Pf00620, Pf14604	9743	ENSG00000134909	A7KAX9; hsa:9743; I7H0B0; O94820; Q86YL6; Q8IUG4; Q9BWG3	Fragile X syndrome	RHOC GTPase cycle; RHOA GTPase cycle; CDC42 GTPase cycle; RAC1 GTPase cycle; RHOQ GTPase cycle; RHOG GTPase cycle; RAC2 GTPase cycle; RAC3 GTPase cycle; RHOB GTPase cycle; RHOD GTPase cycle; RHOJ GTPase cycle; RHOF GTPase cycle	13	0	0.706	0.840423	57.64	117.8	82.2	42.61	18.15	High	High	High	High	High	High	High	High	1	Phospho [S682(100); T873(91.7); T949(90.7)]
	Checked	Confidence	Annotated Sequence	Modifications	Qvality PEP	Qvality q-value	# Protein Groups	# Proteins	# PSMs	Master Protein Accessions	Positions in Master Proteins	Modifications in Master Proteins	# Missed Cleavages	Theo. MH+ [Da]	Abundance Ratio: (Sample) / (Control)	Abundance Ratio Adj. P-Value: (Sample) / (Control)	Abundance Ratio Variability [%]: (Sample) / (Control)	Abundances (Grouped): Control	Abundances (Grouped): Sample	Abundances (Grouped) CV [%]: Control	Abundances (Grouped) CV [%]: Sample	Quan Info	Found in Sample: [S1] F1: Control	Found in Sample: [S2] F2: Control	Found in Sample: [S3] F3: Control	Found in Sample: [S4] F4: Control	Found in Sample: [S5] F5: Sample	Found in Sample: [S6] F6: Sample	Found in Sample: [S7] F7: Sample	Found in Sample: [S8] F8: Sample	Confidence (by Search Engine): Sequest HT	Percolator q-Value (by Search Engine): Sequest HT	Percolator PEP (by Search Engine): Sequest HT	XCorr (by Search Engine): Sequest HT	Top Apex RT [min]	Quan Usage	Quan Ratio Usage	Sequence in Protein	Positions in Proteins
	FALSE	High	[K].LSPFFTLDLSPTEDK.[S]	1xPhospho [T12(91.7)]	0.000317092	0.00016513	1	1	1	A7KAX9	A7KAX9 [862-876]	A7KAX9 1xPhospho [T873(91.7)]	0	1789.83	0.254	0.00780976	135.53	134.2	65.8	114.76	104.77		Not Found	Not Found	Not Found	High	Not Found	Peak Found	Peak Found	Not Found	High	2.563e-05	3.825e-06	3.51	86.77	Used (Top N)	Used	K.LSPFFTLDLSPTEDK.S	[862-876]
	FALSE	High	[R].DATNRSPTQIVK.[M]	1xPhospho [T3(90.7)]	0.0118148	0.000300249	1	1	8	A7KAX9	A7KAX9 [947-958]	A7KAX9 1xPhospho [T949(90.7)]	1	1409.68	0.656	0.950314	18.99	123.1	76.9	12.42	17.32		High	High	High	High	High	High	High	High	High	8.444e-05	0.0004778	2.66	34.91	Used (Top N)	Used	R.DATNRSPTQIVK.M	[947-958]
	FALSE	High	[R].NESEPSEMK.[A]	1xOxidation [M8]; 1xPhospho [S3(100)]	0.0211901	0.000451332	1	1	1	A7KAX9	A7KAX9 [680-688]	A7KAX9 1xPhospho [S682(100)]	0	1146.4	1.038	0.967743	32.27	105.3	94.7	23.97	27.75		High	Peak Found	Peak Found	Peak Found	Peak Found	Peak Found	Peak Found	Peak Found	High	0.0001036	0.001045	2.01	15.93	Used (Top N)	Used	R.NESEPSEMK.A	[680-688]
FALSE	ARHGAP35	High	Master Protein	Q9NRY4	Rho GTPase-activating protein 35 OS=Homo sapiens OX=9606 GN=ARHGAP35 PE=1 SV=3	0	31.479	4	4	43	4	1499	170.4	6.64	131.33	4	cell organization and biogenesis;stress response;developmental processes;signal transduction;other biological processes	plasma membrane;other membranes;cytosol;cytoskeleton;nucleus	enzyme regulator activity;nucleic acid binding activity;other molecular function	Pf00071, Pf00620, Pf01846, Pf16512, Pf19518	2909	ENSG00000160007	A7E2A4; hsa:2909; Q14452; Q9C0E1; Q9NRY4	Focal adhesion; Regulation of actin cytoskeleton	RHOA GTPase cycle; CDC42 GTPase cycle; RAC1 GTPase cycle; RHOC GTPase cycle; RHOB GTPase cycle; RND2 GTPase cycle; RHOQ GTPase cycle; RHOG GTPase cycle; RAC2 GTPase cycle; RAC3 GTPase cycle; RHOD GTPase cycle; RHOJ GTPase cycle; RND3 GTPase cycle; RND1 GTPase cycle; Sema4D mediated inhibition of cell attachment and migration; PTK6 Regulates RHO GTPases, RAS GTPase and MAP kinases	18	0	1.136	0.947322	41.71	100.3	99.7	9.69	14.44	High	High	High	High	High	High	High	High	1	Phospho [S589(99.9); S975(100); S985(100); S1179(100)]
	Checked	Confidence	Annotated Sequence	Modifications	Qvality PEP	Qvality q-value	# Protein Groups	# Proteins	# PSMs	Master Protein Accessions	Positions in Master Proteins	Modifications in Master Proteins	# Missed Cleavages	Theo. MH+ [Da]	Abundance Ratio: (Sample) / (Control)	Abundance Ratio Adj. P-Value: (Sample) / (Control)	Abundance Ratio Variability [%]: (Sample) / (Control)	Abundances (Grouped): Control	Abundances (Grouped): Sample	Abundances (Grouped) CV [%]: Control	Abundances (Grouped) CV [%]: Sample	Quan Info	Found in Sample: [S1] F1: Control	Found in Sample: [S2] F2: Control	Found in Sample: [S3] F3: Control	Found in Sample: [S4] F4: Control	Found in Sample: [S5] F5: Sample	Found in Sample: [S6] F6: Sample	Found in Sample: [S7] F7: Sample	Found in Sample: [S8] F8: Sample	Confidence (by Search Engine): Sequest HT	Percolator q-Value (by Search Engine): Sequest HT	Percolator PEP (by Search Engine): Sequest HT	XCorr (by Search Engine): Sequest HT	Top Apex RT [min]	Quan Usage	Quan Ratio Usage	Sequence in Protein	Positions in Proteins
	FALSE	High	[K].NSLSDPNIDR.[I]	1xPhospho [S2(100)]	0.000971643	0.00016513	1	1	9	Q9NRY4	Q9NRY4 [588-597]	Q9NRY4 1xPhospho [S589(100)]	0	1210.51	0.823	0.999142	16.42	109.7	90.3	17.95	7.49		High	High	High	High	High	High	High	High	High	2.563e-05	1.711e-05	3.24	43.82	Used (Top N)	Used	K.NSLSDPNIDR.I	[588-597]
	FALSE	High	[R].NQKNSLSDPNIDR.[I]	1xPhospho [S5(99.9)]	2.35853e-05	0.00016513	1	1	8	Q9NRY4	Q9NRY4 [585-597]	Q9NRY4 1xPhospho [S589(99.9)]	1	1580.71	0.802	0.999046	62.6	108.8	91.2	60.06	61.81		Peak Found	High	High	High	High	High	High	Peak Found	High	2.563e-05	1.19e-07	3.88	36.1	Used (Top N)	Used	R.NQKNSLSDPNIDR.I	[585-597]
	FALSE	High	[R].TSFSVGSDDELGPIR.[K]	1xPhospho [S7(100)]	2.41338e-06	0.00016513	1	1	8	Q9NRY4	Q9NRY4 [1173-1187]	Q9NRY4 1xPhospho [S1179(100)]	0	1659.73	1.156	0.999142	20.15	92.8	107.2	22.87	11.48		High	High	High	High	High	High	High	High	High	2.563e-05	5.64e-09	3.83	74.51	Used (Top N)	Used	R.TSFSVGSDDELGPIR.K	[1173-1187]
	FALSE	High	[R].AGSPLCNSNLQDSEEDIEPSYSLFR.[E]	1xCarbamidomethyl [C6]; 2xPhospho [S3(100); S13(100)]	0.000188335	0.00016513	1	1	10	Q9NRY4	Q9NRY4 [973-997]	Q9NRY4 2xPhospho [S975(100); S985(100)]	0	2988.2	3.41	0.0063333	77.54	45.6	154.4	69.46	8.56		High	High	High	High	High	High	High	High	High	2.563e-05	1.905e-06	3.74	87.52	Used	Used	R.AGSPLCNSNLQDSEEDIEPSYSLFR.E	[973-997]
	FALSE	High	[R].AGSPLCNSNLQDSEEDIEPSYSLFR.[E]	1xCarbamidomethyl [C6]; 1xPhospho [S3(99.4)]	0.000158999	0.00016513	1	1	8	Q9NRY4	Q9NRY4 [973-997]	Q9NRY4 1xPhospho [S975(99.4)]	0	2908.23	1.288	0.974445	30.44	87.9	112.1	28.64	19.37		High	High	Peak Found	High	High	High	High	High	High	2.563e-05	1.517e-06	3.58	81.99	Used	Used	R.AGSPLCNSNLQDSEEDIEPSYSLFR.E	[973-997]
[truncated: 13,942 more rows]

## Sheet: Sheet2
(b) Significantly regulated phosphopeptides after treatment
[truncated: 2,072 more rows]

[truncated: 1 more sheets: Sheet3]
